# Supplementary material for: Characterization and organelle genome sequencing of Pyropia species from Myanmar
Source: Sci Rep. 2023 Sep 21;13:15677. doi: 10.1038/s41598-023-42262-3 (PMC10514050; doi:10.1038/s41598-023-42262-3)
Supplement: Supplementary file 1 — Supplementary Information 1. [file 41598_2023_42262_MOESM1_ESM.zip]

Archive with 17 entries (17 files):
- Supplementary Dataset Legends.docx
- Supplementary_dataset_1.fasta
- Supplementary_dataset_10.fasta
- Supplementary_dataset_11.nwk
- Supplementary_dataset_12.nwk
- Supplementary_dataset_13.fasta
- Supplementary_dataset_14.nwk
- Supplementary_dataset_15.fasta
- Supplementary_dataset_16.nwk
- Supplementary_dataset_2.nwk
- Supplementary_dataset_3.fasta
- Supplementary_dataset_4.nwk
- Supplementary_dataset_5.fasta
- Supplementary_dataset_6.nwk
- Supplementary_dataset_7.fasta
- Supplementary_Dataset_8.nwk
- Supplementary_dataset_9.nwk
