# Supplementary material for: Characterization and organelle genome sequencing of Pyropia species from Myanmar
Source: Sci Rep. 2023 Sep 21;13:15677. doi: 10.1038/s41598-023-42262-3 (PMC10514050; doi:10.1038/s41598-023-42262-3)
Supplement: Supplementary file 1 — Supplementary Information 1. [file 41598_2023_42262_MOESM1_ESM.zip › Supplementary_dataset_1.fasta]

>Calidia_acanthophora
------------------------------------------------------------
------tacgctaaaatgggttactgggatgctgactatgtaattaaagaaacagatgtt
ttagctctgttcagaattactcctcagccaggtgttgaccctattgaagcatctgctgca
attgcaggtgaatcttcaacagctacttggacagttgtttggactgatttgctaacagct
tgtgatctatacagagcaaaagcatatcgagtagatccagtgccaaatgttgctgatcaa
tattttgcttacattgcttatgacattgatctatttgaggaaggttctattgcaaactta
actgcctcaattattggtaacgtttttggatttaaagctgttaaagctcttcgcttagaa
gatatgcgtatgccagtggcttatctaaaaacttccagggggcctgcaactggattaatt
gtagaacgtgaacgtatggacaaatttggcagaccttttttaggtgctacagttaaacct
aaactagggctatctggtaaaaactatgggcgagttgtatacgaaggcttaaaaggcggt
cttgacttccttaaagatgatgaaaatattaactctcaaccatttatgcgttggagagaa
agatatttatattctatggaaggtgtaaataaagcatctgctgctgctggcgaaattaaa
gggcattaccttaacgtaacagctgcgactatggaagatatgtacgaaagagcagaattt
tctaaagatgttggtagtatcatttgtatgatcgatcttgtaattggttatactgcaatt
caaagcatggcaatctgggctcgcaagcatgacatgattttacatttacatagacctggt
aactctacttactctcgtcaaaaaaatcatggtatgaacttccgagttatctgcaaatgg
atgcgtatggcaggtgttgaccatattcatgcaggtacagttgtaggtaagttagaagga
gatcctttaatgattaaaggattttataacactttacttgaaagtgaaacagatattaac
ttacctcaaggtttattcttcgctcaaaattgggcttccttacgtaaagttgtaccagta
gcttctggtggtattcatgctggtcaaatgcaccaacttcttgattacttaggtgatgat
gttgttcttcaatttggtggtggtacaattggacatcctgatggtatccaagccggtgca
actgctaacagagtagcattagaatctatggttatggcaagaaatgaaggccgtaactat
gtagcagaaggtcctcaaatcttaagagacgctgcaaaaacttgtggacctctacaaaca
gctttagatttatggaaagatattagttttaactatacttccacagatacagctgatttt
gttgagactccaacagcaaatatctagtttaatgactacttactcatgtttggactagca
agctgtaagtaaaattaacttataacaataaggagcatagaatagtga------------
------------------------------------------------------------
------------------------------------------------------------
------------------------------------------------------------
------------------------------------------------------------
------------------------------------------------------------
------------------------------------------------------------
-----------------------------------------
>Calidia_denticulata
------------------------------------------------------------
-------------------------------------------------------atgtc
ttggctctgttcagaattacccctcagccaggtgtcgatcctattgaagcatctgctgca
atcgcaggtgagtcttcaacagctacttggacagttgtttggactgatttgctaacagct
tgtgatctatatagagcaaaagcatatcgagtagatccagtgccgaatgttgcagatcaa
tattttgcttacatcgcttatgatattgatctgtttgaagaaggttccattgcgaattta
actgcttcaattattggaaatgttttcggatttaaagctgtaaaagctcttcgtttagaa
gatatgcgcatgcctgtagcttatctaaaaactttccaaggtcctgcaactggattaatt
gtagaacgtgaacgtatggacaaatttggtagaccgttcttaggcgctacagttaaacct
aaattaggtttgtctggtaaaaactacgggcgagttgtatacgaaggtttaaaaggtggt
cttgatttccttaaagatgatgaaaatattaactctcaaccatttatgcgttggagagaa
agatacttatattctatggaaggtgtaaataaagcatctgcttctgctggtgaagttaaa
ggtcattaccttaacgtaacagctgcaaccatggaagatatgtatgaaagagcagaattt
tcaaaagatgttggtagtatcatttgtatgattgaccttgtaattggttatactgcaatt
caaagcatggcaatctgggctcgcaagcatgacatgattttacatctacatagagctggt
aactctacttactctcgtcaaaaaaaccatggtatgaacttccgtgttatttgcaaatgg
atgcgtatggcaggtgttgaccacattcacgcaggtacagttgtaggtaagcttgaagga
gatcctttgatgatcaaaggcttctataacactttacttgaaagtgaaacagatattaat
ctacctcaaggtttattctttgctcaaaattgggcttccttacgtaaagttgtaccagta
gcttctggtggtattcatgctggtcaaatgcatcaactccttgattacttaggtgatgat
gtagttcttcagtttggtggaggtacaattggacatcctgatggtatccaagcaggcgca
actgctaacagagtagcattagagtctatggttctggcaagaaatgaaggccgtaactat
gtagcagaaggtcctcaaatcttaagagacgctgctaaaacttgtggacctctacaaaca
gctttagatttatggaaagatattagtttcaactatacttccacagatacggctgacttc
gttgagactccaacagcaaacatctag---------------------------------
------------------------------------------------------------
------------------------------------------------------------
------------------------------------------------------------
------------------------------------------------------------
------------------------------------------------------------
------------------------------------------------------------
------------------------------------------------------------
-----------------------------------------
>Calidia_sp
atgtctcaatccgtagaatcacggaccaggattaaaagcgaacgttacgaatctggagta
atcccttatgctaaaatgggctactgggatgctgattatgtgattaaagaaaccgatgtt
ttagctctgttcagaataacaccgcagccaggtgttgatcctattgaagcatcagctgca
atcgcaggtgagtcttcaacagctacttggacagtcgtttggactgatttgctaacagct
tgcgatctgtatagagcaaaagcatatcgagtagatccagtaccaaatgttgctgatcaa
tattttgcttatattgcttatgatattgatctttttgaagaaggttctattgctaactta
actgcttcaattattggtaatgtttttggatttaaagctgtaaaagctcttcgtttagaa
gacatgcgtatgccagtggcttatctaaaaactttccaaggtcctgcaaccggattaatt
gtagaacgtgagcgtatggacaaattcggaaggcctttcttaggtgctacagttaaacct
aaactagggctatctggtaaaaactatggaagagttgtttatgaaggtttaaaaggtggt
ctagacttccttaaagatgatgaaaatatcaattctcaaccatttatgcgctggagagaa
agatacttatattctatggaaggtgtaaataaagcatctgctgctgctggtgagatcaaa
ggtcattatcttaatgtaacagctgcaaccatggaagatatgtacgaaagagcagaattt
tctaaagatgttggtagtattatttgcatgattgaccttgtaattggttatacagcaatt
caaactatggcaatctgggctcgcaaaaatgacatgattttacatttacacagagccggt
aactctacttactctcgtcaaaaaaatcatggtatgaacttccgagttatttgcaaatgg
atgcgtatggctggtgttgaccatattcatgcaggtacagttgtaggtaagcttgaggga
gatcctttaatgattaaagggttctataacactttacttgaaagtgaaacagatataaac
ctaccgcaaggcctattcttttctcaaaattgggcttccctacgtaaagttgtaccggta
gcttctggtggtattcatgctggtcaaatgcatcaacttcttgattacttaggtgatgat
gtagttcttcagttcggaggtggtacaattgggcaccctgatggtatccaagcaggtgca
actgctaacagagtagcattagagtctatggttcttgctagaaatgaaggccgtaactat
gtagcagaaggccctcaaattttaagagacgctgcgaaaacttgtggacctttacaaaca
gctttagatttatggaaggatattagtttcaactacacttccacagatacagctgatttc
gttgagactccaacagcaaacatctagtttaatgact-cttactcatgcttaaactagca
aattgtaagtaaagttaacttataaaaataaggagcatagaatagtgagattaacacaag
aac---------------------------------------------------------
------------------------------------------------------------
------------------------------------------------------------
------------------------------------------------------------
------------------------------------------------------------
------------------------------------------------------------
-----------------------------------------
>Calidia_suborbiculata 
------------------------------------------------------------
--------------------------ggatgctgactatgtaattaaagaaacagatatt
ttagctctgtttagaatcactcctcagccaggtgttgatccgattgaagcatctgctgca
attgcaggtgaatcttcaacagctacttggacagttgtttggactgatttgctaacagct
tgtgatctatatagagcgaaagcttatcgagtagatccagttcctaatgttgctgatcaa
tactttgcttatattgcttatgatattgatttatttgaagaaggttctatcgcgaactta
actgcttcaattattggtaatgtctttggatttaaagctgttaaagctcttcgtttagaa
gatatgcgtatgccagtagcttacctaaaaactttccaaggtcctgcaactggattgatt
gtagaacgtgagcgtatggataaatttggcagacctttcttaggtgctacggttaagcct
aaactaggtttatctggtaaaaactacggaagagttgtttacgaaggtctaaaaggtggc
ctagactttctgaaagatgatgaaaatattaactcacaaccatttatgcgttggagagaa
agatttttatattccatggaaggtgtgaataaagcatctgctgcagctggtgaaattaaa
ggtcattaccttaacgtaacagctgcaactatggaagacatgtatgaaagagcagagttc
tccaaagaggttggtagtattatttgtatgatcgaccttgtaattggttatactgcaatt
caaagtatggcaatttgggctcgtaagcatgacatgattttacatttacacagagctggt
aactccacttactctcgtcaaaaaaatcatggtatgaacttccgagttatttgtaaatgg
atgcgtatggcaggtgttgaccatattcatgcaggtacagttgtaggtaaacttgaaggt
gatcctttaatgattaaaggtttctataacactttacttgaaagtgaaacagatattaac
ctacctcaaggtttattctttgctcaaaattgggcttctttacgtaaagtcgtaccagta
gcatcagggggtattcatgcaggtcaaatgcatcagcttcttgattacttaggtgatgac
gtagttcttcagtttggtggtggtacaattggacatcctgatggtattcaagcaggtgca
actgctaatagagtagcattagagtcaatggttatggcaagaaacgaaggccgcaactat
gtagcagaaggtcctcaaatcttaagagatgcagctaaaacttgtggacctttacaaaca
gctttagatctatggaaagatattagtttcaactacacttccacagatacagctgatttc
gttgagactccaacagcaaacatctag---------------------------------
------------------------------------------------------------
------------------------------------------------------------
------------------------------------------------------------
------------------------------------------------------------
------------------------------------------------------------
------------------------------------------------------------
------------------------------------------------------------
-----------------------------------------
>Calidia_tanegashimensis 
atgtctcaatccgtagaatcacggactaggattaaaagcgaacgttacgaatctggagta
atcccttatgctaagatgggctactgggatgctgactatgtaattaaagacacagatgtc
ttggctctgttcagaattacccctcaaccaggtgtcgatcctattgaagcatctgctgca
atcgcaggtgagtcttcaacagctacttggacagttgtttggactgatttgctaacagct
tgcgatctatatagagcaaaagcatatcgagtagatccagtgccgaatgttgctgatcaa
tattttgcttacatcgcttatgacattgatctgtttgaagaaggttccattgcgaattta
actgcttcaattattggaaatgttttcggatttaaagctgtaaaagctcttcgtttagaa
gatatgcgcatgcctgtagcctatctaaaaactttccaaggtcctgcaaccggattaatt
gtagaacgtgaacgtatggacaaatttggcagaccgttcttaggcgctacagttaaacct
aaattaggtttgtctggtaaaaactacgggcgagttgtatacgaaggtttgaaaggtggt
cttgatttccttaaagatgatgaaaatatcaactctcaaccatttatgcgttggagagaa
aggtacttatattctatggaaggtgtaaataaagcatctgcttctgctggtgaaattaaa
ggtcattaccttaacgtaacagctgcaaccatggaagatatgtatgagagagcagaattt
tcaaaagatgttggtagcatcatttgtatgattgaccttgtaattggttatactgcaatt
caaagcatggcaatctgggctcgcaagcatgacatgattttacatctacatagagcaggt
aactctacttactctcgtcaaaaaaatcatggtatgaacttccgtgttatttgcaaatgg
atgcgtatggcaggtgttgaccacattcacgcaggtacagttgtaggtaagcttgaagga
gatcctttgatgatcaaaggattctataacactttacttgaaagtgaaacagatattaat
ttacctcaaggtttattctttgctcaaaattgggcttccttacgtaaagttgtaccagta
gcttctggtggtattcatgctggtcaaatgcatcaactccttgattacttaggtgacgat
gtagttcttcagtttggtggaggtacaattggacatcctgatggtatccaagcaggcgca
actgctaacagagtagcattagagtctatggttctggcaagaaatgaaggccgtaactat
gtagcagaaggtcctcaaatcttaagagacgctgctaaaacttgtggacctctacaaaca
gctttagatttatggaaagatattagtttcaactatacttccacagatacggctgacttc
gttgagactccaacagcaaacatctagtttaatggctacttacccatgcttaaattagca
atttgtaagtaagattagcttataataataaggagtatagaatagtgagactaacacaag
ggactttttcctttcttccagatctaactgatgaacagattaatagacaacttaattaca
tcatttctaaaggtttttcagccaacgttgagtatactgatgatcctcatccaagaaatt
cctactgggaattatgggggctacctctttttgatgtaaaagacgcttctgctattatgt
atgaaattagctcatgcagaaaagcaaaatctagttattatattaaagttaacgcttttg
ataatactcgaggtattgaaagttgcgtattgtcttttcttgtaaatagacctattaatg
agcctggattcctattacaacgccaagactttgaaggtagaacaatgaagtatagtctgc
atagctatgctactgaaaagcctgaaggagctagatattaa
>Calidia_vietnamensis
------------------------------------------------------------
-------------------------------------------------aaaccgatgtt
ttagctctgttcagaataacaccgcagccaggtgttgatcctattgaagcatcagctgca
atcgcaggtgagtcttcaacagctacttggacagtcgtttggactgatttactaacagct
tgcgatctgtatagagcaaaagcatatcgagtagatccagtaccaaatgttgctgatcaa
tattttgcttatattgcttatgatattgatctttttgaagaaggttctattgctaactta
actgcttcaattattggtaacgtttttggatttaaagctgtaaaagctcttcgtttagaa
gacatgcgtatgccagtggcttatctaaaaactttccaaggtcctgcaaccggattaatt
gtagaacgtgagcgtatggacaaattcggaaggcctttcttaggtgctacagttaaacct
aaactagggctatctggtaaaaactatggaagagttgtttatgaaggtttaaaaggtggt
ctagacttccttaaagatgatgaaaatatcaattctcaaccatttatgcgctggagagaa
agatacttatattctatggaaggtgtaaataaagcatctgctgctgctggtgagatcaaa
ggtcattatcttaatgtaacagctgcaaccatggaagatatgtacgaaagagcagaattt
tctaaagatgttggtagtattatttgcatgattgaccttgtaattggttatacagcaatt
caaactatggcaatctgggctcgcaaaaatgacatgattttacatttacacagagccggt
aactctacttactctcgtcaaaaaaatcatggtatgaacttccgagttatttgcaaatgg
atgcgtatggctggtgttgaccatattcatgcaggtacagttgtaggtaagcttgaggga
gatcctttaatgattaaagggttctataacactttacttgaaagtgaaacagatataaac
ctaccgcaaggcctattcttttctcaaaattgggcttccctacgtaaagttgtaccggta
gcttctggtggtattcatgctggtcaaatgcatcaacttcttgattacttaggtgatgat
gtagttcttcagttcggaggtggtacaattgggcaccctgatggtatccaagcaggtgca
actgctaacagagtagcattagagtctatggttcttgctagaaatgaaggccgtaactat
gtagcagaaggccctcaaattttaagagacgctgcgaaaacttgtggacctttacaaaca
gctttagatttatggaaggatattagtttcaactacacttccacagatacagctgatttc
gttgagactccaacagcaaacatctag---------------------------------
------------------------------------------------------------
------------------------------------------------------------
------------------------------------------------------------
------------------------------------------------------------
------------------------------------------------------------
------------------------------------------------------------
------------------------------------------------------------
-----------------------------------------
>Calidia_yamadae
at------gtctgtagaatcacggactaggattaaaagcgaacgttacgaatctggagta
atcccttatgctaaaatgggctactgggatgctgactatgtaattaaagacacagatgtt
ttagctctgttcagaattactcctcagccaggtgttgaccctattgaagcatctgctgca
attgcaggtgaatcttcaacagctacttggacagttgtttggactgatttgctaacagct
tgtgatctatacagagcaaaagcatatcgagtagatccagtgccaaatgttgctgatcaa
tattttgcttacattgcttatgacattgatctatttgaggaaggttctattgcaaactta
actgcctcaattattggtaacgtttttggatttaaagctgttaaagctcttcgcttagaa
gatatgcgtatgccagtggcttatctaaaaactttccaggggcctgcaactggattaatt
gtagaacgcgaacgtatggacaaatttggcagaccttttttaggtgctacagttaaacct
aaactagggctatctggtaaaaactatgggcgagttgtatacgaaggcttaaaaggcggt
cttgacttccttaaagatgatgaaaatattaactctcaaccatttatgcgttggagagaa
agatatttatattctatggaaggtgtaaataaagcatctgctgctgctggcgaaattaaa
gggcattaccttaacgtaacagctgcgactatggaagatatgtacgaaagagcagaattt
tctaaagatgttggtagtatcatttgtatgatcgatcttgtaattggttatactgcaatt
caaagcatggcaatctgggctcgcaagcatgacatgattctacatttacacagagctggt
aactctacttactctcgtcaaaaaaatcatggtatgaacttccgagttatctgcaaatgg
atgcgtatggcaggtgttgaccatattcatgcaggtacagttgtaggtaagttagaagga
gatcctttaatgattaaaggattttataacacgttacttgaaagtgaaacagatattaac
ttacctcaaggtctattcttcgctcagaactgggcttccttacgtaaagttgtaccagta
gcttctggtggtattcatgctggtcaaatgcaccaacttcttgattacttaggtgatgat
gttgttcttcaatttggtggtggtacaattggacatcctgatggtatccaagccggtgca
actgctaacagagtagcattagaatctatggttctggcaagaaatgaaggccgtaactat
gtagcagaaggtcctcaaatcttaagagacgctgcaaaaacttgtggacctctacaaaca
gctttagatttatggaaagatattagttttaactatacttccacagatacagctgatttt
gttgagactccaacagcaaatatctagtttaatgactacttactcatgtttggactagca
agctgtaagtaaaattaacttataacaataaggagcatagaatagtgagattaacacaag
ggactttttcttttcttccagatctaactgatgagcagattaataaacaacttaattaca
tcatctctaaaggtctatcagccaacgttgagtatactgatgatcctcatccaagaaatt
cttattgggaactttggggtttacctctttttgatgtaaaagatgcttcagctattatgt
atgagattagctcatgcagaaaagcaaaatctagttactatattaaagttaacgctttcg
ataatactagaggtattgaaagctgtgtactatcttttcttgtaaatagacctattaacg
agcctggattcctgttacaacgccaagactttgaaggtagaacaatgaagtatagtcttc
atagctatgctactgaaaagcctgaaggagctagatattaa
>FormA
----------------------------------------------acgaatctggagta
atcccttatgctaaaatgggctactgggatgctgattatgtgattaaagaaaccgatgtt
ttagctctgttcagaataacaccgcagccaggtgttgatcctattgaagcatcagctgca
atcgcaggtgagtcttcaacagctacttggacagtcgtttggactgatttgctaacagct
tgcgatctgtatagagcaaaagcatatcgagtagatccagtaccaaatgttgctgatcaa
tattttgcttatattgcttatgatattgatctttttgaagaaggttctattgctaactta
actgcttcaattattggtaatgtttttggatttaaagctgtaaaagctcttcgtttagaa
gacatgcgtatgccagtggcttatctaaaaactttccaaggtcctgcaaccggattaatt
gtagaacgtgagcgtatggacaaattcggaaggcctttcttaggtgctacagttaaacct
aaactagggctatctggtaaaaactatggaagagttgtttatgaaggtttaaaaggtggt
ctagacttccttaaagatgatgaaaatatcaattctcaaccatttatgcgctggagagaa
agatacttatattctatggaaggtgtaaataaagcatctgctgctgctggtgagatcaaa
ggtcattatcttaatgtaacagctgcaaccatggaagatatgtacgaaagagcagaattt
tctaaagatgttggtagtattatttgcatgattgaccttgtaattggttatacagcaatt
caaactatggcaatctgggctcgcaaaaatgacatgattttacatttacacagagccggt
aactctacttactctcgtcaaaaaaatcatggtatgaacttccgagttatttgcaaatgg
atgcgtatggctggtgttgaccatattcatgcaggtacagttgtaggtaagcttgaggga
gatcctttaatgattaaagggttctataacactttacttgaaagtgaaacagatataaac
ctaccgcaaggcctattcttttctcaaaattgggcttccctacgtaaagttgtaccggta
gcttctggtggtattcatgctggtcaaatgcatcaacttcttgattacttaggtgatgat
gtagttcttcagttcggaggtggtacaattgggcaccctgatggtatccaagcaggtgca
actgctaacagagtagcattagagtctatggttcttgctagaaatgaaggccgtaactat
gtagcagaaggccctcaaattttaagagacgctgcgaaaacttgtggacctttacaaaca
gcttta------------------------------------------------------
------------------------------------------------------------
------------------------------------------------------------
------------------------------------------------------------
------------------------------------------------------------
------------------------------------------------------------
------------------------------------------------------------
------------------------------------------------------------
------------------------------------------------------------
-----------------------------------------
>Neoporphyra_dentata
atgtctcaatccgtagaatcacggactaggattaaaagcgaacgttacgaatctggagta
atcccttatgctaaaatgggttactgggatgctgactatgtaattaaagaaacagatatt
ttagctctgtttagaatcactcctcagccgggtgttgaccctattgaagcatctgctgca
attgcaggtgaatcttcaacagctacttggacagttgtatggactgatttgctaacagct
tgcgatttatatagagcaaaagcatatagagtagatcccgttccaaacgttgcagatcaa
tactttgcttatattgcttatgatattgatttatttgaagaaggttccatcgcaaactta
actgcttcaattattggtaacgtttttggatttaaagctgttaaagctcttcgtctagaa
gatatgcgtatgccggtagcttatctaaaaactttccaaggtcctgcaactggattgatt
gtagaacgtgagcgtatggataaatttggtagacctttcttaggtgcgacagttaagcct
aaactaggcctatctggtaaaaattatggaagagtagtatacgaaggtctaaaaggtggt
cttgacttccttaaagatgatgaaaatattaactcacaaccatttatgcgttggagagaa
agatttttatattccatggaaggtgtaaataaagcatctgcttctgctggtgaaattaaa
ggtcattaccttaacgtaacagctgcgactatggaagatatgtatgaaagagctgaattc
tccaaagatgttggtagtatcatttgcatgattgaccttgtgattggctatactgctatt
caaagtatggcaatatgggctcgtaagcatgatatgattttacatttacatagagcaggt
aactctacttactctcgtcaaaaaaatcatggtatgaacttccgagttatctgcaaatgg
atgcgtatggcaggtgttgaccatattcatgcaggtacagttgtgggtaaactagaagga
gatcctttaatgattaaaggtttctacaatactttacttgagagtgaaacagatatcaat
ctacctcaaggtctattctttgctcaaaactgggcatctctacgtaaagttgtaccagta
gcatctggtggtattcatgctggtcaaatgcatcaacttcttgattacttgggcgacgat
gtagttcttcagtttggtggtggtacaattggacatcctgatggtatccaagcaggtgca
actgcaaatagagtagcactagagtccatggttatggcaagaaatgaaggtcgtaattat
gtagcagaaggtcctcaaatcttaagagacgctgctaaaacttgtggacctctacaaaca
gctttagacttatggaaagatattagttttaactatacttccacagacacagctgatttc
gttgagactccaacagcaaacatctagtttaatgactacttgctaatgcttaatttagca
aattgtaagtagaattgacttataacaataaggagcatagaatagtgagactaacacaag
ggactttttccttccttccagacctaactgatgagcaaattaataagcagcttacttaca
tcgtttctaaaggtttatcagcaaacgttgagtatactgatgatcctcacccaagaaatt
cctattgggaattatggggtttacctttatttgatgtaaaagatgcatctgctgttatgt
atgagattagctcatgcagaaaagcaaaacctaattattatgttaaagttaatgcttttg
ataatactcgaggtattgaaagttgtgtaatgtcttttattgtaaatcgacctgctaacg
agccaggattcttattacaacgccaagactttgaaggtagaactatgaagtatagtcttc
atagctatgctaccgaaaagcctgaaggagctagatattaa
>Neoporphyra_seriata
atgtctcaatccgtagaatcacggactaggattaaaagtgaacgttacgaatccggagta
ataccttatgctaagatgggctactgggatgcggactatgttattaaagacacagatgtt
ttagctctatttagaatcactcctcagccaggtgttgaccccattgaagcatctgctgca
attgcaggtgaatcttcaacagctacttggacagttgtatggactgatttgctaacagct
tgtgatctatatagagcaaaagcatatagagtagatccggttccaaatgttgcagatcaa
tactttgcttacattgcttatgatattgatttatttgaagaaggttctattgcaaaccta
actgcttcaattattggtaacgtttttggatttaaagctgttaaagctctacgtttagaa
gatatgcgtatgccagtagcttacttaaaaactttccaaggtcctgcaactggattgatt
gtagagcgtgagcgtatggataaatttggtagacctttcttaggcgcgacagttaagcct
aaactaggtctatctggtaaaaattatggaagagtggtgtatgaaggtctaaaaggtggt
cttgacttccttaaagatgatgaaaatattaactctcaaccatttatgcgttggagagaa
agatatctatattccatggaaggtgtaaataaagcatctgcatctgctggtgaaatcaaa
ggtcattacttaaacgtaacagccgcgacaatggaagatatgtatgaaagagcagaattc
tccaaagaagttggtagtatcatttgtatgattgaccttgtaattggttatactgctatt
cagagtatggcaatatgggctcgtaagcatgatatgattttacatttacatagagcaggt
aactctacttactctcgtcaaaaaaatcatggtatgaacttccgagttatttgcaaatgg
atgcgtatggcaggtgttgaccatattcacgcaggtacagttgtaggtaaacttgaagga
gatcctttaatgattaaaggtttctacaacactttacttgaaagtgaaacagatattaat
ctacctcaaggtctattctttgctcaaaactgggcatctctacgtaaagttgtaccagta
gcatctggtggtattcacgctggtcaaatgcatcaacttcttgattacttaggtgacgat
gtagtgcttcagtttggtggtggtacaattggacatcctgatggtatccaagctggtgca
actgcaaacagagtagcattagagtccatggttatggcaagaaatgaaggtcgtaattat
gtagcagaaggtccacaaatcttaagagacgctgctaaaacttgtggacctctacaaaca
gctttagacctatggaaagatattagttttaactatacttccacggatacagctgacttc
gttgagactccaacagcaaacatctagtttaatgactactttataatgcttaatttagca
aattgtaagtagaattaacttataacaataaggagcatagaatagtgagactaacacaag
ggactttttccttccttccagatctaactgatgagcaaattaataaacagcttagctaca
tcgttgccaaaggtttatcagcaaacgtagagtatactgatgatcctcatccaagaaatt
cctattgggaattgtggggtttacctttatttgatgtaaaagatgcatctgctgttatgt
atgagattagctcatgcagaaaagcaaaaccaaactattatgttaaagttaatgcttttg
ataatactagaggtattgaaagttgtgtaatgtctttcattgtaaacagacctgctaatg
agccaggattcctattacaacgccaagactttgaaggtagaactatgaaatacagtcttc
atagctatgctactgaaaagcctgaaggagctagatattaa
>Neoporphyra_spiralis
atgtctcaatccgtagaatcacggactaggattaaaagcgaacgttacgaatctggagta
atcccttacgctaaaatgggctattgggatgctgactatgtaattaaagatacagatgtt
ttggctctatttagaatcactcctcaaccgggtgttgatcctattgaagcatctgcggca
attgcaggtgagtcttcaacagctacttggacagttgtatggactgatttgctaacagct
tgcgacctatatagagcaaaagcatatagagtagatccagttccaaacgttgcagatcaa
tactttgcttatattgcttatgatattgatttatttgaagaaggctcaattgcaaactta
actgcttcaattattggtaacgtttttggatttaaagctgttaaagctcttcgcctagaa
gatatgcgtatgccagtagcttacctaaaaactttccaaggccctgcaactggattgatt
gtagaacgtgagcgtatggataaatttggtagacctttcttaggtgcaacagttaagcct
aagctaggtctatctggtaaaaattatggaagagtagtatacgaaggtctaaaaggcggt
ctagacttccttaaagatgacgaaaatattaactcgcaaccatttatgcgttggagagaa
agatatttatattccatggaaggtgtaaataaagcatctgcttctgctggtgaaattaaa
ggtcactaccttaacgtaacagccgcgactatggaagatatgtatgaaagagctgaattc
tccaaggatgttggtagtattatttgcatgattgaccttgtaattggttatactgctatt
caaagtatggcaatatgggctcgtaagcatgatatgatcttacatttacatagagcgggt
aactctacttactctcgtcaaaaaaatcatggtatgaacttccgagtgatttgcaaatgg
atgcgtatggcaggtgttgaccatattcacgcaggcacagttgtaggtaaacttgaagga
gatcctttaatgattaaaggtttctacaacactttacttgaaagtgaaacagacattaat
ttacctcaaggtttattctttgctcaaaactgggcatctctacgtaaagttgttccagta
gcatctggtggtattcatgctggtcaaatgcaccaacttcttgattatttaggtgatgat
gtagttcttcaatttggtggtggtacaattggacatcctgatggtatccaagcgggtgca
actgcgaatagagtagcattggagtcaatggttatggcaagaaatgagggtcgtaattat
gtagcagaaggtccacaaattttaagagacgctgctaaaacttgtggacctttacaaaca
gctttggacttatggaaagacattagttttaactatacttccacagatacagctgatttt
gttgagactccaacagcaaacatctagtttaatgactacttgctaatgcttaatttagca
aattgtgaggaaaattaacttataataataaggagcatagaatagtgagattaacacaag
aac---------------------------------------------------------
------------------------------------------------------------
------------------------------------------------------------
------------------------------------------------------------
------------------------------------------------------------
------------------------------------------------------------
----------------------------------------a
>Neopyropia_elongata
atgtctcaatccgtagaatcacggactaggattaaaagcgaacgttacgaatctggagta
atcccttatgctaaaatgggctattgggatgctgactatgtaattaaggaaacagatatt
ctagctcttttcagaatcactcctcaaccaggtgttgacccgattgaagcatctgctgca
attgcaggtgagtcttcaacagctacttggacagttgtgtggactgatttattaacagct
tgtgacttatacagagcgaaagcatatcgagtagatccagttccaaacgttgcagatcaa
tattttgcttacatagcttacgatattgatttatttgaagaaggttccattgcgaattta
actgcttcgattattggtaacgtttttgggtttaaagctgttaaagctcttcgtctagaa
gatatgcgtatgccaatagcttacctaaaaactttccaaggtcctgcaactggattgatt
gtagaacgtgagcgtatggataagttcggtagacctttcttaggtgctacagttaaacct
aaattaggtttatctggcaaaaactacggaagagttgtatacgaaggcctaaaaggcggt
cttgatttccttaaagatgatgaaaatattaactcacaaccatttatgcgttggagagaa
agatttttatattctatggaaggtgtaaataaagcatctgcttctgctggcgagattaaa
ggtcattaccttaacgtgacagctgcgacaatggaagatatgtatgagagagccgaattc
tctaaagaggttggtagtatcatctgtatgattgaccttgttattggttatactgcgatt
caaagtatggcaatctgggctcgcaaacatgacatgattttacatttacatagagcaggt
aattcaacttactctcgtcaaaaaaatcatggtatgaacttccgagttatttgcaaatgg
atgcgtatggctggtgtcgaccatattcacgcaggtacagttgtaggtaaacttgaagga
gatcctttaatgattaaaggattctacaatactttacttgaaagtgaaacagatattaac
ctacctcaaggtctgttctttgctcaaaattgggcttccctacgtaaagttgtgccggta
gcatctggtggtattcatgctggtcaaatgcaccaacttcttgattacttaggtgatgat
gtagttcttcagtttggtggtggtacaattggacatcctgatggtatccaagcaggtgca
actgctaacagagtagcattagagtccatggttatggcaagaaatgagggccgtaactat
gtagcagaaggcccacaaatcttaagggacgctgctaaaacttgtgggcctctacaaaca
gctttagatttatggaaagacattagttttaactatacttccacagatacagctgacttc
gttgagactccaacagcaaacatctagtttaataactacttgctaatactttaaatagtc
aattgtaagtagaattaacttataacaataaggagcatagaatagtgagactaacacaag
ggacattt----------------------------------------------------
------------------------------------------------------------
------------------------------------------------------------
------------------------------------------------------------
------------------------------------------------------------
------------------------------------------------------------
-----------------------------------------
>Neopyropia_koreana
------------------------------------------------------------
atcccttacgctaaaatgggctactgggatgctgactatgtaattaaagaaacagatatt
ctagctcttttcagaatcactcctcaaccaggtgttgacccgattgaagcatctgctgca
attgcaggtgagtcttcaacagctacttggacagttgtatggactgatttattaacagct
tgtgacttatacagagcaaaagcatatcgagtagatccagttccaaacgttgcagatcaa
tattttgcttacatagcttatgatattgatttatttgaagaaggttcaattgcaaactta
actgcttcgattattggtaacgtttttgggtttaaagctgttaaagctcttcgtctagaa
gatatgcgtatgccagtagcttatctaaaaacgttccaaggtcctgcaactggattgatt
gtagaacgtgagcgtatggataagttcggtagacctttcttaggtgctacagttaaacct
aaactagggttatctggcaaaaactacggaagagttgtatacgaaggcctaaaaggaggt
cttgatttccttaaagatgatgagaatattaactcacaaccatttatgcgttggagagaa
agattcttatattctatggaaggtgtaaataaagcttctgcttctgctggcgaaattaaa
ggtcattaccttaacgtaacagctgcgacaatggaagatatgtatgagagagctgaattc
tctaaagaagttggtagtatcatttgtatgattgaccttgtaattggttatactgcgatt
caaagtatggcaatctgggctcgcaaacatgacatgattttacatttacatagagcaggt
aactcaacttactctcgtcaaaaaaatcatggtatgaacttccgagttatttgcaaatgg
atgcgtatggcaggtgttgaccatattcacgcaggtacagttgtaggtaaacttgaagga
gatcctttaatgattaaaggattttacaatactttacttgaaagtgaaacagatatcaac
ctacctcaaggtctgttctttgctcaaaattgggcttccctacgtaaagttgtcccagta
gcatctggtggtattcatgctggtcaaatgcaccaacttcttgattacttaggtgatgat
gtagttcttcagtttggtggtggtacaattggacatcctgatggtatccaagcaggtgcg
actgctaacagagtagcgttagagtccatggttatggcaagaaatgaaggccgtaactat
gtagcagaaggtccacaaattttgagggacgctgctaaaacttgtgggcctctacaaaca
gctttagatttatggaaagatattagttttaattatacttccacagatacagctgatttc
gttgagactccaacagcaaacatctagtttaatgactacttactaatacttaaatagtca
a--tgtaagtgaa-----------------------------------------------
------------------------------------------------------------
------------------------------------------------------------
------------------------------------------------------------
------------------------------------------------------------
------------------------------------------------------------
------------------------------------------------------------
-----------------------------------------
>Neopyropia_tenera 
------------------------------------------------------------
-----ttacgctaaaatgggctactgggatgctgactatgtaattaaagaaacagatatt
ttagctcttttcagaatcactcctcaaccaggtgttgacccgattgaagcatctgctgca
attgcaggtgaatcttcaacagctacttggacagttgtatggactgatttattaacagct
tgtgacttatacagagcaaaagcatatcgagtagatccagttccaaacgtggcagatcaa
tattttgcttacatagcttatgatattgatttatttgaagaaggttccattgcgaactta
actgcttcaattattggtaatgtttttggttttaaagctgttaaagctcttcgtttggaa
gacatgcgcatgccagtagcttatctaaaaacgttccaaggtcctgcaactggattgatt
gtagaacgtgagcgtatggataagttcggtagacctttcttaggtgctacagttaagcct
aaactaggtttatctggcaaaaactacggaagagttgtatacgaaggcttaaaaggaggt
cttgatttcctgaaagatgatgagaatattaactcacaaccatttatgcgttggagagaa
agatttttatattctatggaaggtgtaaataaagcatctgcttctgctggcgaaattaaa
ggtcattaccttaacgtaacagctgcgacaatggaagatatgtatgagagagccgaattc
tctaaagaggttggtagtatcatttgtatgattgaccttgtgattggttatactgcgatt
caaagtatggcaatttgggctcgtaaacatgacatgattttacatttacatagagctggt
aactcaacttactctcgtcaaaaaaatcatggtatgaacttccgagttatttgcaaatgg
atgcgtatggctggtgttgaccatattcacgcaggtacagttgtaggtaagctggaagga
gatcctttaatgattaaaggcttctacaatactctacttgaaagcgaaacagatataaac
ctacctcaaggtctgttctttgctcaaaattgggcttccctacgtaaagttgtaccagta
gcatctggtggtattcatgctggtcaaatgcaccaacttcttgattacttaggtgatgat
gtggttcttcagtttggtggtggtacaattggacatcctgatggtatccaagcaggtgca
actgctaacagagtagcactagagtccatggttatggcaagaaatgaaggccgtaactat
gtagcagaaggtccacaaatcttgagggacgctgctaaaacttgtgggcctctacaaaca
gctttagatttatggaaagatattagttttaactatacttccacagatacagctgatttc
gttgagactccaacagcaaacatctag---------------------------------
------------------------------------------------------------
------------------------------------------------------------
------------------------------------------------------------
------------------------------------------------------------
------------------------------------------------------------
------------------------------------------------------------
------------------------------------------------------------
-----------------------------------------
>Neopyropia_yezoensis
atgtctcaatccgtagaatcacggactaggattaaaagcgaacgttacgaatctggagta
atcccttacgctaaaatgggctactgggatgctgactatgtgattaaagaaacagatatt
ctagctcttttcagaatcactcctcaaccaggtgttgacccgattgaagcatctgctgca
attgcaggtgaatcttcaacagctacttggacagttgtatggactgatttattaacagct
tgtgacttatacagagcaaaagcatatcgagtagatccagttccaaacgtggcagatcaa
tattttgcttacatagcttatgatattgatttgtttgaagaaggttccattgcgaactta
actgcttcaattattggtaacgtttttgggtttaaagctgttaaagctcttcgcttggaa
gatatgcgtatgccagtagcttatctaaaaacgttccaaggtcctgcaactggattgatt
gtagaacgtgagcgtatggataagttcggtagacctttcttaggtgctacagttaaacct
aaactaggtttatctggcaaaaactacggaagagttgtatacgaaggcctgaaaggcggt
cttgatttccttaaagatgatgagaatattaactcacaaccatttatgcgttggagagaa
agatttttatattctatggaaggtgtaaataaagcatcggcttctgctggcgaaattaaa
ggtcattaccttaacgtaacagccgcgacaatggaagatatgtatgagagagccgaattc
tctaaagaggttggtagtatcatttgtatgattgaccttgtgattggttatactgcgatt
caaagtatggcaatttgggctcgtaaacatgacatgattttacatttacatagagctggt
aactcaacttactctcgtcaaaaaaatcatggtatgaacttccgagttatttgcaaatgg
atgcgtatggctggtgttgaccatattcacgcaggtacagttgtaggtaagcttgaagga
gatcctttaatgattaaaggcttctacaatactctacttgaaagcgacacagatatcaac
ctacctcaaggtctgttctttgctcaaaattgggcttccctacgtaaagttgtaccagta
gcatctggtggtattcatgctggtcaaatgcaccaacttcttgattacttaggtgatgat
gtagttcttcagtttggtggtggtacaattggacatcctgatggtatccaagcaggtgca
actgctaacagagtagcactagagtccatggttatggcaagaaatgaaggccgtaactat
gtagcagaaggtccacaaatcttgagggacgctgctaaaacttgtgggcctctacaaaca
gctttagatttatggaaagatattagttttaactacacttccacagatacagctgatttc
gttgagactccaacagcaaacatctag---------------------------------
------------------------------------------------------------
------------------------------------------------------------
------------------------------------------------------------
------------------------------------------------------------
------------------------------------------------------------
------------------------------------------------------------
------------------------------------------------------------
-----------------------------------------
>Porphyra_purpurea
atgtctcaatccgtagaatcacggactaggattaaaagtgaacgttacgaatctggagta
atcccttacgctaaaatgggttactgggatgctgattatgttattaaagaaacagatatt
ctagctctgttcagaatcactcctcaaccaggtgttgatccaattgaagcttctgctgca
attgcaggtgaatcttcaacagcaacatggacagttgtttggactgatttgctaacagct
tgtgacttatatagagcaaaagcatatagagtggatccagttccaaacgttgcagatcaa
tattttgcttatatcgcgtatgacatcgatttatttgaagagggttctattgcgaactta
actgcttctattattggtaacgtttttggatttaaagctgttaaagctcttcgtctagaa
gatatgcgcatgccagtagcttatttaaaaactttccaaggtccagcaactggactgatt
gtagaacgtgagcgcatggataaatttggtagaccgttcttaggtgcaacagtgaaaccg
aaactaggtctttctggtaaaaactatggaagagttgtctatgaaggtcttaaaggtgga
ttagatttcctaaaagatgatgaaaatattaactctcaaccatttatgcgctggagagaa
agatttctgtattccatggaaggtgttaacaaagcatctgctgctgctggtgaaattaaa
ggtcattacctcaacgtaactgctgctactatggaagatatgtatgaaagagcagagttc
tccaaagttgttggtagtattatctgcatgattgaccttgtaattggttatactgcaatc
caaagtatggcaatttgggctcgtaaaaatgacatgattttacatttacatagagcaggt
aattctacttactctcgtcaaaaaaatcatggtatgaacttccgagtaatctgtaaatgg
atgcgtatggcaggcgttgatcatattcatgcaggaacagttgtaggtaaactggaaggt
gatcctttaatgattaaaggattctataatactttacttgccggtgaaacagagattaat
ttacctcaaggtctattctttgctcaaaactgggcttccttacgaaaagttgtaccagta
gcttctggtggtattcatgctggtcaaatgcaccaacttctcgattacctaggtgatgac
gtggtccttcaatttggtggtggtacaattggacatcctgatggtatacaagctggtgca
actgcaaatagagtagcattagaatctatggttatggcgagaaatgaaggtcgtgacttt
gtagcagaaggtccacaaattttaagagatgctgcaaaaacttgtgggcctctacaaact
gctttagatttatggaaagatattagttttaactatacttccacagatacagctgatttt
gttgagactccaacagccaacgtctag---------------------------------
------------------------------------------------------------
------------------------------------------------------------
------------------------------------------------------------
------------------------------------------------------------
------------------------------------------------------------
------------------------------------------------------------
------------------------------------------------------------
-----------------------------------------
>Porphyrella_gardneri
a-----------------------------------------------------------
---------------------tactgggatgctgactatgtaattaaagaaacagatatt
ctggctctgttcagaattactcctcagcctggtgttgaccctattgaagcatctgctgca
attgcaggtgaatcttcaacagcaacttggacagttgtttggactgatttactaacagct
tgcgacctatatagagcaaaagcatatcgagtagatccagttccaaatgttgcagatcaa
tactttgcttacattgcttacgatattgacttatttgaagaaggttccattgcgaactta
actgcttcaattattggtaacgtttttggatttaaagctgttaaagctcttcgtttagaa
gatatgcgtatgccagtagcttacttaaaaactttccaaggtcctgcaactggattgatt
gtagaacgtgagcgtatggataaattcggtagacctttcctaggtgccacagttaaacct
aaactaggcttgtctggcaaaaactacggaagagttgtgtatgaaggtctaaaaggtggt
cttgatttccttaaagatgatgaaaatattaactctcaaccattcatgcgttggagagaa
agatttttatattccatggaaggtgtaaataaagcttctgcttctgctggtgaaattaaa
ggtcattaccttaacgtaacagctgcgactatggaagatatgtacgagagagcagaattt
tccaaagaagttggtagtatcatttgtatgattgaccttgtaattggttatactgcgatt
caaagtatggcaatctgggctcgcaaacatgatatgattttacatttgcatagagcaggt
aactctacttactctcgtcaaaaaaaccatggtatgaatttccgagttatttgtaaatgg
atgcgtatggctggtgttgaccatattcatgcaggtacagttgtaggtaaacttgaaggt
gatcctttaatgattaaaggattctataacactttacttgaaagtgatacagatattaat
ctacctcaaggcttattctttgctcaaaattgggcttccctacgtaaagttgtgccagta
gcatctggtggtattcatgctggtcaaatgcaccaacttcttgattacttaggtgatgat
gtagttcttcagtttggtggtggtacaattggacatcctgatggtatccaagctggtgca
actgctaatagagtagcattagagtccatggttatggcaagaaatgaaggccgtaactac
gtagcagaaggtccacaaatcttaagagacgctgctaaaacttgtggacctctacaaaca
gctttagatttatggaaagatattagttttaactatacttccacagatacggctgatttc
gtt---------------------------------------------------------
------------------------------------------------------------
------------------------------------------------------------
------------------------------------------------------------
------------------------------------------------------------
------------------------------------------------------------
------------------------------------------------------------
------------------------------------------------------------
-----------------------------------------
>Pyropia_lanceolata
c--------------------------------------------------tctggagta
atcccttacgcaaaaatgggttactgggatgctgactatgtaattaaagaaacagatatt
ttagctctgttcagaatcactcctcagccaggtgttgaccctattgaagcatcagctgca
attgcaggtgaatcttcaacagctacttggacagttgtatggactgatttgctaacagct
tgtgacttatatagagcaaaagcttaccgagtagatccagttccaaatgttgcagatcaa
tattttgcttacatcgcttatgatattgatttatttgaagaaggttccattgcgaactta
actgcttcaattattggtaacgtttttggatttaaagctgttaaagctcttcgtctagaa
gatatgcgtatgccagtagcttaccttaaaactttccaaggtcctgcaactggactgatt
gtagaacgtgagcgtatggataaatttggtagacctttcctaggtgctacagttaaacct
aaactaggtctatctggtaaaaactatggacgagtagtatatgaaggtctaaaaggtggt
cttgacttccttaaagatgatgaaaatattaactcacaaccatttatgcgttggagagaa
agatttttatattccatggaaggtgtaaataaagcatctgcatctgctggcgaaattaaa
ggtcattaccttaacgtaacagctgcgactatggaagatatgtacgaaagagcagaattt
tccaaagatgttggtagtatcatttgtatgattgaccttgtaattggttatactgcgatt
caaagtatggcaatctgggctcgtaagcatgatatgattttacatttacatagagcaggt
aactctacttactctcgtcaaaaaaatcatggtatgaacttccgagttatttgcaaatgg
atgcgtatggcaggtgttgaccatattcacgcaggcacggttgtaggtaagcttgaagga
gatcctttaatgattaaaggtttctataacactttacttgaaagtgaaacagatatcaat
ctacctcaaggtctattctttgctcaaaactgggcttccctacgtaaagttgtaccagta
gcatctggtggtattcatgctggtcaaatgcaccaacttcttgattacttaggcgatgat
gtagttcttcagtttggtggtggtacaattggacatcctgacggtatccaagcaggtgca
actgcaaacagagtagcattagagtccatggttatggcaagaaatgaaggccgcaattat
gtagcagaaggtccacaaatcttaagagacgctgctaaaacttgtggacctctacaaaca
gctttagatttatggaaagatattagttttaactatacttccacagatacagctgatttc
gttgagactccaacagcaaacatctag---------------------------------
------------------------------------------------------------
------------------------------------------------------------
------------------------------------------------------------
------------------------------------------------------------
------------------------------------------------------------
------------------------------------------------------------
------------------------------------------------------------
-----------------------------------------
>Pyropia_protolanceolata
---------------------------------------------------tctggagta
atcccttacgcaaaaatgggttactgggatgctgactatgtaattaaagaaacagatatt
ttagctctgttcagaatcactcctcagccaggtgttgaccctattgaagcatcagctgca
attgcaggtgaatcttcaacagctacttggacagttgtatggactgatttgctaacagct
tgtgacttatatagagcaaaagcgtatcgagtggatccagttccaaatgttgcagatcaa
tactttgcttacatcgcttatgatattgatttatttgaagaaggttctattgcgaactta
actgcttcaattattggtaacgtttttggatttaaagctgttaaagctcttcgtctagaa
gatatgcgtatgccagtagcttatcttaaaactttccaaggtcctgcaactggactgatt
gtagaacgtgagcgtatggataaatttggtagacctttccttggtgctacagttaaacct
aaactaggtctatctggtaaaaactatggacgagtagtatatgaaggtctaaaaggtggt
cttgacttccttaaagatgatgaaaatattaactcacaaccatttatgcgttggagagaa
agatttttatattccatggaaggtgtaaataaagcatctgcatctgctggcgaaattaaa
ggtcattaccttaacgtaacagctgctactatggaagatatgtacgaaagagcagaattc
tccaaagatgttggtagtattatttgcatgatcgaccttgtaattggttatactgcgatt
caaagtatggcaatctgggctcgtaagcatgatatgattttacatttacatagagcaggt
aactctacttactctcgtcaaaaaaatcatggtatgaacttccgagttatttgcaaatgg
atgcgtatggcaggtgttgaccatattcacgcaggtacagttgtaggtaaacttgaagga
gatcctttaatgattaaaggtttctacaacactttacttgaaagtgaaacagatatcaat
ctacctcaaggtctattctttgctcaaaactgggcttctctacgtaaagttgtaccagta
gcatctggtggtattcatgctggtcaaatgcaccaacttcttgattacttaggcgatgat
gtagttcttcagtttggtggcggtacaattggacatcctgatggtatccaagcaggtgca
actgcaaacagagtagcattagagtccatggttatggcaagaaatgaaggccgcaattat
gtagcagaaggtccacaaatcttaagagacgctgctaaaacttgtggacctctacaaaca
gctttagatttatggaaagatattagttttaactatacttccacagatacagctgatttc
gttgagactccaacagcaaacatctag---------------------------------
------------------------------------------------------------
------------------------------------------------------------
------------------------------------------------------------
------------------------------------------------------------
------------------------------------------------------------
------------------------------------------------------------
------------------------------------------------------------
-----------------------------------------
>Pyropia_pseudolanceolata
--------------------------------------------------------agta
atcccttacgcaaaaatgggttactgggatgctgactatgtaattaaagaaacagatatt
ttagctctgtttagaatcactcctcagccaggtgttgaccctattgaagcatcagctgca
attgcaggtgaatcttcaacagctacttggacagttgtatggactgatttgctaacagct
tgtgacttatatagagcaaaagcgtacagagtagatccagttccaaatgttgcagatcaa
tattttgcttacatcgcttacgatattgatttatttgaagaaggttccattgcgaactta
actgcttcaattattggtaacgtttttggatttaaagctgttaaagctcttcgtctagaa
gatatgcgtatgccagtagcttaccttaaaactttccaaggtcctgcaactggactgatt
gtagaacgtgagcgtatggataaatttggtagacctttcctaggtgctacagttaaacct
aaactaggtctatctggtaaaaactatggacgagtagtatatgaaggtctaaaaggtggt
cttgacttccttaaagatgatgaaaatattaactcacaaccatttatgcgttggagagaa
agatttttatattccatggaaggtgtaaataaagcatctgcatctgctggtgaaattaaa
ggtcattaccttaacgtaacagctgcgactatggaagatatgtacgaaagagcagaattt
tccaaagatgttggtagtatcatttgcatgatcgaccttgtaattggttatactgcgatt
caaagtatggcaatctgggctcgtaagcatgatatgattttacatttacatagagcaggt
aactctacttactctcgtcaaaaaaatcatggtatgaacttccgagttatttgcaaatgg
atgcgtatggcaggtgttgaccatattcacgcaggtacggttgtaggtaaacttgaagga
gatcctttaatgattaaaggtttctacaacactttacttgaaagtgaaacagatatcaat
ctacctcaaggtctattctttgctcaaaactgggcttccctacgtaaagttgtaccagta
gcatctggtggtattcatgctggtcaaatgcaccaacttcttgattacttaggcgatgac
gtagttcttcagtttggtggtggtacaattggacatcctgatggtatccaagcaggtgca
actgcaaacagagtagcattagagtccatggttatggcaagaaatgaaggccgcaattat
gtagcagaaggtccacaaatcttaagagacgctgcaaaaacttgtggacctctacaaaca
gctttagatttatggaaagatattagttttaactacacttccacagatacagctgatttc
gttgagactccaacagcaaacatctag---------------------------------
------------------------------------------------------------
------------------------------------------------------------
------------------------------------------------------------
------------------------------------------------------------
------------------------------------------------------------
------------------------------------------------------------
------------------------------------------------------------
-----------------------------------------
>Pyropia_pseudolinearis 
atgtctcaatccgtagaatcacggactaggattaaaagcgaacgttacgaatctggagta
atcccttacgcaaaaatgggttactgggatgctgactatgtaattaaagaaacagatatt
ctagctctgttcagaattactcctcagccaggtgttgaccctattgaagcatctgctgca
attgcgggtgaatcctcaacagctacttggacagttgtatggactgatttgctaacagct
tgtgacctatacagagcaaaagcatatcgagttgatccagttccaaatgttgcagatcaa
tattttgcttacatcgcttatgatattgatttatttgaagaaggttccattgcgaactta
actgcttcaatcattggtaacgtttttggatttaaagctgttaaagctcttcgtttagaa
gatatgcgtatgccagtagcttacctaaaaactttccaaggtcctgcaactggattgatt
gtagaacgtgagcgtatggataaatttggtagacctttcctaggtgctacagttaaacct
aaattaggtctatctggtaaaaactatggaagagtagtatacgagggtttaaaaggtggt
cttgacttccttaaagatgatgaaaatatcaactcacaaccatttatgcgttggagagaa
agattcttatattccatggaaggtgtaaataaagcatctgcttctgctggagaaattaaa
ggtcattaccttaacgtaacagctgcgactatggaagatatgtacgagagagcagaattc
tccaaagatgttggtagcatcatttgtatgattgaccttgtaattggttatactgcgatt
caaagtatggcaatctgggctcgtaagcatgatatgattttacatttacacagagcaggt
aactctacttactctcgtcaaaaaaatcatggtatgaacttcagagttatttgcaaatgg
atgcgtatggcaggtgttgaccatattcacgcaggtacagttgtaggtaaacttgaggga
gatcctttaatgattaaaggtttctataacactttacttgaaagtgagacagatattaat
ctacctcaaggtctattctttgctcaaaactgggcttccctacgtaaagttgtaccagta
gcatctggtggtattcacgctggtcaaatgcaccaacttcttgattacctaggcgatgat
gtagttcttcagtttggtggtggtacaattggacatcctgatggtatccaagctggtgca
actgcaaacagagtagcattagagtccatggttatggcaagaaatgagggtcgcaattat
gtagcagaaggtccacaaatcttaagagacgctgctaaaacttgtggacctctacaaaca
gctttagatttatggaaagatattagttttaactatacttccacagatacagctgatttc
gttgagactccaacagcaaacatctagtttaatgactacttgctaaggcttaaattagca
aattgtaagtagaattaacttataacaataaggagcatagaatagtgagactaacacaag
ggactttttccttccttccagatctaactgatgagcaaattaataaacagcttgcttaca
tcgtttctcaaggtttatcagcaaacgtagagtatactgacgatcctcatccaagaaatt
cctactgggaactatggggcttacctttatttgatgtaaaagatgcatctgctattatgt
atgagattagctcatgcagaaaagcaaaacctaattattatgttaaagttaatgcttttg
ataatactcgaggtattgaaagttgtgtaatgtctttcatcgtaaatagaccggctaatg
agccaggattcttattacaacgccaagactttgaaggtagaactatgaagtacagtcttc
atagctatgctactgaaaagcctgaaggagctagatattaa
>Pyropia_pulchra
atgtctcaatccgtagaatcacggactaggattaaaagcgaacgttacgaatctggagta
atcccttatgcaaaaatgggctattgggatgctgactacgtaattaaagaaacagatatt
ttagctctgttcagaattactcctcagccaggtgttgaccctattgaagcatctgctgca
attgcaggcgaatcttcaacagctacttggacagttgtatggactgatttgctaacagct
tgtgacctatatagagcaaaagcatatcgagttgatccagttccaaacgttgcagatcaa
tactttgcttatatcgcttatgatattgatctatttgaagaaggttccattgcgaactta
actgcttcaattattggtaacgtttttggatttaaagctgttaaagctcttcgtctagaa
gatatgcgtatgccagtagcttatctaaaaactttccaaggtcctgcaactggattgatt
gtagaacgtgagcgtatggataagtttggtagacctttcttaggtgctacagttaagcct
aaactaggtctttctggcaaaaactatggaagggtagtgtacgaaggtctaaaaggtggt
cttgactttcttaaagatgatgaaaatattaactcacaaccatttatgcgttggagagaa
agatttttatattccatggaaggtgtaaataaagcatctgcttctgctggcgaaattaaa
ggtcattaccttaacgttacagctgcgactatggaagatatgtacgaaagagcagaattt
tccaaagaggttggtagcatcatttgtatgattgaccttgtaatcggttatactgcaatt
caaagtatggcaatctgggctcgtaagcatgatatgattttacatttacatagagcaggt
aactctacttactctcgtcaaaaaaatcatggtatgaacttccgagttatttgcaaatgg
atgcgtatggcaggtgttgaccatattcacgcaggtacagttgtaggtaagctagaagga
gaccctttaatgattaaaggtttctacaacactttacttgaaagtgatacagatatcaat
ctacctcaaggtctattctttgctcaaaactgggcttccttacgtaaagttgtgccagta
gcatctggtggtattcatgctggtcaaatgcaccaacttcttgattacttaggcgatgat
gtagttcttcagtttggtggtggtacgattggacatcctgatggtatccaagcaggtgca
actgcgaacagagtagcattagagtccatggttatggcaagaaatgagggtcgcaattat
gtagcagaaggtccacaaatcttaagagacgctgctaaaacttgtggacctctacaaaca
gctttagatttatggaaagatattagtttcaactatacttccacagatacagctgatttc
gttgagactccaacagcaaacatctag---------------------------------
------------------------------------------------------------
------------------------------------------------------------
------------------------------------------------------------
------------------------------------------------------------
------------------------------------------------------------
------------------------------------------------------------
------------------------------------------------------------
-----------------------------------------
>Uedaea_onoi
atgtctcaatccgtagaatcacggactaggattaaaagcgaacgttacgaatctggagta
atcccttacgctaaaatgggttactgggatgctgactatgtaattaaagaaacagatatt
ctagctctgttcagaatcactcctcaaccaggtgttgaccctattgaggcatctgcagca
attgcaggtgaatcttcaacagctacttggacagttgtatggactgatttgctaacagct
tgcgacttatatagagcaaaagcatatcgagtggatccagtcccaaatgtggcagatcaa
tattttgcttatatcgcttatgatattgatttatttgaagaaggttccattgcgaacttg
actgcttcaatcattggtaacgtttttggatttaaagctgttaaagctctaagattagaa
gatatgcgtatgccagtagcttacctaaaaactttccaaggtcctgcaactggattgatt
gtagagcgtgagcgtatggacaaattcggtagacctttcctaggtgctacagttaaacct
aagctaggtctttctggtaaaaactacggaagagttgtatatgaaggcctaaaaggtggt
cttgattttcttaaagatgatgaaaatattaactcacaaccatttatgcgttggagagaa
agatttttatattcgatggaaggtgtaaacaaagcttctgcttctgctggtgaaattaaa
ggtcactaccttaacgtaacagctgcgactatggaagatatgtacgagagagcagaattc
tccaaagatgttggtagtattatatgcatgattgaccttgtaattggttatactgcaatt
caaagcatggcaatttgggctcgtaagcatgatatgattttacacttacacagagcaggt
aactctacttactctcgtcaaaaaaatcatggtatgaacttccgagttatttgtaaatgg
atgcgtatggcaggtgttgaccatattcacgcaggtacagttgtaggtaaactggaagga
gatcctttaatgattaaaggtttctacaatactttacttgaaagtgacacagatattaat
ctacctcaaggtctattctttgctcaaaattgggcctccctacgtaaagttgtcccagta
gcttctggtggtattcatgctggtcaaatgcaccaacttcttgattatttaggtgatgat
gtagttcttcagtttggtggtggtacaatcggacatcctgatggtatccaagcaggtgca
acagcaaatagagtagcgttagagtctatggttatggccagaaatgaaggtcgtaattat
gtagcagaaggtccgcaaatcttaagagacgctgctaaaacttgtgggcctctacaaaca
gctttagatttatggaaagatattagttttaactatacttccacagatacagctgatttc
gttgagactccaacagcaaacatctag---------------------------------
------------------------------------------------------------
------------------------------------------------------------
------------------------------------------------------------
------------------------------------------------------------
------------------------------------------------------------
------------------------------------------------------------
------------------------------------------------------------
-----------------------------------------
