# Supplementary material for: Characterization and organelle genome sequencing of Pyropia species from Myanmar
Source: Sci Rep. 2023 Sep 21;13:15677. doi: 10.1038/s41598-023-42262-3 (PMC10514050; doi:10.1038/s41598-023-42262-3)
Supplement: Supplementary file 1 — Supplementary Information 1. [file 41598_2023_42262_MOESM1_ESM.zip › Supplementary_dataset_10.fasta]

>Bangia_fuscopurpura_KP710691.1
TCCTGTCAAATACAGTTTTCACTTTTTTCTTAAGGGCCGACTAATTCCAGTTACTTAAAA
TTTACTGGAAACCCTTGAACAATAGACGACCGTGATTTATTTTCAACACGGTTAACGCTA
CTCATGTCAGCATTAGCACTCCTGATTTTACATATGCAATTTAACATTGACATAACAAAC
TACAGGACGTTCCGCTACCATCAAGTTACATTTAACTTGATCCGAAGCTTCGATATATAA
ATTTAAGTCTCTTTGAATTTTAAACGGACAGAATAAATAAAAATAATGAGCTAAAACGCT
TTCTCCAATAGATGGCTGCTTCTAAGCCTACCCTGTTTATTCGAATTATTCTCCGTTTTG
TCACTAATTTATAATTTTGAGATCTTAGCTATCGATTAGGGTTGTTTCCCTTTTGACAAA
GGACCTTATCGCCCAATGACTGTCTGCTGCTTAAAATATAGTTTGAAGTTTAAGAAAATT
TAGCAAAATCTAAATTTAATAAGTAGCTCTACCCACATTTATAAAAAGCAACGTACTACT
TTGATAGTTTTCGCGGAAAACCAGCTATCACCAAGTTTGATTGGACTTTCACCCCTAGTC
TCAAGTCATCCCCGTATTTTTCAACAGACGTGGGTTCAGTCCTTCAATACTTTTTAAAGT
ATCTTCAACTTGCTTGAGACTAGATCACTTGGCTTCGGGTCTAATATGTGTAACTAAATG
GCCTTATTAAGCTTGCTACACATATTAACTTACTGACTCATTATGCAAAAGGCACTTTGT
CGCTGTAAATATCAGCCTCAAATAAATATAAATCAACAAATTCAAATCTTTCCCTCACGG
TACTCGTTCACTATCGATCGAAAAGTGTTTTAGCTTAGAAGATGGTACTCCTATTTTCGT
ACAAATTGTATTACTTTATGTGTTGGTTAGTGCTATATAGGACTATTAACCTCCTTCGGA
TTTTAGCACTTAGCTAAATCGCTTTCACTCACACTTACAAGTTCTCGTTTGATTCTATGT
TACTAAGATGATTCAATTCACATAGTGGTTTTTACATATTACACGCGAGTTTTCTAAAGA
GACTCATAGTTTATAGGCATGTGCCTCGCTATGACGTTTCGTCGCGCGACGTCTTTATCT
TCTATCAAGACCTCCTTTGATGACTTTTTGAATTATTTACATTTAAGAAGTTGTTCTGTA
ACATGGGCACACCATAGTATTGTTGCAGGATATAAAAAGCAAGCAACTTTTTCTTTAATA
GTTACTATTACACTAGCAGCTGTTTTTACAGGGTTCCAAGGATTTGAGTACAGTGTAGCT
AATTTTAGATTGACAGATGGTGTCTACGGGTCAACATTTTATATGGCAACTGGATTTCAC
GGATTTCATGTTTTTATAGGTACGGTTTTTCTTATTATTTGTCTAGCTAGATTACTAAAA
TCACATTTAACTCAGCAACACCATTTTGGTTTTGAAGCGGCAGCTTGATATTGACATTTC
GTAGATGTTGTATGACTTTTCTTGTTTATATCCATTTACTGATGAGGCGGTCTTTAAATT
ATAATGAAACTTTTAAACTTACCTACTATACAATTTACTTTTTGGCACATTTTAGCTTTT
TTAATCATAATTTGTTATCATAATATCTACATCTTTACAGAGGAAAGTATACTACTTTTT
TGTTTTATAGCATGAGTAAATATTACATGAAATTACGTGGCCCCTCAGATTAATGAATCA
TTAGCAGACAGAGCACGTAGAATTCAATCAAATCTGCAACAAGTATCCCAAGATAATACA
ACAACATGAAAAAATTACCGTCAGGGCTATTCCTTTAAAATGTTGCACGCGAGCCTTTTA
AATAAACTAACTCCATATTTAACACATTTAATAAAAGATGTGCTGCTATTAGAATCAAAA
AGCAAAGCTTTCCAATCTATCATTCCTTATTTAAAAAGACTAAATATGGTTAAAGAGTTA
GAAGCCAGATTAACAAAAGTTTCTTACACTACAGTCTGTCAACGCATTCAAGATACAACA
GCTGTTCGTGAGTTTTACGCGAATCAACTAAAAATAAAATTTTTCCACTCTGAAGTAAAA
TTAGATGTGCTGGAGCGCATAAAAAAACTGGGAGAATACGCTTAAAAAAGTCTATAGCTC
AATGGTTAGAGCATACGCTTGATAAGCGTAAGGTTGATTGTTCGAATCAATTTAGACTTC
TCTATTCTAAAATATGTACAATGTAAACAAAACTTTTTTTTCAGCCAGCCCTCTAGAGCA
GTTTGAGATTATACCACTAATTCCTCTAGAGTTATTCGGACTTAACATTTCTTTAACGAA
CTCCTCTATTTTTTTAATACTGTCTGTATCTGTATCTCTCTTTTGATCAAGCTTAGTTAT
ATTTAGAAACAAGTTAGTACCAGGAAATTGACAATCATTAAAAGAGATGTTTTATGAGAC
AACTTTGACCTTAGTAAAAGATAACTTAGGAGTAAAAGGGTATCCCTATTTTCCGTTCAT
TTTTACAATTTTTACAATAATTTTGTATTGCAATCTTATAGGGATGGTACCCTACAGTTT
CACTGTAACGAGTCATATAGCTTTTACTTTTGGTTTAGCGTTATCTATTTACATTGGGAT
AAATATTATTGGTTTCAGAACCCAAGGTATAAAATTTTTTACTATATTCTTACCAAAAGG
GGTACCTCTAATGATTGTACCTTTGGTTGTAGCCATAGAATTTGTTTCGTATATAGTAAA
AGTTTTTACTATCTCGATAAGATTATTTGCGAATATGACATCAGGGCACACACTATTAAA
AATTATCGCCGGATTTGTCTGAACAATGATTTCTATAGGGGGAATATTTTTGTATTTACA
AGTAATCCCATTAGTTTTATTGTTAGCCTTAGTTGGTTTAGAAATTGGTATTGCTTTATT
ACAGGCATACGTTTTCACGTTACTTACTTGCATTTACTTAAACGATGTTTTAGAAATGCA
TTAAAACATTATGCCACAATTAGATCGTGTTGTTATTTTTACCCAGATCTTCTGACTGTT
TTCTGTATTTTTAATAGCTTACATAAGTTATACACATTTTGTTTTGAGCAGTTTGCTAAA
AATTTTTTTAGTCCGTTGATGGAAATTGAGAAAAGATATTACCCAAATTGCATTAAAATT
ACGTTTAACAAAATTTTTGGTTAACTCAAATATACAATTGTTACGCAAAATTTATTTTGT
AGTAAAAAACGTTTTGTTATCTTTAGCAAAGAGTCTATCGGAAAACCATTTATCAAAATC
TAAACTATATTTAAGTGATCTAAATTCTTTAGTTCTTAAAGTTAGTGTAGAAACCTCTTT
ATATACCAGCAAAAGTATCACTAAATCTGGAACGTACTCTCATTGAACACAGTAAAAACA
TGTACTTATTAATAGTAGTTATCCCTTTAGTAGGAACACTTATAACGGGCTTATGTGGTA
GATGGCTTGGACGCAAAGGTTCAAACTTTTTTTCCACAGCTTGCGTAGTCTTTTGTTTTT
TTCTAGCTTTAATTGCTTTTTTTGAAGTAGGTATCTGTGGAGCCCCTTGTTATTTATCTN
TAAGTCCCTGAATTAGTTCAGGGGCTTTAAACGTATCCTGAGGCTTCATGTTTGATAGTC
TAACAACGACTATGTTAGTAGTTATTACTTCAATTTCCAGTTTAGTACATCTATATTCAA
TACAGTATATGGAATACGACCCTCACTGCCCCCGCTTTTGTCTTTTTTAGAGATTTTTAC
CTTCTTTATGATTATGTTAGTAACAGCGGACAACTTTGTACAAATGTTTTTGGGATGAGA
GGGAGTAGGGTTAGCATCGTATTTATTAATTAATTTTTGGTATACTAGGTTATGTGCAAA
TCAAGCAGCGGTCAAAGCGCTTCTCGTAAATAGAGTGGGAGACTTCGGTTTAAGTTTAGG
AATATTTACAATTTTTTATCTTTTTGGTTCTGTTGATTATGAAGTAGTATTTTCTTCTGC
TAGTCTTTACTCTGCGTGTGCTATTTATATTTTTGGTATACCTATAAACTTATTGACCTT
GATTGGTACTTTTCTTTTAATTGGCGCAGTAGGTAAATCAGCTCAATTAGGATTACATAC
GTGATTACCAGATGCAATGGAGGGACCTACACCTGTATCAGCTCTTATTCATGCAGCAAC
AATGGTAACAGCTGGAGTTTTTTTACTCGTGAGATGTTCTCCACTTATTGAATTAGCTCC
CAATGTGTTGTTTTTAACCACTCTTTTAGGGTCAAGCACAGCTTTCTTTGCTTCCATTGT
GGGAGTTTTTCAAAATGATATAAAACGCGTAATTGCATACTCAACATGTAGTCAATTGGG
TTATATGGTGTTTGTCTGCGGTTTATCTTATTACAATGTAGGTATGTTTCATTTAGTGAA
TCATGCCTTTTTTAAAGCATTACTCTTTTTGAGCGCGGGTTCCGTAATTCATGCTCTTTC
CAATGAACAAGATATGCGGCGCATGGGATCATTAATAACTAGTTTGCCTATCACTTATTC
AGCGATGTTAATAGGATCTTTATCTTTAGCAGGGTTTCCTTTTTTAACGGGATTTTATTC
TAAGGACTTAATAATAGAAATAACACAAATAAGTTACTACAGTAACATTTATACCACCTT
TGGTATTTTTGCTTGTTGATTCGCTAATATCTCCGTTTTTTTTACTGCTTTTTATACTTT
TAGGGTCCTCTTTCTAACATTTATTAAGAATAGTAATAGTTATAGAGAACCTTTAAATTC
AATTCACGAACCATCAACACTGATTTTAATCCCTTTAATATTTTTAGCAGGGGCTAGCAT
TTTTGTTGGATTTGTTACTAAAGACTTATTTGTAGGAGTTGGAAGTAATTTTTGGGGAAA
TGCTATAAGCATTCTACCTGCGTCTTGTAACTTTTTAGAAGTAGAATTTATGGGGGTTTT
AACAAAATGACTTCCATTTATCTTGAGTTCTTTTGGAGCTCTCTCCGCTTATGCAATAAG
TATAGGATCCTTTAAGAATCATGTAGATTTTGCGTATAATCACTGATTTAGAAAACTCGC
TTTCACTTTAAATAAAAAGTTGTATTGAGACAAACTATATAATGCCTTCGTTGTATCTCC
TTTGATGCAATTTGGATACAATATCTCATTTAAAAATATTGATCGAGGATTCGTTGAGTT
AATAGGACCGTATGGTACTTCTAAAACAATAAATGAGTGATCTTCAAAGATTATTAAAAT
TCAAACTGGACAAATAACTCATTATACTCTCTTTATAATTTTTGGTTTATGTACACTTTT
ATTTCTTTTACCTTTTTGGGCGTTTTTAAATGCGTTGATTGATATTAGACTAATAGCTTT
CTGCTTTTTTGCTCTCTTTTCCGCATAATCTAAACATATGCAATTAAATAATTTACTTTT
GTGAACATCTGTTATCCCTATATGTGGTGTCATGTTACTTGTGCTTATTCCAGGATTCTA
TTTTAATTTAATAAGAAACATAGCTTTTGGAGTGGCACAGTTAACATTTATATCTTCTAT
TTTACTGTGACTATGTTTTGAATCGACGACATCCCTGTTTCAATTTGTATATACGATAAA
CTGATTTCCATCGTATAATATTTATTATACAATAGGAATAGACGGCATTTCTTTATTTTT
TATAATTTTAACAACATGATTAATTACATCTTGTATTCTAATTAGCTGAAATATGCCTAA
CAACCAAATAAAAGAATACTTAATTTGTTTTCTTATGTTAGAAGCAATTTTAATTCAGGT
TTTTTGTGTATTAGATATATTATTTTTTTATATCTTTTTTGAAAGCGTACTCATACCCAT
GTTCTTAATCATCGGAGTTTGAGGATCGCGCCAAAGAAAAATTCGGGCAGCATATCAGTT
TTTTATTTATACTTTAGCGGGTTCGTTGCTAATGCTTTTAGCCATTTTGGTAATTTATTT
TCAGCAAGGAACAACGGATATACAAGTTCTATGAAATGTAAATTTTGATATAAGGACACA
AATTTTACTTTGACTGGCATTTTTTGCAAGTTTAGCCGTTAAAATTCCAATGGTACCTTT
TCACATTTGACTACCTGAAGCGCATGCAGAAGCGCCAACAGCAGGCTCGGTAATTTTAGC
AGGAGTGCTTTTAAAAATGGGCGGATACGGGTTTTTAAGATTTTCATTGCCTATGTTTCC
GGAAGCTTCTATTTATTTTGCTCCTGTAATTTATTTATTGAGTATTATAGCGGCTATTTA
CGCTTCACTAACCACAATTAGGCAAGTAGATTTGAAAAAAATTATTGCATACTCTTCAGT
TTCACACATGGGATTTGTTACTTTGGGTCTTTTTTCTTTTAATATACAAGGAATAGAAGG
AAGTATTATTTTAATGTTGAGTCATGGACTTGTATCAAGCGCTCTTTTTCTATGCGTAGG
TATTTTATATGATAGACATAAAACACGTATCCTAAAATATTACGGAGGACTAGTTCAGGT
AATGCCTATTTTTAGTATATTACTTCTATTCTTTATATTCTCAAATATAGGATTCCCTGG
TACTAGTAGTTTTGTGGGGGAGCTTTTAGTTTTAATGGGCCTTTTTCAGTTTAGTCCCAT
GGTCACTTTCTTGAGTGCTTTCAGTATGATTTTAGGAGCAGGTTATTCAGTTTGATTATT
TAATAGGCTATGCTTCGGGAATCTAAAATTGCAGTATTTCAAAAATTTTCAAGATGTTTC
CAGAAGAGAGTTTTTTATTCTTCTACCTTTAAGTGTGTCTGTCTTATGAATGGGTGTTTA
CCCAGAAGTATTCTTAAATGAAATTCACTGTTCCAGTTACAATTTAATCTCTTATTTTAA
GTAATATTATGAAATTTATTCAAACTTTTCTTTTCGCAATTTTAACACAAAAACTACACT
ACTTTTGACTTCCCCGCTTTTTTGGTTTACTATTTATGCCTGGATTTATTTTTGATATCG
AAATTTTGCTACTGTTTCAGGCACTTATTCTTTTACATGCCAGTTTGGGTTTGGAAGCTA
TCCTAGAAGATTATTTGCATGTCGAAGTAATAAAATATCAATATTTGTCTTTAGTCAAAT
TATTTTCGATATTATTAATTAACCTAAATATATTATATTTACTATACCTCATGCTTTTTA
TCTCTTTTTATGACTTCTACGCATTGATAACTGAAATTTATCTTTTAAGTTCAACTTGTG
TTTTGTTAATTTATGGCGTAATTTTAAACACCTCTTTTAAACGAGGTTTCCCAGTTCTTG
ACCAAAACATTGGAGGACTTTCAGCACAAATACTAATCTTTAGTCTATGGCTAAATTTGT
GCTCTAAGACACCGCATCTAGTTAGTTGAAATGGCCTTTTATGCCATGATTTTTTATCTT
TCGGTATGAAAAGTGCCCTTTTAGGGGTGGCCTTACTTTGAACTTTTACAGTTTTTTCTT
ACAATAGAATTGAAAAAATCAACTTTTACGAATACTGAATAGTATCCATGTTAGCTATTG
TGGCCATGCTTTTTATAAGTGATTCATTTGATTTCTTAGTTATGTATCTTTCAATAGAAT
TTCAAAGTATTGCTTTTATATCTTAGCTAGTTTTAAACGAACTTCAGAATTTCTACGGAA
GCCGGTTTAAAATATTTCGTCTAGGGGCTTTTTCTTCAGCGATCTTGCTTTTAGGGATAT
CTTTATTATATGGAACAACGGGTTTGACTAATTTTGGTGATTTATCAAATTTTTTTCTAG
GAATTACCTCCACAAATACTTTCTTCTTAAATACTGCAATATTTAGTGTTGTTCTAATAG
AAGTGGCATTACTTTTTAAAATTAGTGCAGCACCTTTTCATATGTGATCCCCTGATGTTT
ATGAAGGAGCTCCCACCAATGTTACTGCTTTCTTTGGAATACTTCCAAAGTTAGTTCTCA
TAAGTGTAATATTGCGCTTCTTTTCTTTTGTCTTCAGATATTACAGAAATTATAAATTTG
ACATTAGTCATTTGTGCCTTTTTATCTATGATAGTGGGTACGTTTGGTGCTTTATCTCAA
ACAAAATGAAAACGCTTTGTTGCTTATAGCACTATAAGTCATGTAGGATTTATTTTAGCA
GGTTTTTCTACACAGGAATTCACGGGAGCTTTTGGAGCTTTATTTTATATTGTAATATAT
ACTTTAACTGCGTTAGCTACTTTTTCTATTGTGCTTTCGTTCAGAAGTATGTCCTATCCT
GCTACTTATCAGTTACGTTACTTAAATGATGCCATTAGTCTTATAAAAATTAATCCCATG
TTGTCAATTAATTTGGTCATTATTTTATTTTCGATGGCAGGGATTCCTCCTCTGCCCGGA
TTTTTTGCAAAAGCGTTTATTCTTTTAGCGCTTTTACAAGAGAAATTAACAGGACTTGCT
ATAGCGGCTGTAATTTTAAGCTGTATCTCTTGTTTTTATTATATTCGTCTAATTCAAACC
ATGTATTTTGTTAATTTTAAAACTATAACTGTCTTTTACCCTATTGAAAAAGAAAAATCT
ATTATTCTCAGCATAAGTATACTGTCGCTTATATTGGTTTTTATTAAGATAGATTTACTT
TCTAACTTTGTACAGTGCATGCAAAATGTTTTATCACATTATAATTAATACTATCAAAGT
TATTACTATAGTTATACCTCTTTTAATTGCTGTCGCTTACATGACATTAGCAGAGCGCAA
AGTAATGGCCGCTATGCAGAGAAGAAAAGGTCCCAACGTAGTAGGCATCTTTGGCCTTCT
ACAACCATTAGCGGATGGTTTAAAATTATTTTCAAAAGAAACTGTATTACCATCTAGTGC
TAACATATTCATCTTTTTAGCTGCTCCGGTACTCACGTTTCTTTTAGCTTTATTAGCTTG
ATGTGTGTTACCTTTAGATGAGGGTAAAGTTTTTTCAGATTTAAACGTAGGAGTTCTTTA
TATTTTAGCCATCTCTTCTTTAGGAGTTTACGGAATTATTACCGCTGGTTGATCAAGTAA
TTCAAAGTACGCTTTTTTAGGTGCCTTACGCTCTGCGGCTCAAATGGTATCCTATGAAGT
GTCAATAGGTCTTATCTTGATTAATATATTACTATGTGCGGGTACTCTAAATCTAACACA
AATAGTTTTGGCCCAACAGAGTATATGATATATAATTCCATTGTTCCCTATATTTATTAT
GTTTTATATTTCAATATTAGCCGAGACCAACAGGGCTCCTTTTGATTTGCCAGAAGCGGA
AGCGGAACTTGTTGCAGGTTACAATGTAGAGTATTCTGCTATGGGATTCGCTCTGTTTTT
TTTGGGGGAATATGCTAACATGATACTTATGTGTAGTTTAACAACTATCTTTTTCTTTGG
TGGCTGACTACCCCTGTTTAACATAATTCCTCTATATTGAATTCCCCCGGTTATTTGGTT
TGGTTTTAAGACAACATTACTTTTATTTGGATTTATTTGGGTAAGGGCAGCTTTTCCTCG
TTATAGATATGATCAATTAATGCGTTTGGGTTGAAAAATATTTTTACCTTTGTCTTTAGG
CTGAGTTCTATTAATATCTGGAGTACTATTTTCTTTTAATTGATTACCAAATGAATATTA
TATACAATGAATATGCCGCTATTTTAACATTTTTTGCAATAGCTTTCTTGATATCTATGA
TAATACTTCTCCTTTCTTATATCTTAAATCCACAACAAGAAGATCAAGAGAAAGTAAGTG
CTTATGAATGTGGTTTCAATCCTTTTGATGACGCCAGAGCAACATTTGATGTTCGATTTT
ACTTAGTTGCAATACTTTTTTTAATTTTTGATCTGGAGATAAGTTTTCTATTTCCTTGAT
CTTTAGTACTAGGTCAGTTACCTCCTTTTGGATTTTGATCTATGATTATTTTTTTAACCA
TTTTAACTTTAGGTTTTGTATATGAGTGAAAAAAAGGAGCCTTAGAATGAGAGTAAAACT
AATTTACTAGAGATTTATAACTAAAAATATTTAAGATGAACGTAACTTTACAAAGTGCAA
AAATGATAGGAGCTGGTTTAGCTACTATAGGATTAACAGGTGTAGGAGCTGGTGTAGGAA
TTGTTTTCGGGGCTTTAGTAATTGCATATTCACGTAATCCATCTCTAAAAAATGAGTTAT
TTGGTTATACCATTTTAGGATTTGCTCTAACGGAAGCAATTGCTTTATTTGCTTTAATGA
TGGCCTTTTTAATTTTATTTACTTAGTTTACTTTAAACAAAAATTATACTATGACAAGTA
CAACTCTTTTCTGAATCTTTTCAATTATTTCTTTATTATCTGCTTGTATGGTAGTAAGTT
TATCCAATGCTGTGTATTCAGTATTATTTTTAATAATAGTATTTTGTAATACTGCGAGTA
TCTTATTACTCTTAGGAGTTGAATTTTTATCCTTTTTATTTCTTATTGTTTATGTAGGAG
CTATAGCAGTATTATTTTTATTTGTAGTCATGATGCTAAATGTCAAAACTGATGGAGTAA
AAATTAATTATAGTACTATTTTGCTACTAGGATTTTTAATTAGCTTAATTTTGATTTTTC
AATTTGTAACCGCTATAGGAACATATTTTGGCCCCTACTCAAATATTGGAATAAATTTAA
TTAGTGCGAAATCTCCTATTATTGTTTCTTGAATTCAAGAAAATAATCTCCCTTCAAATA
TTGAAAGTATTGGGTTGATTCTTTACACTTCTTATAGTTTAGTATTTATTTTATGCGCCT
TCATTTTACTTTTAGCTATGATAGGTTCTATTGTTTTGACAATGAATCAGCGTAGTGGGG
TTAAAAAACAACAAATTACCTTACAACTACATAGAAACCAAAACAGAGTAGTACGCTTTC
TAGATCTACGAAAAAATTAATAGTACTGCGGATATAGATGAATTGGTACATCAGTAATTT
TCCACGTTAAAGTTATGGGTTCGAGTCCCATTATCCGCTAAAAGAGAGAATAGCTCAATG
GTAGAGCAATAGTTTTCAAAACTAAAGGTTAAAAGTTCAAGTCTTTTTTCTCTTTCGAAC
CTTTGAAATCGTGGTATCAAAAACCACTGCCTTGCCGCTTGCTATACACCAAAGATAAAG
TGGGATTCGAACCCACGGTGGATTAACCACGTTAGCTTTCAAAACTAAAGCTTTAAACCA
CTCAGCCATTTATCCCAACGGGAATAGGGTTTGAACCTATATTTTTAGATCATGAGCCTA
ACGAGTTTTTACTCTATCCCGCGTAAGGTAATTTATAATTTAATAAAAAATTTTCTAAGC
TACCCAAGGTGGGTAAAATAACCAGAAAATACGCAAAGTAGTAGACACTAGCAATTTGAC
CTATAATAATGTAAGGATCCTCCACAGGCATTCCTCCTATTCAACCTAAAATTAGACAAC
ATGAAGCTATACTTCAGTAAAGTACACGGTAAATTGGTCTAAATCGAGCTCCTAATTTCT
GTGCTATGAATTCAAGGTAAAAGGGCTAAAACTACAATAGCAAAAATCATACAAATCACT
CCACCTAATTTATGAGGTATACTTCTTAAAATAGCATAAAAAGGTAAGAAATATCATTCT
GGCACAATGTGCGCTGGTGTCACCATTGGATTGGCCTCAATATAATTATCAGGATGCCCT
AGTAAGTTTGGAGAAAAATAAACAAAAAAAGAAAAAAATATTATAAATATAACAATTCCT
AATAAGTCTTTTACAATAAAATAAGGATACATAGGAATTTTGTCACCACTAGCATCTATT
CCCAGGGGATTTCCAGAACCCTCTTGATGTAATGCAGCTAAGTGGACTAAAGAAATAGCT
GCAATTACAAATGGTAATAAGTAATGTAGACTGAAGAATCTATTCAGAGTGGCATTATCC
ACAGAAAATCCTCCTCAAAGCCAGGCAACTATAGAATCTCCAACTAAAGGTACTGCGGAC
ACTAAATTAGTAATTACAGTTGCACCTCACAGACTCATTTGACCTCATGGTAAAACGTAT
CCTATAAAAGCCGTTATAATCATCAAAAGTAATATAACCACACCAATTACTCATACAAAT
TGCCTTGGTGCTGCGTACGATCCATAGTAGAGTCCTCTAAAAATATGAATATAAACAACA
ATAAAGAACATGGATGCACCATTTGCGTGTGTGTACCTTAATAACCAGCCAAAATTTACG
TCACGCATAATATGTTCTACACTAATAAAAGCAAGATCTACATGAGGTGTGTAGTGCATA
GCTAAAAAAATCCCTGTCACTATCTGTATTATTAGACACATAGCAGATAAAAAACCAAAA
TTTCAAGCGTAATGAATATTTATTGGAGTTGGATAATCTATAAGATGATTGTTGACAATA
TTGAAAAGGGGTTTTTTTATTAAACGCATAGTTTTAGCGGGACGAGGAATGGGACTTGAA
CCCATGGCCTATAAAGTCACAGTTTATCGCTCTACCAAACCGAGCTCTCCTCGTCTCAGA
GAAGATACGGGGAAAAAGGGACTTGAACCCTCATCATTGATGTGACAAACCAATATTTTT
TAAACTATTTCCCCTTCTATTCAATACGGATAGAGGGACTTGAACCCTCATGAAAAATAT
TCATCAAAACCTAAATTTGACATGTCTGCCATTTCCATCATATCCGTTAATGGATAAAGA
GGGATTCGAACCCACGGTACATACTATGATTTAGCAAACCATTGCCTTAAGCCACTCAGC
CATTTATCCTTGCCCACTATCGGACTCGAACCGATAACTTAAAAAGAACAGATTTTAAAT
CTGTCGTGTTTACCTATTTCACCAAATGGGAGTTATAATTAACGTTATGCTTTATTGAAG
CTATAGCTTTTCCTGGATTTAAAGATTTAGGGCAAGTCTTACTACAGTTCATAATAGTAT
GACATTTAAATAGTTTTGATTTCCCACTTAGTAATTTTAAACGATTTTTTGTATCTGTAT
CTCTACTATCTGATATTCAACGATAAGCTTGTAGTAAGATTGCAGGGCCTAGATATTTGT
CGTGATTTCATCAGTAACTAGGACAACTAGCAGAGCAGCATGCACATAGAATACATTCGT
AGATTCCATTTAATTCAGACCTATCTTTTTCAGATTGCAAATACTCCATTTTTGTGGATA
CTCCAGTTACAAGTCAGGGTTTTATATGCTTATACTGCGCATAAAAATTAGACAAATCTG
GAACTAAATCTTTTATAATATACATGTGAGGCAAAGGATATATTGTTATTAGATTACTAT
TAGTTTTTAGTGGTTGTAGGCAAGCTAAAGTATTAATACCATTTATATTCATAGCACAAC
TTCCACAAATACCCTCTCTACAAGAGCGCCTAAAAGCTACACTTGAATCTTGTTCGTCTT
TTATTTTAATTAATGCATCTAATATCATAGGACCGCAGTTTTTAGAATGTATAGGATGTA
TACTAAACTTAGCTCCTACCTGAGTCGAGGGAGTTCATCTATATATACGAATAAATTTTA
GATTCAATTTATTAGGAGATGTCATTTGAAAAGAAATATTTTTGAGTAATTTCATTAATT
AAGAACGGGTGGGCCCGTTCTTAAATATAAAATAAAGTATAATGAACATTTCGTATTTGT
TTACTTACTTTTACAAGTATTTAATAACAAACCGATCTATCTAATAATCTTTTAGAATGT
TCCAAAAGGCTAAAAGTTATTTTTGTGCTTTTAAGCTGTCAGCACTTATATAATGTTAAC
GTGGCTACTCGGCTATGCATGAAACAATACAACCGATGCACTATTGGTTAATATATCTTA
ATCCTCTCGTACTAAAGATAAACTTTTTTCTTTTCTCCCACAACAGATAGGATGGTAAAG
AAACTTTCACGAAATTTCCTCCCACTGCTGAAGGTCACCCTTCATACGGCTCCCTTGGAA
TGTCTAATATCGTGACAATGACCGTGCATAAGTCGTATTAGTTTTTAATAACCGTTTTAA
TAATTGACCATACTTATTATTGACAGAAAGCCGTCTGGCTCAATAAGTAACTCTTCCGTC
ATATGGCTACTTTCACCGGCTACTTTTGTAGATAGAATAATATTTCGTTGATCCCATCTA
CTCCAGCTGTTCATTTTCCCAAGTTGTCTTGAGTCACTTTTCGGACAGCTAAAAACTTTG
AAAGTCATGTTTTATGATTTGTTTCTAATACAGTTGTCATATCACCTTTTTTACTAAGAT
CAAAAATCTTACACTGCAATCTATACAATCAAATTCTTTTATTTTCCATTGTTTTTGTAA
TTTTAACAATTTTTATTTAGATAAATTTGTCTACACGTCTGCATATCCATAGGCTTTCCC
TTTGGCTTTAGCTTCTTGTAGAATCCTGATATTAATGTACTTTAACGCTATAAAAAACAT
CCGGTTTACATTAATATTTACTTCGTTCCAATATTACATACATATAGTCAGTAAGCCCCT
CTATTCCCTCTAAAACTGGTACTCCTTCGGCCACATTAAATTTTACCTTATGTTTAGAAT
TCACGCTATTTCGTGTTAACGGGGTGATTAACTTATAATTATCCCCCGCTATGACATATT
TAGGGAATGTTACTTCGGCTATAACTGCTTTTCTTGACAGATTTACTGATATATATTCTC
TTCGAGTTATTTATAAGTAACATCCACTTAAATTTATGCCCTGCTTATACTCCGTGAATG
CTATTTTCACATTGCATAGGGTTCACTGTTTGTAACACAGCTCATTGATCAGCATTAGGA
GTAATGCATAGGCCCAAACTAGCTTCCTACCTGTAATATTAGTTTAAATTAGCTATTTAC
GAGAAGTACATCTCTTCTCTTACTAGCAACGAATCGCCCGACATCGAGGTATTAATCCAT
GGTATCAATAAGAACTCTCAACCATGATAAATCTGTTATCCCTAGAGTTTCTTTTTTCCG
ATAAGCGACAGTATTTCCATGCGTTACTGCCGGATCATTATGACCGACTTTCGTCTCGGC
TTGAGTGGTAACTCTTACCGTCAAGCAAATTTTTACCATTACGTTTTTTACTACCAGTGT
TTGATAGTTAAAATTCACTTTTGTGCACCTCCGTTACAGTTTAGGAGGTCCTCGTCCCAA
GTAAACTACCCTTTTTGCATATTTCCTTCTTAGTAAGTAATTTTTTTCTCTTAGAGTAGT
TTTTCAAATTTACGCTATTACGTTTCTACTTTTACTGTACTATGAAAAAAACGATTACGA
TGCAAAATTATAGTAAAGAATCATAGGGTCTTTCCGTCTTGTTGTAGGGTGTCTGCATTT
TCACAGACAATGTAATTTCGCTGAGGCTATATTAGAGACAGTGGGGTAGTCGTGACGCCA
TTCATGCAGGACGGAATTTACCCGCCAAGGAATTTCGCTACCTGAGGATCCTTATAGTTA
AGACCGCCGTTTACTTGAGTTTATAGCATATGCATTAACATATTAATTTCACTTTCAAGC
ACTGGGCAGGCGTCAAACCTTATACGTCTTCTTTCGAATTTGCAAAGTTTTATTTGGTAA
ACAGTCGCTACCCCTGATTCTTGAAACCTAAAAGGTACTCCTTTTTGCGAACGTACGGAG
TAAATTTGCCGAGTTCCTTAAATATAGTTATCTCATTCGTCTTTATTTTTTCAATAAATT
CACCTGTGTCGGTTTTAGGTACGGTCAAGCTACATGTAATTTTCCTGAAAAGTAGTTTCC
AGTTTAATGAATTACTTTTTTACACAAAAAGTATTTGCATACACGTGGGCAGAGATATAT
CAGCGGTTATTGAGTCTTTTTCTCTGTATTCGAATTTTTTAAAGTTATTAGAAAAGATCT
CAAGTAAAGATTTAAATATTAGTATTTCTTATCAATTTAGTTTTAATAACGTCGAAAAAT
TAAAGAATTACCTTTTAAGATCTCTAGGTTATCGACGGTATAGTTCAGTTGGTCAGAACG
ACGGAATCATAATCCGTAAGTCGTGGGTTCAAGTCCCTCTGCCGTTAAGCTCTTATCGTC
TAATGGTTAGGACAGTGCTTTTTCAGGGCATCGGCGTGAGTTCAACTCTCACTAAGAGTA
CAATATTCTTGTAAAAATACGTATTCCATAAGAACTCAATTGTAAAAAGAATATTGCTAG
ACCTACTAATCTATTTTGGGATCCCTAGTTTGTTAAAATATTTTTATAAATATTTGCCTA
AGTCTTTAAATAATTGAATTTTTCGTTGAATATACTCTACTAATCATAAGGATATTGGTA
CGTTATATCTAATTTTTGGAGCTTTTTCCGGAATATTAGGTGCTTGTGCTTCTATACTAA
TTCGAATGGAACTAGCGCAACCGGGTAATCAACTATTACTAGGTAATCATCAAGTGTATA
ATGTTTTGGTTACGGAGCATGCTTTTTTGATGATTTTTTTTATGGTTATGCCAGTACTAA
TAGGAGGTTTTGGCAACTGATTTGTACCTATTATGATAGGAGCGCCTGATATGGCATTTC
CAAGATTGAATAATATCAGCTTCTGATTATTACCTCCGTCATTATGTCTTCTCTTAGGAT
CTGCTATGGTAGAGGTTGGAGCGGGAACAGGTTGAACTTTGTATCCTCCCTTAAGTTCTG
TTCAAAGTCACTCTGGAGGAGCTGTAGATCTCGCTATCTTTAGTTTACATTTATCAGGAG
CGTCTTCTATTTTAGGTGCTATTAATTTCATTACAACTATATTCAATATGCGTAACCCTG
GACAAAACATGTACCGTATACCTCTATTTGTTTGATCCATCCTAATTACTGCTTTTTTAT
TACTGCTTGCGGTTCCCGTCTTAGCAGGTGCCATAACAGGATTCGGAATTGTAAGTCATA
TTGTCTCTACATTTTCTAGAAAACCTGTTTTTGGTTACATAGGCATGATTTATGCTATGC
TTTCCATCGGAATTTTGGGTTTCATCGTTTGAGCGCATCACATGTATACAGTTGGACTAG
ATGTGGATACTAGAGCATATTTTACTGCAGCCACAATGATAATTGCTGTCCCAACCGGAA
TTAAAGTTGGGTGCCGTTTTCGCTATATTTGCTGGTTTTTACTATTGATTTGAAAAAATT
TCCGGATTTCAGTACTCTGAAATTCTAGGTCAAATTCATTTTTGAGGTACTTTTATAGGA
GTAAATCTTACCTTTTTCCCTATGCATTTCTTAGGGCTAGCAGGTATGCCCAGACGTATT
CCGGATTATCCAGATTCATATGCAGGATGAAATGCTATAGCTTCCTATGGATCGTACGTT
GCCTTGTTTAGTACACTGTTCTTTTTTTACTTAGTTTTTAATACATTGGTAACAGCACGA
AAAGAACCCGCTAGAAAGAATCCCTGAAATTTCGAAGATTCTAAAATAGGTTCAACCACG
TTAGAATGAGAGATTTCATCACCACCAGCGTACCACACGTTCAATGAAATTCCAGTAGTA
CGTGAAACGGAAACATCACTAAAAATAAATTAATATATGATTAACAAATACAACACAATA
TCATTTTTAGGGTTAGCTTTGCTAGCCCAACTGTTTTACAGTAAAACATTTTTTGGAGAC
GCCGCAGAAGACTGACAATTGGGATTTCAAGATCCAGCAACTCCTATAATGGAAGGAATT
ATAAATTTACATCATGATTTTATGTTCTTTATTTGTGCAATATCAATTTTTGTGTCTTGA
ATTTTAGGAAGAACTTTATGGCATTATCACTGAACAAAAAACAAATATCCTTCGGCCATG
GTTCATGGAACAGCGATCGAAATTATATGGACTGTTACACCAAGTATCACTTTACTAGCA
ATAGCTGTTCCTTCTTTCGCTTTACTTTATTCTATGGATGAAATAATTGCGCCGGCGATA
ACTATTAAAACTGTGGGTCACCAGTGATACTGAAGTTATGAGTATTCAGATTATACAAAT
GATGATAACGAGACAATAATGTTTGAGAGCTATATGATACCAGAAGAAGATTTAGCTTTA
GGCCAGTTACGTTTATTAGAAGTAGATAACCCTATGGTAATCCCAGTAAACACTCATGTA
CGTCTAATAATAACAGCTGCGGATGTTTTGCACAGCTGAGCTGTACCTTCATTGGGGATA
AAATGTGACGCTGTTCCGGGTAGACTAAATCAGAGTTCTCTTTTTATAAAAAGAGAAGGC
ATTTTTTATGGTCAGTGCAGTGAAATTTGCGGAGTCAACCATGGGTTTATGCCTATTGTA
GTAGAAGCTGTTTCATTGCCTAACTATATATCTTGAGTTGCAAACAAGCTTAGTGAAAAT
TATTATGCGTATATCTTTAATTCAATTACTTATTATAGGTTTAGTGACCTTTGTCTTATT
TTGATTCAACCCTAAATATCTAATACAAATAATAAAACTAACAAAACGATTTAAAAAGCG
CTCTTATAATGAATAACTAAGTTTTTTGAAAACAGCTAAGCAGCTGCAACGGCACCCTTT
TCATTTAGTAGATCCAAGTCCATGACCAGTTACAGCGGCAATATCCGCTTTTTCATGTGC
TTTAGGAGGAGTTATGTATATGCATGCTTACAACAATGGGGGTTATTTGTTACTAAGCGG
TTTTGTACTGCTATTATTTACAATGTTTTCTTGATGACGTGATGTTACAAGAGAAGCAAC
CTTTTCCGGCCATCATACAGGGGCAGTGCAGAAAGGTTTACGTTACGGTGTAATACTTTT
CATAGTGTCTGAAATATTATTTTTCTTCGCTTTTTTTTGAGCTTTTTTTCACAGTAGTTT
AGCTCCGTCTATTGATATCGGCTCAATGTGACCCCCAAAAGGAATTGAAGTTTTCAGTCC
TTGAGAAGTTCCTTTCTTAAACACCATAATATTATTATTATCTAAGTACTACAACATTGA
TAAATGAGTTACTTTTTTTTTTACGTGCATTTTTTTTGCGAAGAATAATGTCTAAAAGTG
GATTTGAACCACTGACCCAAAGATTTTCAATCTTTTGCTCTAACCACTGAGCTATTTAGA
CTTTGCTAAGTTTAGTCCGTACTTTGATCTTCCATTTTTTCTATTGGTTACAGATTGTAA
ATCATAAGTTCCACGCACTATATGATATCGAACTCCAGGTAAATCTTTTACGCGGCCTCC
ACGAATAAGAACAACCGAATGTTCTTGCAAATTGTGGCCTTCGCCACCGATATAACCTAT
GACATACCTTCCAGTAGTAAGTCGTATCTTTGCAACTTTTCTTTCCGCAGAATTTGGTTT
TTTAGGGCTAGTGGTATAAACTTTTGTGCAGACCCCCTTTTTATGAGGTGCTCTATTTAA
TGCAGGTGTTTTTAACTTAGGTACTTTTTAATGCGTGCAGTTTTAATTTTTTGATTAAGA
GTGGACATATAATTATTTATTAAGTAATAAGGGACTTGAACCCCTAACAATTCCGGTGTA
AACGAAATGCTCTACCATTGAGCTAATTACTTACGTTTGGAAAGATTTGAACTTTCAGCT
TCTAGATTCGTAATCTAACGCTCTATCCTATTGAGCTACAAATTGGCTATTTCAAATAAT
AGCTGGCCGGGTCTAACATGGAAACAATAATCAATTATGGCTCCTTTCCCTTTTCCCATT
CGAGTTTCCGGACTAAATCTAGTTACAGCCTTGTTTGGTAACATATAAAATCAGAGTTTA
AATTTTCCTAACACTGATTTTTTTTCGATAGATTTCAATTCTTTATTAAGAATTTTTCTT
AAATTATCCACTTGGCTAGTATTTAATCTACCATAACTTAAAGATCTTAAACCAAATTGT
CCCCTTTTTAGATTATGACTTATTTGATTTATACTTTTCCTAATTTGTCTATGTTGTCGA
GTAGGGTTAGTTTTTGTATTGAAACGTTTCATATTAAATTATTTTGTAAGCCATTCAAAT
TTGTAAGTTACATATCCCTTGTTTTGTATATAAGGGGCTTTCATAAAATTCTACATAAGT
TTCTACTTTCTGCAAAGAAATTGCCCCTATTCTATGAACTAGGCTATTTGCCATCCTACT
CCTGTTTCCACCAAAACGACCTGCGTATCTTATTTTCAATCCAGTAAATTTTAAATTTTT
GTTTCCGGAAACAGCTTTTAATATTACCCTTTTGTAAGAGTCATTAGCTCTATACTAATT
GCACTTCGAATTCTATAGTAAATAACTAAGATTGCTAATCCTATAGAGGATTCCGACGCG
GCCACGGTTAATATAGCGAGCGCGAACAATTGCCCTATAATATTATCTAAATAAATTGAG
AAAAATATGAAATTAAAGCTAATGGCTAAAAACATCATTTCTAGCGACATTATAACAATT
ATAATGCTTTTTTGATTTAAAGAAATACCTAAAATACCTATCACAAATAAGAGAAAAGCA
TAATTTTCACAGTACAATTGAGTAATCATTTATACGTTTGGGATAGCAAGTTTTATTAAA
TTTTCCAGCCGCAGGTTCCCCTACGGCTACCTTGTTACGACTTCACTCTAGTCCTTTCGC
TACCATGGAAAAAAGTGACGGCTTTTGTCTTCAAGTAGAATAAATTTCCGTAGTGTGACG
GGCGGTGTGTACAAAACCTGAGAACATATTCACCGCGACAATGCTGATTCGCGATTACTA
GCGATTACGACTTCATACTCTCGAGTTGCAGAGAATAATCCGAATAAATATCTTTTGTAG
ATTTCGCTCCAGCTCACGCTTTTGCTTCTTTCTGTAAATATTACTTTGTAGCACATGAAA
GTAGCCCAACTTATCAGGGTCATGAGGACTTGACGTCATTTTTTCCTTCCTCAAGGATGT
TCCAAGCAGTTTATCATAAATAAATATATGATATAAAAGTTTCGTCCGTTTGCTGGAATT
AACCAAACGCCTCACGGCACGGACTGACGACAGCCATGCAACACCTGTGACACTAATGAC
ATACAAAAGTTGGTAAGGTTTTGCGCGTTGTTTCGATTTAAACCACATGCTCCACCGCTT
GTGCAGGTTCCCGTCAATTCCTTTGAGTTTTAATCTTGCGATCGTAATCCCCAGGCGGAG
TGTTTAACGCCTTAGCTACGCCTCTGTTTCAATGACAAACACTCATGGTTGAGGGCGTAG
ACTACAGGGGTATCTAATCCCTTTTGATCCCTACGCTTTCGTGCCTCAGTGTCAGCTATA
GTCCAGATTATTGTTTTCACTTTTGGAGTTCTTTTGAATATTATCGTATTTTATCACTAC
TTTCGAAGTTCCATAATCTTTTACTATGCTCTAGTGTATCAGTTTAGTAAGTTTTTACAA
ACATAAAATTTTAATTTTTTTTACTACTTAATGCACAACCTACGCACCTTTACGCCCAGT
TAATTCGAATAATACTTGCTCCTCCCGTTTTACCGCGGCTGCTGGCACGAAATTAGCCGG
AGCTTTGATTGTAAAATTTGATCTTATGTTCTGGACTTTACAAAGTGATTTACAACCTAA
TAAGTTTTCTTCTCACATGTGGCCTGGCTAGGTCAAGCTTTCGCTCATTGCCTAAGATTC
CTCACTGCTGCCTCTTAGAGAGTCTGGACCTTATTTCTGTTCCAGTGTGACTGATCATCC
TCAAAGACCAATTAAGGATCGTGGGCTTGGTATGTCTTTAGAACTACCAACTACCTAATC
CTACGTAAACTTTTCCTAAGTCAATCATAATTTTCGAAGGAATTTGCCATAATTTAGGAT
AAATTTTTACGCATTACTCACCCGTACGCTATTTTTTTATATTTCACTAAAAATATTAAA
CTTGCATGTGTTAGGCCGACCACTAGCATTCATTCGGAGCCAGGATCAAACTCTTTTGAT
ATTATTATATTTTCTATTTTGCTATCCCAAAATTAACTATAATAATAAAAACTGCTTCAG
TGCAATAAAACTGTAGCTGTACCTATTTCATAGATATGTATATTAACTAGTTTATTTTTG
TTTATCATAATGCGATTCTTTACACAAAATTCTTTGTATTCTTTTGCTTACTACATAAAA
AAGAGTTTATTTAGCATATCTTATCAAGATGGACAGACTTGAACTGCCATTCCCTTGCAC
CCAAAGCAAGTACGTTACCGTTACGCTACATCTTGATTAAAATCTTTCTGGATAGGATTT
GAACCTATAACCTTGTAGTTAACAGCTACCTGCTCTAACCATTGAAGCTACCAGAAAGTG
GCGAAAAAAGGGATTTGAACCCTCATGATGACTTTGGCAAAGTCACGCTTTGCCTATTAA
GCTATTTTCGCTTTTAATATTCTGTAAGAAACTTTAGGAGAACAGTTCCTAAAACAAATA
TTAATAAAGAATTACTGTCTTTAGACATTTTATTTGTGTTAACATGCATAACAGAATCTC
ATAGAAGGTGTCTCACACCATTGCTAATATGATACAAGAATATTACATATATTATTGATA
AAAATCCTGGTAAAATTCAATCTAAAACAAGGCAATTGGAAGCAAAATTAAGAACTGTGG
GGTACAAAAATAAAGAATTTAGTAAAAATGTGGGGCTGATTATCAAGTTAAACATAATGG
CACCTGAAATTCTATGCCATATGGAAGACACCGAAGATTTTTGTGCATTATATACGGTTA
AATGAGGTGAAATGGGCCTATTTATATTATACATTTTATAGTTTACGTT
>MyanmarAmitochondria
TCCCATCGAATACAGTATTCACTTTTTTCTTAAGGGCCGACTAACTCTAGTTACTTAAAA
TTTACTAGAAACCCTTGAACAATAGACGATCATGATTTATTTTCAACATGATTAACGCTA
CTTATACCAGCATTAGCACTCCTGATTTTAAATATGCAATTTTGCATTAACATAAAAAAC
TACAGGACGTTCCGCTACCATTAAATTAATTTTAATCTAATTCGAAGCTTCGATATATAA
ATTAAAGGCTTTTTACATTTTAAATAAGTAAAATAAATAAAAATAATGAGCTAAAACGCT
ATCTCCAATAGATGGCTGCTTCTAAGCCTACTCTGTTTATTCGAATTATTTCTCATTTTT
TCACTAATTTATAATTTTGAGATCTTAGCTTTCGATTAGGGTTATTTCCCTTTTGACGTA
GAACCTTATCGCCCAACGACTGTCTGCTGTTAAAAACATAGTTTGGAGTTTAATAAAATT
TAGCAAAATCTAAATTTAATAAGTTGCTCTACCCACATTTAAAAAAAACAACGTACTACT
CTGATAGTTTTCGCGGAAAACCAGCTATCACCAAGTTTGATTGGACTTTCACCCCTAATC
TTAAATCATCTCCGTATTTTTCAACAAACGTGAGTTCAGTCCTCCAATACTTTTTAAGGT
ATCTTCAACTTGTTCAAGACTAGATCACTTGGCTTCGGGTCTAATACATGTAACTTTAAG
GCTTTATTAAGCTTGCTACATATATTAACTTACTGACTCATTATGCAAAAGGCACTTTGT
TGCTGTATTTGTCAGCTTCAAATAAATATAAATTAACAGGTTCAAATCTTTCCCTCACGG
TACTCGTTCACTATTGATTAGAAAAAATTTTAGCTTAGAAGATGGTACTCCTTTTTTCGT
ACAAATCGTACTACTTTGTATTATTGTTAATGTCAAAAAGGACTAATTACCTTCTAAGGA
TTTTGACATTTAGCTTATTCGTTTTCACTCACACTTACGAATTCTCGTTTGATTCTATGT
TACTAAGATGATTCAATTCACATAGTTTTTTATGCATATTAAATGCAAGTTTGCTAAAGA
GACTCATAGTTTATAAGCAAGTGCCTCGCTATGATGTTTCGTCGCGCGACGTCTTTTTTT
TCTATCAAGATTTCCTCTGATAACTTTTTGAATTATTTATATTTAAGAAGTTGTTCAGTA
ACGTGAGCGCATCATAGTATTGTAGCAGGTTACAAAAAGCAAGCAACAGTTTCTTTAATA
ATAACTATTATTTTAGCTGCTATTTTTACCGGTTTTCAAGGATTTGAGTACAGTGTAGCT
AATTTTACATTGTCTGATGGGGTTTATGGCTCTACATTTTATATGGCTACAGGTTTTCAT
GGTTTTCATGTCTTTATAGGAACTATTTTTCTCAGTATTTGTTTATTTCGTTTAACAAAA
TTTCACTTGACACAACAGCATCATTTTGGTTTTGAAGCAGCAGCTTGATATTGACATTTT
GTTGACGTTGTATGATTGTTTTTATTTATTTCTATATATTGATGAGGAGGTATTTAAATT
ATGACAAAAATTATTCATTTACCAAACATAAAAATCACTTTTTGACATGTTTTAGCTTTC
TTTATTATTCTTTGTTATCACAATATTTATATTTTTACGGAAGAAAGTGTACTACTTTTT
TGTTTTATTGCGTGATTAAATATTACATGAAATTATATATCACCTCAAATCAATACATCA
CTATCTGAACGAGGTAAAAAAATTAGTGCAAATTTCCAGCATGTTACTAATGATAATATA
ATAACATGAAAAAAGTATCGTCAAGGTTATTTACTAAAAACTTTACATATACCTGTGTTA
AAAAATGCTATTTTTTATTTAACACAATTAATCAAAACTATATTTTTTTTAGAATCAAAA
AGTAGCACTTTGCAGTCTATAACCCCTTATTTAAAACGATTGCATATTGCAAAAGATTTA
GAAACAAAGCTAACAAAAATTTCTTACATTGCAATATGCCAACGTATGCAAGATGTGGTA
GTTGTACGTAGTTTTTATGCAAATCAATTAAAAATTAAATCTTTTTCTTCTGAATCTAAA
TTGGATTTGTTTGAACGTATTAGAAAATTAAAAATAGGCGTTTAAAAAAGTCTATAGCTC
AATGGTTAGAGCATACGCTTGATAAGCGTAAGGTTGATTGTTCGAATCAATTTAGACTTA
TATTATTTAAAATATGTGTAGTATAAAAAAAATATTTTTCTTAGCAAGTCCTTTAGAACA
ATTTGAAATTATACCTTTATTGCCTGTAGAACTATTTGGATTAAATGTGTCTTTGACAAA
TGCATCTTTGTTTTTAATTTTGTCCGTGACATTATCTATTTTTTGATTTATGCTAGTTAT
ACACAAAAATAAATTAGTTCCTGGAAATTGACAATCTGTAAAAGAAATGTTCTATGACAC
TACTTTAACTTTAGTAACAGACAATTTAGGTAAAAAAGGTTATTCTTATTTTCCATTTAT
CTTTACAATTTTTACAATAATACTATATTGTAATTTAATAGGTATGGTACCTTATAGTTT
TACTGTAACTAGTCATATCGCTTTCACATTTGGTTTAGCATTATCTATTTACTTAGGTAC
TAATATTATTGGTTTTAGAACACATGGTATAAAATTTTTTACAATTTTTTTACCTAAAGG
AGTGCCGTTATTTATTGTACCTTTAGTAGTCGCTATTGAATTTGTATCTTATATTGTTAA
AGTTTTTACAATATCAATAAGACTTTTTGCAAATATGACATCAGGTCATACTTTGCTTAA
GATTATTGCTGGATTTGTTTGAACAATGATTTCAATAGGAGGTATATTTCTATATTTACA
AATTATCCCATTAATTTTACTATTAGCATTAGTTGGTCTAGAAATAGGTATAGCTTTTTT
ACAAGCATACGTTTTCACATTACTTACTTGCATTTATTTAAACGATGTTTTAGAAATGCA
TTAAAAAATTATGCCACAATTAGATCGTATTGTTATTTTTAGTCAAATTTTTTGATTATT
TTTTACCTTTTTAATTTCTTATATTGTATATACTCATTTTATATTAAGCAATTTATTAAA
AATTTTTCTGATACGTTGATGGAAACTTAGAAAAGATATTACTCAAATTGCATTAAAATT
ACGCTTAACTAATTTTTTAATTGATTCCAATATAAAAACATTACGTAGAACATATGCTAC
AATTAAAAATATATTAATTTATTTAACAAAAAATTTAATAATTAAAAATCAAAATAAATC
AAAATTGATCTTAAATGATTTAAATTTTATGATACTTAAAATTAGTTTAGAAACTTCTTT
GTATAGTAGTAAACGTATTATAAAATCTGGAACATATTCTCATTGAACTTAATAAAATAA
TGTACTTATTAATAATAGCGCTGCCTTTGGTAGGAACAATAGTTACCGGGTTAGGAGGTA
GATGATTAGGTCGTAAAGGTTCAAATATCTTTTCTACAACTTGTGTAATTTTGTGTTTTT
TCTTTTCTTTAGTTGCATTTTTTGAAGTAGGCCTTTGTGGCATTCCATGCTACTTATCAT
TAAGCCCTTGAATTAGTTCAGGGGCCTTAAATATTTCGTGAGGATTTTTATTTGATAGTT
TAACAACAACGATGCTTGTTGTTATTACATCTATTTCTAGTTTAGTTCATTTATATTCTA
TTCAATATATGGAATTTGATCCGCATTGTCCTCGATTTTGTCTTTCTTAGAAATTTTTAC
ATTTTTTATGATTTTATTAGTCACAGCTGATAATTTTGTACAAATGTTTTTAGGTTGAGA
AGGCGTTGGACTAGCATCGTACTTATTGATAAATTTTTGATACACTAGACTTTGTGCAAA
TCAAGCTGCAATTAAAGCTCTTGTAGTTAACAGAATAGGAGACTTTGGACTAAGTTTAGG
TATTGTTGCAATTTTTTATCTTTTTGGTTCCGTAGATTATGAAATAGTTTTTTCTTCTGT
TAACATTTATGTAAATTATAGTATAGGTTTTTTTGGATTTTCACTAAATTTTTTAACTCT
TATTGGAGTATTTCTTTTAATAGGCGCTACTGGTAAATCTGCACAATTAGGATTACATAC
TTGATTACCTGATGCTATGGAAGGGCCTACTCCTGTATCTGCTCTTATTCATGCTGCTAC
TATGGTAACAGCTGGTATTTTTTTAATAGTACGTTGTTCTCCGCTCATTGATGTGTCTTC
AAATGTTCTATTTTTAATCACTATTTTAGGATCAAGTACTGCTTTTTTTGCATCTATTGT
TGGAGTGTTTCAAAATGATATAAAACGTGTAATTGCTTATTCTACTTGTAGTCAGTTAGG
ATATATGATTTTTGTGTGCGGTTTATCTTATTATAATGTAGGTATGTTTCATTTAGTAAA
TCATGCTTTTTTTAAAGCACTTCTTTTTTTGAGTGCAGGATCTGTCATACATGCATTAGC
GAATGAACAAGATATGCGTCGCATGGGTTCCTTGTTAAATAGTTTACCTATAACATATGC
TGCAATGTTAATTGGTTCTTTATCGCTAGCAGGATTTCCTTTTCTAACAGGTTTTTATTC
AAAAGATTTAATTATTGAATTAACTCAAATAAGTTATTATAGCAATTTACAAATTACTTT
TGGTATTTACGCTTGTTGATTGGCTAATATTTCAGTATTTTTTACTTCTTTTTATACATT
TAGACTTATTTTTTTAACTTTTATTAAAAATAGTAATAGTTATAGAAAATATATAGACAA
TATACACGAATCTCCACCTTTAATCTTAATACCTTTAATCTTATTGAGTATAGCTAGTAT
TTTTGTAGGTTTTTTAACAAAAGATTTATTTGTTGGTGTTGGTACTTCTTTTTGGGGTAA
TTCTATAAATATTTTACCTTCTGCTTGTAATTTTATAGAAGTTGAATTTATGTCTTCATT
TATCAAATGATTACCGTTTATACTAAGCAGTGCAGGGGCTATTTTTGCATATGTTATAAG
TGTAGGTTTTTTAAAAAACAATATTCAATTTGCTTATAACTACAAATTCAAAAAACTTGC
TTTCTTATTAAGTAAAAAACTGTATTGAGATAAATTGTATAATTCATGAATTGTATTTCC
TTTAATAAATTTTGGTTATAATGTCTCGTTTAAAACTATGGATCGAGGGTTTATAGAGTT
AGTTGGTCCTTATGGAATCTCTCGTACTATTAAAAACTGATCTGTAAAAATTATTAAAAT
ACAAACTGGTCAATTAACTCATTATGTTTTTTTCATAATTTCTGGTTTGTGTTTTCTTTT
ATTATTAATACCTTTTTGATCTTTTTTAGAACTTTTAATAGATGTTCGATTAATAGCTTT
TTGCTTTTTAGCTCTTTTTGTTGTTTAATTTAAATAAATGCAAGTAACGAATTTATTAGT
ATGAACTTCACTTATTCCTTTATGTGGCGTTATAGTACTCATTTTTATCCCAAAATTTTA
TTCTAATTTAATAAGAAATATTGCTTTTGCAACTAGCCAATTGGCATTTGTATGTTCTCT
TTTGCTATGACTTTGTTTTGATTCAACAACATCTTTGTTTCAATTTATATACAGTGTAAA
TTGATTTCCTTTGTACAATATTTATTATACAATAGGTATAGATGGTATATCTTTATTTTT
TATACTACTTACAACATGATTAATTACAGTTTGTATATTAATTAGTTGAAACATGCCAAA
TAGTCAAATAAAAGAATATTTAATATGTTTTCTTTTGCTTGAAGCAATTCTGATTCAAGT
TTTTTGTGTTTTGGATGTACTTTTTTTTTATATTTTTTTCGAAAGTGTTCTTATACCTAT
GTTTTTAATTATAGGTGTATGAGGATCTCGAGAAAGAAAAATTAGAGCAGCTTATCAATT
TTTTATTTATACATTAGCAGGATCTTTGTTAATGCTCTTATCAATTTTAGTTATCTATTT
TCAACATGGTACTACAGATATTCAAATTTTATGAAATATAAATTTTAATATTAGAACACA
AATTTTACTATGACTGGCTTTTTTTGCTAGTTTAGCCGTTAAAATCCCAATGATTCCATT
TCATATATGATTACCGGAAGCACATGCAGAAGCACCTACAGCAGGATCTGTAATTTTAGC
TGGAGTCCTTTTAAAAATGGGCGGGTATGGATTTCTACGTTTTTCTTTACCTATGTTTCC
AGAAGCTTCTCTTTACTTTGCTCCTTTAATTTATTTACTTAGTATAATAGCTGCTATATA
TGCTTCTCTTACAACAATCAGACAAGTAGATTTAAAAAAAATAATTGCATATTCTTCTGT
TTCACATATGGGGTTTGTTACATTAGGATTATTTTCTTTTAATTCTCAAGGAATAGAAGG
CAGTATAATTTTAATGCTAAGTCACGGTTTGGTATCAAGCGCATTATTTTTGTGTGTAGG
CATTTTATACGACCGACACAAAACACGATTAATTAAATACTACGGTGGACTTGTTCAGAT
TATGCCAATTTTCAGTATATTATTATTATTTTTTACTTTTTCTAATATTGGCTTTCCTGG
TACGAGTAGTTTTGTAGGTGAATTTTTAGTATTAATTGGATTATTTCAATTTAGTCCAGT
ATCTACTTTTTTAAGTGCTTTTAGTATGATTCTTGGGGCTGGATATTCAATATGATTATT
CAATAGAATTTGTTTTGGTAATTTAAAGCTTCAGTATATTACAAGTTTTCAAGATATTTC
TCGAAGAGAATTCTGTATCCTTTTTCCTTTAAGTATATTTGTATTATGAATGGGAATTTA
TCCCGAAATTTTTTTAACAGAAATTCATTGTTCAAGTTATAATCTAATTGCCTATTTTAA
TTAATAATATGAAGCTTATCAAAATAATAATTGAGTCAGTTTTAAAAAAGAAAGATCTTT
TTTATTGATTTCCGCGTTTTTTAGGATTATTACTTATTCCAGGATTTATATTCGATATTG
AAATTTTAATTTTTTTTCAAAGTCTTGTTGTTTTACATGCAAACTTAGGCGTAGAAGTAA
TTATAGAAGATTATTTGCACATTGAAATAATAAAACTTCAATATTTATTTTTAGTCAAAG
TATTTTCAATATTAATGGTGGGTCTTAATATATTGTATTTATTATATTTTATGCTATTTA
TTTCCGTATACGATTTTTATGCATTATTAACAGAAATTTATCTTTTAACTGCTATTTGTG
CTTTGCTAATTTATGGTGTAATTTTAAATACTTCTTCTAATAGAGGTACTCCAGTTATTG
ACTGCAACATAGGAAAACTTTCGTCTCAAACAATACTTATAGGCCTTTGGTTAACAATTT
ATTCAAATACGCCATATATGACGAGTTGAAATTTTTTATTGATACATGATTTTTTATCAT
TTGGAATAAAAGGTATTATATTAGTTATTTCCTTACTTTGATCCTTTATTATTTTTTCTT
ATAATAAAAAAGAAAAAATTAATTTCTACGAATATTGAATTGTATCAATGTTAGCTATTG
TTGCAATGATTTTTATAAGTTGTTCTTATGATCTTTTAACTATGTATTTAGCAATTGAGT
TCCAAAGTATTGCTTTTACATCTTAGCTAGTTTTAAAAGAACATCTGAGTTTCAACTGAA
GCTGGTCTTAAATATTTTGTTTAGGCGCTTTTTCTTCTGCTTTACTTCTTTTAGGAATTT
CATTACTTTATGGCACTACTGGTTTAACTAATTTTGGAGATTTATCCCAATTTTTTTTAG
GTATATCATTAGAAAATTCTTTTTTTATCAGTACAATATTCTTTAGCATTATTTTAATAA
AAGTTGCTCTTTTTTTTAAAATAAGTGCAGCTCCTTTTCATATGTGATCTCCAGATGTCT
ATGAAGGAGCTCCTACTAATGTTACGTCTTTTTTTGGTATATTACCAAAATTAGCTTTAG
TAAGTTTACTATTCAGATTTATTTTTTTTGTTATCAGAAGTTATTACATCATTAAACTTA
ACTTTAATTATTTGTGCTATTTTGTCTATGCTTATTGGAACGTTTGGTGCGTTAATACAA
ACAAAATGAAAACGTTTTATTGCTTATAGTACTATAAGTCATGTAGGATTTATTTTAGCA
GGATTTTCAACATTAAATTTTAATGGTGCATTTAGTGTCTTGTTTTATATTATTGTTTAT
ACTTTAACTTCTTTAGCTACTTTTTCTATTGTGCTTGCATTTAGATGCATGTTTTATCCT
ACTACATATCAACTGCGTTATTTGACAGATGTTATTAGTCTTACAAAACTAAATCCAGTT
TTAGCTAGCAGTTTAGTAATAATTTTATTTTCAATGGCAGGTATACCACCTTTTCCTGGA
TTTTTTGCAAAAGCATTTGTTCTATTATCTCTTTTACACGAGCAGTTAATAGGCTTAGCT
ATAATAGCGGTAATTCTAAGTTGTATATCATGTTTTTATTATATTCGTTTGATTCAAATG
ATGTATTTTGCAAACATGAAAACTGTATTAATCTTTTACCCAATAGATAAAGAAAAATCA
ATTATAATTAGTGTTACTATATTATTCTTTGTGTTTATTTTTTTTAAAATAGATTTACTT
TCTAATTTTGTTTATTGTATGTAAAATGTTTTATAGTATTATAATTAATATTATCAAAGT
ACTAACTATTGTACTACCACTTTTGATTGCTGTAGCTTATATGACATTAGCAGAAAGAAA
AGTTATGGCAGCTATGCAACGACGCAAAGGACCGAATATAGTAGGTATTTTTGGACTTTT
ACAACCTTTAGCGGATGGTCTTAAATTATTTTCAAAAGAAACTATATTACCTTCTAGTGC
TAATATTTTTATTTTTTTAGCCGCACCTATTTTAACATTTTTGCTAGCGTTACTTGCATG
ATGTGTGGTTCCAATAGGTGAAGGAAAAGTTTTTTCGGATTTAAACATAGGCGTTTTATA
CATATTAGCTATTTCTTCTTTAGGGGTTTATGGCATTATAACCGCTGGCTGATCTAGCAA
TTCCAAATATGCATTTTTAGGTGCTTTAAGATCAGCAGCACAAATGGTATCATATGAAGT
ATCTATAGGACTTATTTTAATTAATGTATTATTGTGTGCAGGTACGTTAAATTTAACTCA
AATAGTTCTTGCACAACAAAATTTGTGATACATAATACCTTTATTTCCTGTTTTTATTAT
GTTTTATATCTCAATATTAGCTGAAACTAATAGAGCTCCATTTGATTTACCTGAAGCAGA
AGCAGAGCTTGTAGCAGGATATAATGTGGAATATTCTGCAATGGGATTTGCTTTATTTTT
TTTAGGCGAATATGCAAATATGATACTTATGTGTAGTTTAACCACTATATTCTTTTTCGG
TGGTTGATTACCTTTATTCAATATATTTCCTTTTTATTGAATTCCATCAGTAATTTGATT
TGGTTTAAAAACAACTTTATTATTGTTTGGTTTTATTTGAGTTCGTGCTGCATTTCCACG
ATACAGATATGATCAATTAATGCGTTTAGGCTGAAAAATCTTTCTGCCTTTGTCATTAGG
TTGAGTTCTTTTAGTATCTGGTATTTTATTTTCTTTTGACTGACTACCAAATGAATATAA
TTTACAACGAATATTCTTCAATTTTAACTTTCTTTGCCGTGGCTTTTTTAATTTCTTTAG
TAATCTTAATACTTTCGTATGTATTAAATCCACAACAAAGTGACCAAGAAAAAATTAGTG
CATACGAATGTGGATTCAACCCTTTTGATGATGCAAGAGCAACTTTCGATGTTAGATTTT
ATTTAGTTGCAATTCTTTTTTTAATCTTTGATTTAGAAATCAGTTTTTTATTTCCTTGAT
CACTTGTTCTTGGACAATTACCTTCTTTCGGCTTTTGGTCTATGATTATTTTTTTAGCTA
TTTTAACATTAGGTTTTATTTATGAGTGAAAAAAAGGTGCTTTAGAATGAGAATAAATAA
AATTTACTAGAGATTTATAATTAAAACAAAATAATATGAATATAACTTTACAAAGTGCAA
AAATGATAGGAGCAGGATTAGCTACTATAGGTTTAACAGGAGTAGGAGCAGGAGTAGGGA
TTGTTTTTGGATCACTTGTAATTGCTTATTCACGTAATCCTTCTTTAAAAAACGAGTTAT
TCGGATACACTATTTTAGGATTCGCGTTAACAGAAGCAATTGCGTTATTTGCTCTTATGA
TGGCTTTTTTAATTTTATTTACTTAATTTACTTTAATCAGAAAATATATTATGACAAGTA
CGACTCTTTTCTGAATTTTCTCTATGATTTCTTTAATATCAGCTTGTATGGTAGTAAGCT
TATCAAATGCTGTGTATTCAGTTTTATTTCTAATTATAGTATTTTGTAATACAGCTAGTA
TTTTGTTGTTATTAGGAGCTGAATTTTTATCTTTTTTGTTTTTAATTGTTTATGTCGGAG
CTATCGCTGTTTTATTTTTATTTGTTGTTATGATGTTAAATGTGAAAATTGATGGTGTAA
AAATTAATTATACCACTATTTTTTTAATCGGAATTTTAATAAGTTTGGTTTTATTTATTC
AAATTTGAATCGCATTTCAATCAGATCTTGAAGCTTATTCTAATATAGGTAAATTTTTAT
TAACTAATAACTTGCCTACAATAACTTCTTGAATTCAAGAAAACAATTTACCTTCAAATA
CAGAAAGTATAGGTTTAGTCTTATATACTTCGTATAGTTTAGTATTTATTATGTGTGCTT
TTATATTACTTTTGGCGATGATTGGTTCTATTGTACTTACAATGAGTCAACGTAGTAACG
TAAAAAAACAACAGATAACACTTCAATTATATAGAAATCAAAATAATGTAGTACGTTTTT
TACATTTACGAAAAAATTAAATTATTTGCGGATATAGATAAATTGGTATATCATTGATTT
TCCATGTTAAAATTATGGGTTCAAATCCCATTATCCGCTTAAAAAGAGAATAGCTCAATG
GTAGAGCAATAGTTTTCAAAACTAAAGGTTAAAAGTTCAAGTCTTTTTTCTCTTTCGAAC
CTTTGAAATCATGGTATCAAAAACCATTGCCTTACCACTTGCTATACACCAAAGATAAAG
TGGGATTCGAACCCACGGTGGATTTACCACATTAGCTTTCAAAACTAAAGCTTTAAACCA
CTCAGCCATTTATCCTAACGGGAATAGGATTTGAACCTATATTTTTAGGTCATGAGCCTA
ATGAGTTTTTACTCTATCCCGTGTAATTAATTTTGTATTCTAATAAAAATTTTTCTAAAT
TTCCCAATAATGGTAATATAACTAAAAAATATAAAAAATAGTAAGCACTAGCAATTTGAC
CTATAATTATATAAGGATCTTCTACAGGCATACCGCCTATTCAACCTAGTATTAGACAAC
AAGCAACCATACTTCAATATAAAACACGATAAATAGGTCTAAAACGAGCTTCTTATTTCT
GTGCTGTGTATTCATGGTAAAAGAGCCAACACTATTATAGCAAAAATCATACAAATAACT
CCACCTAACTTATGCGGTATACTTCTTAAAATAGCATAAAAAGGTAAAAAATATCATTCG
GGAACAATATGTGCCGGTGTTACCATAGGATTTGCTTCAATATAATTATCAGGATGACCT
AATAAATTAGGAGAAAAATAAACAAAAAAAGAAAAAAATATAATAAATGCTACTATACCT
AGCAAATCTTTTACAATGAAATAAGGATACATAGGCACTTTATCACTGCTTGCATCAATA
CCTAAAGGATTTCCTGAACCTTCTTGATGTAATGCAGCTAAATGAATTAAAGAAGCAGCG
GCAATAACAAAAGGTAATAAATAGTGAAGACTAAAAAAACGGTTTAAAGTCGCATTATCT
ACAGAAAAACCTCCTCAAAGTCAAGCCACAATAGAATCACCTACTAAAGGTACTGCAGAT
ACTAGGTTAGTAATTACAGTAGCACCTCATAAGCTCATTTGACCTCAGGGCAATACATAT
CCTATAAACGCAGTTATTATCATTAATAATAAAATGATTACACCTATTACTCAGACAAAT
TGTCGCGGTGCGGTATAAGAACCATAGTATAATCCTCTAAAAATATGAATATAAACCACA
ATAAAAAACATAGAAGCACCATTTGCATGTATGTAACGAAGAAGCCAACCAAAATTAACA
TCACGCATAATATGTTCCACACTAATAAAAGCTAAATCAACATGCGGAGTATAATGCATA
GCTAAAAATATTCCTGTTACTATTTGAATTATTAAACACATAGCAGAAAGAAATCCAAAG
TTTCACGCATAATGGATATTAATAGGAGTAGGATAATCTATAAGATGATTATTTACTATA
TTAAAAAGAGGTTTTTTAATTAAACGCATTGTTGAAGCTGGACGAGGAATGGGACTTGAA
CCCATGACCTATAAAGTCACAGTTTATCGCTCTACCAAACCGAGCTCTCCTCGTCATATT
TATATTACGGGAAAAAAGGGATTTGAACCCTCAGCATTGATGTGACAAACCAATATTTTT
TAAACTATTTTCCCTTAATTTTATTACGGATAGAGGGATTTGAACCCTCATGAATAATAT
TCATCAAAACCTAAACCTGACATGTCTACCATTTCCATCATATCCGCTAACGGATAAAGA
GGGATTCGAACCCACGGTACATACGATGATTTAGCAAACCATTGCTTTAGACCACTCAGC
CATTTATCCCTGCCCACTATCGGATTTGAACCGATAACTTAAAAAGAACAGATTTTAAAT
CTGTCGTGTTTACCTATTTCACCAAATGGGAGCAATAGCTTATACGATGCTTTATTGACG
CGATCGCTTTTCCTGGATTTAATGATTTAGGGCAAGTTTTACTACAATTCATGATTGTAT
GACATTTAAACAACTTTGATTTACCTGTTAATAATTTTAAACGGTATTGAGTTTTATTAT
CTCGACTATCTGCAAGTCATCTATACGCTTGTAATAAAATTGCAGGTCCTAAATATTTGT
CATGATTTCATCAGTAGCTTGGACAACTAGCTGAGCAACAAGCACAAAGAATACATTCAT
ACATACCATTTAATTCGGATCTATCTTTTTCTGATTGCAAATACTCCGTTTTTAAAGATA
TTTCATTCATTAATCAAGGTTTTATATATTTATACTGAGCATAAAAATTAGACAAATCCG
GCACTAAGTCTTTTATTATATACATATGTGGTAATGGATAAATTGTAATTATACTATTAT
TTGTATTTAATGGTTGTAAACAAGCTAATGTATTAATACCATTTATGTTCATTGAACAAC
TACCACAGATACCTTCTCTACAAGAACGTCTAAAAACTATACTAGAATCTTGTTCATCTT
TTATTTTTATAAGTGCGTCCAAAATCATTGGCCCACAGTTTTTAATATCTATAGGATGTA
CACTGAAATAAGCTTTAGTTTGACTTGAAGGAGTTCATCTATATATGCGAATAAATTTTA
AATCTAAATTATTATTAGATGTGTTTTGGAAAGAAATTTTTTTTAAAAGTTTCATTTATT
AAGAACGAGATAACTCGTTCTTAAATATAAAGTAGAATATAATGAACATTTCGTATTTAT
TTACTTACTTTTTCAAGTATTAAATATTAAACCGATCTATCTAGTAATCTTCTAGAATGT
TCTGAAAAATAAAAGGTTATTTTTACGCTTTTAAGCTGTCAGCGCTTATATAATGTTAAC
GTGGCTACTCGGCTATGCAAGAAACAATACAACCGATACACTATTGGTTAATATATCTCA
ATCCTCTCGTACTAAAGATAAACCTTATTTTTTTCTCCCGTAACAGATAGGATGGTCAGG
GCATTCTCACAGAATTTCCTGCCACTTCTGAAAGTCACCCTTCATACGGCTCCTTTAGAA
TGGCGTTTGTCATGACAATGACCATGCAGAAGTCTTATTCATTTTTAAAAGAGTTTTTAA
TAACTGCCCATATTTGTTATTTGATGATAGCCTTTTAGCTCAGTAAGTAACTCTACCATC
ATAAGGCTGCTATCTCGATGTACTTTAGTAGATGTAATTACATTCGTTTGATCCCATCTA
CTCCAGCGGTCCGTTTTCCCAAATTATCTTAAGTTACTTTCCTAACTGCTAAAAATTTCG
ATTTTCATGCTTTATGAGTTGTTTTTAAAACGGAGTTCATATTGCCTATTTTACTTAGAT
TAAATATTTTATTCTGTAATTTGTATAGTCAAATTCTTTTTCCTTTCATTGTTGTTATAC
TCCTTTCAAATTTAATTTAATTCCGCTCGTTTACACGTCAGCATATCTGTAGGCTTTCCC
TACAGCGTTGGCTTTTTGTAAAATCCTGCTATAGTTATGCATTAACATAATAACCTATGC
CCGGTTCATAACCATAGTTACTTCGTTCCAATACCATATACTCTTATTTAGTAAGTCCCT
CTATTCCCTCTAAATCTGGCACTCCGACGTCGTAATTGATCCATACCTTATGTTTAGAAT
TCACGCTGTTTCGTGTTAACGGGGCGGTTAACTTATAATTATTCCCCATTATCCTCGGTT
TAGGAAATTTTATTACGGATATGTTGACTTCTCTTGGTAGATTTACTAATAAGTATTCTC
TTCATGTTTCCTATAAGTAAATAATTCATAAATTCATGCCCTGCTTCTAATTTATATCTG
TTATTAATATAACTTAGAGGGTTCACTGCTTGTAACACAGCTCATTGATCAGCATCTGGA
GTGATGCATAGGCCTAATCTAGCTTCCTATCTATGGTATTAGTTTAAATTAGCTATTTAC
GAGAAGTACATCTCTTCTCTTACTAGCAACGAATCGCCCGACATCGAGGTATCAAACCAT
GGCATCAATAAGAACTCTCCGCCATGATAAATCTGTTATCCCTAGAGTTTCTTTTTTCCG
ATAAGCGACAGTATTTCCATACATAACTGCCGGATCATTATGACCGACTTTCGTCTCGGT
TCGAGCTGTAACTCTTACCGTCAAGCAAATTTTTACCATTACATTTTACACTAGCATAAG
TTGCTAATTAAAATTTACTTTTGTGCACCTCCGTTACAATTTGGGAGGTCCTCGTCCCAA
GTAAACTACCATTTTTACGTATTTCCTTTTTAGTAAGCAATTTTTTATTTTCAGAGTAGT
TTTTCAACAATGTACAAATATACTCCTACTTTTACTGTACTGTAAACAAAACTATTGCGA
CATAAAATTATAGTAAAGAATCATAGGGTCTTTCCGTCTTGTTACAGGACGCCTGCATTT
TCACAGGCAATGTAATTTCGCTGAGATTGTATTAGAGACAGTGGGGTAGTCGTGACGCCA
TTCATGCAGGACGGAATTTACCCGCCAAGGAATTTCGCTACCTGAGGATCCTTATAGTTA
AGACCGCCGTTTACTTGGGTTTATAATATATGCAAAAACATGTATTTTTCACTTTCAAGC
ACTGGGCAGGCGTCAAACCTTATACGTCTTCTTTAGAATTTGCAAAGTTTTATTTGTTAA
ACAGTCGCTACCCCTAGTTTTTGAAACCTTAATGGTACTCCTTTTTGCGAACGTATGGAT
TAAATTTGCCGAGTTCCTTAAATACAATTATCTCATTCGTCTTTATCTTTTCAATAAGTT
CACCTGTGTCGGTTTTAGGTACGGTCAAACTTTGTGTGATTTTCCTGAAAAATTACTTCC
AGTTTAATGAGCAATTTTTTTACACAAAAATATTTTGCAAACACATGGGTACAAATTTTT
TAACTTTTGTTGAATATTTTACATTAAATTCAAATTTTTTAAAATTTTTAGAGAAAACAT
TTAATAAAAATTTAAATATTTTTTTCTCTTATCAAATAAATAATGATAAAAATCGTAATA
CAGTTTTATATTTAATAAAATCTTTGAATTTACAACGATATAGTTCAATTGGTTAGAACG
TCGGAATCATAATCCGTAAGTTAAGGGTTCGAGTCCCTTTATCGTTAAGCTTTTATCGTC
TAATGGTTAGGACAGTGCTTTTTCAGGGCATTAATGTGAGTTCAAATCTCACTGAAAGTA
CAAAACTTTTATACAAATACGTATACCATAAGAATTCAAAAGTAAAAAAGGTTTTACTAG
ATCTACTAATTAATTTTGGGATCTCTAGTGAGTTAAAATATTAGTATATAAATATGCAAA
AGTCTCTAAATAATTGAATTTTTCGTTGAATATATTCTACTAACCATAAAGATATTGGTA
CTTTATATCTAATTTTTGGTGCTTTTTCAGGTATATTAGGTGCATGTGCATCTGTATTAA
TTAGAATGGAATTAGCACAACCAGGTAATCAATTATTATTAGGTAATCATCAAGTATACA
ATGTACTTGTTACAGAGCATGCATTTTTAATGATTTTTTTTATGGTTATGCCTGTATTAA
TTGGTGGATTCGGTAATTGATTTGTACCTATTATGATAGGTGCACCAGATATGGCCTTTC
CTAGATTAAATAATATAAGTTTTTGACTTTTACCTCCATCACTTTGTCTTCTTTTAGGCT
CTGCTATGGTAGAAGTAGGAGCTGGTACAGGTTGAACATTGTATCCTCCTTTAAGTTCTA
TTCAAAGTCATTCAGGTGGTGCGGTCGATCTTGCAATTTTTAGCCTTCATTTATCTGGTG
CTTCTTCTATCTTAGGGGCTATTAATTTTATTACTACTATATTTAATATGCGTAATCCAG
GGCAAAGTATGTATAGAATACCTTTATTTGTTTGGTCTATTTTAATAACTGCGTTTTTAT
TGTTGTTAGCTGTACCTGTTTTAGCAGGAGCTATCACTGGATTTGGTATTGTTAGTCATA
TTGTATCAACATTTTCTAGAAAACCTGTTTTTGGTTACATAGGAATGATTTATGCTATGC
TTTCTATTGGTATTTTAGGATTCATAGTTTGAGCACATCATATGTACACAGTAGGTTTGG
ATGTAGATACAAGGGCTTATTTTACAGCAGCTACAATGATTATTGCTGTTCCTACGGGAA
TAAAAATTGGGAGCAGTTTTTGCAATATTTGCTGGATTTTATTACTGATTTGAAAAAATA
TCTGGATTTCAATACTCTGAAATATTAGGTCAAATTCATTTTTGAGGCACTTTTATCGGT
GTAAACTTAACTTTTTTTCCTATGCATTTTTTAGGCCTTGCGGGTATGCCTCGTCGTATC
CCAGATTATCCAGATTCATATGCGGGTTGAAATGCAATAGCTTCTTATGGTTCATATGTA
GCATTGTTTAGTACATTATTTTTTTTCTATTTAGTGTTCAATACACTTGTAACAGCAAGA
AAAGGACCTGCAAGAAACAATCCTTGAAATTTTGAAGATTCAAAAACAGGCTCAACTACA
TTAGAATGAGAAATCTCTTCACCACCTGCATATCATACATTTAATGAGATTCCGGTTGTA
AGAGAAACAGAAACATCTTTAAAAATAAATTAGATTATGACAAAAAGAAATACTTCAATG
TTATTTTTAGGGTTAGCTTTGCTAACCCAATTACTTCACATTAAAACAGTTTTTAGTGAT
TCTGCTGAAAATTGGCAGTTAGGTTTTCAAGATCCTGCAACTCCTATAATGGAAGGAATT
ATAAATTTACATCATGATTTTATGTTTTTTATCTGTGCTATATCTATTTTTGTATCTTGA
ATATTAGCACGTACATTATGACATTATCACTGAACAAAAAATCAGTACCCTTCTGCTATG
GTTCATGGAACTGCTATCGAAATAATTTGAACTATCACTCCTAGTCTGACTTTATTAGCG
ATTGCCGTTCCGTCTTTTGCGTTATTGTATTCGATGGATGAAATAATTGCTCCTGCAATA
ACTATTAAAACAGTGGGTCATCAATGATACTGAAGTTATGAGTATTCGGATTATACAAAT
GAAGATGACAACACTATAATGTTTGAAAGTTATATGATTCCAGAAGAAGACTTAACTTTA
GGACAGTTGAGATTATTAGAAGTAGATAATCCAATGGTAATACCTGTAAATACGCATGTA
CGTTTAATTATAACTGCAGCTGATGTTTTGCATAGTTGAGCGGTACCTTCTCTTGGGATC
AAATGTGACGCTGTACCAGGAAGATTAAATCAAAGTTCTCTTTTTGTAAAACGCGAAGGT
ATTTTTTATGGTCAATGTAGTGAAATTTGTGGAGTAAATCATGGTTTTATGCCTATTGTA
GTAGAGGCAGTATCTTTACCAAACTATATTTCTTGAGTAGCAAATAAACTTAGTGAGATT
TATTATGCGTATATCTTTAGTTCAACTGCTTTTTTTAATCGTAATCATTTTTTGTTTGTT
TTGATTTAAGCCAAAATACTTAACTCATACAATAAGATTTTTTAAAAGAATAAAAAAGCG
TTCTTATTATGTTAAATTAAATTTTATCAAAACAGCTAAACAATTTCAACGTCATCCTTT
TCATTTAGTTGATCCAAGTCCTTGACCAGTCACAGCGGCAATAGCTGCTTTTTCTTGTGC
TTTAGGTGGAGTTATGTATATGCATGCATATAATAATGGAGGTTATTTACTATTTAGTGG
CTTTTCTCTTTTATTGTTTACAATGTTTTCATGATGACGTGATGTTACCAGAGAAGCCAC
TTTTTCAGGACATCACACAGGAGCAGTTCAAAAAGGATTGCGTTATGGTGTAATTTTATT
TATAGTTTCAGAAGTATTATTTTTTTTTGCTTTCTTTTGAGCTTTTTTTCATAGTAGTTT
AGCACCATCTATTGATATAGGTTCTATGTGACCACCAAAAGGAATAATTGTGTTCAGTCC
TTGAGAAGTTCCTTTTTTAAATACAATAATATTATTGTTATCGTTGTAGTTTAATATTAT
TATTAGAAATCTTTTTTTTTTTACTTGTGTGTTTTTTGCCAAAAATAATGTCTAAAAGTG
GATTTGAACCACTGACCCAAAGATTTTCAATCTTTTGCTCTACCTACTGAGCTATTTAGA
CTTAAATTCTTTTTTTCCATATTTGGAACGTGCATTTTTGCGTTTAAAAACTGCCTGTAA
ATCATGAATACCTCTAACAATATGATAACGAACTCCCGGTAAATCTTTAACTCGACCACC
TCGAACAAGAACGACTGAATGTTCTTGTAAATTGTGTCCTTCACCACCAATATAACCTAT
TATAAAACGTCCTGTACTAAGACGTATTTTTGCTACTTTTCTTTCAGCAGAATTAGGTTT
TTTAGGATTTATAGTGTATACTTTTGTGCATACACCTTTTCTTTGAGGTGATTTGTTTAA
AGCAGGTGTTTTATTTTTTGTTTGCTTTTTTTTCTTGGATGTTTTATTTTTTGCTGTAAT
GTTGACATATTTTAATATTTTAAGCAATAAGGGACTTGAACCCTTAACCATTTTGGTGTA
AACAAAATGCTCTACCATTGAGCTAATTACTTACGTCTGGAAAGATTTGAACTTTCAACT
TTTAGATTCGTAGTCTAATGCTCTATCCACTTAAGCTACAGATTGGATAATTCAAAAAGT
AACTGCCCTGGTCTTATGTAGCAACATCAACTTACTATAGGTCCTTTACCTTTACCCATA
CGAGTTTCAGGGCTCAATTTTGTTACTGCACTTTTTGGTAACATATAAAATCACATTTTA
ATTTTCCCTGTACCAGACTTTTTCTCTAACTTTTTAATTTCTTTTAGAATTGCTTTTTTT
ATACTGTTTACTTGTCTAATATCTACTTGTTTAAATTCTAATGCACGTAATCCAAATAAT
CCTCTTTTTACTAAATGATTAGTTTGATTTATACTTTTTTTTAACGATTTATGCTGTCGT
GTTAAATTATTTTTAGTGTTAAATCTTTTCATATTAAATTATTTTATATGCCATTCAAAC
TTGTAGGTTACAAATACCTTGTTTTGTATATAATAAGATTTCATTAAATTCAATATGTGT
TTCTAATTTTTGTAATGGCACAGCTCCCATTCGAAATGTTGTACTGCTTGACATGCGATT
TCTACTACCTCCAAAACGTCCTGTATATTTAATTTTTAAACCCGTAAATTCGAACAATTG
TATACCACTAACAGTTTTTAACATTATCCTTTTGTAAGAGTCATTAACTCTATAGTAATT
GTATTTCTAATACGATAATAAACAACAAGTATTGCTAATCCTATGGATGATTCAGAAGCG
GCTACAGTTAATATAGCTAAAGCAAATAGTTGACCTACTATATTATCTAAATAAATAGAA
AAAAAAATAAAATTAAAACTTACTGCTAAAAACATCATTTCTAAAGACATTATAATTGTA
ATTATACTTTTTTGATTTAGAAAAATTCCTAAAACACCTACTAAAAATAAACAACAAGTA
TAATTTTCACAGTATAATTGGGTAATCATTTTTACATTTGGGATAGTAAATTATGTTAAA
TTTTCCAGCCGCAGGTTCCCCTACGGCTACCTTGTTACGACTTCACTCTAGTCCTTCCAC
TACCATGGATAAGAATTTTAATTATTATCTTCAAGTAGAGTAAATTCCCATAGTGTGACG
GGCGGTGTGTACAAAACCCGAGAACATATTCACCGCGACAATGCTGATTCGCGATTACTA
GCGATTACGACTTCATACTCTCGAGTTGCAGAGAATAATCCGAATAAATACTTTTTTTAG
ATTTTGCTCTAGCTTGCGCTTTTGCTTCTTACTGTAAGTATTACTTTGTAGCACATGAAA
GTAGCCCAATTCATAAGGGTCATGCGGACTTGACGTCATTTTTTCCTTCCTCAAGGATAT
TCCAAGCAGTTTATAATACATTAATGTATTATACAAAAGTTTCGTCCGTTTGCTGGAATT
AACCAAACGCCTCACGGCACGGACTGACGACAGCCATGCAACACCTGTGACATATATGCC
ATACAAAAATTGGTAAGGTTTTGCGCGTTGTTTCGATTTAAACCACATGCTCCACCGCTT
GTGCAGGTTCCCGTCAATTCCTTTGAGTTTTAATCTTGCGACCGTAATCCCCAGGCGGAG
TGTTTAATGCCTTAGCTTCGTCTCTGATTCAAAAACAAACACTCATAGTTGAGGGCGTAG
ACTACAGGGGTATCTAATCCCTTTTGATACCTACGCTTTAGTGCCTTAGTGTCAGCTATA
ATCCAGATTATTGTTTTCACTTTTGAAGTTCTTTTGAATATCATCGTATTTTATCACTAC
TTTCGAAGTTCCATAATCTTTTATTATGCTCTAGTAAATCAGTTTAATAACTTTTAATAA
ACATAAAATTTAAAATTTTTTTACTACTTAATTTACCACCTACACACCTTTACGCCCAGT
CACTTAGAATAATACTTGCTCCTCTCGTTTTACCGCGGCTGCTGGCACGAAATTAGCCGG
AGCTTTGATTGTAAAATTGAATCTTATTTATTATATTTTACAAAGTGATTTACAACCTAA
TAGGTTTTCTTCTCACATGTGGCCTAGCTAGGTCAAGCTTTTGCTCATTGCCTAAAATTC
CTCACTGCTGCCTCTTAAAGAGTCTGGACCTTATTTCTGTTCCAGTGTGACTGATCATCC
TCAAAGACCAATTAAGGATCATGGGCTTGGTAGGTCTTTTAAACTACCAACTACCTAATC
CTACGTAAACTTTTCTAAAACCAATTATAATTTTTTAAGGTATTTACCATAATTTAAGAT
AAATTTTTACGTATTACTCACCCGTACGCTATTTTTTTATATTTTATAAAAAATATTAAA
CTTGCATGTGTTAGGCCGACCACTAGCATTCATTCGGAGCCAGGATCAAACTCTTTTATT
AATGTTATGTTCTTATGTTTACTACCCCAAAATTAATTTTGTTCATATAAAAATAATCAA
CGCATTAAAACTGAAGCGCTTCCAACTTCATATATATACAATTGTGTAAGCTTTTTTTTA
TTTAATACAATAAAATTAATTTTACAAAATGCTTTATATTTTTATGCTTATAAACTAAAA
AATTTTTTTTTGATCATAATATATCAAGATGGACAGATTTGAACTGTCATTCCCTTGTAC
CCAAAACAAGTACGTTACCTTTACGCCACATCTTGATTTATATCTTTCTGGATAGGATTT
GAACCTATAACCTTGTAGTTAACAGCTACCTGCTCTAACCATTGAAGCTACCAGAAAAAA
GCGAAAAAAGGGACTCGAACCCTCATAATGACTTTGGCAAAATCACGCTTTGCCTATTAA
GCTATTTTCGCGACTAAAACTTTACGTAAAATTGCAAAATAACGTTAATAAATATAAAAA
ATAAAAGGAAATTGCTATCTTGATATACTTTTTTCGTACTTACATGTATTACAGAATCTC
ATAAAAAATGTCGAATTCCATTAGTTATATGATACAAAAATATAACTGATACCAATAATT
TCATACTGAACAATAATAAATTAGATATTGTATAATCCTCTAAAAAATTTCTAATAGTAT
ATGAAAAATATGCTTGATTTAAGAGAAAAAAGAAGCTATTAATTAACGTAAACATAAAAA
CACCAGAAATTCTATGCCAAATAGAAAAAATAGAAGATTTTTGGGGATTGTATATTGTTA
AATGGGGAGAAAGAGGTCTATTTATATTGTTCATATTATAATCTACGAT
>MyanmarBmitochondria
TCCCATCGAATACAGTATTCACTTTTTTCTTAAGGGCCGACTAACTCTAGTTACTTAAAA
TTTACTAGAAACCCTTGAACAATAGACGATCATGATTTATTTTCAACATGATTAACGCTA
CTTATACCAGCATTAGCACTCCTGATTTTAAATATGCAATTTTGCATTAACATAAAAAAC
TACAGGACGTTCCGCTACCATTAAATTAATTTTAATCTAATTCGAAGCTTCGATATATAA
ATTAAAGGCTTTTTACATTTTAAATAAGTAAAATAAATAAAAATAATGAGCTAAAACGCT
ATCTCCAATAGATGGCTGCTTCTAAGCCTACTCTGTTTATTCGAATTATTTCTCATTTTT
TCACTAATTTATAATTTTGAGATCTTAGCTTTCGATTAGGGTTATTTCCCTTTTGACGTA
GAACCTTATCGCCCAACGACTGTCTGCTGTTAAAAACATAGTTTGGAGTTTAATAAAATT
TAGCAAAATCTAAATTTAATAAGTTGCTCTACCCACATTTAAAAAAAACAACGTACTACT
CTGATAGTTTTCGCGGAAAACCAGCTATCACCAAGTTTGATTGGACTTTCACCCCTAATC
TTAAATCATCTCCGTATTTTTCAACAAACGTGAGTTCAGTCCTCCAATACTTTTTAAGGT
ATCTTCAACTTGTTCAAGACTAGATCACTTGGCTTCGGGTCTAATACATGTAACTTTAAG
GCTTTATTAAGCTTGCTACATATATTAACTTACTGACTCATTATGCAAAAGGCACTTTGT
TGCTGTATTTGTCAGCTTCAAATAAATATAAATTAACAGGTTCAAATCTTTCCCTCACGG
TACTCGTTCACTATTGATTAGAAAAAATTTTAGCTTAGAAGATGGTACTCCTTTTTTCGT
ACAAATCGTACTACTTTGTATTATTGTTAATGTCAAAAAGGACTAATTACCTTCTAAGGA
TTTTGACATTTAGCTTATTCGTTTTCACTCACACTTACGAATTCTCGTTTGATTCTATGT
TACTAAGATGATTCAATTCACATAGTTTTTTATGCATATTAAATGCAAGTTTGCTAAAGA
GACTCATAGTTTATAAGCAAGTGCCTCGCTATGATGTTTCGTCGCGCGACGTCTTTTTTT
TCTATCAAGATTTCCTCTGATAACTTTTTGAATTATTTATATTTAAGAAGTTGTTCAGTA
ACGTGAGCGCATCATAGTATTGTAGCAGGTTACAAAAAGCAAGCAACAGTTTCTTTAATA
ATAACTATTATTTTAGCTGCTATTTTTACCGGTTTTCAAGGATTTGAGTACAGTGTAGCT
AATTTTACATTGTCTGATGGGGTTTATGGCTCTACATTTTATATGGCTACAGGTTTTCAT
GGTTTTCATGTCTTTATAGGAACTATTTTTCTCAGTATTTGTTTATTTCGTTTAACAAAA
TTTCACTTGACACAACAGCATCATTTTGGTTTTGAAGCAGCAGCTTGATATTGACATTTT
GTTGACGTTGTATGATTGTTTTTATTTATTTCTATATATTGATGAGGAGGTATTTAAATT
ATGACAAAAATTATTCATTTACCAAACATAAAAATCACTTTTTGACATGTTTTAGCTTTC
TTTATTATTCTTTGTTATCACAATATTTATATTTTTACGGAAGAAAGTGTACTACTTTTT
TGTTTTATTGCGTGATTAAATATTACATGAAATTATATATCACCTCAAATCAATACATCA
CTATCTGAACGAGGTAAAAAAATTAGTGCAAATTTCCAGCATGTTACTAATGATAATATA
ATAACATGAAAAAAGTATCGTCAAGGTTATTTACTAAAAACTTTACATATACCTGTGTTA
AAAAATGCTATTTTTTATTTAACACAATTAATCAAAACTATATTTTTTTTAGAATCAAAA
AGTAGCACTTTGCAGTCTATAACCCCTTATTTAAAACGATTGCATATTGCAAAAGATTTA
GAAACAAAGCTAACAAAAATTTCTTACATTGCAATATGCCAACGTATGCAAGATGTGGTA
GTTGTACGTAGTTTTTATGCAAATCAATTAAAAATTAAATCTTTTTCTTCTGAATCTAAA
TTGGATTTGTTTGAACGTATTAGAAAATTAAAAATAGGCGTTTAAAAAAGTCTATAGCTC
AATGGTTAGAGCATACGCTTGATAAGCGTAAGGTTGATTGTTCGAATCAATTTAGACTTA
TATTATTTAAAATATGTGTAGTATAAAAAAAATATTTTTCTTAGCAAGTCCTTTAGAACA
ATTTGAAATTATACCTTTATTGCCTGTAGAACTATTTGGATTAAATGTGTCTTTGACAAA
TGCATCTTTGTTTTTAATTTTGTCCGTGACATTATCTATTTTTTGATTTATGCTAGTTAT
ACACAAAAATAAATTAGTTCCTGGAAATTGACAATCTGTAAAAGAAATGTTCTATGACAC
TACTTTAACTTTAGTAACAGACAATTTAGGTAAAAAAGGTTATTCTTATTTTCCATTTAT
CTTTACAATTTTTACAATAATACTATATTGTAATTTAATAGGTATGGTACCTTATAGTTT
TACTGTAACTAGTCATATCGCTTTCACATTTGGTTTAGCATTATCTATTTACTTAGGTAC
TAATATTATTGGTTTTAGAACACATGGTATAAAATTTTTTACAATTTTTTTACCTAAAGG
AGTGCCGTTATTTATTGTACCTTTAGTAGTCGCTATTGAATTTGTATCTTATATTGTTAA
AGTTTTTACAATATCAATAAGACTTTTTGCAAATATGACATCAGGTCATACTTTGCTTAA
GATTATTGCTGGATTTGTTTGAACAATGATTTCAATAGGAGGTATATTTCTATATTTACA
AATTATCCCATTAATTTTACTATTAGCATTAGTTGGTCTAGAAATAGGTATAGCTTTTTT
ACAAGCATACGTTTTCACATTACTTACTTGCATTTATTTAAACGATGTTTTAGAAATGCA
TTAAAAAATTATGCCACAATTAGATCGTATTGTTATTTTTAGTCAAATTTTTTGATTATT
TTTTACCTTTTTAATTTCTTATATTGTATATACTCATTTTATATTAAGCAATTTATTAAA
AATTTTTCTGATACGTTGATGGAAACTTAGAAAAGATATTACTCAAATTGCATTAAAATT
ACGCTTAACTAATTTTTTAATTGATTCCAATATAAAAACATTACGTAGAACATATGCTAC
AATTAAAAATATATTAATTTATTTAACAAAAAATTTAATAATTAAAAATCAAAATAAATC
AAAATTGATCTTAAATGATTTAAATTTTATGATACTTAAAATTAGTTTAGAAACTTCTTT
GTATAGTAGTAAACGTATTATAAAATCTGGAACATATTCTCATTGAACTTAATAAAATAA
TGTACTTATTAATAATAGCGCTGCCTTTGGTAGGAACAATAGTTACCGGGTTAGGAGGTA
GATGATTAGGTCGTAAAGGTTCAAATATCTTTTCTACAACTTGTGTAATTTTGTGTTTTT
TCTTTTCTTTAGTTGCATTTTTTGAAGTAGGCCTTTGTGGCATTCCATGCTACTTATCAT
TAAGCCCTTGAATTAGTTCAGGGGCCTTAAATATTTCGTGAGGATTTTTATTTGATAGTT
TAACAACAACGATGCTTGTTGTTATTACATCTATTTCTAGTTTAGTTCATTTATATTCTA
TTCAATATATGGAATTTGATCCGCATTGTCCTCGATTTTGTCTTTCTTAGAAATTTTTAC
ATTTTTTATGATTTTATTAGTCACAGCTGATAATTTTGTACAAATGTTTTTAGGTTGAGA
AGGCGTTGGACTAGCATCGTACTTATTGATAAATTTTTGATACACTAGACTTTGTGCAAA
TCAAGCTGCAATTAAAGCTCTTGTAGTTAACAGAATAGGAGACTTTGGACTAAGTTTAGG
TATTGTTGCAATTTTTTATCTTTTTGGTTCCGTAGATTATGAAATAGTTTTTTCTTCTGT
TAACATTTATGTAAATTATAGTATAGGTTTTTTTGGATTTTCACTAAATTTTTTAACTCT
TATTGGAGTATTTCTTTTAATAGGCGCTACTGGTAAATCTGCACAATTAGGATTACATAC
TTGATTACCTGATGCTATGGAAGGGCCTACTCCTGTATCTGCTCTTATTCATGCTGCTAC
TATGGTAACAGCTGGTATTTTTTTAATAGTACGTTGTTCTCCGCTCATTGATGTGTCTTC
AAATGTTCTATTTTTAATCACTATTTTAGGATCAAGTACTGCTTTTTTTGCATCTATTGT
TGGAGTGTTTCAAAATGATATAAAACGTGTAATTGCTTATTCTACTTGTAGTCAGTTAGG
ATATATGATTTTTGTGTGCGGTTTATCTTATTATAATGTAGGTATGTTTCATTTAGTAAA
TCATGCTTTTTTTAAAGCACTTCTTTTTTTGAGTGCAGGATCTGTCATACATGCATTAGC
GAATGAACAAGATATGCGTCGCATGGGTTCCTTGTTAAATAGTTTACCTATAACATATGC
TGCAATGTTAATTGGTTCTTTATCGCTAGCAGGATTTCCTTTTCTAACAGGTTTTTATTC
AAAAGATTTAATTATTGAATTAACTCAAATAAGTTATTATAGCAATTTACAAATTACTTT
TGGTATTTACGCTTGTTGATTGGCTAATATTTCAGTATTTTTTACTTCTTTTTATACATT
TAGACTTATTTTTTTAACTTTTATTAAAAATAGTAATAGTTATAGAAAATATATAGACAA
TATACACGAATCTCCACCTTTAATCTTAATACCTTTAATCTTATTGAGTATAGCTAGTAT
TTTTGTAGGTTTTTTAACAAAAGATTTATTTGTTGGTGTTGGTACTTCTTTTTGGGGTAA
TTCTATAAATATTTTACCTTCTGCTTGTAATTTTATAGAAGTTGAATTTATGTCTTCATT
TATCAAATGATTACCGTTTATACTAAGCAGTGCAGGGGCTATTTTTGCATATGTTATAAG
TGTAGGTTTTTTAAAAAACAATATTCAATTTGCTTATAACTACAAATTCAAAAAACTTGC
TTTCTTATTAAGTAAAAAACTGTATTGAGATAAATTGTATAATTCATGAATTGTATTTCC
TTTAATAAATTTTGGTTATAATGTCTCGTTTAAAACTATGGATCGAGGGTTTATAGAGTT
AGTTGGTCCTTATGGAATCTCTCGTACTATTAAAAACTGATCTGTAAAAATTATTAAAAT
ACAAACTGGTCAATTAACTCATTATGTTTTTTTCATAATTTCTGGTTTGTGTTTTCTTTT
ATTATTAATACCTTTTTGATCTTTTTTAGAACTTTTAATAGATGTTCGATTAATAGCTTT
TTGCTTTTTAGCTCTTTTTGTTGTTTAATTTAAATAAATGCAAGTAACGAATTTATTAGT
ATGAACTTCACTTATTCCTTTATGTGGCGTTATAGTACTCATTTTTATCCCAAAATTTTA
TTCTAATTTAATAAGAAATATTGCTTTTGCAACTAGCCAATTGGCATTTGTATGTTCTCT
TTTGCTATGACTTTGTTTTGATTCAACAACATCTTTGTTTCAATTTATATACAGTGTAAA
TTGATTTCCTTTGTACAATATTTATTATACAATAGGTATAGATGGTATATCTTTATTTTT
TATACTACTTACAACATGATTAATTACAGTTTGTATATTAATTAGTTGAAACATGCCAAA
TAGTCAAATAAAAGAATATTTAATATGTTTTCTTTTGCTTGAAGCAATTCTGATTCAAGT
TTTTTGTGTTTTGGATGTACTTTTTTTTTATATTTTTTTCGAAAGTGTTCTTATACCTAT
GTTTTTAATTATAGGTGTATGAGGATCTCGAGAAAGAAAAATTAGAGCAGCTTATCAATT
TTTTATTTATACATTAGCAGGATCTTTGTTAATGCTCTTATCAATTTTAGTTATCTATTT
TCAACATGGTACTACAGATATTCAAATTTTATGAAATATAAATTTTAATATTAGAACACA
AATTTTACTATGACTGGCTTTTTTTGCTAGTTTAGCCGTTAAAATCCCAATGATTCCATT
TCATATATGATTACCGGAAGCACATGCAGAAGCACCTACAGCAGGATCTGTAATTTTAGC
TGGAGTCCTTTTAAAAATGGGCGGGTATGGATTTCTACGTTTTTCTTTACCTATGTTTCC
AGAAGCTTCTCTTTACTTTGCTCCTTTAATTTATTTACTTAGTATAATAGCTGCTATATA
TGCTTCTCTTACAACAATCAGACAAGTAGATTTAAAAAAAATAATTGCATATTCTTCTGT
TTCACATATGGGGTTTGTTACATTAGGATTATTTTCTTTTAATTCTCAAGGAATAGAAGG
CAGTATAATTTTAATGCTAAGTCACGGTTTGGTATCAAGCGCATTATTTTTGTGTGTAGG
CATTTTATACGACCGACACAAAACACGATTAATTAAATACTACGGTGGACTTGTTCAGAT
TATGCCAATTTTCAGTATATTATTATTATTTTTTACTTTTTCTAATATTGGCTTTCCTGG
TACGAGTAGTTTTGTAGGTGAATTTTTAGTATTAATTGGATTATTTCAATTTAGTCCAGT
ATCTACTTTTTTAAGTGCTTTTAGTATGATTCTTGGGGCTGGATATTCAATATGATTATT
CAATAGAATTTGTTTTGGTAATTTAAAGCTTCAGTATATTACAAGTTTTCAAGATATTTC
TCGAAGAGAATTCTGTATCCTTTTTCCTTTAAGTATATTTGTATTATGAATGGGAATTTA
TCCCGAAATTTTTTTAACAGAAATTCATTGTTCAAGTTATAATCTAATTGCCTATTTTAA
TTAATAATATGAAGCTTATCAAAATAATAATTGAGTCAGTTTTAAAAAAGAAAGATCTTT
TTTATTGATTTCCGCGTTTTTTAGGATTATTACTTATTCCAGGATTTATATTCGATATTG
AAATTTTAATTTTTTTTCAAAGTCTTGTTGTTTTACATGCAAACTTAGGCGTAGAAGTAA
TTATAGAAGATTATTTGCACATTGAAATAATAAAACTTCAATATTTATTTTTAGTCAAAG
TATTTTCAATATTAATGGTGGGTCTTAATATATTGTATTTATTATATTTTATGCTATTTA
TTTCCGTATACGATTTTTATGCATTATTAACAGAAATTTATCTTTTAACTGCTATTTGTG
CTTTGCTAATTTATGGTATAATTTTAAATACTTCTTCTAATAGAGGTACTCCAGTTATTG
ACTGCAACATAGGAAAACTTTCGTCTCAAACAATACTTATAGGCCTTTGGTTAACAATTT
ATTCAAATACGCCATATATGACGAGTTGAAATTTTTTATTGATACATGATTTTTTATCAT
TTGGAATAAAAGGTATTATATTAGTTATTTCCTTACTTTGATCCTTTATTATTTTTTCTT
ATAATAAAAAAGAAAAAATTAATTTCTACGAATATTGAATTGTATCAATGTTAGCTATTG
TTGCAATGATTTTTATAAGTTGTTCTTATGATCTTTTAACTATGTATTTAGCAATTGAGT
TCCAAAGTATTGCTTTTACATCTTAGCTAGTTTTAAAAGAACATCTGAGTTTCAACTGAA
GCTGGTCTTAAATATTTTGTTTAGGCGCTTTTTCTTCTGCTTTACTTCTTTTAGGAATTT
CATTACTTTATGGCACTACTGGTTTAACTAATTTTGGAGATTTATCCCAATTTTTTTTAG
GTATATCATTAGAAAATTCTTTTTTTATCAGTACAATATTCTTTAGCATTATTTTAATAA
AAGTTGCTCTTTTTTTTAAAATAAGTGCAGCTCCTTTTCATATGTGATCTCCAGATGTCT
ATGAAGGAGCTCCTACTAATGTTACGTCTTTTTTTGGTATATTACCAAAATTAGCTTTAG
TAAGTTTACTATTCAGATTTATTTTTTTTGTTATCAGAAGTTATTACATCATTAAACTTA
ACTTTAATTATTTGTGCTATTTTGTCTATGCTTATTGGAACGTTTGGTGCGTTAATACAA
ACAAAATGAAAACGTTTTATTGCTTATAGTACTATAAGTCATGTAGGATTTATTTTAGCA
GGATTTTCAACATTAAATTTTAATGGTGCATTTAGTGTCTTGTTTTATATTATTGTTTAT
ACTTTAACTTCTTTAGCTACTTTTTCTATTGTGCTTGCATTTAGATGCATGTTTTATCCT
ACTACATATCAACTGCGTTATTTGACAGATGTTATTAGTCTTACAAAACTAAATCCAGTT
TTAGCTAGCAGTTTAGTAATAATTTTATTTTCAATGGCAGGTATACCACCTTTTCCTGGA
TTTTTTGCAAAAGCATTTGTTCTATTATCTCTTTTACACGAGCAGTTAATAGGCTTAGCT
ATAATAGCGGTAATTCTAAGTTGTATATCATGTTTTTATTATATTCGTTTGATTCAAATG
ATGTATTTTGCAAACATGAAAACTGTATTAATCTTTTACCCAATAGATAAAGAAAAATCA
ATTATAATTAGTGTTACTATATTATTCTTTGTGTTTATTTTTTTTAAAATAGATTTACTT
TCTAATTTTGTTTATTGTATGTAAAATGTTTTATAGTATTATAATTAATATTATCAAAGT
ACTAACTATTGTACTACCACTTTTGATTGCTGTAGCTTATATGACATTAGCAGAAAGAAA
AGTTATGGCAGCTATGCAACGACGCAAAGGACCGAATATAGTAGGTATTTTTGGACTTTT
ACAACCTTTAGCGGATGGTCTTAAATTATTTTCAAAAGAAACTATATTACCTTCTAGTGC
TAATATTTTTATTTTTTTAGCCGCACCTATTTTAACATTTTTGCTAGCGTTACTTGCATG
ATGTGTGGTTCCAATAGGTGAAGGAAAAGTTTTTTCGGATTTAAACATAGGCGTTTTATA
CATATTAGCTATTTCTTCTTTAGGGGTTTATGGCATTATAACCGCTGGCTGATCTAGCAA
TTCCAAATATGCATTTTTAGGTGCTTTAAGATCAGCAGCACAAATGGTATCATATGAAGT
ATCTATAGGACTTATTTTAATTAATGTATTATTGTGTGCAGGTACGTTAAATTTAACTCA
AATAGTTCTTGCACAACAAAATTTGTGATACATAATACCTTTATTTCCTGTTTTTATTAT
GTTTTATATCTCAATATTAGCTGAAACTAATAGAGCTCCATTTGATTTACCTGAAGCAGA
AGCAGAGCTTGTAGCAGGATATAATGTGGAATATTCTGCAATGGGATTTGCTTTATTTTT
TTTAGGCGAATATGCAAATATGATACTTATGTGTAGTTTAACCACTATATTCTTTTTCGG
TGGTTGATTACCTTTATTCAATATATTTCCTTTTTATTGAATTCCATCAGTAATTTGATT
TGGTTTAAAAACAACTTTATTATTGTTTGGTTTTATTTGAGTTCGTGCTGCATTTCCACG
ATACAGATATGATCAATTAATGCGTTTAGGCTGAAAAATCTTTCTGCCTTTGTCATTAGG
TTGAGTTCTTTTAGTATCTGGTATTTTATTTTCTTTTGACTGACTACCAAATGAATATAA
TTTACAACGAATATTCTTCAATTTTAACTTTCTTTGCCGTGGCTTTTTTAATTTCTTTAG
TAATCTTAATACTTTCGTATGTATTAAATCCACAACAAAGTGACCAAGAAAAAATTAGTG
CATACGAATGTGGATTCAACCCTTTTGATGATGCAAGAGCAACTTTCGATGTTAGATTTT
ATTTAGTTGCAATTCTTTTTTTAATCTTTGATTTAGAAATCAGTTTTTTATTTCCTTGAT
CACTTGTTCTTGGACAATTACCTTCTTTCGGCTTTTGGTCTATGATTATTTTTTTAGCTA
TTTTAACATTAGGTTTTATTTATGAGTGAAAAAAAGGTGCTTTAGAATGAGAATAAATAA
AATTTACTAGAGATTTATAATTAAAACAAAATAATATGAATATAACTTTACAAAGTGCAA
AAATGATAGGAGCAGGATTAGCTACTATAGGTTTAACAGGAGTAGGAGCAGGAGTAGGGA
TTGTTTTTGGATCACTTGTAATTGCTTATTCACGTAATCCTTCTTTAAAAAACGAGTTAT
TCGGATACACTATTTTAGGATTCGCGTTAACAGAAGCAATTGCGTTATTTGCTCTTATGA
TGGCTTTTTTAATTTTATTTACTTAATTTACTTTAATCAGAAAATATATTATGACAAGTA
CGACTCTTTTCTGAATTTTCTCTATGATTTCTTTAATATCAGCTTGTATGGTAGTAAGCT
TATCAAATGCTGTGTATTCAGTTTTATTTCTAATTATAGTATTTTGTAATACAGCTAGTA
TTTTGTTGTTATTAGGAGCTGAATTTTTATCTTTTTTGTTTTTAATTGTTTATGTCGGAG
CTATCGCTGTTTTATTTTTATTTGTTGTTATGATGTTAAATGTGAAAATTGATGGTGTAA
AAATTAATTATACCACTATTTTTTTAATCGGAATTTTAATAAGTTTGGTTTTATTTATTC
AAATTTGAATCGCATTTCAATCAGATCTTGAAGCTTATTCTAATATAGGTAAATTTTTAT
TAACTAATAACTTGCCTACAATAACTTCTTGAATTCAAGAAAACAATTTACCTTCAAATA
CAGAAAGTATAGGTTTAGTCTTATATACTTCGTATAGTTTAGTATTTATTATGTGTGCTT
TTATATTACTTTTGGCGATGATTGGTTCTATTGTACTTACAATGAGTCAACGTAGTAACG
TAAAAAAACAACAGATAACACTTCAATTATATAGAAATCAAAATAATGTAGTACGTTTTT
TACATTTACGAAAAAATTAAATTATTTGCGGATATAGATAAATTGGTATATCATTGATTT
TCCATGTTAAAATTATGGGTTCAAATCCCATTATCCGCTTAAAAAGAGAATAGCTCAATG
GTAGAGCAATAGTTTTCAAAACTAAAGGTTAAAAGTTCAAGTCTTTTTTCTCTTTCGAAC
CTTTGAAATCATGGTATCAAAAACCATTGCCTTACCACTTGCTATACACCAAAGATAAAG
TGGGATTCGAACCCACGGTGGATTTACCACATTAGCTTTCAAAACTAAAGCTTTAAACCA
CTCAGCCATTTATCCTAACGGGAATAGGATTTGAACCTATATTTTTAGGTCATGAGCCTA
ATGAGTTTTTACTCTATCCCGTGTAATTAATTTTGTATTCTAATAAAAATTTTTCTAAAT
TTCCCAATAATGGTAATATAACTAAAAAATATAAAAAATAGTAAGCACTAGCAATTTGAC
CTATAATTATATAAGGATCTTCTACAGGCATACCGCCTATTCAACCTAGTATTAGACAAC
AAGCAACCATACTTCAATATAAAACACGATAAATAGGTCTAAAACGAGCTTCTTATTTCT
GTGCTGTGTATTCATGGTAAAAGAGCCAACACTATTATAGCAAAAATCATACAAATAACT
CCACCTAACTTATGCGGTATACTTCTTAAAATAGCATAAAAAGGTAAAAAATATCATTCG
GGAACAATATGTGCCGGTGTTACCATAGGATTTGCTTCAATATAATTATCAGGATGACCT
AATAAATTAGGAGAAAAATAAACAAAAAAAGAAAAAAATATAATAAATGCTACTATACCT
AGCAAATCTTTTACAATGAAATAAGGATACATAGGCACTTTATCACTGCTTGCATCAATA
CCTAAAGGATTTCCTGAACCTTCTTGATGTAATGCAGCTAAATGAATTAAAGAAGCAGCG
GCAATAACAAAAGGTAATAAATAGTGAAGACTAAAAAAACGGTTTAAAGTCGCATTATCT
ACAGAAAAACCTCCTCAAAGTCAAGCCACAATAGAATCACCTACTAAAGGTACTGCAGAT
ACTAGGTTAGTAATTACAGTAGCACCTCATAAGCTCATTTGACCTCAGGGCAATACATAT
CCTATAAACGCAGTTATTATCATTAATAATAAAATGATTACACCTATTACTCAGACAAAT
TGTCGCGGTGCGGTATAAGAACCATAGTATAATCCTCTAAAAATATGAATATAAACCACA
ATAAAAAACATAGAAGCACCATTTGCATGTATGTAACGAAGAAGCCAACCAAAATTAACA
TCACGCATAATATGTTCCACACTAATAAAAGCTAAATCAACATGCGGAGTATAATGCATA
GCTAAAAATATTCCTGTTACTATTTGAATTATTAAACACATAGCAGAAAGAAATCCAAAG
TTTCACGCATAATGGATATTAATAGGAGTAGGATAATCTATAAGATGATTATTTACTATA
TTAAAAAGAGGTTTTTTAATTAAACGCATTGTTGAAGCTGGACGAGGAATGGGACTTGAA
CCCATGACCTATAAAGTCACAGTTTATCGCTCTACCAAACCGAGCTCTCCTCGTCATATT
TATATTACGGGAAAAAAGGGATTTGAACCCTCAGCATTGATGTGACAAACCAATATTTTT
TAAACTATTTTCCCTTAATTTTATTACGGATAGAGGGATTTGAACCCTCATGAATAATAT
TCATCAAAACCTAAACCTGACATGTCTACCATTTCCATCATATCCGCTAACGGATAAAGA
GGGATTCGAACCCACGGTACATACGATGATTTAGCAAACCATTGCTTTAGACCACTCAGC
CATTTATCCCTGCCCACTATCGGATTTGAACCGATAACTTAAAAAGAACAGATTTTAAAT
CTGTCGTGTTTACCTATTTCACCAAATGGGAGCAATAGCTTATACGATGCTTTATTGACG
CGATCGCTTTTCCTGGATTTAATGATTTAGGGCAAGTTTTACTACAATTCATGATTGTAT
GACATTTAAACAACTTTGATTTACCTGTTAATAATTTTAAACGGTATTGAGTTTTATTAT
CTCGACTATCTGCAAGTCATCTATACGCTTGTAATAAAATTGCAGGTCCTAAATATTTGT
CATGATTTCATCAGTAGCTTGGACAACTAGCTGAGCAACAAGCACAAAGAATACATTCAT
ACATACCATTTAATTCGGATCTATCTTTTTCTGATTGCAAATACTCCGTTTTTAAAGATA
TTTCATTCATTAATCAAGGTTTTATATATTTATACTGAGCATAAAAATTAGACAAATCCG
GCACTAAGTCTTTTATTATATACATATGTGGTAATGGATAAATTGTAATTATACTATTAT
TTGTATTTAATGGTTGTAAACAAGCTAATGTATTAATACCATTTATGTTCATTGAACAAC
TACCACAGATACCTTCTCTACAAGAACGTCTAAAAACTATACTAGAATCTTGTTCATCTT
TTATTTTTATAAGTGCGTCCAAAATCATTGGCCCACAGTTTTTAATATCTATAGGATGTA
CACTGAAATAAGCTTTAGTTTGACTTGAAGGAGTTCATCTATATATGCGAATAAATTTTA
AATCTAAATTATTATTAGATGTGTTTTGGAAAGAAATTTTTTTTAAAAGTTTCATTTATT
AAGAACGAGATAACTCGTTCTTAAATATAAAGTAGAATATAATGAACATTTCGTATTTAT
TTACTTACTTTTTCAAGTATTAAATATTAAACCGATCTATCTAGTAATCTTCTAGAATGT
TCTGAAAAATAAAAGGTTATTTTTACGCTTTTAAGCTGTCAGCGCTTATATAATGTTAAC
GTGGCTACTCGGCTATGCAAGAAACAATACAACCGATACACTATTGGTTAATATATCTCA
ATCCTCTCGTACTAAAGATAAACCTTATTTTTTTCTCCCGTAACAGATAGGATGGTCAGG
GCATTCTCACAGAATTTCCTGCCACTTCTGAAAGTCACCCTTCATACGGCTCCTTTAGAA
TGGCGTTTGTCATGACAATGACCATGCAGAAGTCTTATTCATTTTTAAAAGAGTTTTTAA
TAACTGCCCATATTTGTTATTTGATGATAGCCTTTTAGCTCAGTAAGTAACTCTACCATC
ATAAGGCTGCTATCTCGATGTACTTTAGTAGATGTAATTACATTCGTTTGATCCCATCTA
CTCCAGCGGTCCGTTTTCCCAAATTATCTTAAGTTACTTTCCTAACTGCTAAAAATTTCG
ATTTTCATGCTTTATGAGTTGTTTTTAAAACGGAGTTCATATTGCCTATTTTACTTAGAT
TAAATATTTTATTCTGTAATTTGTATAGTCAAATTCTTTTTCCTTTCATTGTTGTTATAC
TCCTTTCAAATTTAATTTAATTCCGCTCGTTTACACGTCAGCATATCTGTAGGCTTTCCC
TACAGCGTTGGCTTTTTGTAAAATCCTGCTATAGTTATGCATTAACATAATAACCTATGC
CCGGTTCATAACCATAGTTACTTCGTTCCAATACCATATACTCTTATTTAGTAAGTCCCT
CTATTCCCTCTAAATCTGGCACTCCGACGTCGTAATTGATCCATACCTTATGTTTAGAAT
TCACGCTGTTTCGTGTTAACGGGGCGGTTAACTTATAATTATTCCCCATTATCCTCGGTT
TAGGAAATTTTATTACGGATATGTTGACTTCTCTTGGTAGATTTACTAATAAGTATTCTC
TTCATGTTTCCTATAAGTAAATAATTCATAAATTCATGCCCTGCTTCTAATTTATATCTG
TTATTAATATAACTTAGAGGGTTCACTGCTTGTAACACAGCTCATTGATCAGCATCTGGA
GTGATGCATAGGCCTAATCTAGCTTCCTATCTATGGTATTAGTTTAAATTAGCTATTTAC
GAGAAGTACATCTCTTCTCTTACTAGCAACGAATCGCCCGACATCGAGGTATCAAACCAT
GGCATCAATAAGAACTCTCCGCCATGATAAATCTGTTATCCCTAGAGTTTCTTTTTTCCG
ATAAGCGACAGTATTTCCATACATAACTGCCGGATCATTATGACCGACTTTCGTCTCGGT
TCGAGCTGTAACTCTTACCGTCAAGCAAATTTTTACCATTACATTTTACACTAGCATAAG
TTGCTAATTAAAATTTACTTTTGTGCACCTCCGTTACAATTTGGGAGGTCCTCGTCCCAA
GTAAACTACCATTTTTACGTATTTCCTTTTTAGTAAGCAATTTTTTATTTTCAGAGTAGT
TTTTCAACAATGTACAAATATACTCCTACTTTTACTGTACTGTAAACAAAACTATTGCGA
CATAAAATTATAGTAAAGAATCATAGGGTCTTTCCGTCTTGTTACAGGACGCCTGCATTT
TCACAGGCAATGTAATTTCGCTGAGATTGTATTAGAGACAGTGGGGTAGTCGTGACGCCA
TTCATGCAGGACGGAATTTACCCGCCAAGGAATTTCGCTACCTGAGGATCCTTATAGTTA
AGACCGCCGTTTACTTGGGTTTATAATATATGCAAAAACATGTATTTTTCACTTTCAAGC
ACTGGGCAGGCGTCAAACCTTATACGTCTTCTTTAGAATTTGCAAAGTTTTATTTGTTAA
ACAGTCGCTACCCCTAGTTTTTGAAACCTTAATGGTACTCCTTTTTGCGAACGTATGGAT
TAAATTTGCCGAGTTCCTTAAATACAATTATCTCATTCGTCTTTATCTTTTCAATAAGTT
CACCTGTGTCGGTTTTAGGTACGGTCAAACTTTGTGTGATTTTCCTGAAAAATTACTTCC
AGTTTAATGAGCAATTTTTTTACACAAAAATATTTTGCAAACACATGGGTACAAATTTTT
TAACTTTTGTTGAATATTTTACATTAAATTCAAATTTTTTAAAATTTTTAGAGAAAACAT
TTAATAAAAATTTAAATATTTTTTTCTCTTATCAAATAAATAATGATAAAAATCGTAATA
CAGTTTTATATTTAATAAAATCTTTGAATTTACAACGATATAGTTCAATTGGTTAGAACG
TCGGAATCATAATCCGTAAGTTAAGGGTTCGAGTCCCTTTATCGTTAAGCTTTTATCGTC
TAATGGTTAGGACAGTGCTTTTTCAGGGCATTAATGTGAGTTCAAATCTCACTGAAAGTA
CAAAACTTTTATACAAATACGTATACCATAAGAATTCAAAAGTAAAAAAGGTTTTACTAG
ATCTACTAATTAATTTTGGGATCTCTAGTGAGTTAAAATATTAGTATATAAATATGCAAA
AGTCTCTAAATAATTGAATTTTTCGTTGAATATATTCTACTAACCATAAAGATATTGGTA
CTTTATATCTAATTTTTGGTGCTTTTTCAGGTATATTAGGTGCATGTGCATCTGTATTAA
TTAGAATGGAATTAGCACAACCAGGTAATCAATTATTATTAGGTAATCATCAAGTATACA
ATGTACTTGTTACAGAGCATGCATTTTTAATGATTTTTTTTATGGTTATGCCTGTATTAA
TTGGTGGATTCGGTAATTGATTTGTACCTATTATGATAGGTGCACCAGATATGGCCTTTC
CTAGATTAAATAATATAAGTTTTTGACTTTTACCTCCATCACTTTGTCTTCTTTTAGGCT
CTGCTATGGTAGAAGTAGGAGCTGGTACAGGTTGAACATTGTATCCTCCTTTAAGTTCTA
TTCAAAGTCATTCAGGTGGTGCGGTCGATCTTGCAATTTTTAGCCTTCATTTATCTGGTG
CTTCTTCTATCTTAGGGGCTATTAATTTTATTACTACTATATTTAATATGCGTAATCCAG
GGCAAAGTATGTATAGAATACCTTTATTTGTTTGGTCTATTTTAATAACTGCGTTTTTAT
TGTTGTTAGCTGTACCTGTTTTAGCAGGAGCTATCACTGGATTTGGTATTGTTAGTCATA
TTGTATCAACATTTTCTAGAAAACCTGTTTTTGGTTACATAGGAATGATTTATGCTATGC
TTTCTATTGGTATTTTAGGATTCATAGTTTGAGCACATCATATGTACACAGTAGGTTTGG
ATGTAGATACAAGGGCTTATTTTACAGCAGCTACAATGATTATTGCTGTTCCTACGGGAA
TAAAAATTGGGAGCAGTTTTTGCAATATTTGCTGGATTTTATTACTGATTTGAAAAAATA
TCTGGATTTCAATACTCTGAAATATTAGGTCAAATTCATTTTTGAGGCACTTTTATCGGT
GTAAACTTAACTTTTTTTCCTATGCATTTTTTAGGCCTTGCGGGTATGCCTCGTCGTATC
CCAGATTATCCAGATTCATATGCGGGTTGAAATGCAATAGCTTCTTATGGTTCATATGTA
GCATTGTTTAGTACATTATTTTTTTTCTATTTAGTGTTCAATACACTTGTAACAGCAAGA
AAAGGACCTGCAAGAAACAATCCTTGAAATTTTGAAGATTCAAAAACAGGCTCAACTACA
TTAGAATGAGAAATCTCTTCACCACCTGCATATCATACATTTAATGAGATTCCGGTTGTA
AGAGAAACAGAAACATCTTTAAAAATAAATTAGATTATGACAAAAAGAAATACTTCAATG
TTATTTTTAGGGTTAGCTTTGCTAACCCAATTACTTCACATTAAAACAGTTTTTAGTGAT
TCTGCTGAAAATTGGCAGTTAGGTTTTCAAGATCCTGCAACTCCTATAATGGAAGGAATT
ATAAATTTACATCATGATTTTATGTTTTTTATCTGTGCTATATCTATTTTTGTATCTTGA
ATATTAGCACGTACATTATGACATTATCACTGAACAAAAAATCAGTACCCTTCTGCTATG
GTTCATGGAACTGCTATCGAAATAATTTGAACTATCACTCCTAGTCTGACTTTATTAGCG
ATTGCCGTTCCGTCTTTTGCGTTATTGTATTCGATGGATGAAATAATTGCTCCTGCAATA
ACTATTAAAACAGTGGGTCATCAATGATACTGAAGTTATGAGTATTCGGATTATACAAAT
GAAGATGACAACACTATAATGTTTGAAAGTTATATGATTCCAGAAGAAGACTTAACTTTA
GGACAGTTGAGATTATTAGAAGTAGATAATCCAATGGTAATACCTGTAAATACGCATGTA
CGTTTAATTATAACTGCAGCTGATGTTTTGCATAGTTGAGCGGTACCTTCTCTTGGGATC
AAATGTGACGCTGTACCAGGAAGATTAAATCAAAGTTCTCTTTTTGTAAAACGCGAAGGT
ATTTTTTATGGTCAATGTAGTGAAATTTGTGGAGTAAATCATGGTTTTATGCCTATTGTA
GTAGAGGCAGTATCTTTACCAAACTATATTTCTTGAGTAGCAAATAAACTTAGTGAGATT
TATTATGCGTATATCTTTAGTTCAACTGCTTTTTTTAATCGTAATCATTTTTTGTTTGTT
TTGATTTAAGCCAAAATACTTAACTCATACAATAAGATTTTTTAAAAGAATAAAAAAGCG
TTCTTATTATGTTAAATTAAATTTTATCAAAACAGCTAAACAATTTCAACGTCATCCTTT
TCATTTAGTTGATCCAAGTCCTTGACCAGTCACAGCGGCAATAGCTGCTTTTTCTTGTGC
TTTAGGTGGAGTTATGTATATGCATGCATATAATAATGGAGGTTATTTACTATTTAGTGG
CTTTTCTCTTTTATTGTTTACAATGTTTTCATGATGACGTGATGTTACCAGAGAAGCCAC
TTTTTCAGGACATCACACAGGAGCAGTTCAAAAAGGATTGCGTTATGGTGTAATTTTATT
TATAGTTTCAGAAGTATTATTTTTTTTTGCTTTCTTTTGAGCTTTTTTTCATAGTAGTTT
AGCACCATCTATTGATATAGGTTCTATGTGACCACCAAAAGGAATAATTGTGTTCAGTCC
TTGAGAAGTTCCTTTTTTAAATACAATAATATTATTGTTATCATTGTAGTTTAATATTAT
TATTAGAAATCTTTTTTTTTTTACTTGTGTGTTTTTTGCCAAAAATAATGTCTAAAAGTG
GATTTGAACCACTGACCCAAAGATTTTCAATCTTTTGCTCTACCTACTGAGCTATTTAGA
CTTAAATTCTTTTTTTCCATATTTGGAACGTGCATTTTTGCGTTTAAAAACTGCCTGTAA
ATCATGAATACCTCTAACAATATGATAACGAACTCCCGGTAAATCTTTAACTCGACCACC
TCGAACAAGAACGACTGAATGTTCTTGTAAATTGTGTCCTTCACCACCAATATAACCTAT
TATAAAACGTCCTGTACTAAGACGTATTTTTGCTACTTTTCTTTCAGCAGAATTAGGTTT
TTTAGGATTTATAGTGTATACTTTTGTGCATACACCTTTTCTTTGAGGTGATTTGTTTAA
AGCAGGTGTTTTATTTTTTGTTTGCTTTTTTTTCTTGGATGTTTTATTTTTTGCTGTAAT
GTTGACATATTTTAATATTTTAAGCAATAAGGGACTTGAACCCTTAACCATTTTGGTGTA
AACAAAATGCTCTACCATTGAGCTAATTACTTACGTCTGGAAAGATTTGAACTTTCAACT
TTTAGATTCGTAGTCTAATGCTCTATCCACTTAAGCTACAGATTGGATAATTCAAAAAGT
AACTGCCCTGGTCTTATGTAGCAACATCAACTTACTATAGGTCCTTTACCTTTACCCATA
CGAGTTTCAGGGCTCAATTTTGTTACTGCACTTTTTGGTAACATATAAAATCACATTTTA
ATTTTCCCTGTACCAGACTTTTTCTCTAACTTTTTAATTTCTTTTAGAATTGCTTTTTTT
ATACTGTTTACTTGTCTAATATCTACTTGTTTAAATTCTAATGCACGTAATCCAAATAAT
CCTCTTTTTACTAAATGATTAGTTTGATTTATACTTTTTTTTAACGATTTATGCTGTCGT
GTTAAATTATTTTTAGTGTTAAATCTTTTCATATTAAATTATTTTATATGCCATTCAAAC
TTGTAGGTTACAAATACCTTGTTTTGTATATAATAAGATTTCATTAAATTCAATATGTGT
TTCTAATTTTTGTAATGGCACAGCTCCCATTCGAAATGTTGTACTGCTTGACATGCGATT
TCTACTACCTCCAAAACGTCCTGTATATTTAATTTTTAAACCCGTAAATTCGAACAATTG
TATACCACTAACAGTTTTTAACATTATCCTTTTGTAAGAGTCATTAACTCTATAGTAATT
GTATTTCTAATACGATAATAAACAACAAGTATTGCTAATCCTATGGATGATTCAGAAGCG
GCTACAGTTAATATAGCTAAAGCAAATAGTTGACCTACTATATTATCTAAATAAATAGAA
AAAAAAATAAAATTAAAACTTACTGCTAAAAACATCATTTCTAAAGACATTATAATTGTA
ATTATACTTTTTTGATTTAGAAAAATTCCTAAAACACCTACTAAAAATAAACAACAAGTA
TAATTTTCACAGTATAATTGGGTAATCATTTTTACATTTGGGATAGTAAATTATGTTAAA
TTTTCCAGCCGCAGGTTCCCCTACGGCTACCTTGTTACGACTTCACTCTAGTCCTTCCAC
TACCATGGATAAGAATTTTAATTATTATCTTCAAGTAGAGTAAATTCCCATAGTGTGACG
GGCGGTGTGTACAAAACCCGAGAACATATTCACCGCGACAATGCTGATTCGCGATTACTA
GCGATTACGACTTCATACTCTCGAGTTGCAGAGAATAATCCGAATAAATACTTTTTTTAG
ATTTTGCTCTAGCTTGCGCTTTTGCTTCTTACTGTAAGTATTACTTTGTAGCACATGAAA
GTAGCCCAATTCATAAGGGTCATGCGGACTTGACGTCATTTTTTCCTTCCTCAAGGATAT
TCCAAGCAGTTTATAATACATTAATGTATTATACAAAAGTTTCGTCCGTTTGCTGGAATT
AACCAAACGCCTCACGGCACGGACTGACGACAGCCATGCAACACCTGTGACATATATGCC
ATACAAAAATTGGTAAGGTTTTGCGCGTTGTTTCGATTTAAACCACATGCTCCACCGCTT
GTGCAGGTTCCCGTCAATTCCTTTGAGTTTTAATCTTGCGACCGTAATCCCCAGGCGGAG
TGTTTAATGCCTTAGCTTCGTCTCTGATTCAAAAACAAACACTCATAGTTGAGGGCGTAG
ACTACAGGGGTATCTAATCCCTTTTGATACCTACGCTTTAGTGCCTTAGTGTCAGCTATA
ATCCAGATTATTGTTTTCACTTTTGAAGTTCTTTTGAATATCATCGTATTTTATCACTAC
TTTCGAAGTTCCATAATCTTTTATTATGCTCTAGTAAATCAGTTTAATAACTTTTAATAA
ACATAAAATTTAAAATTTTTTTACTACTTAATTTACCACCTACACACCTTTACGCCCAGT
CACTTAGAATAATACTTGCTCCTCTCGTTTTACCGCGGCTGCTGGCACGAAATTAGCCGG
AGCTTTGATTGTAAAATTGAATCTTATTTATTATATTTTACAAAGTGATTTACAACCTAA
TAGGTTTTCTTCTCACATGTGGCCTAGCTAGGTCAAGCTTTTGCTCATTGCCTAAAATTC
CTCACTGCTGCCTCTTAAAGAGTCTGGACCTTATTTCTGTTCCAGTGTGACTGATCATCC
TCAAAGACCAATTAAGGATCATGGGCTTGGTAGGTCTTTTAAACTACCAACTACCTAATC
CTACGTAAACTTTTCTAAAACCAATTATAATTTTTTAAGGTATTTACCATAATTTAAGAT
AAATTTTTACGTATTACTCACCCGTACGCTATTTTTTTATATTTTATAAAAAATATTAAA
CTTGCATGTGTTAGGCCGACCACTAGCATTCATTCGGAGCCAGGATCAAACTCTTTTATT
AATGTTATGTTCTTATGTTTACTACCCCAAAATTAATTTTGTTCATATAAAAATAATCAA
CGCATTAAAACTGAAGCGCTTCCAACTTCATATATATACAATTGTGTAAGCTTTTTTTTA
TTTAATACAATAAAATTAATTTTACAAAATGCTTTATATTTTTATGCTTATAAACTAAAA
AATTTTTTTTTGATCATAATATATCAAGATGGACAGATTTGAACTGTCATTCCCTTGTAC
CCAAAACAAGTACGTTACCTTTACGCCACATCTTGATTTATATCTTTCTGGATAGGATTT
GAACCTATAACCTTGTAGTTAACAGCTACCTGCTCTAACCATTGAAGCTACCAGAAAAAA
GCGAAAAAAGGGACTCGAACCCTCATAATGACTTTGGCAAAATCACGCTTTGCCTATTAA
GCTATTTTCGCGACTAAAACTTTACGTAAAATTGCAAAATAACGTTAATAAATATAAAAA
ATAAAAGGAAATTGCTATCTTGATATACTTTTTTCGTACTTACATGTATTACAGAATCTC
ATAAAAAATGTCGAATTCCATTAGTTATATGATACAAAAATATAACTGATACCAATAATT
TCATACTGAACAATAATAAATTAGATATTGTATAATCCTCTAAAAAATTTCTAATAGTAT
ATGAAAAATATGCTTGATTTAAGAGAAAAAAGAAGCTATTAATTAACGTAAACATAAAAA
CACCAGAAATTCTATGCCAAATAGAAAAAATAGAAGATTTTTGGGGATTGTATATTGTTA
AATGGGGAGAAAGAGGTCTATTTATATTGTTCATATTATAATCTACGAT
>Porphyra_umbilicalis
TCCTGTCGAATACAGTTTTCACTTTTTTCTTAAGGGCCGACTAACTCCAGTTACTTAAAA
TTTACTGGAAACCCTTGAACAATAGACGATCATGATTTATTTTCAACATGATTAACGCTA
CTCATGTCAGCATTAGCACTCCTGATTTTATATATGCAATTTTTCATTAACACAAAAGAC
TACAGGACGTTCCGCTACCATTAAACCAAATTTGGTTTGATTCGAAGCTTCGATATATAA
ATTTAAGTCTCCATACATTTTAAATAGGTAAAATAAATAAAAATAATGAGCTAAAACGCT
TTCTCCAATAGGTGGCTGCTTCTAAGCCTACTCTGTTTATTCGAATTATTTCCCATTTTT
CCACTAATTTATAATTTTGAGATCTTAGCTATCGATTAGGGTTGTTTCCCTTTTGACGAA
GGACCTTGTCGCCCAACGACTGTCTGCTGCTTAAAATATAGTTTGGAGTTTAATAAAATT
TAGCAAAATCTAAATTTAGTAAGTTGCTCTACCCACATTTTAAACTAGCAACGCACTACT
TTGATAGTTTTCGCGGAAAACCAGCTATCACCAAGTTTGATTGGACTTTCACCCCTAATC
TCAAGTCATCCCCGTATTTTTCAACAGACGTGGGTTCAGCCCTCCAATACTTTTTAAAGC
ATCTTCAACTTGCTCAAGATTAGATCACTTGGCTTCGGGTCTAATACATGTAACTAAAAA
GTCTTTTTAAACTTGCTACATATATTAACTTACTGACTCATTATGCAAAAGGCACTTTGT
TGCTGTACTTATCAGCTTCAAATAAATATAAATCAACAGATTCAAATCTTTCCCTCACGG
TACTCGTTCACTATCGATTAAAAAAGCTTTTAGCTTAGAAGATGGGACTCCTATTTTCAT
ACATATAGTATTACTTTGAATTATTATAAATGCCATATGGGACTGATCACCTACTTTGGG
TTTTGGCATTAAGCTAATTCGATTTCACTCACACTTACGAACTCTCGTTTGATTCTATGT
TACTAAGATGATTCAATTCACATAGTGGATTACAAATATTATATGCAAGTTTTCCAAAGA
GACTCATAGTTCATAGGCATGTGCCTCACTATGATGTTTCGTCGCGCGACGTCTATAACT
TTTATCAAGATATCCTCTGATGACTTTTTCAATCATTTATATTTAAGAAGTTGTTCAGTA
ACTTGAGCACATCATAGCATTGTAGCTGGTTATAAAAAGCAAGCAACACTTTCGTTGGTC
GTTACAATAGTATTAGCCACTATTTTTACAGGGTTTCAAGGATTTGAGTATAGTGTTGCT
AATTTTAAATTATCTGATGGAGTTTATGGTTCTACTTTCTATATGGCAACGGGATTTCAT
GGATTTCATGTCTTCATAGGTACTATTTTTCTTGCAATTTGTCTAATTAGATTGCTAAAA
TCGCATTTGACCCAACAGCATCATTTTGGCTTTGAAGCAGCCGCTTGATATTGGCATTTC
GTAGATGTTGTATGACTTTTTTTATTTATTTCTATCTATTGATGAGGAGGTATATAATAA
ATAATGAAAACACTAAATTTACCCACTACAAGTTTAACTTTTTTTCACTTTTTAGCTTTC
TTTATTGTAATTTGTTATCATAACATATATATTTTTACAGAAGAAAGTATACTTCTTTTT
TGCTTTATAGCGTGGGTCAATATTACTTGATCTTATCTAGCGCCTCAAATAAACGATTCA
TTAAAAGATAGAGCACAAAAAATATATTTAAATTTCCAACAAGTTTCTCTCAATAACATT
GAAAGCTGAAAAAATTATCGTCAAGGATACTCTTTTAAAACTTTACACATAGAAACTTTA
AATAATTTAGTACCTTATTTGGTACATTTTATTAAAACTATATTACTTTTGGAGTCAAAA
AGTAATACTTTACAGGTAATAACTCCTTATTTAAAAAGATTAAATATAGTTAAAGATTTA
GAAAGCAAATTAACTAAAATTTCTTATACTACTATTTGCCAACGTATTCAAGACACAGCA
GCAATACGTGAATTTTATGGAAACCAATTAAAAATAAAATCTTTCTATTCAGAATCAAGA
TTAGATATGCTTGAACGCATCAGAAAATTAGAAGAATGCGTTTAAATAAGTCTATAGCTC
AATGGTTAGAGCATACGCTTGATAAGCGTAAGGTTAATTGTTCAAATCAATTTAGACTTA
CTTGTTTTAAAATATGTATAATATAAATAAAATACTTTTTCTAGCTAGTCCTTTAGAGCA
ATTTGAAATTATACCACTACTCCCAATTGAATTATTCGGGTTAAATATTTCTTTGACAAA
TGCATCTATTTTTTTAATATTTTCTGTACTTTTATCTCTTTTTTGATCAAGCTTAGTGAT
ATACAAAAATAAATTGATCCCAGGAAATTGGCAGTCTCTAAAAGAAATGTTTTACGACAC
TACATTAATTCTTGTGAAAGATAATTTGGGTACGAAAGGTTACCCTTATTTTCCATTTAT
ATATACTATTTTTTCTATAATTCTTTATTGTAATCTTATAGGGATGGTTCCTTATAGTTT
TACAGTGACAAGCCATATAGCTTTTACTTTTGGTTTAGCTTTATCCGTTTATATCGGCAT
CAATATTATTGGCTTTCGAACTCATGGAATTAAATTTTTCACAATATTTTTACCAAAAGG
GGTTCCCCTATTTATTGTGCCTCTGGTAGTGGCCATAGAGTTCGTATCGTATATCGTTAA
AGTTTTCACAATTTCAATAAGATTGTTTGCGAATATGACATCGGGTCATACATTGCTAAA
AATAATTGCAGGGTTTGTCTGAACTATGATATCAATAGGGGGTATTTTTGTATATTTGCA
GATAATCCCACTAGTTTTGTTACTTGCTTTGGTCGGTCTAGAAATAGGTATTGCTTTGTT
ACAAGCATACGTTTTCACATTACTTACTTGCATCTATTTAAATGATGTTCTAGAAATGCA
CTAAAAAATTATGCCTCAATTAGATCGCGTTATTATTCTTTCACAGATTTTTTGATTATT
TTTAATGTTTTTAGTAGCTTATATAAGTTACGCTCACTTCGTTTTAAGTAACTTATTAAA
AACTTTTTTAGTGCGCTGGTGAAAATTAAGAAAAGATATTACCCAAGTTGCGCTTAAAGC
TCGTTTAATTAAATTCTTAATCGATTCAAATACACAATCTTTACGTAAAATCTATTCTAC
AGTCCGAAGTATTTTGCTATCTATAATAAAGAAGCTATCGGACAACAACCTAAATAAATC
AAAAACTTCTTTTCAGGATTTAAATTCTCTTGTTTTAAAAGTCAGTTTGGAAACTTCCTT
ATATAGTAGTAAAAGTGTTACCAAATCTGGAATATATTCTTATTGAACTTAATAAAAAAA
TGTATTTATTAATAATAGCACTCCCTTTAATAGGAACTCTGTTTACAGGATTAGGTGGCC
GATGATTAGGGCGTAAAGGTTCAAATATTTTTTCTACTACCTGTGTGATTTTATGCTTTT
TTCTTTCATTATTAGCTTTTTTTGAAGTAGGCTTATGTGGAGTTCCTTGTTATGTTTCTA
TCAGCCCTTGGATTAGTTCAGGGGTTTTGAATATTACATGAGGTTTTTTATTCGATAGCT
TAACAACAACAATGCTTGTAGTTATTACATCAATTTCCAGCTTGGTTCATTTATATTCTA
TACAATACATGGAATATGATCCTCATTGCCCTCGTTTTTGTCTTTTTTAGAAATTTTTAC
TTTCTTCATGCTATTACTAGTAACAGCAGATAATTTTGTTCAAATGTTTTTAGGTTGAGA
AGGCGTAGGATTAGTTTCATACTTATTAATCAATTTTTGATATACTAGATTATGTGCAAA
TCAAGCCGCAGTAAAAGCACTTATCGTAAACAGAGTAGGTGATTTTGGTTTAAGTTTAGG
TATTCTTACTATTTTTTCTCTTTTTGGGTCTGTCGATTATGAAGTAGTATTTTCTTTGGT
GCATACTTATTCAAACCACAATATTTATCTTTTTGGTGCTCATCTAAATACCTTAACTTT
AGTAGGCATTTTTTTATTAATAGGTGCTGTAGGAAAATCTGCCCAGCTTGGCTTACATAC
TTGATTGCCGGATGCAATGGAAGGCCCTACGCCTGTTTCAGCACTTATTCATGCTGCAAC
AATGGTAACGGCTGGAGTATTCTTAATCGTTAGATGTTCACCCCTGATTGATCTGGCTCC
CAATGTTCTATTTTTAATTACTATCTTAGGATCAAGTACAGCTTTTTTTGCTTCTATTGT
TGGCGTCTTTCAAAATGATATAAAACGGGTAATAGCTTACTCTACATGTAGCCAATTAGG
CTATATGGTATTTGTGTGCGGTTTATCTTACTACAATGTAGGCATGTTTCACTTAGTAAA
TCATGCATTTTTCAAAGCGTTGCTCTTCTTAAGCGCAGGCTCTGTAATACATGCATTATC
AAACGAACAAGATATGCGACGCATGGGTTCATTGATGCATAACTTACCCATAACATATGC
TGCTATGTTAATTGGTTCTCTATCTTTAGCAGGTTTTCCTTTTTTAACAGGGTTCTACTC
TAAAGATTTAATAATTGAAATAACACAAATTAGCTACTATAGTAATTTGTACATTACATA
TGGAATATTCGCTTGCTGATTAGCTAATATATCTGTATTTTTTACTTCTTTTTATACTTT
TAGGCTTATTTTTTTAACCTTTATTAAGAATAACAACAGTTATAGAACTTACATGGATGG
TATACATGAATCTCCTAAGTTAATTCTAATCCCTTTAATACTACTAGCAATAGCAAGTAT
ATTTGTAGGTTTCATATCCAAAGATCTCTTTGTTGGTGTTGGAAACTCGTTTTGAGGTAA
TTCAATAAGTACAATGCCTATAGCGTGTAACTTGTTAGAAGTAGAATTTATGACTACATC
TATAAAATGGCTTCCTTTTGTATTAAGTACTTTAGGTGCTTTTTTTGCTTATTCTGTAAA
TGCAGGTATTTTCAAAAATAATATAACTTTTGCGTATAGCAACAGATTTAGAAAACTTGC
ATTTTCTTTAAGTAAAAAATTGTATTGGGATAAATTATACAATGGATTAATTGTGTCCTT
TTTATTAAATTTTGGATACAATATTTCATTTAAAAATATTGATAGAGGCTTTATTGAGCT
ACTTGGACCGTACGGTATATCAAAAATAATTAGTAACTTATCATTTAAAATTGCAAAAAT
TCAAACGGGCCAAATTACGCATTACACTTTCTTCGTGGTAACGGGATTGTGTTTACTTTT
ATTACTTGTCCCTTTTTTCACTTTTTTAGAAAATTTAATAGACATCAGATTAATAGCTTG
CTGCTTTTTTGCTTTATTTACAGCTTAACTTAAATATATGCAACTAAATAATCTACTAAT
ATGAACTTCACTTACTCCTTTAAGTGGAGTTATCCTGCTGATACTTATTCCAGGATCTTA
CTTCAATCTGATCAGAAATGTAGCTTTTGGGACAGCTCAGTTAACCTTTATTCTCTCAAT
TCTATTGTGAATTTGCTTTGACCCTACAACTTCTTTATTTCAATTTGTATACACAATAAA
TTGGTTTCCGTCTTACAATATTTATTACACAATAGGAATAGATGGAATATCTTTATTTTT
TATAGTTCTAACTACTTGGTTGGTTACAACGTGTGTTTTGATAAGTTGAAACATGACTAA
CACTCAAATAAAAGAATATCTTATTTGCTTTTTAACTTTGGAATTTATTTTAATACAAGT
TTTTTGTGTTTTAGATGTTTTATTTTTTTATATATTTTTTGAAAGTGTCTTAATACCAAT
GTTCTTAATTATTGGCATATGAGGTTCTCGCCAAAGAAAAATTAGAGCTGCTTATCAATT
CTTTATATATACTTTAGCCGGATCTTTGCTAATGTTATTAGCTATTTTAATAATTTACTT
TCAACAAGGTACTACTGATATACAAATTTTATGAAATGTTAATTTTGATACCAGGACACA
AATTTTGCTTTGATTAGCTTTCTTTGCCAGTTTGGCTGTCAAAATACCCATGATTCCTTT
CCATATATGACTACCAGAGGCACATGCTGAAGCACCTACAGCCGGATCTGTCATCCTAGC
GGGTGTATTATTAAAAATGGGTGGGTATGGTTTCTTGCGATTTTCTTTACCTATGTTTCC
AGAAGCGTCTCTTTATTTTGCCCCTTTAATATATTTACTTAGTATTATAGCTGCTGTATA
TGCTTCGTTAACCACTATTAGACAGGTGGATCTCAAAAAAATTATTGCTTATTCATCTGT
CTCGCATATGGGATTTGTCACGCTAGGTCTTTTTTCTTTTAACTTACAAGGTTTAGAAGG
TAGCATAATTTTAATGTTAAGTCATGGTTTAGTATCCAGTGCGCTCTTCTTATGCGTAGG
TATTTTGTACGATAGACATAAAACCCGTATACTAAAATATTATGGTGGTTTAGTCCAAGT
CATGCCTATATTTAGTATACTCCTTTTGTTTTTTACCTTCTCAAATATAGGATTTCCTGG
CACAAGTAGTTTTGTCGGAGAACTTTTGGTTCTTATAGGTCTTTTTCAATTTAGTGCTAT
ATCAACATTTTTAAGTGCTTTTAGCATGGTTTTAGGCGCTGGTTATTCTATATGGTTATT
TAATAGGGTTTGTTTTGGTTCTTTAAAATTGCAGTACATTACAAGTTTTCAGGATATATC
TAGAAGAGAATTTTATACTCTTTTACCTTTAGGTGTTTCCGTCTTATGGATGGGAATATA
TCCAAATGTATTTTTAAACGAAATCCACTGCTCTAGTTGCAACTTAATTTCTTATTTCAG
TTAAAAAAATGCAATTTATACAAGTTTTTATACAAGCGGTAGCAAACAAAAAATTGTATT
TTTTTTGGCTACCCCGTTTTTTTAGTTTACTTCTAGTCCCAGGATTTTTTTTTGATCTGG
AAATTTTAGTCTTATTTCAGCCAATTATTTTATTACATGCGTGTCTAGGTTTAGGTGTTA
TTATAGAAGATTATATTCATGTTGAATTCATAAAATTTCAATACTTATCTCTGACTAAAA
TATTTTCTGTTTTATTAATAAATCTTAATATACTATACTTATTATTTTCCATGCTATTTA
TATCATCTTATGATTTTTATGCTTTACTAACTGAAATTTATATTTTAAATTCTGTTTGTG
TTTTGTTAATTTATGGTGTAATTCTTAACACTTCTTTAAAAAGAGGCACTCCTGTGCTAG
ACCATAATATTGGGGGGTTCGCAATACAAACGGTAATTATTAGCCTATGACTAACCTTTT
TATCTAATACGCCTCACATGATCAGTTGAAATGCGCTTTTATGCCATGATTTTTTGTCTT
ATGGTCTAAAAAATGTTATACTAGCTACAGCCTTATTTTGGATATTTATAGTTTTCTCTT
ATAATAAAGCAGAAAAGATAAATTTTTATGAATATTGAATAATATCCATTTTAGCAATAG
TTGCTATGCTATTTATAAGTAATTCTTTTGATTTTCTAGTCATGTATCTTGCAATTGAGT
TTCAAAGCATAGCTTTTACATATTGGCTAGTTTTAAACGTACTTCTGAGTTTCTACAGAA
GCAGGTCTAAAATATTTTGTTTAGGTGCGTTTTCATCAGCATTACTTCTTTTAGGCATAT
CTCTATTGTATGGAACTACAGGATTAACTAATTTCGGAGATTTATCAAAGTTTTTTGGGG
GTATTACTTCAACGAAATCTTGCGTTATTAATGCAACGTTACTCGGTATTGTTTTAATTG
AAGCAGCTTTGTTTTTTAAAATTAGTGCAGCACCTTTTCATATGTGGTCTCCTGACGTGT
ACGAAGGCGCTCCTACGAATGTAACATCTTTTTTTGGAATTCTTCCTAAACTAGCTCTTG
TGGGTTTAATGTTTCGAATTTCTATTTATGTTGCCAGAGATTATATATATGTTGAATTTT
ACTTTGGTAATTTGTGCTTTTTTGTCCATGCTAATTGGTACTTTTGGTGCTTTAGCTCAG
GCAAAATGGAAGCGTTTTATCGCATATAGCACGATAAGCCATGTAGGATTTATTTTAGCT
GGGTTTTCTACTTCGGAATTTACGGGCGCATTTGGGTCTATGTTTTACATTTTAATTTAT
ACTTTAACGTCTTTAGCCATTTTCTCTATTGTGCTTTCATTTAGAAATATATCTTATCCG
ACGACATATCAATCACGTTATCTAGGTGATGTTACTGGTCTTGTTAAAGTAAATCCTGTG
TTATCTGCTAGTTTAGTAGGTGTTTTATTTTCGATGGCTGGGATGCCTCCATTTCCAGGA
TTTTTTGCTAAAGCATTTGTTCTTTTAGCTCTTTTACAAGAAAAACTGCGCGGTTTAGCT
ATACTTGCGATTATTTTAAGTTGCATTTCGTGTTTTTATTATATACGCCTAATACAGACA
ATATATTTTACTAACGCAAAAGTAATTGCTATCTTCTGTCCAATAGAAAAAGAAAAATCA
ATTGTAATTAGCTTAACCATGTTATTACTTGTTACTACTTTTCTAAAAATAGATTTAATT
TCTAATTTCGTGCAGTCTATGTAAAATGTTTTACAATATTCTAATTAATATTATCAAAAT
TATTACTATTATAATTCCACTTTTAATTGCAGTGGCTTACATGACGCTAGCGGAGCGTAA
GGTAATGGCAGCTATGCAAAGAAGAAAAGGTCCTAATGTAGTTGGCATTTTTGGTCTTTT
GCAACCTTTAGCAGATGGCTTAAAATTATTTTCAAAGGAAACAGTATTACCATCTAGTGC
TAATATTTTTATATTTTTAGCAGCACCCGTATTAACATTTTTACTGGCATTATTGGCCTG
GTGTGTATTACCTTTAGATGAAGGAAAAGTTTTTTCCGATTTAAATGTAGGGGTTCTTTA
TATATTGGCTATTTCTTCTTTGGGTGTTTATGGTATTATCACTGCAGGATGATCAAGTAA
CTCAAAATATGCTTTTTTAGGCGCTTTAAGATCTGCCGCGCAGATGGTTTCTTATGAGGT
GTCTATAGGGCTAATACTTATAAATATACTACTATGTGCAGGTACTTTAAATTTAACTCA
AATCGTTTTAGCTCAACAAAGCATATGGTATATAATTCCTTTATTTCCTGTATTTATCAT
GTTTTATATTTCCATATTAGCGGAAACAAATCGTGCCCCTTTTGATTTACCTGAAGCAGA
GGCTGAATTAGTAGCAGGGTATAATGTAGAATATTCTGCGATGGGTTTTGCTCTATTTTT
TTTAGGTGAATATGCTAATATGATTTTAATGTGTAGTTTAACCACAATTTTCTTTTTTGG
TGGCTGATTGCCTTTATTCAATTTTCCTCCTTTTTATTGAGTACCTTCCGTAATTTGATT
TGGATTAAAAACAACTTTACTACTATTTGGTTTTATTTGAGTTCGCGCAGCATTCCCTAG
ATATCGATATGATCAACTAATGCGTTTAGGTTGAAAAATTTTTCTGCCTCTATCTTTAGG
TTGAGTCCTCTTTGTTTCAGGAATGCTTTTTTCTTTCGATTGATTACCAAATGAACGTAC
TTTACAATGAATATTTAGCTATTTTATCTTTTTTTGCCATAGCTTTTCTAATTTCTATTC
TTATACTAATTCTTTCTTACATTTTAAATCCGCAGCAAGGTGATCAAGAGAAAGTTAGTG
CTTATGAATGTGGATTTAATCCTTTTGATGATGCGAGAGCAACATTTGATGTAAGATTTT
ATTTAGTTGCAATCCTATTTTTAATATTTGATTTGGAGATAAGTTTTTTGTTTCCTTGAT
CTTTAGTCTTAGGAAAATTATCTACTTTTGGATTTTGATCTATGATAATTTTTCTAATTA
TTTTGACTCTTGGCTTTATTTATGAATGAAAAAAAGGTGCCTTAGAATGGGAATAAAATA
AATTTACTAGAGATTTATACTTAAAAATATTTAACATGAACGTAACTTTACAAAGTGCAA
AAATGATAGGTGCTGGATTAGCTACCATTGGATTAACTGGTGTAGGCGCAGGTGTAGGAA
TTGTTTTCGGATCTTTAGTAATAGCATATTCACGCAACCCATCTTTAAAAAACGAATTAT
TTGGTTATACCATTTTAGGATTCGCCTTAACTGAAGCAATTGCTTTATTTGCTTTAATGA
TGGCTTTTTTAATTCTATTTACTTAGTTTACTTAAAATAAAAAATATATAATGACAAGTA
CTACGCTTTTTTGAATTTTTTCAATTATTTCCCTCTTATCTGCCTGCATGGTAGTGAGTT
TAGCAAATGCTGTTTATTCTGTGTTATTTTTAATAATAGTATTTTGTAACACCGCAAGTA
TTTTATTATTATTAGGGGCGGAATTTTTATCTTTTTTATTTTTAATTGTTTATGTGGGTG
CCATTGCTGTATTATTTTTATTTGTAGTTATGATGCTTAATGTAAAAACAGATGGGGTTA
AAATTAATTATACAACTATTTTTATGATTGGATTTTTAATTAGTTCTGTTTTATTACTCC
AATTCTCATCGGCTATGCAAATAGATTTTGATGCTTATTCATCCATTGGAATAGATCTAA
CTAAAGCGAACTTTCCAGCAATAACTTTATGAATTCAGGAAAATAGCCTTCCTTCAAATG
TAGAAAGTATTGGATTAATTTTATACACATCTTATAGTTTGATATTTATTTTATGCGCTT
TTATACTACTTTTGGCTATGGTTGGATCTATTGTTTTAACAATGAATCAGCGAAGCGGAG
TCAAAAAGCAGCAAATTACTCTACAACTTTACAGAAATCAAGGAAAAGTTGTGCGTTTTT
TAGATTTAAGAAAAGCCTAACTTATTTGCGGATATAGATGAATTGGTACATCAGTGATTT
TCCACGTCAAAGCTATGGGTTCGAGACCCATTATCCGCTAAAAGAGAGAATAGCTCAATG
GTAGAGCAATAGTTTTCAAAACTAAAGGTTAAAAGTTCGAGTCTTTTTTCTCTTTCGAAC
CTTTGGAATCGTGGTATCAAAAACCATTGCCTTACCACTTGCTATACGCCAAAGATAAAG
TGGGATTCGAACCCACGGTGGATTTTCCACATTAGCTTTCAAAACTAAGGCTTTAAACCA
CTCAGCCATTTATCCCAACGGGAATAGGACTTGAACCTATATTTTTAGATCATGAGCCTA
ACGAGTTTTTACTCTATCCCGTGTAGCTTACTTTATAGCTTAATAAAAATTTTTCAACAT
TACCCAATATAGGTAATATAATTAAAAAGTACACAAAATAGTAGACACTAGCTATTTGTC
CTATGATTATGTATGGATCTTCTACGGGCATTCCGCCTATTCACCCTAAAATTAAACAAC
ATGCTGCCATACTTCAGTAAAGTACACGATATATAGGTCTGAAACGAGCTTCTAATTTCT
GTACTGTGTATTCAAGGTAATAGTGCCAGTACAACTATAGCAAATATCATGCAAATAACA
CCTCCCAATTTATGCGGAATACTCCTTAAAATAGCATAAAAAGGTAAAAAATATCATTCG
GGAACAATGTGCGCTGGTGTCACCATAGGATTTGCTTCTATGTAATTGTCTGGGTGCCCT
AAAATATTAGGCGAGAAATAAACAAAAAAAGAAAAAAATATTATAAAAATAGCTATACCC
AGTAGGTCTTTTACGATGAAGTAAGGGTACATTGGAATTTTATCCCCACTAGCATCTATC
CCTAAGGGATTTCCAGAACCTTCTTGGTGTAGAGCAGCTAAGTGGATCAATGAGGCTGCC
GCAATTACGAAAGGTAATAAATAATGTAGACTAAAAAATCTATTTAATGTAGCATTATCC
ACAGAAAACCCTCCTCAAAGCCAAGCTACTATGGAATCTCCTACTAAAGGAACTGCAGAC
ACTAAATTAGTAATTACTGTAGCACCTCAAAGACTCATTTGCCCTCAAGGTAATACATAA
CCTATAAAAGCGGTTATAATCATAAGTAAGAGAATAACTACACCTATTACTCAAACAAAT
TGTCTAGGTGAAGTATATGAACCGTAATACAGCCCTCTAAAAATATGTATATAAACTACA
ATAAAGAACATAGAAGCTCCATTTGCATGTATATAACGCAATAATCAACCAAAATTAACA
TCGCGCATAATATGTTCTACACTAATAAAGGCTAAATCAACATGAGGAGTATAATGCATA
GCAAGGAAAATTCCCGTTATTATCTGTATGATTAAACACATAGCAGACAAGAAACCAAAA
TTTCAAGCATAATGGATATTAATTGGAGTAGGATAATCTATAAGATGATTGTTAACTATA
TTGAAAAGAGGTTTTTTAATTAAACGCATAATTAAAGCTGGACGAGGAATGGGACTTGAA
CCCATGACCTATAAAGTCACAGTTTATCGCTCTACCAGACCGAGCTCTCCTCGTCTTAAT
TGAAATGCGGGGAAAAAGGGACTTGAACCCTCATCATTGATGTGACAAACCAATATTTTT
TAAACTACTTCCCCTTTTATATGATACGGATAGAGGGACTTGAACCCTCATGAATAATAT
TCATCAAAACCTAAACCTGACATGTCTACCATTTCCATCATATCCGTTTATGGATAAAGA
GGGATTCGAACCCACGGTATATACGATGATTTAGCAAACCATTGCCTTAAGCCACTCAGC
CATTTATCCCTGCCCACTATCGGACTTGAACCGATAACTTAAAAAGAACAGATTTTAAAT
CTGTCGTGTTTACCTATTTCACCAAATGGGCACTATAATTAATGCTATGTTTTATTGAAG
CAATTGCTTTTCCCGGATTTAATGACTTAGGACAAGTTCTACTACAATTCATAATAGTAT
GACATTTAAATAGTTTTGATTTACCACTTAATAAACTCAATCGTTCTTTTGTATTAGTAT
CACGGCTATCTGCTAATCATCTATAAGCTTGCAATAATATAGCAGGGCCTAAATATTTAT
CATGATTTCATCAATAACTAGGACAACTTGCAGAACAACAAGCACATAAAATACATTCAT
AAATACCATTTAATTCTGATCTGTCTTTTTCTGACTGCAAGTATTCAGATTTTTTAGGCG
CTTTATTTATCAATCAAGGTTTTATGTACTTATATTGAGAATAAAAATTAGACAAATCGG
GTACCAGATCTTTTATTATGTACATGTGAGGTAGCGGGTATATCGTTATTATAGTGGTAT
CTGTTTTTATTGGTTTTAAGCAAGCTAAACTATTAGTGCCATTTATGTTCATAGAACAAC
TTCCGCAAATACCTTCTCTACAAGAGCGCCTAAATGCTAAGCTCGAATCTTGTTCATCTT
TTATTTTTAGTAAGGCATCTAATATCATCGGACCGCAATTTTTTGTGTGTACTGGATGAA
CAGTAAATCTGGCTTCTGCTTGATTCGAAGGAGTCCATCTATATATTCGAAGAAATTTTA
AATCTAAGCTATCATATGGTCTCATCTGAAAAGTTATATTTTTGAGTAATTTCATTGTTT
AAGAACGGGTTAACCCGTTCTTAAATATAAACTAAAATATAATGAACATTTCGTATTTAT
TTACTTACTTTTACAAGTATTACATAATAAACCGATCTATCTAGTGATCTCCTAGAATGT
TCTAAAAGTTAAAAAGTTATTTTTACGCTTTTAAGCTGTCAGCGCTTATATAGTGGTAAC
GTGGCTACTCGGCTATGCAAGAAACTTTACAACCGATACACTATTGGTTAATATATCTCA
ATCCTCTCGTACTAAAGATAGACTTTTTTCTTTTCTCCCGCAACAGATAGGATGGTCAAG
TCTTCTTCACGAGAATACCTTCCACTTCTGAAAGTCACCCTTCATACGGCTCCTTTGGAA
TGACGCGTGTCATGACAATGTCCATGCAGTAATCTTATTCATTTTTAAAAGTGTCCTTAA
GAGAGATCCGTACTTATTACTTGATGATAATCTTTTAGACCAGTATGTAACTTTACCATC
ATACGGCTACCCTCTTTTGACACTTTAGTAGATATAATTATATTGGTTTGATCTTATCTA
CTCCCGCGGTTCGTTTTCCCAGGTTGTCCTGTGTCACTTTCCTAACGGCTAAAAATTTTG
ATTTTCATGCTTTATGAGCTGTTTTTAAAACTTTCTCCATATCACCCATTTTACTTAGAT
TAAATATTTGTCTTTGCAATTTATACAATCAAATTCTTTATTTTTTCACTGTATTTGTAT
ATTTTCAAAGTTCAAATTAATATGGCTTGTCTATACGTCAGCGTATCCATAGGCTTTCCC
TACGGCTTTAGCTTCTTATAGAATCCTGCCGTGATTGCATATTAACACAATAGTATGCGC
CCGGTCTACAATCACAGTTACTTCGTTCCAACACTACATACACTTATTTAGTAAGCCCCT
CTATTCCCTCTAAAACTGGCACTCCGGCGTCGTAATTAAACCATACCTTATGTTTAGAAT
TCACGATATTTCGTGTTAATGGGGTATATCACTTATAATTGTCCCCCACTATCCTCGGTT
TAGGAAATTTTATTGCGGATTTATTGGCTTTTCTTGGTAGATTTACTAATAAATATTCTT
TCTATATTTTCTATAAGTTAGTGAAATATAGATTTATGCCCTGCTTATAATCCGTATTTA
CTATTGATACAGCTTATAGGGTTCACTGCGCGTAACGCAGCTCATTGATCAGCACCCGGA
GTGATGCATAGGCCCAACCTAGCTTCCTATCTGTAGTGTTAGTTTAAGCTAGCTATTTAC
GAAAAGTACATATCTTTTCTTACTAGCAACGAATCGCCCGACATCGAGGTATCAAACCAT
GGCATCGATAAGAACTCTCAACCATGATAAATCTGTTATCCCTAGAGTTTCTTTTTTCCG
ATAAGCGACAGTATTTCCATACACTACTGCCGGATCATTATGACCGACTTTCGTCTCGGT
TTGAGTTGTAACTCTTACCGTCAGGCAAATTTTTATCATTACACTTTATATTAGCCTGTT
TTACTAATTAAAATTTACCTTTGTGCACCTCCGTTACACTTTAGGAGGTCCTCGTCCCAA
GTAAACTACCATTTTTACATATTTCCTAATAAGTAAGTAATCTTTTACTTGGAGAGTAGT
TTTTCAAAATGGCATAACTATACTTCTACTTTTACTGTACTACAAATAAAATTATTACGA
TGCAAAATTATAGTAAAGAATCATAGGGTCTTTCCGTCTTGTTGCAGGGTGTCTGCATTT
TCACAGACAATGTAATTTCGCTGAGTCTATGCTAAAGACAGTGGGGTAGTCGTGACGCCA
TTCATGCAGGACGGAATTTACCCGCCAAGGAATTTCGCTACCTGAGGATCCTTATAGTTA
AGACCGCCGTTTACTTGGGTTTATAACACATGCATAAACACGTATTTTTCACTTTCAAGC
ACTGGGCAGGCGTCAAACCTTATACTTCTTCTTTCGAATTTGCAAAGTTTTATTTGTTAA
ACAGTCGCTACCCCTAATTTTTGAAACCTTAAAGGTACTCCTTTTTGCGAGCGTACGGAG
TAAATTTGCCGAGTTCCTTAAGCATAGTTATCTCATTCGTCTTTATCTTTTCAATCAGTT
CACCTGTGTCGGTTCTAGGTACGGTCAAGCTCCATGCATTTTTCCAGAAAAACAATTTAC
AGTTTAATGAATTATTTTTTTTCACAAAACTATTTTGCATGCATGTGGGTCATGACTTTT
TAAGCGTAGTAGAATACTTTTCTGTGAATTCCAATTTTATGAAATTAATGGAAAAAGTAA
AAGATAAAAATTTACTTATCAAAATGTCTTATAAAATAAAAATTGTGGACAAAAAAAGTA
TAAATTTTTATTTCTTAAAATCCTTAGGTTATCGACGGTATAGTTCAGTTGGTCAGAACG
ACGGGATCATAATCCGTAAGTCGTGGGTTCGAATCCCTCTATCGTTAAGCTCTTATCGTC
TAATGGTTAGGACAGTGCTTTTTCAGGGCATCGACGTGAGTTCAAATCTCACTAAGAGTA
AAATATTTTTTTCGAAGTACGTATCCCATAAGCACTCAAGCGTAATAAAAATATTACTAG
ATCTACTAATTTACTTTGGGATCCCTAGGAAGTTAAAATATTTTTATAAAAACATGCAAA
AGTCTCTAAATAATTGAATCTTTCGCTGAATATATTCTACTAATCACAAAGATATTGGTA
CTCTATATTTGATTTTTGGCGCATTTTCTGGTATTCTAGGTGCGTGTGCATCAATATTAA
TTAGGATGGAACTAGCTCAACCAGGCAACCAATTGCTTTTAGGAAATCATCAAATTTATA
ATGTATTAGTCACAGAGCATGCTTTTTTAATGATTTTCTTTATGGTAATGCCTGTATTAA
TAGGCGGGTTTGGTAATTGATTTGTACCTATTATGATAGGTGCACCAGACATGGCATTTC
CTCGATTAAATAATATTAGTTTTTGATTATTACCCCCATCACTATGTCTTCTTTTAGGGT
CAGCTATGGTTGAAGTAGGAGTAGGAACAGGTTGAACATTATATCCCCCACTAAGTTCTA
TTCAAAGTCACTCTGGAGGAGCCGTTGATCTAGCTATTTTTAGTTTGCATTTATCGGGAG
CTTCTTCTATACTTGGTGCTATTAATTTTATTACTACCATATTCAATATGCGCAATCCAG
GGCAAAGTATGTACCGTATTCCATTATTTGTCTGGTCTATCTTAATTACAGCTTTTCTGT
TGTTATTAGCCGTTCCTGTATTAGCGGGTGCTATTACCGGATTTGGTATCGTCAGCCATA
TCGTGTCTACTTTTTCTAGAAAGCCTGTGTTCGGTTATATAGGTATGATTTATGCGATGC
TTTCTATAGGTATTTTAGGATTCATAGTTTGAGCACATCATATGTACACCGTAGGTTTAG
ATGTAGACACACGTGCTTATTTTACAGCAGCTACTATGATAATTGCAGTTCCTACTGGTA
TAAAAATTGGGAGCAGTTTTTGCTATCTTTGCGGGATTTTATTACTGATTTGAAAAAATT
TCTGGATTTCAATACTCTGAAATATTGGGTCAAATCCATTTTTGAGGTACATTTATAGGT
GTAAACCTAACTTTTTTTCCGATGCATTTTTTAGGTTTAGCCGGGATGCCTAGACGTATT
CCAGATTACCCTGATTCATATGCTGGCTGAAACGCTATTGCTTCTTATGGTTCTTATGTG
GCGCTATTTAGTACCTTATTCTTTTTCTATTTAGTGTTTAATACCTTAGTGACTTCGAGA
AAAACTCCGGCTAGAAATAACCCGTGAGACTTCGAAGATTCTAAAATAGGATCTACTACT
CTAGAATGAGAAATTTCATCGCCACCAGCATATCACACATTTAATGAAATTCCTTTAGTA
AGAGAAACAGAAACTTCTTTAAAAATAAATTAATTTAACATGAAGAGACATAACATATTA
TTATTCTTAGGGTTAGCAATGCTAACCCAATTATTTTCCATAAAGATATCTTTCGGAGAC
TCTGCTGAAGACTGGCAGTTGGGATTTCAAGACCCAGCAACTCCTATAATGGAAGGAATT
ATAAATTTGCATCACGATTTTATGTTTTTTATTTGTGCAATATCAGTCTTTGTATCTTGA
ATTTTAGGTAGAACTTTATGACATTATCACTGAAGCAAAAACAAATATCCTTCTTCTATG
GTCCACGGTACTACTATCGAAATGATATGAACAATAACACCTAGTATTACTTTACTAGCT
ATTGCAGTGCCTTCTTTTGCTCTACTTTATTCTATGGATGAAATTATCGCCCCGGCAATA
ACTATCAAAACAGTGGGTCATCAATGATATTGAAGTTATGAATACTCAGACTACACAAAT
GATGAAGACGACACAATAATGTTTGAAAGCTATATGATACCAGAAGAAGATTTAACTTTA
GGTCAACTTCGATTATTAGAGGTGGATAATCCAATGGTAATTCCTGTAAACACACATGTG
CGTCTAATTATAACAGCCGCTGATGTCTTGCACAGCTGAGCAGTGCCTTCTTTAGGTATA
AAGTGTGATGCTGTCCCTGGAAGACTAAATCAAAGTTCTATCTTTGTAAAAAGAGAAGGT
ATCTTTTATGGTCAATGTAGCGAAATTTGTGGTGTAAACCACGGATTTATGCCTATTGTA
GTAGAAGCCGTATCTTTGCCAAACTACATTTCTTGAGTAGCTAACAAACTTAGTGAAAAC
GGTTATGCGTATATCTTTAACACAAATATTTCTTTTAAGTCTATTAATCTTTTTTTTATT
TTGGATTAATCCAAAATATTTAACGCATCTAGTAAAATTATTAAAAAAAACAAAAAAGCG
CTCTCATTATGACTAATTAAGTTTCGTACAAACAGCTAAACAGCTACAACGACATCCTTT
TCATTTAGTGGACCCTAGTCCTTGACCAATAACAGCCGCTATTGCTGCGTTTTCATGTGC
CTTAGGTGGTGTTATGTATATGCACGCTTATAACAATGGAGGATATCTCTTACTAAGTGG
CTTTAGCCTGTTGCTATTTACAATGTTTTCTTGATGACGTGATGTTACAAGAGAAGCCAC
TTTTTCAGGACATCATACAGGAGCAGTCCAAAAAGGATTACGTTATGGTGTAATTCTTTT
TATTGTATCTGAAATACTCTTTTTTTTCGCTTTCTTTTGAGCTTTTTTCCACAGTAGTTT
AGCTCCTTCTATCGATATAGGATCTATGTGACCCCCAAAAGGAATAGTTGTGTTTAGTCC
TTGGGAAATACCTTTTCTGAATACCATTATATTATTATTATCTTATAGTTTTAGCTTCGC
TTGTAGAAGTACTCTTTTTATCACTTGCGTATTTTTTGCAAAAAATAATGTCTAAAAGTG
GATTTGAACCACTGACCTAAAGATTTTCAATCTTTTGCTCTAACCGCTGAGCTATTTAGA
CTTGGGAACGTTTGGTCCATATTTAGATCGTCCATTTTTTCTTTTTGTCACAGCTTGTAA
ATCATATATACCTCTTACTAGATGATATCTAACTCCTGGTAAATCTTTGACGCGACCTCC
GCGTATCAAAACTACAGAATGTTCTTGCAAGTTGTGTCCCTCCCCGCCTATATAACCAAT
AATAAATCTTCCCGTAGTAAGTCGTATTTTGGCTACTTTTCTTTCAGCTGAGTTGGGTTT
TTTAGGGCTGATTGTATATACTTTAGTGCAAACTCCTTTTTTTTGTGGTGCTTTATCTAG
AGCAGGTGTTTTGGCTTTTATAAATTTTTTATTCTTGGATATTTTATTTTTTGCTTAAGA
GTAGACATTTTACTTTTTTTTAAGTAATAAGGGATTCGAACCCATAACTTTTTCGTTGTA
AACGAAATGCTCTACCATTGAACTAATTACTTGCGTTTGGAAAGCTTCGAACTTTCAACC
TTTAGATTCGTAGTCTAATGCTCTTTCCAATTAAGCTACAAATTTGCTATTTCAAATAAC
AATTGACCCTGTTCAATATAGCAACAATAACTAACAATAGGACCTTTTCCTTTTCCCATA
CGCGTTTCAGGGCTTAATTTTGTTACTGCTCTATTAGGTAACATGTAAAACCATAACTTT
ATTTTACCTTGATCTGTTTTTTTTTCTATTATTTTTAACTCTTTTTGTAAGAATTGTTTT
AAGCTATTTATCTGACTAACGTCTACTTGAACCTGTTCTAAAGATCTTAGACCAACATAA
CCTCTTTTTAGTATATGATTTGTTTGATTTACATTTTTTTTAATTTGCTTATATTGTCGA
GTAGGATTATTTTTTAGGTTAAATCTTTTCATACTAAATTGATTTATATGCCATTCATAT
TTCAATGTTGCACAAACCTTGCTTTGTATGCAAGGAACTTGTATAAAATTGTATATGTGT
CTCTATTTTTTGTAATGAGACAGCACCTATTCGGTAAACTATGTTACTTGCCATACGGCT
TCTACTACCTCCAAAACGCCCTGTATAACGTACTTTTAGGCCAGTATATTCCATAATTTT
AGTTCCAGAAGAAGTTTTTAAGATTACCCTTTTGTAAGAGTCATTAACTCTATGGTAATT
GTGCTTCTAATTCTATAATAAACTACTAAAATAGCTAACCCTATAGAAGACTCTGACGCA
GCTACAGTCAGTATAGCAAGGGCAAATAGTTGACCTACAATATTGTCTAAATAAACTGAA
AAAAAGATAAAATTGAAGCTAACTGCTAAAAACATCATTTCTAACGACATTATAATAATT
ATGATGCTTTTTTGGTTTAAGAAAATGCCTAAAACGCCTATCATAAATAGGAAAAAAGCG
TAATTTTCACAATATAGTTTAGTAATCATTTGTATTTTTGAGATAGCAAATTATATTAAA
TTTTCCAGCCGCAGGTTCCCCTACGGCTACCTTGTTACGACTTCACTCTAGTCCTTTCGC
TACCATGGAAAAAAATACCGCTTTTTGTCTTCAAGTAGAGTAAATTCCCGTAGTGTGACG
GGCGGTGTGTACAAAACCCGAGAACATATTCACCGCAACAATTCTGATTCGCGATTACTA
GCGATTACGACTTCATATTCTCGAGTTGCAGAGAATAATCCGAATAAATATTTTTTATAG
CTTTTGCTCCAGCTCGCACTTTTGCTTCTTGTTGTAAATATTACTTTGTAGCACATGAAA
GTAGCCCAATTTATTAGGGTCATGAGGACTTGACGTCATTTTTCCCTTCCTCAAGGATAT
TCCAAGCAGTTTATAATATATAAATACATTACATAAAAGTTTCGTCCGTTTGCTGGAATT
AACCAAACGCCTCACGGCACGGACTGACGACAGCCATGCAACACCTGTGACACTAATGAC
ATACAAAAATTGGTAAGGTTCTTCGCGTTGCATCGAATTAAACCACATGCTCCACCGCTT
GTGCGGGCCCCCGTCAATTCCTTTGAGTTTCACTCTTGCGAGCGTACTCCCCAGGCGGGA
TGTTTAATGCCTTAACTTCGTCACTGATTCAATGACAAACACTCATCGTTGAGGGCGTAG
ACTACAGGGGTATCTAATCCCTTTTGATACCTACGCTTTCGTGCCTCAGTGTCAGCTATA
ATCCAGATTATTGTTTTCACTTTTGAAGTTCTTTTGAATATTATCGCATTTTATCGCTAC
TTTCGAAGTTCCATAATCTTTTACTATGCTCTAGTGTATTAGTTTAGTAACGTCTAATAA
ACATAAAATTTAGTCTTTTTTTACTACTTAATGCACAACCTACGCACCTTTACACCCAGT
CAATTTGAATAATACTTGCTCCTCCCGTTTTACCGCGGCTGCTGGCACGAAATTAGCCGG
AGCTTTGCTTGTAAAATTTAATCTTTCATTATATACTTTACAAAGTGATTTACAACCTAA
TAGGTTTTCATCTCACATGTGGCCTGACTAGGTCAAGCTTTCGCTCATTGCCTAAGATTC
CTCACTGCTGCCTCTCAAAGAGTCTGGACCTTATTTCTGTTCCAGTGTGACTGATCATCC
TCAAAGACCAATTAAGGATCGTAGGCTTGGTATGTCTTTTAAATTACCAACTACCTAATC
CTGCGTAGACTTTTCTTTAACCAATAATAATTTTTCAAGGTATTTACCGCAATTCAAGAT
AAATTTCTACGTATTACTCACCCGTACGCTATCTCTTTATATAACACAAAGAGCATTCAA
CTTGCATGTGTTAGGCCGACCACTAGCATTCATTCGGAGCCAGGATCAAACTCTTTTTAT
AATTATATTTACTTAAGTTTGCTATCTCAAAATTAGCTGTAATAATACATTTTAATTCAG
CGTACTAAAATTGTAGCTGTTCCTACTTCGTATATAAAAATTTCTTTAGATTTGTTTTTA
TCTAGATGAATTCTATTTTTTTTACAGAAATTTTTATATTAGTATGTTTTATTGTTAAAA
AGTTAGTTAATAAACATGCTAGATCAAGATGGACAGATTTGAACTGACATTCCCTTGCAC
CCAAAGCAAGTACGTTACCATTACGCTACATCTTGATATAACTCTTTCTGGATAGGATTC
GAACCTATAACCTTGTAGTTAACAGCTACCTGCTCTAACCATTAAAGCTACCAGAAAGGA
GCGAAAAAAGGGACTTGAACCCTCATAATGACTTTGGCAAAGTCACGCTTTGCCTATTAA
GCTATTTTCGCGTTTAATATTATAAAATAAATTTCAAGAAAACCACTAGAAATACAACTA
TTAGTAGAATATTGCTATCCTTTCGTATTGCTTTTGTATTTACATTTAGTACAGAATCTC
ACAGAAAATGCCTTATTCCGTTTATAATATGATACAGAAATATTACTGATATTATTGCAT
AAAATCATGGTAAAACAAAACTAAAGACGAAATTATCTCTAATAAAACCTATAGTTTTCA
TACGAAAATGTACTCAATTTAAAAGCAAGATTGGGCTAGATACTAAAATGAACATAGCCA
CACCGGAAATTCTATGCCAAATAGAAAAAAGAGAAGACTTTTGAGCATTATATATGGTTA
AGTGTGGAGAAATAGGTCTGTTTATGTTATACATATTATAATTTTCGTT
>Pyropia_crispata_MW822759.1
TCCTATCAAGTACAGTTTTCACTTTTTTTTTAAGGGCCGACTAAACCCAGTTACTTAAAA
TTTACTGGAAACCCTTGAGCAATAGACGACCATGATTTATTTTCAACATGGTTGACGCTA
CTCATGTCAGCATTAGCACTCCTGATTTTTAATATGCAATTTAACATTAACAAAAAAGAC
TACAGGACGTTCCGCTACCATTAAGAAAAATTAAACTTAATTCGAAGCTTCGATATATGA
ATTTAAGTCTCCTTACATTTTAAATGAGTAAAATAAGTAAAAATAATGAGCTAAAACGCT
TTCTCCAATAGATGGCTGCTTCTAAGCCTACTCTGTTTATTCGAATTACTTTTCATTTTT
TCACTAATTCATAATTTTAAGATCTTAACCATCGATTAGGGTTGTTTCCCTTTTGACATT
GAACCTTATCGCCTAATGACTGTCTGCTGCTAAAAATATAATTTGGAGTTTAATAAAACT
TAGCAAAATCTAAGTTTAATAAGTAGCTCTACCCACATTTTTGAAAAGCAACGTACTACT
TTGATAGTTTTCGCGGAAAACCAGCTATCACCAAGTTTGATTGGACTTTCACCCCTATTC
TTAAATCGTCCCCGTATTTTTCAACAGACGTGGGTTCAGCCCTCCAATGCATTTTAAAAC
ATCTTCAACTTGTTTAAGAATAGATCACTTGGCTTCGGGTCTAATGCATGTAACTAGAAT
GCCTAATCAAGCTTGCTACATATATTAACTTACTGACTCATTATGCAAAAGGCACTTTGT
AGTTGCATTCATCAACTTCAAATAAATATAAATTAACAAATTTAAATCTTTCCCTCACGG
TACTCGTTCACTATCGATTGAAAAATTTTTTAGCTTAGAAGATGGTACTCCTATTTTCGT
ACAAATCATACTACTTTGTATTCTTATTAATGCTGTAAAGGACTTGACACCTTCTCTGGA
TTTCAACATTTTGCTAGCTTGTGTTCACTCACACTTACAAGTTCTCGTTTGATTTTATGT
TACTAAGATGATTCAATTCACATAAATGTTAAAGCATATTAAATGCGAGTTTTCTAAAAA
GACTCATAGTTCATAAGCAAGTGCCTTCCTATGATGTTTCGTCGCGCGACGTCTTTATTT
TCTATCAAGATTTCCTTTGATAACTTTTAAAATTATTTATATTTAAGAAGCTGTTCTGTA
ACTTGAGCACATCACAGCATTGTAGCTGGTTATAGAAAGCAAGCAACAATATCTTTAGTG
ATAACGATTATTTTGGCTACTATTTTTACAGGTTTTCAAGGTTTTGAATATAGTGTTGCT
AATTTTACATTATCGGATGGTGTATACGGTTCAACGTTTTATATGGCTACAGGGTTTCAT
GGATTTCATGTTTTCATAGGTACCATTTTTCTCAGTATCTGTTTAGGCCGTCTGTTAAAA
TCGCATTTAACACAACAGCATCATTTTGGTTTTGAAGCAGCAGCTTGATACTGGCATTTT
GTTGATGTTGTATGGCTTTTTTTATTTATTTCAATTTACTGATGAGGAGGTACTTAATTT
ATGACAAAAATCACTAGTTTATTTAACGTAAAGTTTACATTTTTACACCTATCATTTTTT
TTAATTATTATTTGTTATCATAATATTTATATTTTTACAGAAGAAAGCGTATTACTTTTT
TGTTTTATCGCATGATTAAACATTACGTGAAATTATGTATCTCCTCAAATTAATAACTTT
TTTGAAGAAAGACGAAATAAAATCAATTTAAATTTTCAGCATGTTGCTAATAACAACATA
ATAACTTGAAAAAAGTATCGTCAAGGTTATTCATTAAAAAAAGCACATGAAAAAGTATTA
AATAGTATAATCCCATATTTAATTCAATTAATTAAAACGTTGCTTTTTTTAGAATCAAAA
AGTAGTACATTGCAGTCTATAGCTCCATATCTAAAAAGATTATATATAGTAAAAGATTTG
GAAACAAAATTAACTAAAATTTCTTATGTTACAACTTGCCAACGTATTCAAGACATGGCT
GTAATTCGCAATTTTTATAGTAACACACTAAAAATTAATTCTTTTTATTCTGAATCTAAA
TTGGATTTTTTTGAACGCGTAAGAAAATTAGAAATCGGTTGTTAAAAAAGTCTATAGCTC
AACGGTTAGAGCATACGCTTGATAAGCGTAAGGTTGATTGTTCGAATCAATTTAGACTTA
TTTTATTTAAAACATGTACAATATAAATAAATTATTTTTTTTAGCAAGTCCTTTAGAACA
ATTTGAAATTATACCTTTGTTACCTTTAGAAGTATTTGGGTTAAATATTTCTGTGACAAA
TACATCTCTCTTTTTAATGTTATCAGTTGTTTTATCTATTTTTTGATTTAGTTTAGTTAT
TTACAAAAATAAATTAGTTCCTACAAATTGGCAGTCTATGAAAGAGCTATTTTATGATGT
TACTATTACTTTGGTACAAGATAATTTAGGAAAAAAAGGGCTCGCTTATTTTCCTTTTAT
CTTTACAATATTTACAATAATATTATATTGTAATTTAGTCGGTATGGTACCTTACAGTTT
TACTGTGACTAGTCACATAGCTTTTACATTTGGATTAGCTTTTTCTGTTTACATTGGTAT
CAATATTATTGGTTTTCAAACTCATGGTATTAAATTTTTTACAATATTTTTACCTAAAGG
AGTTCCTCTATTTATTGTACCTTTAGTAGTTGCTATAGAATTTGTATCTTATATTGTAAA
AGTTTTTACAATATCAATAAGATTATTCGCAAATATGACGTCAGGGCACACTTTATTAAA
AATTATTGCAGGATTTGTGTGAACAATGATTTCAATAGGTAGTGTATTTTTATATTTACA
AATAATTCCATTAATTTTATTATTAGCTTTAGTTGGTTTAGAAATTGGTATTGCTTTTTT
GCAAGCTTACGTATTTACATTACTTACTTGTATTTATTTAAATGATGTCTTAGAAATGCA
TTAAAATATTATGCCACAATTAGATCGCGTTATTATTTTCGGTCAAATATTTTGACTATT
TTTTATATTCTTAGCTACTTATATCGTTTATACGCATTTCATACTCAGCAATTTTTTGAA
AATTTTATTAGTTCGTTGATGAAAACTTAAAAAAGATATTACTCAAATTGCATTAAAATT
ACGTTTGACTAATTTTTTAATCGACTGGAACATTCAAATGTTACGTAAAATCTATGCTGT
AACAAAAAGAATACTAATTACTTTAGCAAAAAGATTAACGCAAAATCATTTTAATAAGCC
AAAATTAGCTTTAAACGATTTAAACTTTTTAGTTATTAAAGTTAGTTTAGAAACTGCTTT
GTATAGCAACAAAAGTATTACGAAAGCCGGAACATATTCGTATTGAACTTAACCAAATTA
TGTATTTATTAATAGTTGTATTACCCTTAGTAGGTACTTTAGCTACAGGATTGGGTGGTA
GATGACTCGGACGTAAAGGTGCAAATGTTTTTTCGACAGTTTGTGTATTTATGTGCTTAT
TCTTTTCTTTAATCGCTTTTTTTGAAGTAGGTTTGTGCGGAGTTCCTTGTTATATGTCAG
TAGGTACTTGAATTAGTTCAGGGGCACTGAAAATTTCATGAGGGTTTTTATTTGACAGTT
TAACGACAACTATGCTTGTAGTTATTACATCTATTTCTAGTTTAGTACATTTGTATTCCA
TTCAATATATGGAATATGATCCACATTGCCCTCGCTTTTGTCTTTTTTAGAAATTTTCAC
ATTTTTTATGATTGTCTTAGTGACAGCCGATAATTTTGTGCAAATGTTTTTAGGATGAGA
AGGAGTTGGATTAGCTTCTTATTTATTAATTAACTTTTGATATACAAGGCTTTGTGCAAA
TCAAGCTGCGATAAAAGCTCTTGTAGTAAATAGAGTAGGCGATCTGGGACTAAGTTTAGG
TATTTTTTCTATTTTTTATTTATTCGGTTCTGTAGACTATGAATTAGTTTTTTCTTTAGC
TAGCCTGTATAAAGATTATAATGTGCATTTTTTGGGATTTAGTATAAATTTTTTAACTTT
GATAGGATTTTTTTTGTTAATAGGTGCTGTTGGAAAATCAGCGCAATTAGGTTTGCATAC
TTGACTACCTGATGCAATGGAAGGGCCTACACCTGTTTCTGCTCTTATTCATGCTGCTAC
AATGGTAACTGCAGGCGTATTTTTAATAGTACGATGTTCACCTATTATTAATTTATCTTC
AAATATTTTGTTTTTAATTACTATTATCGGTTCTAGTACGGCCTTTTTCGCTTCTATTGT
TGGTGTGTTTCAAAATGACATAAAACGCGTAATAGCTTACTCAACTTGTAGTCAATTAGG
TTATATGGTTTTTGCCTGTGGATTATCTTATTATAATATAAGTATGTTCCATTTAGTAAA
CCACGCTTTTTTTAAAGCATTGCTTTTTTTAAGTGCTGGTTCTGTAATACATGCATTATC
AAATGAACAAGATATGCGTCGTATGGGCTCATTAGCCACTAATTTACCTATAACTTATTC
AGCAATGTTGATTGGTTCGTTGTCTTTAGCTGGCTTTCCTTTTTTGACAGGGTTTTATTC
TAAAGATTTAATTATTGAAATAACTCAAATAAGTTATTACAGTAATCTACAAATAAATTT
TGGTGTTTTTGCTTGCTGATTAGCTAATATTTCTGTATTTTTTACGTCTTTTTATACGTT
TAGGTTACTTTTTCTAACATTTATAAAAAATAGTAATAATTATAGAAAACATATGGATAA
TGTCCATGAATCTTCATTACTTATCTTACTTCCTTTAATTCTATTGGGAATAGCAAGTAT
TTTTGTAGGCTTTTTTACAAAAGATTTATTTGTTGGAATAGGTACTCCTTTTTGAAAGAA
TGCAATTAATATTTTACCATCGTCTTGTAGTTTGTTAGAAGTTGAATTTATGTCTCATCT
CATAAAATGACTTCCATTTATACTAAGTGTTTTTGGAGCTATTTTTGCTTATACAATAAA
TGTTGGTTGACTAAAAAATAATATAAAGTTTGCTTACATGTATATGTTTAGAAAATTAGC
GTTTCTTTTAAGCAAAAAAATATATTGGGATAAATTATACAATTCTATAATTGTATCATC
TTTAATGAACTTCGGCTATACTGTTTCATTTAAAAATATTGATCGAGGTTTTATTGAATT
ATTAGGTCCATACGGAATTTCGCGCATTATAAAAAATTGATCAATGAAAATAATACGAAT
ACAAACAGGTCAAGTAACTCATTATACTTTTTTTGTTGTATTCGGTTTATGCCTTTTATT
ATTGTTGATTCCTGTTTGATCTTTTTTAGAGTTTTTTTTAGATATTCGATTATTTACTTT
TTGCTTTTTAGCCCTTTTTGTAGCTTAATTTTAATATATGCAAATAACTAATTTATTATT
ATGAACTGCACTTATTCCTTTGTGCGGTGTTATACTACTTTTGTTAATTCCAGGATGTTA
CTTTAATTTAATACGAAATATTGCTTTTATAGTAGCACAGCTCACATTTGTTTGTTCTAT
TTTATTATGACTTTGTTTTGAATTAAAAACTTCTTTATTTCAGTTTATTTACACTATAAA
TTGATTTCCTTCATATAATATTTATTACACAATAGGTATAGATGGTATATCATTGTTTTT
TATCATATTAACAACATGATTAATTACAACATGCATACTAATTAGTTGAAACATGCCAAA
TAAACGAGTAAAAGAATATTTAATTTGTTTTCTTCTATTAGAAACCATTTTAATTCAAGT
TTTTTGTGTTTTAGATGTTTTATTTTTTTATATCTTTTTTGAAAGTGTACTTATTCCAAT
GTTTTTAATTATAGGAATATGAGGATCAAGAGAACGAAAAATTAGAGCTGCATACCAGTT
TTTTATTTACACACTAGCTGGTTCATTGTTAATGCTTTTAGCAATTTTAGTAATTTATTT
TCAACACGGCACTACTGATATTCAAATGTTGTGAAATGTTAACTTTAATATCAGAACGCA
AATTTTACTCTGACTAGCTTTTTTCGCAAGTTTAGCAGTAAAAATCCCAATGATTCCTTT
TCATATATGACTACCCGAAGCGCATGCAGAAGCACCTACAGCAGGTTCTGTAATTTTGGC
AGGTGTACTACTAAAAATGGGCGGATATGGTTTTTTACGTTTTTCTCTACCTATGTTTCC
AGAAGCTTCATTGTATTTTGCTCCGCTAATTTATTTGCTTAGTGTTATAGCAGCCATTTA
TGCTTCGCTTACAACAATTAGGCAAGTGGACTTAAAAAAAATAATAGCTTATTCTTCTGT
TTCTCACATGGGATTTGTTACATTAGGTTTATTTTCTTTTAATTCTCAAGGAATAGAAGG
AAGTGTGGTCCTAATGTTAAGTCATGGATTAGTATCAAGTGCGCTTTTTTTGTGTATTGG
TATTCTGTATGATAGGCATAAAACACGTTTACTTAAATACTACGGAGGTTTTGTTCAAAT
AATGCCTATTTTTAGTTTATTATTTATATTTTTTACTTTTTCCAACATAGGTTTTCCTGG
TACAAGTAGTTTTGTAGGTGAGCTTCTAATTTTAATAGGAGTATTTCAACTTAGTCCAAT
ATCTGCTTTTTTAAGTGCATTTAGCATGATTTTAGGAGCTGGTTATTCTATCTGATTATT
CAATAGAATCTGTTTTGGTAGTTTAAAACTTCAGTATATAAAAAATTTTCAAGATGTTTC
GCGAAGAGAGTTCTATATTCTTTTTCCTTTAAGTGTATTTATTTTATGAATGGGTGTATA
TCCGGAAGTTTTTTTAAAAGCTTTACATTGCTCAAGTTATAATTTAATTGCTTATTTTAA
TTAGCGCTATGAAGTTTAATAAAACATTCATTTTATCATCTGTGTCAAAAAATGTTTATT
TTTTTTGACTTCCGCGAATTTTTGGTCTTTTACTATTACCCGGATTTTTATTTGATATTG
AAATTTTAATTTTATTTCAAAGCTTAATTTTTTTGCATGCCAGTTTAGGTCTTGAAGTTA
TTGTAGAAGATTATTTGCACGTGATAATAACAAAACTGCAGTACGTAGCTTTAATTAAAA
TGCTTTCAATATTGTTAATTAATCTCAATATATTATATCTATTATAGTTTATGCTACTTA
TTTCCTCTTATGATTTTTATATTTTGTTCACAGAAATTTATTTTTTAAACGCTATTTGTG
CTTTGTTAATTTATGGTGTAATTTTTAATACTTCATACAATAGAGGTACTCCAGTTCTTG
ATTATAATATTGGTGGTTTATGTACTCAAATATTAATTATAGGAATGTGATTAACACTTT
GTTCACAAGGACCTTATATAATTAGTTGAAATGCTCTTTTAGTGCACGATTTTTTATCTT
TTGGAATAAAAAGTATTATAATTGTTATTTCTTTACTATGATCATTAACTATTTTTTCTT
ATAATAAAATAGAAAAAATCAATTTTTATGAGTATTGAATTGTTTCTATGTTAGCTATAA
TAGCTATGCTTTTTATTAGCTGCTCTTACGATTTTTTATCTATGTATTTGTCAATCGAAT
TTCAAAGTATTGCTTTTATATATTAGCTAGTTTTAAAAGAACATCCGAATTTCAACAGAA
GCCGGCCTGAAATATTTTGTTTAGGCGCTTTTTCATCTGCCCTATTACTTTTAGGTATTT
CGTTGTTATATGGCATTACTGGATTAACTAATTTTGGTGATTTATCAAAATTTTTTTTGA
GCATTTCAGCAGAAAATTTTATTTTTATTAATACAATACTATTTAGCATTGTTCTAATAG
AAGTAGCACTTTTATTTAAAATAAGCGCCGCTCCTTTCCATATGTGATCTCCAGATGTAT
ACGAAGGAGCGCCTACAAATGTTACATCTTTCTTTGGTATTCTTCCCAAATTAGCTTTAG
TAAGTTTAATGTTTCGAATTATTTTTTTAATTTTCTTCTATTTTTGCACACTTGAATTTT
ACAGTAATAATTTGTGCGATTTTATCCATGATTATAGGTACATTTGGTGCTTTGGCGCAA
GCTAAGTGAAAACGTTTTATTGCTTACAGTACAATAAGTCATGTAGGATTTATTTTAGCT
GGGTTTTCAACATTAGAATTTAATGGCGCTTTTAGTGCATTGTTTTATATTTTAATATAT
GTTTTAACTTCGTTAATTATTTTTTCTATTTTACTTTCATCTAGATGCTGATCTTATCCT
ACTACATATCAGTTGCGCTATTTAACAGACGTAGTAAACTTAGTAATAACAAATCCTATA
CTTGCTGGTAGTCTAATAATAGTATTATTTTCAATGGCTGGAATTCCTCCTTTTCCTGGT
TTCTTTGCAAAAATGTTTGTTTTGTTATCTCTTCTAAAAGAACAATTAATAGGATTCGCT
ATAATAGCAGTAAGTTTAAGCTGTATTTCGTGTTTTTATTATATTCGTTTAATTCAAATA
ATGTGTTTTTCGCATGTAAAAACAATACTTATTTTTTATCCTATCGAAAAAGAAAAAGCA
ATTATATTAAGTTTTAATTTATTGTTATTTACACTAATATTTTTAAAAATTGATTTAATT
TCTAATTTTGTTTACTGTATGCAGAATGTTTTACAATATTACAATCAACATTATTAAAGT
ATTAGCTATTATATTACCTCTTTTAATTGCTGTTGCATATATGACATTAGCAGAAAGAAA
AGTAATGGCTGCTATGCAACGAAGAAAAGGACCTAACGTCGTAGGTATTTTTGGTCTTTT
ACAACCTTTAGCTGACGGCTTAAAATTATTTTCAAAAGAAACAATATTACCATCAAGTGC
CAATATTTTTCTTTTTTTATTTGCTCCCGTACTAACATTTTTATTAGCATTATTAGCATG
ATGTGTACTTCCATTAGATGAAGGAAAAGTCTTCTCCGATTTAAATATTGGTGTTCTTTA
TATACTAGCCATCTCTTCTTTAGGTGTATACGGCATTATAACAGCGGGCTGATCCAGTAA
TTCTAAGTATGCTTTTTTAGGTGCTTTAAGATCAACCGCACAAATGGTTTCTTATGAAGT
TTCTATTGGACTAATTTTAATAACTATATTATTATGTGCAGGTACTTTAAATTTAACTCA
AATAGTTCTTGCACAACAGAATATATGATATATAATTCCTTTATTTCCTATATTCATTAT
GTTTTATATTTCTATACTAGCTGAAACCAATAGAGCTCCTTTTGATTTGCCTGAAGCTGA
AGCTGAACTTGTAGCAGGCTACAATGTAGAATATTCTGCTATGGGATTTGCATTATTTTT
TTTAGGAGAGTATGCAAATATGATTCTTATGTGTAGCTTAACAACAATCTTTTTTTTTGG
TGGCTGACTCCCTTTATTTAATATTTTGCCTTTGTATTGAATACCTCCAGTACTTTGATT
TGGATTTAAAACAACTGTGCTTTTATTCGGCTTTATTTGAGTACGTGCAGCCTTTCCACG
ATATAGATATGACCAATTAATGCGTTTAGGTTGAAAAATATTTTTACCTTTATCGTTAGG
TTGAGTTCTTCTAGTATCTGGTGTACTTTTTTCTTTTGACTGATTACCAAATGAATGTAA
TTTATAATGAGTATTTTGTTGTTCTAATTTTTTTTACAGTAGCTCTTTTTATTTCTTTAA
TAATATTAATACTATCTTATGTATTAAATTCACAACAAAGTGATCAAGAAAAAGTAAGTG
CTTATGAATGTGGTTTCAATCCTTTTGATGATGCTAGAGCGACTTTTGACGTCAGATTTT
ATTTAGTTGCTATTCTTTTTTTAATATTTGATTTAGAAATAAGTTTTTTATTTCCTTGAT
CATTAGTATTAGGACAACTTCCTTTTTTTGGTTTTTGATCTATGATTTTTTTTTTGGCCA
TCTTGACATTAGGATTTATTTATGAATGAAAAAAAGGTGCTTTAGAGTGAGAATAGAAAG
TATTTACTAGAGATTTTTAACTAAAAAAATAAACAATGAACGTAACTTTACAAAGTGCAA
AAATGATAGGAGCAGGACTAGCTACTATAGGTTTAACAGGAGTAGGCGCAGGAGTAGGAA
TAGTTTTTGGATCGTTAGTAATCGCATATTCACGCAATCCTTCTTTAAAAAATGAACTAT
TCGGATATACTATTTTAGGATTCGCTTTAACAGAAGCAATAGCTTTATTCGCTCTTATGA
TGGCTTTTTTAATTTTATTTACTTAATTAACTTTAATTAGAAAATATATTATGACCAGTA
CGACGCTTTTTTGAATTTTCTCTATTATTTCTTTAATATCTGCTTGTATGGTAGTCAGCC
TTTCAAATGCTGTTTATTCAGTTTTATTTTTAATTATAGTATTTTGCAATACAGCTAGTA
TACTACTATTATTAGGCGCTGAATTTTTGTCTTTTTTATTCCTCATTGTGTATGTCGGAG
CTATTGCTGTTTTATTTTTATTTGTAGTGATGATGTTGAATATAAAAACTAGCAATGTAA
AAATTAATTACAGTACTATTTTTTTAATTGGTATTTTTATAAGTTTAATTTTGTTTATTC
AAATTTGAACTATACTGCAATCAGATTTTGAAGCTTACTCTAATATAAACATATCTTTAG
TAAGTAGTAATTTTCTTTTAATAACATCTTGAATTCAAGAAAATAATTTGCCTTCTAATA
CTGAAAGTATAGGTTTAATTTTGTATACTTCGTATAGTCTAATTTTTATTATGTGCGCTT
TTATATTGCTGTTAGCTATGATTGGCTCTATTGTATTGACAATGAATCAACGTATTGGTG
TAAAGAAACAACAAATTTCATTACAGTTGTATAGAAATCAAAATAAAGTAATACGTTTCT
TAAATTTAAGGAAAAATTAATTTACTTGCGGATATAGATGAATTGGTACATCAGTAATTT
TCCATGTTAAAATTATGGGTTCAAATCCCATTGTCCGCTAAAAGAGAGAATAGCTCAATG
GTAGAGCAATAGTTTTCAAAACTAAAGGTTAAAAGTTCGAGTCTTTTTTCTCTTTCGAAC
CTTTGGAATCATGGTATCAAAAACCATTGCCTTTCCACTTGCTATACGCCAAGGATAAAG
TGGGATTCGAACCCACGGTAGATTTACCACGTTAGCTTTCAAAACTAAAGCTTTAAACCA
CTCAGCCATTTATCCTAACGGGAATAGGGTTTGAACCTATATTTTCAGATCATGAGCCTA
ATGAGTTTTTACTCTATCCCGTGTAATTAATCTTGTAACTTAACAAAAATTTTTCTACAG
TACCCAAAAATGGTAAAATTATTAAGAAATAAAAAAAATAATAAAGACTAGCGATTTGAC
CTATAATTATATAAGGATCTTCTACTGGCATTCCACCTATTCAACCAAGTATTAAACAAC
AAGCAGCCATACTTCAATAAAGAGTACGATATATAGGTCTAAAACGTGCTTCTAATTTCT
GTACTATGAATTCATGGTAAAAGTGCTAACACAACAATAGCAAAAATCATACAAATAACC
CCACCTAGTTTGTGTGGTATACTTCTTAAAATAGCATAAAAAGGCAAAAAGTATCATTCA
GGAACAATGTGCGCTGGAGTTACCATAGGGTTTGCTTCAATATAATTGTCAGGATGTCCT
AATAAATTAGGCGTAAAATAAACAAAAACAGAAAAAAAGATTATAAAAGTTACGATACCC
AATAAATCTTTTACAATAAAATAAGGGTACATAGGTACTTTATCACCACTAGCATCAATA
CCTAATGGATTGCCAGAACCTTCTTGATGTAAAGCTGCTAAATGTACTAAAGAAGCAGCA
GCAATTACGAATGGCAACAAATAATGCAAACTAAAAAAACGGTTTAAAGTAGCATTATCA
ACAGAAAAACCACCTCAAAGTCAAGCGACTATAGAATCGCCTACTAAAGGTACTGCAGAT
ACTAAGTTAGTAATTACAGTAGCTCCCCATAAACTCATCTGACCTCAAGGCAAAACATAA
CCTATAAACGCAGTGATTATCATTAATAACAAAATAATTACACCAATTACTCAAACAAAC
TGTCGAGGTGCTGTGTAAGAACCGTAATAGAGCCCTCTAAAAATATGTATGTAAACCACA
ATGAAAAACATAGAAGCTCCATTTGCGTGTACATAACGTAGAAGTCAGCCAAAGTTAACA
TCTCGCATAATATGTTCTACGCTAATAAAAGCTAAATCTACATGTGGCGTGTAATGCATA
GCTAAAAAAATACCTGTTACTATTTGTATTATTAAACACATAGCAGAAAGAAATCCAAAA
TTTCAAGCATAATGGATATTAATCGGAGTTGGATAATCTATAAGATGATTATTAACTATA
TTAAAAAGAGGTCTTTTAATTAAGCGCATTATTTTTGCTGGACGAGGAATGGGACTTGAA
CCCATGACCTATAAAGTCACAGTTTATCGCTCTACCAAACCGAGCTCTCCTCGTCATGTA
TAAAATACGGGGAAAAAGGGACTTGAACCCTCATCATTGATGTGACAAACCAATATTTTT
TAAACTATTTCCCCTTCAATTAAATACGGATAGAGGGATTCGAACCCTCATGAATATTAT
TCATCAAAACCTAAACCTGACATGTCTACCATTTCCATCATATCCGTTATTGGATAAAGA
GGGATTCGAACCCACGGTACATACGATGATTTAGCAAACCATTGCTTTAGACCACTCAGC
CATTTATCCCTGCCCACTATCGGACTTGAACCGATAACTTAAAAAGAACAGATTTTAAAT
CTGTCGTGTTTACCTATTTCACCAAATGGGAACGACAACTCATGCTATGTTTTATTGACG
CTATTGCTTTTCCTGGATTTAATGATTTAGGACAAGTTCTACTACAATTCATAATTGTGT
GACATTTAAACAATTTCGATTTCCCTTTTAATAGCTTTAAACGATTTTTTGTGTTAGTAT
CTCTACTGTCTAATAATCATCGATACGCTTGCAACAAAATCGCAGGTCCTAAATATTTAT
CATGATTTCATCAATAGCTTGGACAACTAGCAGAACAACAAGCGCATAAAATGCACTCGT
AAATACCGTTTAATTCTGATCTATCTTTTTCAGATTGCAAATATTCTACTTGCGAAAATG
ATTTATTTATAAGTCAAGGTTTGATATATTTGTATTGTGCATAAAAATTGGACAAGTCCG
GAATTAAATCTTTAATAATATACATGTGGGGTAATGGATAAATTGTAATTATATCTGTAT
TTGTTTTAATTGGTTGTAAACAAGCTAAAGTATTTACCCCATTAATATTCATAGAGCAAC
TACCACAAATACCTTCTCTACACGAACGTCTAAAAGCAAGACTAGAATCTTGTTCATCTT
TGATTTTTATAAGTGCGTCCAAAATCATAGGCCCACAGTTTTTGACATGTATAGGATGCA
CACTGAATCGAGACTGCTTTTGGTCTATAGGTGTTCATCTATATATTCGAAAAAATTTTA
AATTTAGATGATTATAAAACGCAGATTGAAAAGTAATTTTTTTAAATAGTTTCATTGTTT
AAGAACGGGTAAACCCGTTCTTAAATATAACACAAATTATAATGAACTTTTCGTATTTAT
TTACTTACTTTTACAAGTATTAAATAATAAACCGATCTATCTAGTAATCTTCTAGAAAGT
TCTGAAAAAATAAAGATTATTTTTGTGCTTTTAAGCTGTCAGCACTTATATAATGTTAAC
GTGGCTACTCGGCAATGCAAGAAACAATACAACCGATACACTATTGGTTAATATATCTTA
ATCCTCTCGTACTAAAGATAAATCTAGTTTTTTCTTCCCACAACAGATAGGATGGTCAAG
ATACTTTCACAAAGTTTCTTGCCACTCCTGAAAATCACTCTTCATACGGCTCCTTTGGAA
TGGTGCGTGTCATGACAATGACCATGCAGAAGACGTATTAATTTTCAAAAGTGTTCTTAA
TAACTGTCCGTATTTGTTATTTGAAGATAGTCTTTTGGCTCAATAGGTAACTCTACCATC
ATACGGCTGCTATCTTGAGATACTTTAGTAGAGACAATTATATTTGTTTGATCCCATCTA
CTCCAGCGGTCCGCTTCCCCAAATTGTCTTGAGTCACTTTTCTCACTGCTAAAAATTTTG
ATTCTCATGCTCTATGAGTTGTTTTTAAAACAGTTTTCATATCACCCATTTTACTTAGAT
TAAATATTTTTCTTTGCAATTTATATAGTCAAATTCTTTATCTTTTCATTGTTATTATAC
TTATTACAAATTTATTTTAATCGGACTCGTCTACACGTCTGCATATCCATAAGCTTTCCT
TATGGCGTTGGCTTTTTGTAGAATCCTACTATAATTATGCATTAACATAACAACATATGC
CCGGTTCACAATTATAGTTACTCCGTTCCAATACTACATACATTTATTTAGTAAGTCCCT
CTATTCCCTCTAAAGCTGGTACTCCGATGTCGTAATTGGTTCACACCTTATGTTTAGAAC
TCACGCTATTTCGTGTTAGCGGGGTGGTTAACTTATAATTATCCCCCACTATCCTCGGTT
TAGGGAATTTTATTACGGATGTATTGACTTTTCTTGGTAGATTTACTAATAGATATTCTT
TCTGTGTTTTTTATAAGTGAACATCGCACAAATTTATGCCCTGCTTCTAATTTACATTTG
TTATTAATGTATTTTATAGGGTTCACTGTTTGTAAAACAGTTCATTGATCAGCATCTGGA
GAAATGCATAGGCCCAAATTTGCTTCCTATCTATAGTATTAGTTTAAATTAGCTATTTAC
GAGAAGTACATTTCTTCTCTTACTAGCAACGGATCGCCCGACATCGAGGTATCAAACCAT
GGCGTCGATAAGAACTCTCAGCCATGATAAATCTGTTATCCCTAGAGTTTCTTTTTTCCG
ATAAGCGACAGTATTTCCATACATTACTGCCGGATCATTATGACCGACTTTCGTCCCGGT
TTGAGTTGTAACTCTTACCGTCAAGCAAATTTTTACCATTACATATTTTATTAATACAAA
AAACTAATTAAAATTTACTTTTGTGCACCTCCGTTACAGTTTAGGAGGTCCTCGTCCCAA
GTAAACTACCACTTTTACATATTTTCTCTTCAGTAAGCAATTTCTTATGTACAGAGTAGT
TTTTCAAAATTGTATAAGTATACTCCTACTTTTACTGTACTGTACACAAAATTATTGCGA
CGTAAAATTATAGTTAAGAATCATAGGGTCTTTCCGTCTTGTTGTAGGATGTCTGCATTT
TCACAGACAATGTAATTTCGCTGAGTTTATACTAGAGACAGTGGGGTAGTCGTGACGCCA
TTCATGCAGGACGGAATTTACCCGCCAAGGAATTTCGCTACCTGAGGATCCTTATAGTTA
AGACCGCCGTTTACTTGAGTTTATGATACAAGCGTTAACGTGTATTTTTCGCTTTCAAGC
ACTGGGCAGGCGTCAAACCTTATACGTCTTCTTTCGAATTTGCAAAGTTTTGTTTGTTAA
ACAGTCGCTACCCCTAATTTTTGAATCCTTTAAGGTACTCCTTGTTGCGAACGTACGGAG
CAAATTTGCCGAGTTCCTTAAGTATAATTATCTCATTCGTCTTTATCTTCTCAATAAGCT
CACCTGTGTCGGTTCTAAGTACGGTCAAACTTCATGCAATTTTCCTGAAAAATACTTTCT
AGTTTATTAAAGTACTTTTTTACACAAAAATATTTTGCAAACATGCGGATGAGAATTTTC
TACGCATTATTGAATATTTTTCGTTGGATTCGAAAGTGCTAAAATTGTTGGAAAAAACAT
CTAGTACACCTTTTAAAATTATTTTTTCTTATCAAATTAAAAACAGTTTAAATAACAATA
TAAGCCTTTACTTTTTAAAATCTTTAGGTTTTCAACGGTATAGTTCAATTGGTTAGAACG
TCGGAATCATAATCCGTAAGTTGTGGGTTCAAGTCCCTCTACCGTTTAGCTCTTATCGTC
TAACGGTCAGGACAGTGCTTTTTCAGAGCATTAACGTGAGTTCAAATCTCACTAAGAGTA
TGAAATCCTTATTTAAATACGTATCCCATAAGAATTCAAAAGTAAAACGGGTTTTACTAG
AGCTACTAATTTATTTTGGAATCCCTGGATAGTTAAAATATTTATTTTTGTATATGCAGC
AGTCTTTAAATAATTGAATTTTTCGTTGAATATACTCTACTAACCATAAAGATATAGGCA
CTTTGTATTTAATTTTCGGAGCTTTTTCTGGCATATTAGGTGCGTGTGCATCTATACTAA
TTAGAATGGAATTAGCGCAACCCGGTAATCAATTATTGTTAGGTAATCATCAAATATATA
ACGTACTTGTTACAGAGCATGCGTTTTTAATGATCTTTTTTATGGTTATGCCTGTGTTAA
TAGGTGGGTTTGGTAATTGATTTGTACCAATAATGATAGGTGCGCCAGACATGGCATTTC
CACGATTAAATAACATAAGCTTTTGATTATTACCTCCATCATTGTGTCTTCTTTTAGGAT
CTGCTATGGTCGAAGTAGGTGCTGGTACAGGTTGAACTTTATATCCACCTTTAAGCTCTA
TACAAAGCCACTCAGGAGGAGCTGTCGATCTTGCTATTTTTAGCTTACATTTATCAGGTG
CTTCTTCTATTTTAGGTGCGATCAACTTTATTACTACAATATTTAATATGCGTAATCCTG
GACAAAGTATGTACCGCATACCTTTGTTTGTTTGATCAATATTAATCACTGCTTTTTTAT
TGTTACTAGCAGTGCCTGTTTTAGCGGGAGCCATTACTGGATTTGGTATCGTTAGTCACA
TTGTGTCAACCTTTTCTAGAAAACCTGTCTTTGGTTATATTGGAATGATTTATGCTATGC
TTTCTATAGGTATTTTAGGATTTATAGTTTGAGCCCACCATATGTACACAGTCGGTTTAG
ATGTTGATACAAGAGCGTATTTCACAGCTGCTACCATGATTATCGCTGTGCCTACAGGCA
TCAAAATTGGGTGCAGTTTTTGCAATATTTGCAGGCTTTTATTATTGATTTGAAAAAATA
TCAGGATTTCAATATTCTGAAATATTAGGTCAAATTCATTTTTGAGGCACATTTGTAGGT
GTAAATTTAACTTTTTTTCCAATGCATTTTTTAGGCCTCGCTGGTATGCCTAGACGTATT
CCAGATTATCCGGATTCATACGCAGGCTGAAATGCAATAGCTTCTTATGGTTCATATGTT
GCACTATTTAGTACACTATTCTTTTTTTATTTAGTATTTAATACACTAGTAACAGCAAGA
ACAACACCTGCTAGAAAAAATCCTTGAAATTTTGAAAATTCAAAAATAGGTTCAACTACA
TTAGAATGAGAAATTTCTTCACCTCCAGCATATCACACATTTAATGAAATTCCGGTAGTA
CGAGAAACAAAAACCTCTTTAAAAATAGATTAGTTTATGTTAAAAAAAAATATTGTTTTG
TTATTTTTAGGGTTAGTTCTGCTAACCCAATTATTTTATAATCAAGTAATTTATAGTGAT
TCAGCTGAAGATTGACAGTTAGGATTTCAAGATCCTGCAACACCTATAATGGAGGGGATT
ATCAATCTGCATCATGATTTTATGTTTTTTATTTGTGGCATATCTATTTTTGTATCTTGA
ATTTTAGTACGTACGCTGTGACATTATCAATGAACAAAAAATGAGTATCCTTCGGCAATG
GTGCATGGGACAATTATCGAAATAGTATGAACCATTACTCCAAGTATTACGTTATTAGCA
ATTGCTATTCCTTCTTTTGCTCTATTATATTCTATGGATGAAATAATTGCGCCGGCTATA
ACCATAAAAACGGTGGGTCACCAATGATATTGAAGTTATGAATATTCAGATTACATGAAT
GAAGAAAATAATACTATAATGTTTGAAAGTTATATGGTTCCAGAAGAAGATTTAACTTTA
GGTCAACTACGTTTATTAGAAGTAGATAATCCAATGGTGATTCCTGTAAATACACATGTA
CGTTTAATTATAACAGCAGCAGATGTTTTACACAGCTGAGCTGTACCCTCTCTTGGTATA
AAATGTGATGCTGTACCCGGTAGATTAAATCAAAGTTCACTTTTCGTGAAGCGCGAGGGA
CTTTTTTACGGTCAATGCAGCGAGATCTGTGGTGTTAATCATGGTTTTATGCCTATTGTA
GTTGAAGCGGTATCTTTACCAAATTATATTTCTTGAGTAGCTAATAAACTCAGCGAAATT
TATTATGCGTGTATCTTTAATACAACTGCTTTTTTTTAGCTTATTAATCTTTTTTTATTT
TAGATTTAATCCAAAATACTTTACGTATACAATAAGATTTTTTAAAAAATTAAAAAAGCG
CTCTTACTATGACAAATTAAACTTTATAAAAACAGCTAAACAATTACAACGTCACCCTTT
CCATTTAGTTGATCCTAGTCCTTGACCAGTAACAGCAGCTATAGCAGCTTTTTCATGCGC
TTTAGGCGGGGTTATGTATATGCATGCTTACAATAATGGTGGGTATTTATTACTTAGTGG
TTTTTTATTATTATTATTTACAATGTTTTCATGATGACGTGATGTTACAAGAGAAGCTAC
TTTTTCAGGACATCATACAGGAGCTGTTCAAAAAGGATTACGTTATGGTGTACTTCTATT
TATAGTCTCTGAAGTATTATTTTTTTTTGCTTTCTTTTGAGCTTTTTTTCATAGCAGTCT
TGCGCCGTCTATTGATATTGGATCTATGTGACCACCAAAAGGAATAATTGTATTTAGTCC
TTGAGAAGTGCCTTTTTTAAATACAATAATACTGTTATTATCTTATAAGTGCGATACTAC
TATCTGAATTGTTTTTCTTTTCACTTGTGTATTTTTTGCAAAAAATAATGTCTAAAAGTG
GGTTTGAACCACTGACCCAAAGATTTTCAATCTTTTGCTCTAACCACTGAGCTATTTAGA
CGTTAACAACTTTTTTCCATATTTAGATCTACCATTTTGCCTACTGGCTACTGCTTGTAA
ATCATAAATACCTCTTACAATGTGATAACGAACTCCTGGGAGATCTTTAACACGACCGCC
TCTAATCAAAACAATAGAATGTTCTTGTAAACTATGGCCTTCGCCACCAATATAACCTAT
AACAAAACGTCCTGTACTAAGGCGTATTTTAGCAACTTTTCTTTCTGCTGAATTAGGTTT
TTTTGGATTTGTAACATAAATTTTTGTACATACACCTTTTTTTTGCGGTGCGCCATTTAA
AGCAGGCGCTTTAATTTTTGTACTTTTCTTTTGCGTGGATATTTTATTTTTTGCTGTATT
GTTGACATATTTGTTTTCTTTAAGTAATAAGGGACTTGAACCCATAACCATTTTGGTGTA
AACAAAATGCTCTAACATTGAGCTAATTACTTACATCTGGAAAGATTCGAACTTTCAACC
TTTAAATTCGTAATATAACGCTCTATCCAATTAAGCTACAGATTAGCTAATTCAAAAAGT
AATTGCCCCGGTCTAACGTAACAACACTGGCTTACTATAGGCGCTTTACCTTTACCCATA
CGAGTTTCAGAACTTAACTTTGTTGTTGCTTTAGTAGGAAACATATAAAATCAAACTTTA
ATTTTTCCTACATTCGTTTTTTTTTCTACTGATTTAATTTCTTTTTGAATTAACTTTTTT
ATGTTTTGTATTTGTTTAATGTCAACTTTCTTGTACTCTAAAGAACGCAACCCAAATTCT
CCTCTTTTTACTAAATGACTTGTTTGATTTACATTCTTTTTTACTGTTTTGTATTGTCGT
GTAAAATTGTTTTTTGTATTAAATCTTTTCATATGTACTTTTTTTATATGCCATCCACAC
TTGAAGATTACACACACCTTGTTTTGTATACAGAGGCATTTCATAAAACTCAATGTAAAT
GCCTATTTTTTGTAATGGCACTGAACCTGTTCGAAATATTACATTATTAGACATACGACT
TCGGCTACCTCCAAACCGTCCAGCGTATTTTATTTTTAATCCAATAAATTCAAGAAATTG
CGTACCGCAAACTGTTTTTAAAATTACCCTTTTGTAAGAGTCATTAACTCTATAGTAATT
GTATTGCGAATTCTATAATAAACAACAAGTATTGCTAAACCAATTGATGATTCTGACGCT
GCTACTGTTAATATAGCTAGTGCGAACAGTTGTCCTATTATATTATCTAAATAAATTGAA
AAAAATATAAAATTAAAACTTACTGATAAAAACATTATTTCTAAAGACATTATTATAATT
ATAATACTTTTTTGATTTAAAAAAATACCTAAGACACCCACTAAAAATAAAAAAAAAGTG
TAATTTTCACAATACAGTTGAGTAATCATTTATATATTTGAGATAGCAAATTATAGTAAA
TTTTCCAACCGCAGGTTCCCCTACGGTTACCTTGTTACGACTTCACTCTAGTCCTTCCTC
TACCATGGAAAAAAATAAACATTTTTATCTTCAAGTAGAGTAAATTCCCATAGTGTGACG
GGCGGTGTGTACAAAACCCGAGAACTTATTCACCGCGACAATTCTGATTCACGATTACTA
GCGATTACGACTTCATATTCTCGAGTTGCAGAGAATAATCCGAATAAATATTTTTTAAAG
ATTTTGCTCCAGCTCACGCTTTTGCTTCTTATTGTAAATATTACTTTGTAGCACATGAAA
GTAGCCCAATTCATAAGGGTCATGCGGACTTGACGTCATTTTTTCCTTCCTCAAGGATAT
TCCGAGCAGTTTATAATATATGAATATATTATATAAAAGTTTCGTCCGTTTGCTGGAATT
AACCAAACGCCTCACGGCACGGACTGACGACAGCCATGCAACACCTGTAACAAAAATGCT
ATACAAAAATTGGTAAGGTTTTGCGCGTTTTTTCGATTTAAACCACATGCTCCACCGCTT
GTGCGGGTTCCCGTCAATTCCTTTGAGTTTTAATCTTGCGACCGTAGTCCCCAGGCGAAG
TGTTTAATGCCTTAGCTTCGCCTCTGATTCAAAAACAAACACTCATCGTTGAGGGCGTAG
ACTACAGGGGTATCTAATCCCTTTTGATACCTACGCTTTCGTGCCTTAGTGTCAGCTATA
GTCCAGATTATTGTTTTCACTTTTGATGTTCTTTTGAATATCATCGTATTTTATTACTAC
TTTCGAAGTTCCAAAATCTTTTCCTATGCTCTAGTGAATTAGTTTAGTAATTTGTTATAA
ACATAAAATTTAAAATTTTTTTGCTACTTGATACACCACCTACGCACCTTTACGCCCAGT
CAATTAGAATAATACTTGCTCCTCCCGTTTTACCGCGGCTGCTGGCACGAAATTAGCCGG
AGCTTTGATTGTAAAATTTTTTCTAATTTAATGTATTTTACAAAGTGATTTACAACCTAA
CAGGCTTTCTTCTCACATGTGGCCTAGCTAGGTCAAGCTTTCGCTCATTGCCTAAGATTC
CTCACTGCTGCCTCTTCAAGAGTCTGGACCTTATTTCTGTTCCAGTGTGACTGATCATCC
TCAAAGACCAATTAAGGATCATAGGCTTGGTATGTCTTTTGCACTACCAACTACCTAATC
CTGCGTAAACTTTTCTTAAACCAATTAAAATTTTTTAAGGGATTAGCCAAAATTTAAGAT
AAATTTCTACGTATTACTCACCCGTACGCTATTTTTTTGTATTATACAAAAAATATTAAA
CTTGCATGTGTTAGGCTGGCCACTAGCATTCATTCGGAGCCAGGATCAAACTCTTTTTAT
TAAATTATGTTCTTATGTTTGCTACCTCAAAATTAACTTTAATCATATAAATGTATTCAA
CGTTTTAAAGCAGAAGCAGTACCTATTTCATATAGATATAAATTTTTGAGTATTTTTTTA
TTAACGACAATAAAATTTGTTTTAATAAAATTTTTGTATTTTTTTATTCTCCTAAGAAAA
AACTTTTTTTTTGTCATATTGTATCAAGATGGACAGATTTGAACTATCATTCCCTTGCAC
CCAAAGCAAGTACGTTACCTTTACGCTACATCTTGATATAATTCTTTCTGAATAGGACTC
GAACCTATAACCTTGTAGTTAACAGCTACCTGCTCTAACCATTAAAGCTATCAGAAAGAA
GCGAAAAAAGGGGCTCGAACCCTTATAATGACTTTGGCAAAGTCACGCTTTGCCTATTAA
GCTATTTCCGCTTTTATAACTCAACATAAAATTGAAACAACGCAGCTAAAATAACAAAGA
ACAAAAGTATATTTCCATCTTCATGCATTTTTAATATATTTACATGTATTACGGAATCTC
AAAATAAATGACGCATTCCATTGATTGAATGGTATAAGAAAGTTATTATTATGAGTAATT
TACAACTAACTAGTAATCAATTAAACAAAATATACTCGAATATAGACTTTATAATTGTAT
ACGAAAAATATACATTATTTAAAAAAAATATAAAGCACGTAGTTGAAACAAACAAAATAA
TACCAGAAATTCTATGTCAAATAGAAAAAGTAGATGTTTTTTGAAAATTGTATATAGTTA
AATGGGGAGAAATAGGCCTATTTAAATTTTGCATATTATAATTTACGTT
>Pyropia_endiviifolia_KU356193.1
TCCTATCGAATACAGTATTCACTTTTTTCTTAAGGGCCGACTAAATCCAGTTACTTAAAA
TTTACTGGAAACCCTTGAACAATAGACGACCATGATTTATTTTCAACATGGTTAACGCTA
CTCATGTCAGCATTAGCACTCCTGATTTTAAATATGCAATTTAACATTAACATAAAAGAC
TACAGGACGTTCCGCTACCATTAAGCTAAATTTAGCTTTATTCGAAGCTTCGATATATAA
ATTTAAGTCTCCTTACATTTTAAATGAATGAAATAAATAAAAATAATGAGCTAAAACGCT
TTCTCCAATAGATGGCTGCTTCTAAGCCTACCCTGTTTATTCGTGTTATTCTTCATTTTT
GCACTAATTTATAATTTTGAGATCTTAGCCATCGATTAGGGTTGTTTCCCTTTTGACGTA
AGACCTTATCGCCCAACGACTGTCTGCTGCTAAAAATATAATTTGGAGTTTAATAAAATC
TAGCAAAATCTAAATTTAATAAGTAGCTCTACCCACATTTTTAAAAAGCAACGTACTACT
TTGATAGTTTTCGCGGAAAACCAGCTATCACCAAGTTTGATTGGACTTTCACCCCTAATC
TTAAGTCATCCCCGTATTTTTCAACAGACGTGGGTTCAGCCCTTCAGTGCATTTTAAGAC
ACCTTCAACTTGCTTAAGAATAGATCACTTGGCTTCGGGTCTAATACATGTAACTTTAAC
GCCTTTTTAAGCTTGCTACACATATTAACTTACTGACTCATTATGCAAAAGGCACTTTGT
TGCTGTATTTGTCAGCTTCAAATAAATATGAATTAACAAATTCAAATCTTTCCCTCACGG
TACTCGTTCACTATCGATTAGAAAAGTTTTTAGCTTAGAAGATGGTACTCCTATTTTCGT
ACAGACCATACTACTTTGTGTTATTGTTAATGTTGTAAAGGGCTTTATACCTTCTTGGGG
TTTCAACATTTAGCTAATTCGCTTTCACTCACACTTACGAATTCTCGTTTGATTTTATGT
TACTAAGATGCTTCAATTCACATAATTATTAAAGCATATTAAATGCAAGTTTTCTAAAGA
GACTCATAGTTCATAAGCAAGTGCCTTTCTATGATGTTTCGTCGCGCGACGTCTTTACTT
TCTATCAAGATTTTCTTTGATAACTTTTTAAATCGTTTACATTTAAGAAGATGTTCTGTA
ACTTGAGCACATCATAGTATTGTAGCAGGTTATAAAAAGCAAGCAACAACTTCTTTAATC
ATCACTGTTATTTTAGCTGCTATTTTTACTGGATTTCAAGGTTTTGAATATAGTGTAGCT
AATTTTACATTATCTGATGGTGTATATGGTTCAACATTTTATATGGCTACGGGTTTCCAT
GGTTTCCATGTTTTTATAGGTACTATTTTTCTTAGTATCTGCTTGTTTCGTCTATTAAAA
TCACATTTAACACAACAACATCATTTTGGTTTTGAAGCAGCAGCTTGATACTGGCATTTT
GTTGATGTTGTATGACTTTTCTTATTTATTTCGATTTATTGATGAGGTGGCACTTAACTT
ATGACCAAAATTACTAACTTACCCAATATAAAGCTTACACTATTGCATGTTGCAGCTTTT
TTTATCATAATTTGTTATCACAATATTTACATTTTTACAGAAGAAAGTGTACTTCTTTTT
TGTTTTATTACATGAGTAAATATTACTTGAAATTATATAGCTCCACAAATTAACAAATTG
TTAAAAGAAAGAGGACACAATATACAAATCAATTTTAAACATGTGACTAATGATAATGTA
ATAACTTGAAAAAAGTATCGTCAAGGTTATTTATTAAAAACCGCACATGTCAAAGTTTTA
AATAACGCAATTCCTTATTTAACATATTTAATTAAATCGTTTTTACTTTTAGGATCAAAA
AGCAGTACATTACAGTCTATAACTCCTTATTTAAAAAGATTAAATATTGTGAAAGACTTA
GAGATTAAGTTAACTAAAATTTCTTACATTACGATTTGCCAACGTATTCAGAATATGGCT
ACAATTCGCAATTTTTATAGTAATCAACTAAAAATTAAATCTTTTCATTCTGAATCTAAG
TTAGACCTATTTGAACGCATAAGGAAATTAGAAATTAGTGCTTAAAAAAGTCTATAGCTC
AATGGTGAGAGCATACGCTTGATAAGCGTAAGGTTAATTGTTCGAATCAATTTAGACTTA
TTTAGCGTTGAATATGTACAATATAAATAAATCGTTTTTTTTAGCTAGCCCCTTAGAACA
ATTTGAAATTATTCCCATATTGCCTATAGAGCTGTCTGGGTTTAATATTTCAATAACGAA
TGCGTCTCTTTTTTTAATGTTATCAGTAGCTTTATCTATTTTTTGATTTGGCTTAGTTAT
ATATAAAAATAAATTAGTTCCAAGAAATTGACAATCTGTAAAAGAAATATTTTATGACAC
TACTTTAACTTTGGTACAAGATAATTTAGGTAAAAAAGGATATGCTTATTTTCCATTTAT
CTTTACAATTTTTACAATTATACTTTATTGTAATTTAATTGGTATGGTACCTTATAGTTT
TACTGTAACTAGTCATATAGCTTTTACATTTAGTTTAGCATTATCTATTTATATAGGTAT
TAATATTATTGGTTTTAGAACACACGGTATAAAGTTTTTCACAATTTTTTTACCTAAAGG
AGTTCCTTTATTTATAGTTCCTCTAGTAGTCGCAATCGAATTTGTATCCTATATTGTAAA
AGTCTTTACAATATCAATAAGACTTTTTGCAAATATGACGTCGGGTCATACTTTATTAAA
AATTATAGCAGGTTTTGTGTGAACAATGATTTCAATCGGAGGTATTTTTCTGTATTTACA
AATAATACCCTTAATTTTGTTACTTGCCCTGGTAGGTTTGGAAATTGGTATCGCTCTTTT
ACAAGCGTATGTTTTCACATTACTTACTTGTATCTATTTAAATGATGTTTTAGAAATGCA
TTAAAAAATTATGCCACAATTAGATCGCGTTATTATTTTTGGTCAAATTTTTTGACTCTT
TTTGACCTTTTTAGCTGCTTATATTATTTATACCCATTTTGTACTAACCAATTTATTAAA
AATTTTTCTAGTTCGTTGATGAAAACTTAGAAAAGATACTACTCAGATCGTATTAAAACA
ACGTTTGACTAATTTTTTAATCAACTCAAACATTCAAATGCTACGCAAAATTTATTTTAC
AATTAGAAATATATTAATTTCTTTGAGTAAAAAAACAGCACAGAATAATTTAAATATATC
AAAGTTAGCTTTAAATGACTTAAATTCTTTAATTATCAAAATTAGTCTAGAAACGGCTTT
ATATAGCAATAAAAGTATTATAAAGTCGGGAACATATTCTCACTGAACTTAATAAAATTA
TGTATTTATTAATAGTTGCTTTACCTTTAGTGGGTACATTAGTTACAGGATTAGGTGGTA
GATGACTAGGGCGTAAAGGTGCAAATCTTTTTTCAACAATGTGTGTAGTTCTATGTTGTT
GTTTTTCTTTAATCGCTTTTTTCGAAGTGGGCCTTTGCGGAGTCCCTTGTTATTTATCTT
TAAGCCCTTGAATTAGTTCAGGGGCATTAAAGATCTCATGAGGGTTTCTATTTGATAGTT
TAACAACAACAATGCTTGTAGTTATCACATCTATTTCTAGCTTAGTACATCTTTATTCCA
TTCAATATATGGAATATGATCCGCATTGTCCTCGTTTCTGTCTTTTCTAGAAATTTTTAC
CTTTTTTATGATTGTATTAGTAACAGCGGATAATTTTGTACAAATGTTTTTAGGTTGAGA
AGGAGTTGGTTTAGCTTCTTATTTACTAATAAATTTTTGGTATACTAGACTTTGTGCAAA
TCAAGCTGCGATTAAAGCCCTTGTAGTAAATAGAGTAGGTGATTTCGGGTTAAGTTTAGG
TATCTTCTCTATCTTCTATCTTTTCGGTTCCCTTGATTATGAATTAGTTTTTGCTTCTGC
TAGTTTGTATACAAATTATAATATCTATTTTTTTGGATTACCCATAAATTTTTTAACGCT
GATAGGCATTTTTTTATTAATAGGCGCTGTTGGTAAATCTGCTCAACTAGGTTTACATAC
TTGATTACCAGACGCAATGGAAGGACCCACTCCCGTTTCTGCCCTTATTCATGCGGCTAC
CATGGTAACAGCAGGGATATTTTTAATAGTGCGTTGCTCTGCTCTTATTGAACTGTCTTC
AAGTGTTTTATTTTTAATTACCATTCTTGGATCTAGTACAGCATTTTTTGCTTCTATTGT
TGGTGTATTTCAAAATGATATAAAGCGTGTAATTGCTTATTCTACTTGTAGTCAATTAGG
CTACATGCTTTTTGTGTGTGGCTTATCTTATTATAACGTAGGCATGTTCCATTTAGTAAA
CCATGCTTTTTTTAAAGCATTACTTTTTTTAAGTGCTGGTTCTGTAATACATGCATTATC
AAATGAACAAGATATGCGTCGTATGGGCTCATTAAGAAATAACTTACCAATAACTTACGC
GGCAATGCTAATCGGCTCATTATCTTTAGCCGGTTTCCCTTTCTTAACAGGCTTCTATTC
TAAAGATTTAATTATCGAAAGTATCCAAATACCTTGTTATAGTAACTTACAAATTACATT
TGGTATATTTGCTTGTTGATTAGCAAACATTTCAGTCTTTTTCACTGCATTTTATACGTT
CAGGCTTCTCTTTTTAACGTTTATAAAAAATAGTAATAGCTACAGAAGACATATAGAAAA
CATTCATGAATCTCCGGTATTAATTTTAATTCCTTTAATCTTATTAAGTTTAGCTAGTAT
TTTTATTGGCTTTTTAACCAAAGACTTATTTGTAGGAGTAGGTACTACTTTTTGAGGAAA
CGGTCTAAATATTTTGCCAACATCTTCCAGTTTACTAGAAGTAGAATTTATGCCCTATTT
TATAAAATGGCTTCCTTTTGTATTAAGTGTTACTGGTGCTTTACTTGCTTACACAATAAA
TCTTGGTGTGTATAAAAATAATATACAATTTGCTTATAATCAGGTTTTTAGGAAATTGGC
CTTTTCTTTAAATAAAAAATTGTATTGAGATAAATTATTTAACTATTTAATTGTATCTTC
TTTAATGAAATTTGGTTATATCGTTTCATTTAAAAATATTAATCGAGGCTTTATTGAGTT
ATTGGGTCCATACGGGATTTCGCGTACTATTACAAATTGGTCAATACAAACTATTAAAAT
ACAAACTGGCCAAGTAACTCATTATACTTTTTTCGTAGTGCTCGGTTTAGGTTTTCTTTT
ACTATTTGTACCTTTATTATCATTATCTGGGCTTCCTTCAGATATTAGGTTATTAACTTT
TTGTTTTTTAGCTCTTTTTGTAGCTTAATTTAAATATATGCAAACAATTAATTTATTATT
ACTCACTTCATTTATCCCTTTAAGCGGTGCTATACTACTCATTTTGACTCCTCGATCTTA
TTTTATGCTGATAAGAAATATAGCTTTTGTAGTAGCTCAATTAACATTTGTATGCTCTAT
TTTGCTTTGACTTTGTTTTGAATCAAAAATATCTTTATTCCAATTTGTTTACACTATAAA
TTGATTTCCTTTATATAATATTTATTATACAATAGGTATAGACGGTATATCTTTATTTTT
TATAGTACTAACAACTTGATTAATTACGGCTTGTATACTAATTAGTTGGAATATGCCGCA
TAATCAAATAAAGGAGTATTTAATTTGCTTCCTCGTACTAGAAGCTATCCTAATACAAGT
TTTTAGTGTTTTAGATGTTATATTTTTCTATATTTTTTTTGAAAGTGTACTTATTCCTAT
GTTTTTAATTATAGGTGTATGAGGATCGCGAGAAAGAAAAATTAGAGCGGCATACCAATT
TTTTATATATACATTAGCTGGTTCACTACTAATGCTTTTAGCAATTTTAGTTATTTATTT
TCAGCATGGTACGACCGATATTCAAATATTATGAAATGTCAATTTTGATGTCCAAACGCA
AATCTTACTCTGACTAGCATTTTTTGCAAGTTTAGCAGTAAAAATTCCGATGGTTCCTTT
TCATATATGGCTACCGGAAGCGCATGCAGAAGCACCTACAGCAGGATCCGTAATTTTAGC
AGGTGTTCTTTTAAAAATGGGGGGCTATGGATTTTTACGTTTTTCTTTACCTTTATTCCC
TGAGGCTTCACTCTATTTTGCGCCACTCATTTATTTACTAAGTATTATAGCAGCTATATA
TGCTTCACTTACGACGATTAGACAAGTAGATTTAAAAAAAATAATAGCTTATTCTTCTGT
TTCGCACATGGGCTTTGTTACATTAGGCTTATTTTCTTTTAATTCGCAGGGAATAGAAGG
TAGTATTATTTTAATGCTAAGTCATGGATTAGTATCAAGTGCATTATTTTTATGTATTGG
TATTTTATATGATAGACATAAAACGCGTTTATTAAAGTATTATGGTGGTCTTGTCCAAGT
TATGCCTATTTTTAGTGTATTCCTCTTATTTTTTACCTTCTCTAATATAGGCTTTCCGGG
TACAAGTAGCTTTGTAGGAGAACTTTTAGTTTTAATAGGACTATTTCAATTTAGTCCATT
AGCAACTTTTTTAAGTGCTTTCAGTATGATTTTAGGCGCTGGTTACTCTATATGACTATT
TAATCGAATTTGCTTTGGAAGTTTAAAACTTCAATATATCACGAACTTTCAAGACATTTC
TAGAAGAGAATTCTTTATTCTTTGACCTCTAAGCATATTTATCTTGTGAATGGGTGTATA
CCCAGAAGTTTTTTTAAACGCAATTCATTGCTCCAGTTATAATTTAATTACTTATTTTAA
CTAGTGTTATGTATTTTATCAAAACATTTACTCTAGCACATAAAAAAAAAGAAGCTTCTT
TTTATTGGCTTCCACGTGTCTTCGGCTTATTACTTATACCTGGATTTTTGTTTGATATTG
AAAATTTTATTCTATTTCAAAGCTTAGCTTTTTTACATGCAAGTCTAGGTCTAGAAACAA
TTATAGAAGATTATGTACATATTGAAATAATAAAATTACAGTGTCTCTCATTAATTAAAG
TATTTTCAATATTGTTAATCAACCTTAATATATTATATTTATTATAAGTCATGCTATTTA
TTTCTTCTTACGATTTTTACGCACTATTAACAGAAATTTATTTTTTAAATACTGTTTGTG
CTTTATTAATTTATGGTGTAATTTTAAATACTTCAAACAATAGGGGTACACCAGTTATTG
ATTGTAACATAGGTGGATTTTTAAGTCAAATATTAGTTATTGGTCTATGATTAACACTAT
GTTCAAATGCCCCTTATATAATTAGTTGGAATTCTCTTTTAATACATGATTTTTTAGCTT
TTGGCACAAAAATCATTATATTAACTATTTCTTTACTTTGATCATTAATTATCTTTTCCT
ATAATAAAGTAGAAAAAATTAACTTTTATGAGTATTGAATCATCTCTATGCTAGCTATCA
TCGCAATGATTTTTATTAGTTGCTCTTATGATTTTTTAGCAATGTATTTGTCAATAGAAC
TCCAAAGTATTGCTTTTATATACTAGCGAGTTTTAAAAGAACATCTGAGTTTCAACGGAG
GCCGGTTTAAAATATTTTATTTAGGCGCTTTCTCTTCAGCTTTGTTACTTTTAGGCATTT
CATTACTTTATGGTTTTACTGGATTAACTAACTTTGGTGATCTATCAAAATTTTTTCTAG
GTATATCAGCAGAAAACTGTACTTTTGTTAAGACGATATCATTCAGTATTATTTTAATCG
AAGTGGCACTTTTATTTAAAATAAGCGCTGCACCTTTTCATATGTGATCTCCCGATGTCT
ATGAAGGGGCACCTACAAATGTTACGTCTTTTTTTGGTATATTACCCAAAGTAGCTTTAG
TTAGCCTAATCTTTAGGATTTTTTTTTTAGCTGCCTGAAATTGCTACACAGTTAAATGTT
ACGTTAATAATTAGTGCTGTTTTATCTATGTTTATTGGCACATTTGGTGCTTTAGCACAG
ACTAAATGGAAACGTTTTATTGCGTACAGTACAATAAGTCATGTAGGATTTATTTTAGCA
GGGTTATCTACATTAGAATTTAGTGGTGCGTTTAGTGCATTATTTTATATCTTTATTTAT
ACTTTAACTTCTTTAGCAATTTTTTCTACTCTACTTTCGTTTAGATGTCTGTCTTATCCT
GGCACATATCAATTGCGTTATTTAACAGATATTAGAAACTTAATAAAAACAAGCCCTATA
CTTGCTAGTAGTATTATTTTAGTGCTATTTTCAATGGCGGGAATTCCGCCTTTTCCAGGC
TTTTTTGCAAAAGCTTTTGTTTTATTATCTCTTTTACAAGAACAATTGATAGGATTAGCT
ATAATAGCAGTAATTTTAAGTTGTATATCCTGTTTTTATTATATTAGATTAATTCAAATG
GTATATTTTTCTCCTATGAGAACAATACTTATTTTTTCCCCTATAGAAAAAGAAAAAGCT
ATTACACTCAATTTAATTATGTTGCTACTTTTATTTACATGCCTAAAAATTGATTTAATC
TCTAATTTTGTTCATTGTATGCAAAATGTTTTACAATATTACAATTAACATTATCAAAGT
GTTTACCATTATACTACCTCTTTTAATTGCTGTAGCTTATATGACATTAGCTGAAAGAAA
AGTAATGGCTGCTATGCAACGAAGAAAAGGACCAAATGTTGTAGGTATTTTCGGTCTTTT
ACAACCTTTAGCTGATGGTCTAAAACTATTTTCAAAAGAAACCATACTACCCTCCAGCGC
TAATATTTTTATTTTTTTAGCTGCTCCTGTCCTAACATTTTTATTAGCCTTATTAGCGTG
ATGTGTACTTCCATTAGATGAAGGAAAAGTTTTCTCTGATTTAAATATAGGTGTTCTTTA
CGTATTAGCTATTTCTTCTTTAGGGGTTTACGGTATTATAACTGCGGGTTGATCTAGTAA
TTCAAAATATGCTTTTTTAGGCGCTTTAAGATCAGCAGCCCAGATGGTTTCTTATGAAGT
TTCTATAGGACTTATCCTAATAAATATATTACTTTGTGCAGGTACTTTAAACCTAACTCA
AATAGTTCTTGCCCAACAAAATATGTGATATATTATTCCTTTATTCCCTATATTTATTAT
GTTTTATATTTCTATTCTAGCTGAAACTAACAGAGCACCTTTTGACTTGCCAGAAGCAGA
AGCAGAACTTGTAGCAGGCTACAATGTAGAGTATTCTGCTATGGGTTTTGCATTATTTTT
TTTAGGTGAATATGCAAATATGATACTTATGTGTAGTTTAACAACCATATTTTTTTTTGG
CGGTTGACTACCTTTACTTAATATCCTTCCTTTGTACTGAATCCCCCCAGTACTTTGATT
TGGGTTAAAGACAACTCTACTTTTGTTCGGGTTTATTTGAGTACGTGCAGCATTTCCACG
CTATAGATATGATCAACTAATGCGTTTAGGCTGAAAAATATTTTTACCTTTATCATTAGG
TTGAGTACTTTTAGTATCTGGCGTACTTTTTTCTTTTGACTGATTACCAAATGAACGTAA
TTTATAACGAATATGCTGCTATTCTAATTTTTTTTACTGTGGCTTTTTTTGTTTCTTTAA
TAATTTTAACACTTTCTTACATATTAAATCCGCAACAAGATGATCAAGAAAAAGTGAGTG
CATATGAGTGTGGTTTTAATCCTTTTGATGATGCTAGAGCAACATTTGATGTTAGATTTT
ATTTAGTTGCTATCCTCTTTTTAATATTTGATTTAGAAATAAGTTTTTTATTTCCGTGGT
CATTAGTTCTTGGTCAATTACCTTCTTTAGGTTTTTGATCAATGATTCTTTTTTTGGCTA
TTTTAACATTAGGCTTTATTTATGAATGAAAAAAGGGCGCTTTAGAATGAGAATAATAAG
TATTTACTAGAGATTTTTAATTAACATAATACAATATGAACGTAACTTTACAAAGTGCAA
AAATGATAGGAGCAGGATTAGCTACTATAGGTTTAACAGGAGTTGGAGCAGGCGTCGGAA
TAGTTTTTGGGTCATTAGTAATTGCTTATTCACGTAATCCTTCGTTAAAAAATGAATTAT
TTGGTTACACTATTTTAGGTTTTGCTCTAACAGAAGCAATTGCTTTATTTGCTCTCATGA
TGGCTTTTTTAATTTTATTTACTTAATTTACTTTAATTAATAAATATATTATGGCAAGTA
CAACTCTTTTTTGAATTTTTTCTATTATTTCTTTATTTTCTGCTTGTATGGTAGTAAGTC
TTTCAAATGCTGTTTATTCTGTTTTATTTTTAATTATTGTATTTTGTAATACTGCTAGTC
TCTTACTACTGTTGGGAGCTGAATTTTTATCCTTTTTATTTTTAATAGTATATGTAGGTG
CAATTGCTGTTTTATTCTTATTTGTAGTAATGATGTTAAATGTTAAAATAGAGGGTGTAA
AAATTAACTACAGCACAATTTTTTTAATAGGTTTTTTTATAAGCATACTTTTTTGTATTC
AAACTTGAGCTGCATTGCAGTTGGATTTTGAAGCTTACGCTAATATAAATGTATCTTTGC
CAAGCAGTGATTTCCTTACAATAACTTCTTGGATTTCAGAAAAAAGTTTACCTTCAAATA
CGGAAAGTATCGGGTTGATTTTATATACTTCGTATAGTTTAATATTTATTATGTGCGCTT
TTATATTACTTTTAGCTATGATAGGTTCTATTGTATTAACAATGAATCAACGCGCTGGCG
TAAAAAAACAACAAATTTCACTACAATTGTATAGAGATCAAAGTAAAGTAGTACGCTTTT
TAGATTTCAGGAAAATCTAAGTAATTTGCGGATATAGATGAATGGATACATCAGTAATTT
TCCAAGTTAAAATTATGGGTTCGAATCCCATTATCCGCTCAAAGAGAGAATAGCTCAATG
GTAGAGCAATAGTTTTCAAAACTAAAGGCTAAAAGTTCAAATCTTTTTTCTCTTTCGAAC
CTTTGAAATCATGGTATCAAAAACCATTGCCTTACCACTTGCCATACGCCAAAGATAAAG
TGGGATTCGAACCCACGGTGGATTCCCCACGTTAGTTTTCAAAACTAAAGCTTTAAACCA
CTCAGCCATTTATCTATACGGGAATAGGACTTGAACCTATATTTTTAGATCATGAGCCTA
ATGAGTTTTTACTCTATCCCGTGTAATTAACTTTATAGTTTAATAAAAATTTTTCGATCT
TGCCTAAACTAGGTAAAATAATTAAAAAGTGAAAAAAATAGTAAAAACTAGCTATTTGGC
CTATAATTATATAAGGATCTTCTACAGGCATACCGCCTATTCAACCTAATATTAAACAAC
AAGCGGCCATGCTTCAATATAAAGTACGATATATAGGTCTAAAACGAGCTTCTAATTTCT
GTACTATGGATTCAAGGTAATAATGCTAATATTACTATAGCGAAAATCATACAAATAACT
CCACCTAATTTGTGTGGTATACTTCTTAAAATAGCATAAAAAGGTAAAAAATATCATTCA
GGTACAATATGTGCTGGAGTTACCATAGGATTTGCTTCAATATAGTTGTCAGGATGGCCT
AATAAATTAGGAGAAAAGTAAACAAAAAAAGAAAAAAAGACTATGAAGGATACAATTCCT
AGCAAGTCTTTTACAATAAAATAAGGATACATAGGAACTTTATCACTACTTGCATCAATA
CCTAATGGATTTCCAGAACCTTCTTGATGTAAAGCTGCTAGGTGCACGAGCGAAGCTGCT
GCGATCACAAAAGGTCGTAGATAATGTAGACTAAAAAATCGATTTAAAGTAGCATTATCA
ACGGAAAAACCACCTCAAAGCCAAGCAACTATAGAATCTCCTACTAACGGAACTGCAGAC
ACTAAGTTGGTAATTACAGTTGCCCCTCATAAGCTCATTTGACCTCAAGGTAACACGTAT
CCTATAAATGCGGTTATGATCATTAATAATAAAAATATTTCACCTATTACTCAGACAAAT
TGTCGCGGCGCTGTGTAAGAGCCGTAATAAAGCCCTCTAAAGATGTGTATATAGACAACA
ATAAAGAACATAGAAGCTCCATTAGCATGTATATAACGTAGAAGTCAACCAAAGTTAACA
TCGCGCATAATGTGTTCAACACTAATGAAAGCTAAATCAACGTGTGGTGTATAATGCATA
GCTAGAAATATTCCAGTTACTATTTGTATTATTAAACACATAGCAGAAAGGAAACCAAAG
TTTCAAGCATAATGAATATTAACTGGAGTCGGATAATCTATAAGATGATTATTGACTATA
TTGAAAAGAGGTTTTTTAATTAAACGCATTATTTTAGTTGGACGAAGAATGGGACTTGAA
CCCATGGCCTACAAAGTCACAGTTTATCGCTCTACCAAACCGAGCTCTCTTCGTCATTTA
GTAGATACGGGGAAAAAGGGACTTGAACCCTCATCATTGATGTGACAAACCAATATTTTT
TAAACTATTTCCCCAGAAATTAAATACGGACAGAGGGACTTGAACCCTCATGAATAATAT
TCATCAAAACCTAAACCTGACATGTCTACCATTTCCATCATATCCGCTAATGGATAAAGA
GGGATTCGAACCCACGGTACATACGATGATTTAGCAAACCATTGCCTTAAACCACTCAGC
CATTTATCCCTGCCCACTATCGGACTTGAACCGATAACTTTAAAAGAATAGATTTTAAAT
CTATCGTGTTTACCTATTTCACCAAATGGGAACTTCGATTAATGCTATGCTTTATTGCAG
CTATTGCTTTTCCAGGATTTTTTCATTGATTGCATTTACGGCTACAGTTCATAATTGTGT
GACATTTAAATAGCTTAGATTTACCTCCTAACAATTCTAAACGTTTTTGAGTATGCGTAT
CTCTACTGTCTGCTAGTCATCTATAAGCTTGTAATAAAATGGCGGGGCCTAGATATTTAT
CGTGATTTCATCAATAACTAGGACAACTAGCAGAGCAACAAGCACAAAGAATACACTCAT
AGATACCGTTCAATTCCGATCTGTCTTTTTCAGACTGTAAATATTCTGTTTGTGAGTTAG
CTTCATTTATAAGTCAAGGTTTTATATATTTGTATTGTGCATAAAAGTTAGATAAATCCG
GTACTAAATCTTTGATAACATACATGTGGGGCAGTGGATAGATTGTAATTATATTTGTTT
TTGTTTTTATTGGTTGTAAACAAGCCAAAGTATTTATTCCATTTATATTCATAGAACAAC
TGCCGCAAATACCTTCTCGGCATGAACGTCTAAAAACAATACTAGAATCTTGCTCATCTT
TTATTTTAATAAGCGCGTCTAAAACCATAGGTCCACAGTTTTTTGTATGTATAGGATATA
TACTAAGTCGAGCTTCTGTTTGATTTGAAGGTGATCATCGATATATGCGAAAAAATTTTA
AGTTTAGATCATTATAAGGTATCGTTTGAAAAGTGATTTTTTTAAATAATTTCATAGTAT
AAGAACGGGCAAGCCCGTTCTTAAATATAAAATAAATTATAATGAACAATTCGTATTTAT
TTACTTACTTTTACAAGTATTGAATGATAAACCGATATATCTAGTGATCTTCTAGAATGT
TCTGAAAAAGTAAAGGTTAGTTTTGTGCTTTTAAGCCGTCAGCACTTATGTAATATTAAC
GTGGCTACTCGGCAATGCAAAAAACTATACAACCGATGCACTATTGGTTAATATATCTCA
ATCCTCTCGTACTAAAGATAGACCTATTTTTTTTCTCCCACAACAGATAGGATGGTCAGG
ATAGTTTCAAAAAGTTCACGTCCGCTGCCACAGGCCCCTCCACGCACCACTGCTTTGGAA
TGGTGCGTGTCATGACAATGACCATGCAGAAGACGTATTAATTTTAAAAAGAGTTCTTAA
CAGCTGACCGTATTTGTTATTTGAAGATAGTCTTTTAGCTCAATAGATAACTCTACCATC
ATACGGCTGCTATCTTGATATACTTTAGTAGATACAATTATATTTGTTTGATCCCATCTA
CTCCAGCGGTCCGCTTCCCCAAATTGTCTTGAGTAACTTTTCTCACTGCTAAAAATTTCG
ATTTTCATGCTCTATGAATTGTTTTTAAAACAGTTTTCATATTACCCATTTTACTTAGAT
TAAATATCTTTATCTGAAATTTATATAGTCAAATTCTTTATCTTTGCATTGTTATTATGC
TTGTTTTAAATTTATTTTAATCTAACTCGTCTACACGTCTGCATATCCATAAGCTTTCCT
TATGGCGTTGGCTTCTTGTAGAATCCTGCTATAATTATGCATTAACATAACAACATATGC
CCGGTTCACAATTATAGTTACTTCGTTCCAATACTATATACATTTATTTAGTAAGTCCCT
CTATTCCCTCTAAAACTGGTACTCCGATGTCGTAATTGATTCACACCTTATGTTTAGAAT
TCACGTTATTTCGTGTTAGCGGGGTGTTTTACTTATAATTATCCCCCACTATCCTCGGTT
TAGGAAATTTTATTACGGATATATTGACTTCTCTTGGTAGATTTACTAATAAATATTCTT
TTTGTGTTTTCTATAAGTGAACAATTCACAAATTCATGCCCTGCTTCTAATTTACATCTG
TTATTAATGTATCTCAGAGGGTTCACTGTTTGTAAAACAGCTCATTGATCAGCATCTGGA
GAAATGCATAGGCCCAAACTTGCTTCCTATCTATAGTATTAGTTTAAATTAGCTATTTAT
GAGAAGTACATCTCTTCTCTTACTAGCAACGAATCGCCCGACATCGAGGTATCAAACCAT
GGCGTCGATAAGAACTCTCAGCCATGATAAATCTGTTATCCCTAGAGTTTCTTTTTTCCG
ATAAGCGACAGTATTTCCATACATTACTGCCGGATCATTATGACCGACTTTCGTCCCGGT
TTGAGTTGTCGCTCTTACCGTCAAGCAAATTTTTACCATTACGTGTTATACTAACATAGA
CTGCTAGTTAAAATTCACTTTTGTGCACCTCCGTTACAGTTTAGGAGGTCCTCGTCCCAA
GTAAACTACCATTTTTACGTATTTCCTATTTAGTAAGCAATTTTTTGTACCCAGAGTAGT
TTTTCAAAATTGCACGAGTGTACTCCTACTTTTACTGTACTGTGAACAAAATTATTGCGA
CGTAAAATTATAGTTAAGAATCATAGGGTCTTTCCGTCTTGTTGTAGGATGTCTGCATTT
TCACAGACAATGTAATTTCGCTGAAGCTATACTAGAGACAGTGGGGTAGTCGTGACGCCA
TTCATGCAGGACGGAATTTACCCGCCAAGGAATTTCGCTACCTGAGGATCCTTATAGTTA
AGACCGCCGTTTACTTGGGTTTATAATATCTGCGTAAACAAATATCTTTCGCTTTCAAGC
ACTGGGCAGGCGTCAAACCTTATACGTCTTCTTGCGAATTTGCAAAGTTTTATTTGTTAA
ACAGTCGCTACCCCTATTTTTTGAAACCTTAAAGGCACTCCTTTTTGCGAACGTACGGAG
TAAATTTGCCGAGTTCCTTAAGTATAGTTATTTCATTCGTCTTTATCTTCTCAATAAGTT
CACCTGTGTCGGTTTTAGGTACGGTCAGACTTCATGTAATTTTCCTGAAAAATAACTTCC
AGTTTATTGAGTTAATTTTTTACACAAACGCATTTTGCAAACATGTGGGTAAAAACTTTT
TAAGTCTTATCGAACATTTTACCTTAGATTTAAAATTTCTTAAACTTTTAGAAAATACGT
CTAACAAACATTTAAAGATTACTTTCTCTTGCCAAATTAGTAATAGTAAAGCTAGTTGTA
CAACTGCATACTTTCTAAAGTCTTTAGGTTTTCAACGATATAGTTCAATTGGTTAGAACG
ACGGAATCATAATCCGTAAGTTGTGGGTTCAAGTCCCTCTATCGTTTAGCTCTTATCGTC
TAATGGTTAGGACAGTGCTTTTTCAGGGCATTTACGTGAGTTCAAATCTCACTAAGAGTA
ATAAATCTTTATATAAATACGTATCCCATAAGAATTCAAAAGTAAAAACGATTTTACTAG
ATCTACTAATTTATTTTGGGATCCCTAGGCAGTTAAAATACTTATTTATACATATGCTAA
AGTCTCTAAATATCTGAATTTTTCGTTGAATATATTCTACCAATCATAAAGATATAGGTA
CATTGTATTTAATTTTTGGTGCTTTTTCTGGTATATTAGGTGCATGCGCATCAATATTAA
TTAGAATGGAACTAGCGCAACCCGGTAATCAACTTTTGTTAGGTAATCATCAAGTATACA
ACGTATTAGTTACAGAGCATGCATTTCTAATGATCTTTTTTATGGTAATGCCTGTATTAA
TTGGTGGATTTGGTAATTGATTTGTACCAATCATGATAGGAGCACCAGACATGGCTTTCC
CAAGATTAAACAATATCAGTTTTTGATTACTACCTCCGTCGTTATGTCTTCTTCTAGGAT
CTGCTATGGTCGAAGTAGGTGCTGGTACAGGATGAACTTTATACCCTCCTTTAAGTTCTA
TACAGAGTCATTCAGGAGGTGCTGTAGATCTTGCTATTTTTAGTTTGCATTTATCCGGTG
CGTCTTCTATATTAGGTGCTATTAATTTTATTACCACCATATTTAACATGCGCAATCCAG
GTCAAAGTATGTATCGTATACCTTTATTTGTTTGATCTATACTAATAACAGCTTTTTTAT
TATTATTAGCAGTACCTGTTTTAGCGGGGGCTATTACCGGATTTGGTATTGTTAGTCATA
TCGTATCAACATTTTCTAGAAAACCTGTTTTCGGCTATATTGGGATGATTTATGCTATGC
TTTCTATAGGTATTTTAGGATTTATAGTTTGAGCACATCATATGTACACTGTTGGTTTAG
ATGTAGACACAAGAGCTTATTTTACCGCGGCTACTATGATTATTGCTGTTCCCACAGGAA
TCAAAATTGGGCGCTGTTTTTGCTATATTTGCTGGTTTTTATTATTGATTCGAAAAAATT
TCAGGGTTTCAATATTCTGAAATATTAGGTCAAATCCATTTTTGAGGCACTTTTATAGGT
GTGAATTTAACTTTTTTCCCAATGCATTTTCTAGGTCTTGCAGGTATGCCTAGACGTATT
CCGGATTATCCTGATTCATATGCAGGTTGAAATGCAATAGCTTCTTATGGCTCATATGTA
GCTCTATTTAGTACGCTATTCTTTTTTTATTTAGTATTTAATACACTTGTAACAGTAAAA
AAAAAGCCTGCTCGAAATAATCCTTGAAATTTTGAAAATTCAAAGATAGGTTCAACTACA
CTAGAATGAGAAATTTCTTCACCGCCAGCATATCATACTTTTAATGAAATTCCAGTTGTA
AGAGAAACAGCAATATCTTTGAAATTAAATTAATTTATGCTAAAAAAAAATATTATATTA
TTATTTTTAGGGTTAATTTTGTGAACTCAACTATTTTATAGTCATATCCTTCTCAGTGAT
GCAGCTGAAGATTGACAATTGGGCTTCCAAGATCCTGCAACGCCTATAATGGAAGGAATT
ATAAATTTACATCATGATTTTATGTTTTTTATTTGTGCAATATCAATTTTTGTATCTTGA
ATTTTAGTACGTACATTATGGCATTATCATTGAACAAAAAATGAGTATCCTTCTGCAATG
GTTCATGGCACAGCTATCGAAATAATATGAACTGTTACTCCGAGCATCACTTTATTAGCG
ATCGCTGTTCCTTCTTTTGCACTGCTCTATTCTATGGACGAAATAATTGCTCCCGCCATA
ACTATTAAAACAGTAGGACATCAATGATATTGAAGCTATGAATATTCTGACTATACAAAT
GCAGATGACAGCACAATTTTGTTTGAAAGTTATATGATTCCAGAAGAAGATCTCACTTTA
GGCCAATTAAGACTATTAGAAGTAGACAATCCTATGGTAATACCTGTAAATACACATGTT
CGTTTAATTATAACTGCAGCAGATGTTCTGCACAGTTGAGCTGTACCTTCTTTAGGTATA
AAATGCGACGCTGTGCCCGGAAGATTAAACCAAAGTTCTCTTTTTGTAAAACGAGAAGGT
CTTTTTTATGGCCAGTGTAGCGAAATTTGTGGTGTAAACCATGGTTTTATGCCTATTGTA
GTAGAAGCTGTGTCTTTACCAAACTATATTTCTTGAGTAGCTAATAAACTTAGTGAAATT
TATTATGCGTGTATCTTTTGTCCAGTTATCTTTTTTAAGTGCACTCACCTTTTTTTTATT
TTGAGCTAATCCAAAATACTTAATTTATACAAAAAGATTTTTCAAAAAATTAAAAAAGCG
CTCTTATTATGACAAATTAAGTTTTATAAAAACAGCCAAACAATTACAACGTCATCCTTT
TCACTTAGTGGACCCTAGTCCTTGGCCTATAACAGCTGCTTTAGCAGCTTTTTCATGCGC
TTTAGGTGGGGTCATGTATATGCATGCGTATAATAATGGCGGCTATTTATTATTAAGTGG
TTTTTCTTTATTACTATTTACAATGTTTTCATGATGGCGTGATGTCACAAGAGAAGCTAC
TTTCTCAGGACACCATACAGGAGCTGTTCAAAAAGGATTACGCTATGGTGTAATTTTATT
TATAGTTTCCGAAGTGCTATTCTTTTTTGCTTTTTTTTGAGCTTTTTTTCACAGTAGCCT
TGCACCTTCTATTGACATAGGTTCTATGTGACCCCCAAAAGGAATAGTTGTATTTAGTCC
TTGAGAAGTTCCTTTTCTAAATACAATAATATTGTTGTTATCTTATGTATGTAATGCTAT
TCTACGAACTTTTCTTTTTTTTACGTGTTTTATTTTTGCAAAAAATAATGTCTAAAAGTG
GATTTGAACCACTGACCCAAAGATTTTCAATCTTTTGCTCTAACCACTGAGCTATTCAGA
CTTAAACACGTTTTTTCCATATTTAGATCGTCCGTTTTTTCGAATAGCTACTGCTTGCAA
ATCATAAGTACCTCTTATTACGTGATAGCGCACTCCCGGAAGATCTTTAACACGCCCACC
TCTTATGAGAACAACTGAATGTTCTTGTAAATTATGTCCTTCGCCACCGATGTAACCTAT
GACAAAACGTCCTGTACTGAGACGAATTTTAGCTACCTTTCTTTCAGCAGAGTTAGGCTT
TTTTGGATTAGTCGTATATACTTTTGTACAAACCCCCTTTTTTTGTGGCATCTTGTTTAA
AGCAGGTGTCTTGACTTTTGAATTTTTCGTTTTCGCGGATATTTTATTTTTTGTTTTAGT
GTTGACATTTTATTTGTTTTTAAGTAATAAGGGACTTGAACCCCTAACCATTTTGGTGTA
AACAAAATGCTCTACCATTGAGCTAATTACTTACATCTGGGAAGGCTTGAACTTCCAACC
TTTAGATTCGTAGTCTAACGCTCTATCCAATTGAGCAACAGATTGGATAGTTCAAAAACT
ACTTGACCTGGCCTAATATAACAACAGTGACTTACTATAGGCCCTTTACCTTTACCCATG
CGAGTTTCAGGACTCAATTTTGTTACAGCTTGTTTAGGTCGCATGTGAAATCAGACTTTA
ACTTTACCTAAACTAGTCTTTTTTTCTAATACTTTGATTTCTTTTAGCATTTTGAACTTA
ATATTATTTACCTGTTTAATATCAACTTGCTTATACTCTAAAGAACGTACCCCAAACTGC
CCTTGTTTTACTAAATGACTTGTCTGGTTTTTAGTGTTTTTAAATGCTTTATGCTGTCTT
GTAGGATTATTTTTTGTATTAAATCTTTTCATATTAAATTGTTTTGTATGCCATCCAAAC
TTGAAGATTGCATATGCCTTGTTTTGTATATAATGGAGTTTCATGAAACTCTATATAAGT
ATTTAGCTTTTGTAAAGGGACTGCACCCGTTCGAAATGCTATACTATTAGACATGCGACT
TCGACTGCCACCAAAACGACCAACATACTTTATTTTTATGCCTATAAATTCAAAAAGTTG
TTGTCCACGAACAGTTTTCAAAATTACCCTTTTGTAAGCGTCATTAATTCTATAGTAATT
GTATTGCGAATTCTATAATAAACAACAAGTATTGCTAAACCTATAGACGATTCTGAAGCA
GCTACTGTTAATATAGACAATGCAAATAATTGCCCTATTAGATTATCTAAATAGATAGAA
AAAAAAATAAAATTAAAACTAACCGCTAAAAACATTATTTCTAATGACATTATTATAATT
ATAATGCTTTTTTGGTTTAAAAAAATACCCAGTACGCCTACTAAAAATAAAAAAAGCGTA
TAATTTTCACAGTATAATTGAGTAATCATTTATACATTTGAGATAGCAAATTATAGCAAA
TTTTCCAGCCGCAGGTTCCCCTACGGCTACCTTGTTACGACTTCACTCTAGTCCTTTCGC
TACCATGGAAAAAAATATTCATTTCTGTCTTCAAGTAGCGTAAATTCCCGTAGTGTGACG
GGCGGTGTGTACAAAACCCGAGAACTTATTCACCGCGACAATTCTGATCCACGATTACTA
GCGATTACGACTTCATATTCTCGAGTTGCAGAGAATAATCCGAATAAATATTTTTTAAAG
ATTTTGCTCCAGCTCACGCTTTTGCTTCTCGTTGTAAATATTACTTTGTAGCACATGAAA
GTAGCCCACCTCATAAGGGTCATGCGGACTTGACGTCATTTTTCCCTTCCTCAAAGATGT
TCTAAGCAGTTTATAATATATTAATGTATTATACAAAAGTTTCGTCCGTTTGCTGGAATT
AACCAAACGCCTCACGGCACGGACTGACGACAGCCATGCAACACCTGTGACATTAATGCC
ATACAAGAGTTGGTAAGGTTCTGCGCGTTTTTTCGATTTAAACCACATGCTCCACCGCTT
GTGCGAGTTCCCGTCAATTCCTTTGAGTTTTAATCTTGCGACCGTAATCCCCAGGCGAAG
TGTTTAATGCCTTAGCTTCGCCTCTGATTCAAAAACAAACACTTATAGTTGAGGGCGTAG
ACTACAGGGGTATCTAATCCCTTTTGATACCTACGCTTTCGTGCCTTAGTGTCAGCTATA
GTCCAGATTATTGTTTTCACTTTTGGTGTTCTTTTGAATATCATCGCATTTTATCACTAC
TTTCGAAGTTCCATAATCTTTTCCTATGCTCTAGTGAATTAGTTTAGTAATTTGATATAA
ACATAAAATTTAAAATTTTTTTACTACTTGATACACCACCTACGCACCTTTACGCCCAGT
CAATTAGAATAATACTTGCTCCTCCCGTTTTACCGCGGCTGCTGGCACGAAATTAGCCGG
AGCTTTGATTGTAAAATTTGTTCTTATTTAGTGTATTTTACAAAGTGATTTACAGCCTAA
TAGGCTTTCTTCTCACAGGTGGCCTGGCTAGGTCAAGCTTCCGCTCATTGCCTAAGATTC
CTCACTGCTGCCTCTTAAAGAGTCTGGACCTTGTTTCTGTTCCAGTGTGACTGATCATCC
TCAAAGACCAATTAAGGATCATGGGCTTGGTATGTCTTTTAAACGACCAACTACCTAATC
CTGTATAGACTTTTCTTAAACCAATTACAATTTTTTAAGGTGTTTACCACAATTTAAGAT
ATATTTCTATATGTTACTCACCCGTACGCTATTTCCCCATATTTTATGAGAACTATTAAA
CTTGCATGTGTTAGGCCGACCACTAGCATTCATTCGGAGCCAGGATCAAACTCTTTTTAT
TATTTTATGTTCTTATGTTTGCTATCCCAAAATTAATTCTGGTTATTCAAAGTTATTCAA
CGACTAAAAGCAGACGCTGTTCCAACTTCATATATACATATTTTTTGAAAACTAACTTTG
TTAATACGGATAAAATTATTTTTGCAAAAAGTTTTATATTTTTTTGTTTAAATGTAAAAA
AAGTTTTTTCTAATCATAGTGTATCAAGATGGACAGATTTGAACTGCCATTCCCTTGCAC
CCAAAGCAAGTACGTTACCCTTACGCTACATCTTGATATATTTCTTTCTGAATAGGATTT
GAACCTATAACCTTGTAGTTAACAGCTACCTGCTCTAACCATTAAAGCTATCAGAAAGAA
GCGAAAAAAGGGATTTGAACCCTTATAGTGACTTTGGCAAAGCCATGCTTTACCTATTAA
ACTATTTTCGCGATTAGAATCCAGCATAGAATTGAGCGCTAATAATTGCAAATAAAAAAG
ATAAAAGTATGTTGCTATCTTTATACATTTTTATTGTGTTTACATGTATTACTACATCTC
AAAATAAATGACGAATACCATTAATTATGTGATAAAAAAATATACTGCTTATAAATAATT
TGCAGCTGACTAAAAATCAATTGAATACAACATAGTCTACTAAAAACTGTGTAGTCATAT
ATGAAAAGTATATAGTATTTAATATAAGAAAAGGACTCATAACCAGAACGAACATAGTAA
CACCAGAGATTCTGTGCCAAATAGAAAAAATAGATGCTTTTTGAGGATTGTATATGGTTA
AATGTGGGGAAATAGGTCTGTTTATACGACGCATGTTATAATTTACGTT
>Pyropia_fucicola_KJ708762.1
TCCTATCGAATACAGTTTTCACTTTTTTCTTAAGGGCCGACTAACTCCAGTTACTTAAAA
TTGACTGGAAACCCTTGAACAATAGACGACCATGATTTGTTTTCAACATGGTTAACGCTA
CTCATGTCAGCATTAGCACTCCTGATTTTAAATATGCAATTTGACATTAACATAAAAGAC
TACAGGACGTTCCGCTACCATTAAGCTTGGTTTAGCTTAATTCGAAGCTTCGATATATAA
ATTTAAGTCTCCTTACATTTTAAATAGGTAGGACAAATAAAAATAACGAGCTAAAACGCT
TTCTCCAATAGGTGGCTGCTTCTAAGCCTACTCTGTTTATTCGAATTGTTCCCCATTTTT
TCACTAATTTATAATTTTGAGATCTTAGCTATCGATTAGGGTTGTTTCCCTTTTGACGTA
GGACCTTATCGCCCAACGACTGTCTGCTGCTAAAAATATAGTTTGGAGTTTAATAAAATT
TAGCAAAATCTAGATTTAATAAGTAGCTCTACCCACATTTTTAAAAAGCAACGTACTACT
TTGATAGTTTTCGCGGAAAACCAGCTATCACCAAGTTTGATTGGACTTTCACCCCTAATC
TTAAGTCATCCCCGTATTTTTCAACAGACGTGGGTTCAGTCCTCCAGTACTTTTTAAAGC
ACCTTCAACTTGCTTAAGAATAGATCACTTGGCTTCGGGTCTAATACGTGTAACTTAAGC
GCCTTATTAAGCTTGCTACACATATTAACTTACTGACTCATTATGCAAAAGGCACTTTGT
TGCTGTATTTGTCAGCTTCAAATAAATATAAATTAACAGATTCAAATCTTTCCCTCACGG
TACTCGTTCACTATCGATTAGAAAAGGTTTTAGCTTAGAAGATGGGACTCCTATTTTCAT
ACAAATCGTACTACTTTGTGTTACTGTTAGTGTCGTAAAGGACTTTTAACCTACTTTGGA
TTTAGACACTTCGCTAATTCGCTTTCACTCACACTTACAAATTCTCGTTTGATTTTATGT
TACTAAGATGATTCAATTCACATAATTATATATGCATATTAAATGCGAGTTTTCTAAAGA
GACTCATAGTTCATAAGCAGGTGCCTTACTATGATGTTTCGTCGCGCGACGTCTTTATCT
TCTATCAAGATTTCCTCTGATAACTTTTTAAATCTTTTATATTCAAGAAGTTGTTCTGTG
ACATGAGCACATCATAGCATTATAGCAGGTTATAAAAAGCAAGCAACATTAGCTTTAATA
ACAACAGTTATTTTAGCAGCCGTTTTTACTTGTTTCCAAGGTTTTGAATATAGCGTGGCT
AATTTTACATTATCCGACGGTGTTTACGGCTCAACATTCTATCTGGCTACAGGCTTTCAC
GGTTTTCATGTCTTTATAGGCACTATTTTCTTGGGTATTTGTTTACTTCGCTTATTAAAA
TCACATCTAACGCAACAACATCATTTTGGCTTTGAAGCAGCAGCTTGGTACTGGCATTTT
GTTGACGTTGTATGGCTTTTTCTATTTATTTCTATCTACTGATGAGGTGGTACCTAATCG
ATGCTGAAACTTATTAATTTACCTACTGTAAAGCTCACTTTTTGACATGCCCTAGCTTTC
TTCATTATTATTTGTTATCATAATATCTATATTTTTACAGAAGAAAGCATACTCTTATTC
TGTTTTATCGCGTGACTAAATATTACATGAAATTATATATCTCCTCAGATTAATGCGTCA
TTATCTGAAAGAGGCGAAAAAATTAATTCAAATTTTCAACAGATTACTAACGATAATATA
ATAACTTGGAAAAAATACAGACAAGGTTATTCACTAAAAATAACGCATGTTGATATTTTA
AAGAACTTAATCCCATATTTAACACGTTTAATTAAGGTCGTACTTCTTGTAGAATCAAAA
AGCAGCTCATTACAATCTATTGCACCTTATTTAAAAAGATTACATATTGTAAAGGACTTA
GAAACAAAGTTGACTAAAATTTCTTATATTACGAGTTGCCAACGTATCCAGGATACAGCC
ACAATACGTAGCTTTTATGTTAACCAAGTAAAAATTAAATCTTTCCATTCTGAATCTAAA
TTAGACTTATTCGAACGTATACGAAAATTAGAAGCTGGTTCTTAGAAAAGTCTATAGCTC
AATGGTTAGAGCATACGCTTGATAAGCGTAAGGTTGATTGTTCGAATCAATTTAGACTTA
GACTATTTCAAATATGTACAATATAAACAAATCATTTTTTTCAGCAAGCCCTCTAGAACA
ATTTGAAATTATACCTTTAATTCCTTTAGAATTATTTGGGTTAAACATGTCGCTGACAAA
TGCGTCCATTTTCCTGATACTATCCGTTGCGTTATCTATTTTTTGATCCACTTTAGTCAT
ATACAAAAATAGATTAGTTCCTGGAAATTGACAATCTGTAGAAGAAATGTTTTATGATAC
CACTTTAACTTTGGTAAAAGATAATTTAGGTAAAAAAGGTTACGCATACTTTCCGTTTAT
TTTCACAATTTTCACAATAATACTTTATTGCAATTTGATAGGTATGGTACCTTATAGTTT
TACTGTAACAAGTCATATAGCTTTCACATTTGGCTTAGCTTTATCTATTTACATAGGAAT
TAATATCATTGGCTTCAGAACCCACGGTATAAAATTTTTCACAATCTTTTTACCAAAAGG
AGTTCCTTTATTTATTGTACCTTTAGTAGTTGCAATAGAATTCGTATCTTACGTTGTAAA
AGTTTTCACAATATCGATAAGACTTTTTGCAAATATGACATCAGGGCATACTTTGCTTAA
AATTATTGCAGGATTTGTTTGGACAATGATCTCAATAGGAGGCGTGTTTGTATACTTACA
AATAATCCCATTAGTTTTATTACTAGCGTTAGTGGGTTTAGAAATCGGTATCGCTCTTTT
ACAAGCTTACGTTTTCACATTACTTACCTGCATTTACTTAAACGATGTTTTAGAAATGCA
CTAACAAATTATGCCACAATTAGATCGCGTTATTATTTTTGGTCAAATATTTTGACTATT
TTCCACATTTTTAGGTGCTTATATTGTTTACACCCATTTTGTATTAAGTAATTTCTTAAA
AATTTTCTTAGTCCGCTGATGAAAGCTTAGAAAAGATATTACTCAGATTGCTTTAAAGAT
TCGTATAACCAGCTATTTGATCGATTCAAATATTCAAACGCTACGTAGAATTTATTCAAC
AATTAGAAATATATTAGCTTCTTTAACAAAAAGCTTATTAACAAAAAATCTAAGTAAGCC
AAAGTTAGTTCTAAATGATCTTAACTCTTCGGTTATTAAAATTAGTTTAGAAACGTCCCT
ATATGGTAGCAAAAGCATCACCAAGTCTGGAACATATTCTTATTGAACTTAATAAAATTA
TGTATTTATTAATAATAGCTTTGCCTTTAGTGGGAACATTAGTTACAGGGTTAGGCGGTA
GATGAATAGGGCGTAAAGGTTCAAATTTGTTTTCTACGACTTGCGTAGTCCTGTGTTTTT
TTTTCTCCTCAATAGCTTTTTTTGAAGTAGGTCTTTGCGGAGTTCCTTGTTATATATCTT
TGAGCCCTTGAATTAGTTCAGGGGCACTAAACATTTCATGAGGTTTTCTATTTGATAGTT
TAACAACAACAATGCTTGTTGTTATTACATCTATTTCTAGTTTAGTCCATTTATATTCTA
TTCAATACATGGAGTACGACCCGCATTGTCCTCGGTTTTGTCTTTTTTGGAAATTTTCAC
ATTTTTCATGATCCTATTAGTAACAGCTGACAATTTTGTGCAAATGTTTTTAGGCTGAGA
AGGAGTCGGATTAGCTTCCTATTTATTAATAAATTTTTGATACACTCGACTTTGTGCAAA
CCAAGCTGCAATTAAAGCTCTTGTAGTAAATAGAGTAGGTGACTTTGGATTAAGTTTAGG
TATTTTCACTACTTTTTACCTTTTTGGTTCTGTTGATTATGAAATAGTATTCTCTTCCGC
AAATATCTATACAAATTATAGTATTTCCTTTTTTGGGTCTTCCATAAATACTTTGACTTT
AATTGGTATTTTTTTATTAATAGGGGCAGTTGGGAAGTCTGCACAATTAGGTCTGCATAC
CTGGCTACCAGACGCTATGGAAGGTCCTACTCCTGTTTCTGCACTCATTCACGCGGCTAC
AATGGTAACAGCGGGTGTTTTTTTAATCGTGCGCTGTTCACCTCTTATTGATTTATCCTC
AGATGTCTTAGTTTTAATTACTCTTCTTGGATCAAGCACAGCTTTTTTTGCATCTATTGT
TGGAGTATTTCAAAATGATGTAAAGCGGGTAATTGCTTATTCTACTTGTAGTCAATTAGG
TTACATGGTTTTTGTGTGTGGTTTATCTTATTATAATGTAGGTATGTTTCATTTAGTAAA
CCATGCTTTCTTCAAAGCATTACTTTTTTTAAGTGCTGGCTCTGTAATACATGCGTTATC
AAATGAACAGGATATGCGCCGAATGGGTTCTCTAGCAAATAGTTTACCTATCACGTATGC
TGCTATGTTAATTGGCTCCTTATCCTTAGCAGGATTTCCGTTTCTAACAGGTTTTTATTC
TAAAGATTTAATCATTGAGATAACACAAATAAGTTATTATAGTAATTTACAGATTACTTC
TGGTGTTTATGCTTGTTGACTTGCCAATATTTCCGTACTCTTTACATCGTTTTATACATT
TAGGCTTATTTTTCTAACTTTTATAAAAAATACCAATAGCTATAGAAAACACATAGAAAA
TATACATGAATCGCCACTTCTAATCCTAGTTCCTTTAATATTGCTTGCTATATCTAGTAT
TTTTGTTGGTTTCTTAACAAAAGATTTATTCGTAGGAGTTGGAACTCCTTTTTGAGGTAA
TGCGATAAATATCCTACCTACGTCTTGTAATCTATTAGAAGTTGAATTTATGCCTTATTT
AATAAAATGACTTCCGTTTGTGTTAAGCTTTATGGGTGCCGTTCTTGCTTATATAATAAA
TGTAGGTGTACTAAAAAATAGCACACAATTTGCTTATAATCATCTATTTAGAAAACTTGC
TTTTTCCCTTAATAAAAAGTTATATTGAGATAAATTATACAATTCAGTAATTGTATCTCC
TTTAATGCACTTCGGTTATAATATTTCATTTAAAAATCTTGATAGGGGTTTTATAGAATT
AGTAGGTCCTTATGGAATTTCGCGTACTATTAAAAATTGATCCACAAAAGTAATTAAAAT
ACAAACTGGTCAGGTAACCCATTATATCTTTTTTGTAATTTTTGGTCTATGTTTCCTTTT
ACTACTAGTTCCTGTTTGAGATTTTCTAGCATTTTTAGTTGATGTCAGACTACTAGTATT
TTGCTTTATAGCCCTCTTTGTAGCTTCACTTAAATATATGCAGATAACTAATTTATTAGT
ATGGACTTCACTTATTCCTTTGTGTGGCGCTATATTACTTATTTTTATTCCTAGATCTTA
TTCTAATTTAATAAGAAATATTGCTTTTGCAACAGCTCAGTTAGTGTTTATATACTCTAT
TTTGCTGTGGCTTTGCTTCGAATCAACAACATCTTTATTCCAATTTATATATACTATAAA
TTGATTTCCTTCCTATAATATTTATTACACAATAGGTATAGATGGTATATCTTTATTTTT
TATCATACTTACAACGTGATTAATTACAGTTTGTATCTTAATAAGTTGAAATATGCCAAA
CAGCCAAATAAAAGAATACTTAATTTGTTTTCTTTTACTTGAAGCTATTTTAATCCAAGT
TTTTTGTGTTTTAGATGTAATCTTTTTTTACATATTTTTTGAAAGTGTTCTCATCCCCAT
GTTTTTAATTATAGGTGTATGAGGCTCACGAGAAAGAAAAATTAGAGCTGCGTATCAATT
TTTTATTTACACATTAGCTGGTTCACTACTAATGCTTCTAGCAATTTTAATTATTTATTT
CCAGCAGGGTACGACGGATATCCAAGTTTTATGAAATATAAATTTTGACGTTAGAACACA
AATTTTACTTTGACTAGCTTTTTTTGCTAGTTTAGCAGTAAAAATCCCTATGATTCCTTT
CCATATATGATTGCCTGAAGCACATGCAGAAGCACCCACAGCAGGGTCCGTAATTTTAGC
CGGTGTGCTCTTAAAAATGGGCGGATATGGATTTTTACGTTTTTCCTTACCTATGTTTCC
TGAAGCTTCTCTTTATTTTGCCCCACTAATTTATTTGTTAAGTATTATAGCTGCTGTATA
TGCTTCACTTACTACAATTAGACAGGTCGACTTGAAAAAGATAATAGCTTATTCTTCTGT
TTCGCACATGGGCTTCGTTACATTAGGTCTTTTCTCTTTTAACTCCCAAGGTATCGAAGG
TAGTATAATCTTGATGCTTAGTCATGGATTAGTCTCTAGTGCACTTTTTTTGTGTGTAGG
TATTTTATACGATAGACATAAAACACGTCTTCTCAAATATTACGGCGGCCTTGTGCAAGT
TATGCCTATTTTTAGCATACTACTGTTATTCTTTACTTTCTCTAACATTGGTTTTCCTGG
TACAAGCAGTTTCGTTGGTGAACTATTAGTATTAATGGGGGTATTTCAATTTAGTCCAAT
ATCTACTTTTTTAAGCGCGTTTAGCATGATTCTCGGGGCAGGGTATTCTATTTGACTATT
CAACAGGGTTTGTTTTGGTAGTTTAAAACCTCAATATATTACAAATTTTCAAGATATTTC
AAGAAGAGAATTTTGCATTCTTTTTCCGTTAAGCGTATTTGTACTATGGATGGGTATATA
TCCAGAAATTTTCCTATCTGAAATTCGCTGTTCCAGTTATAACCTAATTGCATATTTTAA
CTAATGTTATGAAGCTTATTAAAACACTAATTCCAGCCTTTATAAAAAAGAAGTCCTACT
TTTATTGGTTCCCACGTTTTTCAGGGCTATTACTTATACCTGGATTTTTATTTGATATTG
ATATTTTAGTTCTCTTCCAAAGTTTTATCCTCTTACATGCAAGCCTAGGTTTAGAAGTAA
TTATAGAGGACTATTTACACATAGAAATAATAAAGCTCCAGTGTTTGTCTTTAATTAAAG
TACTTTTAATATTATTAGTTAATCTTAATATATTATACTTATTATTCCTTATGTTATTTA
TCTCTTCTTATGATTTCTACGCATTATTGACAGAAATTTATCTTTTAAATGCAATTTGCG
CTTTACTAATTTATGGTGTAATTTTAAATACCTCATATGAAAGAGGGCATCCAGTTATTG
ACTATAATATAAGTGGTCTCTCAACTCAAACACTAATAGTAAGTCTTTGGTTAATAGTTT
GTTCAAATACACCTTATTTAACCAGCTGAAATTCGCTTTTGGTGCATGATTTTTTGTCTT
TTGGTATAAAGAGCACTATATTAGCAATTTCACTACTTTGGTCTTTAATCATTTTTTCTT
ACAATAAACTAGAAAAAATTAATCTCTACGAGTATTGGATCGTGTCTATGTTGGCTATTG
TTGCCATGCTTTTTGTAAGCTGCTCTTATGATCTTTTGGCAATGTATTTAGCAATTGAAT
TCCAAAGCATTGCTTTTATATATTAGCTAGCTTTAAAAGAACGTCTGAATTTCAACAGAA
GCGGGTTTAAAATATTTTGTCTGGGTGCGTTTTCTTCAGCTTTGCTTCTTTTAGGTATTT
CACTGCTTTACGGTACTACTGGGTTAACTAATTTTGGAGATTTATCGAAATTTTTTTTAG
GCACTACATTGGAAAACTCATCATTTATTAACATAACGTTTTTTGGTGTTGTTTTAATAG
AAGTAGCTCTTTTTTTTAAGATAAGTGCAGCACCTTTTCATATGTGATCGCCAGATGTTT
ATGAAGGAGCTACTACTAATGTTACATCTTTTTTTGGTATACTACCAAAATTAGCATTAG
TGAGTTTAATATTTAGATTTTCTATTTTTGTTGCCTGAAGTTGTGACGTTATTAAATTTT
ACGCTTATAATTTGTGCTCTTTTATCCATGATAATAGGGACATTTGGCGCTTTAGCTCAA
ACGAAATGAAAACGCTTCATTGCGTATAGTACTATAAGTCACGTAGGATTTATTGTAGCA
GGATTTTCAACGTTAGAATTTAATGGTGCATTTGGTGCACTATTTTATATCTTGGTTTAT
ACTTTAACTTCTTTAGCTATTTTTTCTATTGTGCTTTCCTTCAGATGCTTAGCATATCCT
AACACGTACCAACTACGCTATCTAACGGGCATCGTTAGTTTAGTGAAATTAAACCCTATG
CTCGCTGGTAGTCTTGTAGCAGTTTTATTTTCAATGGCAGGTATACCGCCTTTTCCAGGA
TTTTTTGCTAAGGCATTTGTTTTATTTTCCCTTTTGCAAGAACAATTAATAGGATTAGCT
ATAATAGCAATATTTTTAAGTTGCATTTCGTGTTTTTATTATATTCGTTTGATTCAAATG
ATGTATTTTACACATACAAAAACTATACTTATTTTTTATCCAATAGAAAAGACTACATCA
ACGATACTAAGCATAACTATGTTATTACTTGTACTTATTTTTTTGAAGATAGATCTGATT
TCTAATTTTGTTCATTGTATGTAAAATGTTTTACAATATTGCAATTAACATCATCAAAGT
GTTGACCATTATAGTACCACTTTTGATCGCTGTAGCTTATATGACACTTGCCGAAAGAAA
GGTGATGGCAGCTATGCAACGACGAAAAGGGCCTAATGTAGTAGGTATCTTTGGTCTTTT
ACAACCCCTAGCAGATGGGTTAAAACTTTTCTCAAAAGAAACTATATTACCTTCTAGTGC
TAATATTTTTATTTTTTTAGCGGCACCTGTGCTAACGTTTTTACTAGCTTTATTAGCCTG
ATGTGTACTTCCCCTAGATGAGGGGAAAGTTTTTTCGGACCTAAATATAGGTGTTTTGTA
CATACTAGCAATATCATCTTTAGGTGTTTATGGTATTATAACTGCTGGATGATCTAGTAA
TTCTAAGTATGCTTTTTTAGGTGCTTTAAGATCAGCAGCTCAAATGGTATCTTATGAAGT
TTCCATTGGTCTCATTTTAATTAATATTTTATTGTGTGCAGGCACATTAAATTTAACTCA
AATTGTTTTAGCACAACAAAACTTATGGTACATAATACCTCTATTTCCTATATTTATTAT
GTTTTATATTTCGATATTGGCTGAAACTAACAGAGCACCTTTTGATTTGCCAGAGGCGGA
AGCAGAACTTGTAGCTGGTTACAATGTAGAATACTCTGCGATGGGGTTTGCATTGTTCTT
TTTAGGCGAGTATGCAAATATGATACTTATGTGTAGTTTAACAACTATTTTTTTTTTTGG
CGGTTGATTACCCTTATTCAATATGCTTCCCTTTCATTGAATTCCACCCGTACTTTGATT
TGGTTTAAAAACAACTTTACTTTTATTTGGTTTTATTTGAGTACGCGCGGCATTCCCGCG
ATACAGATATGATCAATTAATGCGTTTGGGTTGAAAAATATTTTTACCTTTATCATTAGG
GTGAGTTCTTGTAGTATCCGGGATATTATTTTCTTTCGATTGATTACCAAATGAACATAC
TTTATAATGAATATTCTGCTATTCTTACTTTTTTTGCAGTAGCTTTTCTAATCTCTTTAA
TAATATTAATACTTTCCTATATATTGAATCCTCAACAAAGTGATCAAGAAAAAGTCAGTG
CCTATGAATGTGGGTTTAATCCATTCGATGATGCGAGAGCAACTTTTGATGTCAGATTTT
ATCTAGTTGCGATTCTCTTTTTAATATTTGACTTAGAAATAAGTTTCCTATTTCCTTGGT
CACTAGTACTTGGGCAGCTACCTTCTTTTGGATTTTGATCTATGATTGTCTTTTTAGCCA
TTTTGACATTAGGGTTTATTTATGAATGAAAAAAAGGTGCTTTAGAATGAGAATAATAAT
AATTTACTAGAGATTTTTAATTAATATAATATAATATGAACGTAACTTTACAAAGTGCAA
AAATGATAGGTGCTGGATTAGCTACTATTGGTTTAACAGGGGTAGGAGCTGGAGTTGGGA
TTGTTTTCGGATCGCTAGTAATTGCTTATTCACGTAATCCTTCTTTAAAAAATGAATTGT
TTGGCTACACCATTTTAGGATTTGCTTTAACAGAAGCGATTGCATTATTTGCTCTCATGA
TGGCTTTTTTAATTTTATTCACTTAATTTACTTTAATTAAAAAATACATTATGACAACTA
CAACTCTTTTTTGAATTTTTTCAATTATTTCTTTAATATCCGCTTGTATGGTAGTGAGCC
TATCAAATGCTGTGTATTCAGTTTTATTTCTAATTGTAGTATTTTGCAATACTGCTAGTA
TCTTATTGTTATTGGGAGCAGAATTTTTGTCTTTTTTATTTTTAATTGTATACGTAGGCG
CAATTGCAGTTTTATTTTTATTTGTCGTTATGATGTTAAACGTTAAAATAGATGGAGTAA
AAATTAATTATAGCACAATTTTTTTAATTGGGATTTTAATAAGTCTAATTTTATTCATTC
AGATTTGAACTGCTTTACAATCAGATATTGAAGCTTATGCCAATATAGGCGTGTTACTAT
CACAAAATAACTTTCCAACAATAGTTTCTTGGATCCAAGAAACTGAATTACCTTCGAATA
CAGAGAGTATTGGTTTGATTTTATATACTTCTTATAGTTTAGTATTTATTATGTGTGCAT
TTATACTACTTTTAGCTATGATTGGTTCCATTGTATTAACAATGAATCAACGCAGTGGAG
TTAAAAAACAGCAAATTACACTTCAGTTGTATAGGAATCAAAATAAAGTGGTTCGGTTTA
TTGATTTAAGGAAGAATTAATTTGATTGCGGATATAGATGAATTGGTACATCAGTAATTT
TCCATGTTAAAGGTATGGGTTCGAGTCCCATTATCCGCTCGAAGAGAGAATAGCTCAATG
GTAGAGCAATAGTTTTCAAAACTAAAGGTTAAAAGTTCAAGTCTTTTTTCTCTTTCGAAC
CTTTGAAATCATGGTATCAAAAACCATTGCCTTGCCACTTGCTATACGCCAAAGATAAAG
TGGGATTCGAACCCACGGTGGATATACCACGTTAGCTTTCAAAACTAAAGCTTTAAACCT
CTCAGCCATTTATCCTAGCGGGAATAGGATTCGAACCTATATTTTTAGATCATGAGCCTA
ATGAGTTTTTACTCTATCCCGCTTAATTAATTTTATAACTTAATAAAAATTTTTCCAAAC
TACCTAATAAAGGTAAGATAACTAAAAAATAAAAAAAATAATAAATACTGGCTATTTGAC
CTATAATTATGTAAGGATCTTCTACGGGCATACCACCGATTCAACCTAATATTAAACAGC
AAGCGGCCATACTTCAGTAGAGACTACGATATATGGGTCTAAAGCGCGCTTCTAATTTCT
GTACTATGTATCCATGGTAACAGAGCTAATACAACTATGGCAAAAATCATACATATAACT
CCGCCTAATTTATGCGGTATACTTCTTAAGATTGCATAAAAAGGCAAAAAATATCATTCA
GGAACAATATGTGCTGGCGTTACCATGGGATTCGCTTCAATATAATTATCCGGGTGGCCT
AGAAGATTAGGTGAGAAGTACACGAAAAAAGAAAAGAATATAATAAAGGCCACTATGCCT
AATAAATCTTTTACGATAAAATAAGGATACATAGGTATTTTATCACTACTTGCGTCAATA
CCTAAAGGATTACCAGAACCTTCTTGATGTAGAGCGGCTAAATGCACTAAGGATGCTGCT
GCAATAACAAACGGTAATAAATAATGTAGACTAAAAAAACGGTTTAGAGTTGCATTATCA
ACAGAAAACCCACCCCAAAGCCAAGCGACTATAGAATCACCTACCAAAGGTACAGCGGAG
ACTAAATTGGTAATTACAGTAGCACCTCATAAGCTCATTTGACCTCAAGGTAATACATAA
CCTATAAAGGCAGTTATTATCATTAGCAATAAAATGATTACACCAATTACTCAAACGAAT
TGTCGCGGTGCTGCATAAGAACCATAATAAAGTCCTCTAAAGATGTGAATATAAACTACA
ATAAAAAACATTGAAGCACCGTTTGCATGTATATATCGTAAAAGTCAACCAAAGTTAACA
TCGCGCATAATATGCTCTACACTAATAAAAGCTAAATCAACGTGTGGGGTATAATGCATG
GCTAGAAATATTCCGGTTACTATTTGTATTATTAGACACATTGCAGAAAGAAACCCAAAA
TTTCACGCATAATGAATGTTAATTGGCGTTGGATAATCTATAAGGTGATTATTAACTATA
TTGAAGAGAGGTTTTTTAATTAGACGCATTATTATAGATGGACGAGGAATGGGACTTGAA
CCCATGGCCTATAAAGTCACAGTTTATCGCTCTACCAAACCGAGCTCTCCTCGTCATGTT
AAAAATACGGGGAAAAAGGGATTTGAACCCTCATCATTGATGTGACAAACCAATATTTTT
TAAACTACTTCCCCTTTTATTAAATACGGATAGAGGGATTTGAACCCTCATGAATACTAT
TCATCAAAACCTAAACCTGACATGTCTACCATTTCCATCATATCCGCTAACGGATAAAGA
GGGATTCGAACCCACGGTATATACGATGATTTAGCAAACCATTGCCTTAGACCACTCAGC
CATTTATCCCTGCCCACTACCGGACTTGAACCGGTAACTTAAAAAGAACAGATTTTAAAT
CTGTCGTGTTTACCTATTTCACCAAATGGGAGCTATTGCTAATGCTATGTTTTATTGAAG
CTATTGCTTTTCCGGGGTTTAATGATTTAGGACACGTTCTACTACAATTCATAATAGTAT
GACATTTAAATAGTTTTGATTTACCTCCAAGTAATGCTAAGCGATCCTGGGTTTTAATAT
CTCGACTGTCAGCTAATCATCTATAGGCTTGCAGTAAAATTGCCGGACCTAAATATTTGT
CATGGTTTCACCAATAACTTGGACAACTAGCAGAACAGCAGGCACAAAGTATACACTCAT
AAATACCATTTAATTCTGATCTATCCTTTTCAGACTGTAAATATTCTGTTTTTGAAGATG
CGTAATTTATAAGTCACGGTTTTATATATTTATATTGTGCGTAAAAGTTAGATAAATCAG
GAACTAGATCTTTTATAATGTACATATGGGGTAGGGGATAAATTGTAATTGTGTTAGTAT
TTGTATTTAATGGTTGCAAACAAGCTAATGTATTAGTTCCATTTATATTCATTGAGCAAC
TACCACAAATACCTTCTCTACACGAGCGCCTAAAAGCTATACTCGAATCTTGTTCGTCCT
TTATTTTTATAAGCGCGTCTAACACCATAGGTCCACAACTTTTAGTGTGAATAGGATGTG
TACTAAAATGGGCAATGGTTTGGTTTGACGGAGTTCACCGATATATACGAAGAAATTTTA
AGTCTAAATCATTATTGGATACTAGTTGAAAAGAAATTTTTTTGAATAGTTTCATTATTT
AAGAACGGGCTAACCCGTTCTTAAATATAGAATAAAGTATAATGAACATTTCGTATTTAT
TTACTTACTTTTACAAGTATTAAATGATAAACCGATCTATCTAGTAATCTTCTAGAATGT
TCTGAAAAAGGAAAGGTTATTTTTGCGCTTTTAAGCTGTCAGCGCTTATATAATGTTAAC
GTGGCTACTCGGCTATGCAAGAAACAATACAACCGATACACTATTGGTTAATATATCTCA
ATCCTCTCGTACTAAAGATAAACCTTCTTTTTTTCTCCCACAACAGATAGGATGGTCAGA
GTACTTTTACAAAGTTCCCTGCCACTCCTGAAAGTCACCCTTCATACGGCTCCTTTGGAA
TGGTGCGTGTCATGACAATGACTATGCAGAAAACTTATTGTTTTTAAAAAGCGTTCTTAA
TACCTGACCGTATTTGTTATTTGAAGATAGTCTTTTAGATCAATAGATAACTCTACCATC
ATACGGCTGCTATCTTGATATACTTTAGTAGATACAATTATATTTGTTTGATCCCATCTA
CTCCGGCGGTCCGCTTCCCCAAATTGTCTTGAGTCGCTTTTCTCGCTGCTAAAAATTTCG
ATTTTCATGCTCTGTGGATTGTTTTTAAAACAGTTTTCATATCACTCATTTTACTTAGAT
TAAATATCTTTCTTTGAAATTTATATAGTCAAATTATTTATCTTTTCATTGTTATTGTAC
TTGTTTCAAATTTATTTTAATCTGACTCGTCTACACGTCTGCATATCCATAAGCTTTCCT
TATGGCATTAGCTTCTTATAGAATCCTGCTATAATTATGCATTAACATAACAACATATGC
CCGGTTCACAATTATAGTTACTTCGTTCCAATACTATATACACTTATTTAGTAAGTCCCT
CTATTCCCTCTAAAACTGGTACTCCGATGTCGTAATTGATTCACACCTTATGTTTAGAAT
TCACGCTATTTCGTGTTAGCGGGGTGTTTTACTTATAATTATCCCCCACTATCCTCGGTT
TAGGGAATTTTATTCCGGATATATTGACTTCTCTTGGTAGATTTACTAATAAATATTCTT
TTTGTGTTTTCTATAAGTGAACAATTCACAAATTCATGCCCTGCTTCTAATTTACATTTG
TTATTAATGTATCTCATAGGGTTCACTGCTTGTAAAACAGCTCATTGATCAGCATTTGGA
GAAATGCATAGGCCCAAACTTGCTTCCTATCTATAGTATTAGTTTAAATTAGCTATTTAT
GAGAAGTACATCTCTTCTCTTACTAGCAACGAATCGCCCGACATCGAGGTATCAAACCAT
GGCATCGATAAGAACTCTCAACCATGATAAATCTGTTATCCCTAGAGTTTCTTTTTTCCG
ATAAGCGACAGTATTTCCATACATTACTGCCGGATCATTATGACCGACTTTCGTCCCGGC
TTGAGCTGTGACTCTTACCGTCAAGCAAATTTTTACCATTACATGTTATATTAGCATAGA
TTGCTAACTAAAATTCACTTTTGCGCACCTCCGTTACAGTTTAGGAGGTCCTCGTCCCAA
GTAAACTACCACTTTTACATATGTCCTTCTTAGTAAGCGATTTTTTGTACTCAGAGTAGT
TTTTCAATGACGTACAAATGTACTTCTACTTTTACTGTACTATGTACAAAGTTATTGCGA
CGTAAAATTATAGTAAAGAATCATAGGGTCTTTCCGTCTTGTTGCGGGATGTCTGCATTT
TCACAGACAATGTAATTTCGCTGAGGCTATACTAGAGACAGTGGGGTAGTCGTGACGCCA
TTCATGCAGGACGGAATTTACCCGCCAAGGAATTTCGCTACCTGAGGATCCTTATAGTTA
AGACCGCCGTTTACTTGGGTTTATAATATATGCGCAAACTTATATTTTTCACTTTCAAGC
ACTGGGCAGGCGTCAAACCTTATACGTCTTCTTTTGAATTTGCAAAGTTTTATTTGTTAA
ACAGTCGCTACCCCTAATTTTTGAAACCTTAAAGGTACTCCTTTTTGCGAACGTACGGAG
TAAATTTGCCGAGTTCCTTAAGTATAGTTATCTCATTCGTCTTTATTTTCTCAATAAGTT
CACCTGTGTCGGTTTTAGGTACGGTCAAACTTCATATAATTTTCCTGAAAAATTACTTCC
AGTTTAGTGAGATATTTTTGTCCACAAAAGTATTTTGCAAACATGTGGGTAAAAACTTCC
TAAGTATTATTGAATATTTTGCATCTAATTCAAATTTTCTAAAGTCTTTAGAAAAAACAT
CTAATAAACACCTAAGCATTGTTTTCTCTTATCAAATTATTAATAGTAAAAATAATGAAA
TAGCTTTGTATTTTTTAAAATCATTAGGGTTTCAACGGTATAGTTCAACTGGTTAGAACA
ACGGAATCATAATCCGTAAGTTGTGGGTTCAAGTCCCTCTACCGTTTAGCTCTTATCGTC
TAATGGTTAGGACAGTGCTTTTTCAGGGCATCGACGTGAGTTCAATTCTCACTAAGAGTA
ATAAGTCCTTATACAAATACGTAGCCCATAAGAATTCAAAAGTAAAAAGGATTTTTCTAG
ATCTACTAAATTATTTTGGGATCCCTAGGTAGTTAAAATATTTATATATACATATGCAAA
AGTCTCTAAATAACTGAATTTTCCGTTGAATATACTCGACTAATCATAAAGACATAGGTA
CTTTATATTTAATTTTTGGCGCTTTCTCTGGTATCTTAGGCGCTTGCGCGTCTATATTGA
TCAGAATGGAACTCGCACAACCAGGTAATCAACTATTATTAGGAAATCATCAAGTGTATA
ACGTACTGGTTACAGAGCACGCATTTTTGATGATCTTTTTTATGGTTATGCCCGTCCTAA
TTGGAGGATTTGGAAACTGATTTGTGCCTATTATGATAGGCGCGCCAGATATGGCTTTTC
CTAGATTAAATAATATAAGTTTTTGATTACTGCCTCCATCACTGTGTCTCCTTTTAGGAT
CTGCGATGGTAGAAGTTGGTGCTGGCACAGGCTGAACTTTATATCCGCCTTTGAGTTCTA
TTCAGAGCCATTCAGGCGGTGCTGTTGATCTTGCTATTTTTAGTCTACACTTGTCAGGTG
CTTCCTCTATATTAGGAGCAATTAATTTTATTACTACGATATTCAATATGCGAAATCCAG
GACAAAGTATGTATCGAATACCTCTATTTGTTTGATCGATCCTTATTACTGCATTTCTTT
TACTATTAGCAGTACCTGTCTTGGCAGGGGCTATCACTGGATTCGGTATTGTCAGTCACA
TCGTTTCTACTTTTTCCAGAAAACCTGTTTTCGGCTATATAGGAATGATTTACGCTATGC
TTTCTATAGGTATTTTAGGATTCATTGTTTGGGCGCATCATATGTACACTGTTGGTCTTG
ATGTCGATACAAGAGCCTACTTCACAGCTGCTACCATGATCATCGCTGTTCCTACAGGTA
TTAAGATTGGGAGCTGTTTTTGCAATATTTGCAGGCTTTTACTATTGATTTGAAAAGATA
TCAGGATTCCAATACTCCGAAATACTAGGTCAAATTCATTTTTGAGGCACTTTTATAGGT
GTAAATCTAACTTTTTTCCCTATGCACTTTTTAGGGCTTGCTGGTATGCCTAGACGTATC
CCGGATTATCCAGATTCATACGCCGGTTGGAACGCAATCGCTTCTTATGGTTCTTATGTT
GCGTTGTTCAGCACGTTATTCTTCTTCTATCTTGTATTTAACACACTTGTAACAGCAAGA
AAGTCACCTGCGAGAAACAATCCATGGAACTTTGAAGATTCAAAAATAGGCTCAACTACA
TTAGAATGGGAAATTTCTTCCCCTCCGGCTTACCATACGTTTAATGAGATTCCAGTTATA
AGAGAAACAGAAACATCTTTAAAAATAAATTAATCTATGATAAAAAAAAATACTACAATA
CTATTTTTAGGGTTAGCTTTGCTAACCCAACTACTACAGAGTAGAATAATTATTAGTGAC
TCTGCAGAGGACTGACAATTAGGCTTCCAAGATCCTGCAACACCTATAATGGAGGGAATC
ATTAACCTTCATCATGATTTTATGTTCTTTATCTGTGCTATTTCAATCTTTGTATCTTGA
ATACTAGCACGCACGCTATGGCATTACCATTGAACAAAAAATGAGTATCCTTCTGCCACA
GTTCATGGAACATCCATCGAGATAATTTGAACTGTTACTCCTAGTATTACTTTGCTGGCG
ATCGCGGTGCCTTCTTTTGCTTTGTTATATTCTATGGATGAAATAATTGCGCCTGCAATA
ACTATTAAAACAGTAGGTCATCAATGATACTGAAGCTACGAATACTCGGATTATACAAAT
GAAGATGACAATACTATAATGTTTGAAAGTTATATGATTCCAGAAGAGGATTTAACTTTA
GGACAGTTAAGATTATTAGAGGTAGATAATCCTATGGTAATACCTGTAAATACACATGTA
CGTTTAATTATAACAGCAGCAGATGTTTTACACAGCTGAGCAGTACCTTCTTTAGGTATA
AAATGTGATGCAGTACCAGGTAGACTAAACCAAAGCTCACTTTTTGTAAAACGAGAAGGA
ATCTTTTATGGTCAATGTAGCGAGATCTGTGGTGTAAATCATGGTTTCATGCCTATCGTA
GTCGAAGCAGTATCCTTACCAAATTATATTTCTTGAGTAGCTAACAAACTTAGCGAAATC
TGTTATGCGTGTATCTTTAGCCCAACTGTTTTTCTTCGGCCTATTAATTCTTATTTTATT
TTGATTTAATCCTAAATATTTAACTTATACAATACGACTATTAAAAAAAATTAAAAAGCG
CTCTTACTATGGTAACTTAAATTTTATCAAAACGGCTAAACAACTACAACGCCACCCTTT
TCATTTAGTCGATCCCAGCCCTTGGCCTGTAACAGCTGCAATAGCTGCTTTTTCGTGTGC
TTTAGGCGGAGTTATGTACATGCATGCATATAATAATGGGGGGTACTTACTATTTAGTGG
CTTTTCGTTACTGTTATTTACAATGTTTTCATGATGGCGTGATGTTACAAGAGAAGCCAC
TTTTGCAGGACATCATACAGGAGCTGTTCAAAAAGGATTACGCTATGGTGTAATTTTATT
TATCGTGTCAGAAATCCTTTTCTTTTTTGCCTTTTTTTGGGCTTTTTTTCATAGTAGTCT
TGCACCGGCTATTGATATAGGTTCGATGTGACCACCAAAAGGAATAGTTGTGTTTAGCCC
TTGAGAAGTTCCTTTTCTAAATACAATAATATTACTATTGTCTAATTTGTATAATAATAT
TACTTGAGCTATTCTTTTTGTTACGTGCTTATTTTTTGCTAAAAATAATGTCTAAAAGTG
GATTTGAACCACTGACCCAAAGATTTTCAATCTTTTGCTCTAACCACTGAGCTATTTAGA
CTTAAACTTTTCTTTTCCGTATTTAGAACGCCCATTTTTTCGTTTAACAACTGCTTGTAA
GTCATAAACACCTCTCACAATATGATAACGTACTCCAGGTAGATCCTTTACACGACCACC
TCTTATTAAGACAACTGAATGTTCTTGTAAATTGTGGCCTTCACCTCCTATATAGCCTAT
GATAGAACGTCCTGTGCTAAGACGTATTTTAGCTACCTTTCTTTCAGCAGAATTCGGTTT
TTTAGGGTTAGTAGTATACACTTTTGTGCAAACCCCTTTCCTTTGAGGTGACCTATTGAG
CGCGGGGGTTTTTACTTTGGTAACTTTTGTTTTCTTGGGTTTTTTATTTTTTGTTTTAGT
GTTGACATAATATTTTATTTTAAGTAATAAGGGACTTGAACCCCTAACCATTTCGGTGTA
AACAAAACGCTCTACCATTGAGCTAATTACTTACGTCTGGAAAGATTTGAACTTTCAACT
TTTAGATTCGTAATCTAACGCTCTATCCAATTAAGCTACAGATTGGATAACTCGAAAAGC
AACTGACCGGGTTTAATATAACAGCAATGACTCACTATGGCACCTTTACCTTTACCCATA
CGGGTTTCCGGACTAAATTTAGTAACAGCATTTTTTGGCAGCATGTAAAACCACAGTTTA
ATTCTGCCCAAGTTGGACTTTTTTTCAATAACTTTGATCTCTTTCTGGATTTTTTTTTGT
ATACTATTTATTTGTGTAATATCTACTTGCTTGTACGCTAACGAACGTAATCCAAGTTGG
CCTCTTTTTACTAAATGACTTGTTTGATTAATATGTTTTTTTGTATTTTTGTGCTGTCGT
GTTGGATTGTTTTTTGTATTAAATCTTTTCATATTAAATTGTTTTATATGCCATTCAAAC
TTGAAGATTGCAACTCCCTTGTTTTGTGTATAGTGGTGTTTCAAAAAATTCTATGTATGT
TTCTAATTTTTGTAGTGATACTGCGCCTAATCGGAATACTATACTACTTGACATACGGCT
TCGGCTGCCACCAAAACGCCCGGCATATTTTATTTTTATTCCTGTAAATTCATAAAACTG
TATACCGCTAGCAGTTTTTAATATTACCCTTTTGTAAGAGTCATTAACTCTATAGTAATT
GTGCTTCTGATTCGATAATAGACAACAAGTATTGCTAGTCCTATAGAAGATTCTGAAGCC
GCTACTGTTAATATAGCTAAGGCAAATAATTGGCCTACTATATTATCTAAGTATATAGAA
AAAAATATAAAGTTGAAACTAACTGATAGAAACATTATTTCTAAAGACATTATAATTATT
ATAATACTTTTTTGGTTTAAAAAAATGCCTAGAACGCCGACTAAAAATAAAAAAAAAGTA
TAATTTTCACAATATAGTTGAGTAATCATTTAGACATTTGAGATAGCAAATTGTATTAAA
TTTTCCAGCCGCAGGTTCCCCTACGGCTACCTTGTTACGACTTCACTTTAGTCCTTTCGC
TACCATGGACAAAAAATGAGATTTTTGTCTTCAAGTAGAGTAAATTCCCATAGTGTGACG
GGCGGTGTGTACAAAACCCGAGAACATATTCACCGCGACAGTTCTGATTCGCGATTACTA
GCGATTACGACTTCATATTCTCGAGTTGCAGAGAATAATCCGAATAAAGATTCTTTAAAG
ATTTTGCTCCAGCTCACACTTTTGCTTCTTATTGTAAATGTTACTTTGTAGCACATGAAA
GTAGCCCAATTCATAAGGGTCATGCGGACTTGACGTCATTTTCTCCTTCCTCAAGGATAT
TCCAAGCAGTTTATAATATATTAATATATTATACAAAAGTTTCGTCCGTTTGCTGGAATT
AACCAAACGCCTCACGGCACGGACTGACGACAGCCATGCAACACCTGTGACATCTGTGTC
ATACAAGAATTGGTAAGGTTTTGCGCGTTGTTTCGATTTAAACCACATGCTCCACCGCTT
GTGCGGGTTCCCGTCAATTCCTTTGAGTTTTAATCTTGCGACCGTAATCCCCAGGCGGAG
TGTTTAATGCCTTAGCTTCGCCTCTGATCCAAAAACAAACACTCATAGTTGAGGGCGTAG
ACTACAGGGGTATCTAATCCCTTTTGATACCTACGCTTTCGTGCCTTAGTGTCAGCTATA
GTCTAGATTATTGTTTTCACTTTTGAAGTTCTTTTGAATATCATCGCATTTTATCACTAC
TTTCGAAGTTCCATAATCTTTTCCTATGCTCTAGTAAATTAGTTTAGTAATCTTTAATAA
ACATGAAATTTAAAATTTTTTTACTACTTAATTTACCACCTACGCACCTTTACGCCCAGT
CAATTAGAATAATACTTGCTCCTCCCGTTTTACCGCGGCTGCTGGCACGAAATTAGCCGG
AGCTTTGATTGTAAAATTTAGTCTATTTTAATTTATTTTACAAAGTGATTTACAGCCTGA
TAGGCTTTTCTCTCACATGTGGCCTGGCTAGGTCAAGCTTTCGCTCATTGCCTAAGATTC
CTCACTGCTGCCTCTTAAAGAGTCTGGACCTTATTTCTGTTCCAGTGTGACTGATCATCC
TCAAAGACCAATTAAGGATTATGGGCTTGGTAGGTCTTTTAAACTACCAACTACCTAATC
CTACGTAGACTTTTCTTAAACCAATTATAATTTTTTAAGGGATTTACCACAATTTAAGAT
AAATTTCTACGTATTACTCACCCGTACGCTATTTCTTCATAAATTACGAAAACTATTAAA
CTTGCATGTGTTAGGCCGACCACTAGCATTCATTCGGAGCCAGGATCAAACTCTTTTTAT
TATGTTATGTTTTTGTGTTTGCTATCTCAAAATTAAATTTGATTATATAAGGTTATTCAA
CGTGCCAAAACAGAAGCGGTACCAATTTCATATATATATATATTGGTAATCTGCCTTTTA
GTAATGATAATAAAATTTGCTTTACAAAAAGTTGTGTATTTTTTTGTTTTAGTCAAGAAC
CAAACTGTTTTATTCATTATGTATCAAGATGGGCAGATTTGAACTACCATTCCCTTGCAC
CCAAAGCAAGTACGTTACCATTACGCTACATCTTGATATAACTCTTTCTGGATAGGATTT
GAACCTATAACCTTGTAGTTAACAGCTACCTGCTCTAACCATTGAAGCTACCAGAAAAAA
GCGAAAAAAGGGACTTGAACCCTTATAATGACCTTGGCAAGGCCATGCTTTGCCTATTAA
GCTATTTTCGCGCTTAAAATTGAATATAAAGTTGAATAATATTAACAATAAGTACAAAAA
GTAAAAGATAATTGCTATCTTTGTACATTTTTCTTGTATTTACATGTTTTACTGAATCTC
AAAAAAAATGTCGGATTCCGTTACTTACGTGATATAGAAATATAGTAGATACTACTCACC
GTACACTAGTTAATAACCAAGGAGAAAAAAGATAATCTACCAAAGAATGTATAGTGACAT
ATGAGAAGTGTACCTGATTTAATAAAAAGATAGGGCTGACAATTAAAACAAGCATAATAA
CACCAGAAATTCTATGCCATATGGAAAAAATAGAGGATCTTTGCGGATTGTAGATGGTTA
GATGTGGAGAAATTGGTCTATTGATATTATACATATTATAGTTTTCTTT
>Pyropia_haitanensis_JQ736808.1
TCCTATCAAGTACAGTTTTCACTTTTTTTTTAAGGGCCGACTAAACCCAGTTACTTAAAA
TTTACTGGAAACCCTTGAGCAATAGACGACCATGATTTATTTTCAACATGGTTGACGCTA
CTCATGTCAGCATTAGCACTCCTGATTTTTAATATGCAATTTAACATTAACAGAAAAGAC
TACAGGACGTTCCGCTACCATTAAGAAAAATTAAACTTAATTCGAAGCTTCGATATATGA
ATTTAAGTCTCCTTACATTTTAAATGAGTAAAATAAGTAAAAATAATGAGCTAAAACGCT
TTCTCCAATAGATGGCTGCTTCTAAGCCTACTCTGTTTATTCGAATTACTTTTCATTTTT
TCACTAATTCATAATTTTAAGATCTTAACCATCGATTAGGGTTGTTTCCCTTTTGACATT
GAACCTTATCGCCTAATGACTGTCTGCTGCTAAAAATATAATTTGGAGTTTAATAAAACT
TAGCAAAATCTAAGTTTAATAAGTAGCTCTACCCACATTTTTGAAAAGCAACGTACTACT
TTGATAGTTTTCGCGGAAAACCAGCTATCACCAAGTTTGATTGGACTTTCACCCCTATTC
TTAAATCGTCCCCGTATTTTTCAACAGACGTGGGTTCAGCCCTCCAATGCATTTTAAAAC
ATCTTCAACTTGTTTAAGAATAGATCACTTGGCTTCGGGTCTAATGCATGTAACTAGAAT
GCCTAATCAAGCTTGCTACATATATTAACTTACTGACTCATTATGCAAAAGGCACTTTGT
AGTTGCATTCATCAACTTCAAATAAATATAAATTAACAAATTTAAATCTTTCCCTCACGG
TACTCGTTCACTATCGATTGAAAAATTTTTTAGCTTAGAAGATGGTACTCCTATTTTCGT
ACAAATCATACTACTTTGTATTCTTATTAATGCTGTAAAGGACTTGACACCTTCTCTGGA
TTTCAACATTTTGCTAGCTTGTGTTCACTCACACTTACAAGTTCTCGTTTGATTTTATGT
TACTAAGATGATTCAATTCACATAAATGTTAAAGCATATTAAATGCGAGTTTTCTAAAAA
GACTCATAGTTCATAAGCAAGTGCCTTCCTATGATGTTTCGTCGCGCGACGTCTTTATTT
TCTATCAAGATTTCCTTTGATAACTTTTAAAATTATTTATATTTAAGAAGCTGTTCTGTA
ACTTGAGCACATCACAGCATTGTAGCTGGTTATAGAAAGCAAGCAACAATATCTTTAGTG
ATAACGATTATTTTGGCTACTATTTTTACAGGTTTTCAAGGTTTTGAATATAGTGTTGCT
AATTTTACATTATCGGATGGTGTATACGGTTCAACGTTTTATATGGCTACAGGGTTTCAT
GGATTTCATGTTTTTATAGGTACCATTTTTCTCAGTATCTGTTTAGGCCGTCTGTTAAAA
TCGCATTTAACACAACAGCATCATTTTGGTTTTGAAGCAGCAGCTTGATACTGGCATTTT
GTTGATGTTGTATGGCTTTTTTTATTTATTTCAATTTACTGATGAGGAGGTACTTAATTT
ATGACAAAAATCACTAGTTTATTTAACGTAAAGTTTACATTTTTACACCTATCATTTTTT
TTAATTATTATTTGTTATCATAATATTTATATTTTTACAGAAGAAAGCGTATTACTTTTT
TGTTTTATCGCATGATTAAACATTACGTGAAATTATGTATCTCCTCAAATTAATAACTTT
TTTGAAGAAAGACGAAATAAAATCAATTTAAATTTTCAGCATGTTGCTAATAACAACATA
ATAACTTGAAAAAAGTATCGTCAAGGTTATTCATTAAAAAAAGCACATGAAAAAGTATTA
AATAGTATAATCCCATATTTAATTCAATTAATTAAAACGTTGCTTTTTTTAGAATCAAAA
AGTAGTACATTGCAGTCTATAGCTCCATATCTAAAAAGATTATATATAGTAAAAGATTTG
GAAACAAAATTAACTAAAATTTCTTATGTTACAACTTGCCAACGTATTCAAGACATGGCT
GTAATTCGCAATTTTTATAGTAACACACTAAAAATTAATTCTTTTTATTCTGAATCTAAA
TTGGATTTTTTTGAACGCGTAAGAAAATTAGAAATCGGTTGTTAAAAAAGTCTATAGCTC
AACGGTTAGAGCATACGCTTGATAAGCGTAAGGTTGATTGTTCGAATCAATTTAGACTTA
TTTTATTTAAAACATGTACAATATAAATAAATTATTTTTTTTAGCAAGTCCTTTAGAACA
ATTTGAAATTATACCTTTGTTACCTTTAGAAGTATTTGGGTTAAATATTTCTGTGACAAA
TACATCTCTCTTTTTAATGTTATCAGTTGTTTTATCTATTTTTTGATTTAGTTTAGTTAT
TTACAAAAATAAATTAGTTCCTACAAATTGGCAGTCTATGAAAGAGCTATTTTATGATGT
TACTATTACTTTGGTACAAGATAATTTAGGAAAAAAAGGGCTCGCTTATTTTCCTTTTAT
CTTTACAATATTTACAATAATATTATATTGTAATTTAGTCGGTATGGTACCTTACAGTTT
TACTGTGACTAGTCACATAGCTTTTACATTTGGATTAGCTTTTTCTGTTTACATTGGTAT
CAATATTATTGGTTTTCAAACTCATGGTATTAAATTTTTTACAATATTTTTACCTAAAGG
AGTTCCTCTATTTATTGTACCTTTAGTAGTTGCTATAGAATTTGTATCTTATATTGTAAA
AGTTTTTACAATATCAATAAGATTATTCGCAAATATGACGTCCGGGCACACTTTATTAAA
AATTATTGCAGGATTTGTGTGAACAATGATTTCAATAGGTAGTGTATTTTTATATTTACA
AATAATTCCATTAATTTTATTATTAGCTTTAGTTGGTTTAGAAATTGGTATTGCTTTTTT
GCAAGCTTACGTATTTACATTACTTACTTGTATTTATTTAAATGATGTCTTAGAAATGCA
TTAAAATATTATGCCACAATTAGATCGCGTTATTATTTTCGGTCAAATATTTTGACTATT
TTTTATATTCTTAGCTACTTATATCGTTTATACGCATTTCATACTCAGCAATTTCTTGAA
AATTTTATTAGTTCGTTGATGAAAACTTAAAAAAGATATTACTCAAATTGCATTAAAATT
ACGTTTGACAAATTTTTTAATCGACTGGAACATTCAAATGTTACGTAAAATCTATGCTGT
AACAAAAAGAATACTAATTACTTTAGCAAAAAGATTAACGCAAAGTCATTTTAATAAGCC
AAAATTAGCTTTAAACGATTTAAACTTTTTAGTTATTAAAGTTAGTTTAGAAACTGCTTT
GTATAGCAACAAAAGTATTACGAAAGCCGGAACATATTCGTATTGAACTTAACCAAATTA
TGTATTTATTAATAGTTGTATTACCCTTAGTAGGTACTTTAGCTACAGGATTGGGTGGTA
GATGACTCGGACGTAAAGGTGCAAATGTTTTTTCGACAGTTTGTGTATTTATGTGCTTAT
TCTTTTCTTTAATCGCTTTTTTTGAAGTAGGTTTGTGCGGAGTTCCTTGTTATATGTCAG
TAGGTACTTGAATTAGTTCAGGGGCACTGAAAATTTCATGAGGGTTTTTATTTGACAGTT
TAACGACAACTATGCTTGTAGTTATTACATCTATTTCTAGTTTAGTACATTTGTATTCCA
TTCAATATATGGAATATGATCCACATTGCCCTCGCTTTTGTCTTTTTTAGAAATTTTCAC
ATTTTTTATGATTGTCTTAGTGACAGCCGATAATTTTGTGCAAATGTTTTTAGGATGAGA
AGGAGTTGGATTAGCTTCTTATTTATTAATTAACTTTTGATATACAAGGCTTTGTGCAAA
TCAAGCTGCGATAAAAGCTCTTGTAGTAAATAGAGTAGGCGATCTGGGACTAAGTTTAGG
TATTTTTTCTATCTTTTATTTATTCGGTTCTGTAGACTATGAATTAGTTTTTTCTTTAGC
TAGCCTGTATAAAGATTATAATGTGCATTTTTTGGGATTTAGTATAAATTTTTTAACTTT
GATAGGATTTTTTTTGTTAATAGGTGCTGTTGGAAAATCAGCGCAATTAGGTTTGCATAC
TTGACTACCTGATGCAATGGAAGGGCCTACACCTGTTTCTGCTCTTATTCATGCTGCTAC
AATGGTAACTGCAGGCGTATTTTTAATAGTACGATGTTCACCTATTATTGATTTATCTTC
AAATATTTTGTTTTTAATTACTATTATCGGTTCTAGTACGGCCTTTTTCGCTTCTATTGT
TGGTGTGTTTCAAAATGACATAAAACGCGTAATAGCTTACTCAACTTGTAGTCAATTAGG
TTATATGGTTTTTGCCTGTGGATTATCTTATTATAATATAAGTATGTTCCATTTAGTAAA
CCACGCTTTTTTTAAAGCATTGCTTTTTTTAAGTGCTGGTTCTGTAATACATGCATTATC
AAATGAACAAGATATGCGTCGTATGGGCTCATTAGCCACTAATTTACCTATAACTTATTC
AGCAATGTTAATTGGTTCGTTGTCTTTAGCTGGCTTTCCTTTTTTGACAGGGTTTTATTC
TAAAGATTTAATTATTGAAATAACTCAAATAAGTTATTACAGTAATCTACAAATAAATTT
TGGTGTTTTTGCTTGCTGATTAGCTAATATTTCTGTATTTTTTACGTCTTTTTATACGTT
TAGGTTACTTTTTCTAACATTTATAAAAAATAGTAATAATTATAGAAAACATATGGATAA
TGTTCATGAATCTTCATTACTTATCTTACTTCCTTTAATTCTATTGGGAATAGCAAGTAT
TTTTGTAGGCTTTTTTACAAAAGATTTATTTGTTGGAATAGGTACTCCTTTTTGAAAGAA
TGCAATTAATATTTTACCGTCGTCTTGTAGTTTGTTAGAAGTTGAATTTATGTCTCATCT
CATAAAATGACTTCCATTTATACTAAGTGTTTTTGGAGCTATTTTTGCTTATACAATAAA
TGTTGGTTGACTAAAAAATAATATAAAGTTTGCTTACATGTATATGTTTAGAAAATTAGC
GTTTCTTTTAAGCAAAAAAATATATTGGGATAAATTATACAATTCTATAATTGTATCATC
TTTAATGAACTTCGGCTATACTATTTCATTTAAAAATATTGATCGAGGTTTTATTGAATT
ATTAGGTCCATACGGAATTTCGCGCATTATAAAAAATTGATCAATGAAAATAATACGAAT
ACAAACAGGTCAAGTAACTCATTACACTTTTTTTGTTGTATTCGGTTTATGCCTTTTATT
ATTGTTGATTCCTGTTTGATCTTTTTTAGAGTTTTTTTTAGATATTCGATTATTTACTTT
TTGCTTTTTAGCCCTTTTTGTAGCTTAATTTTAATATATGCAAATAACTAATTTATTATT
ATGAACTGCACTTATTCCTTTGTGCGGTGTTATACTACTTTTGTTAATTCCAGGATGTTA
CTTTAATTTAATACGAAATATTGCTTTTATAGTAGCACAGCTCACATTTGTTTGTTCTAT
TTTATTATGACTTTGTTTTGAATTAAAAACTTCTTTATTTCAGTTTATTTACACTATAAA
TTGATTTCCTTCATATAATATTTATTACACAATAGGTATAGATGGTATATCATTGTTTTT
TATCATATTAACAACATGATTAATTACAACATGCATACTAATTAGTTGAAACATGCCAAA
TAAACGAGTAAAAGAATATTTAATTTGTTTTCTTCTATTAGAAACCATTTTAATTCAAGT
TTTTTGTGTTTTAGATGTTTTATTTTTTTATATCTTTTTTGAAAGTGTACTTATTCCGAT
GTTTTTAATTATAGGAATATGAGGATCAAGAGAACGAAAAATTAGAGCTGCCTACCAGTT
TTTTATTTACACACTAGCTGGTTCATTGTTAATGCTTTTAGCAATTTTAGTAATTTATTT
TCAACACGGCACTACTGATATTCAAATGTTGTGAAATGTTAACTTTAATATCAGAACGCA
AATTTTACTCTGACTAGCTTTTTTCGCAAGTTTAGCAGTAAAAATCCCAATGATTCCTTT
TCATATATGACTACCCGAAGCGCATGCAGAAGCACCTACAGCAGGTTCTGTAATTTTGGC
AGGTGTACTACTAAAAATGGGCGGATATGGTTTTTTACGTTTTTCTCTACCTATGTTTCC
AGAAGCTTCATTGTATTTTGCTCCGCTAATTTATTTGCTTAGTGTTATAGCAGCCATTTA
TGCTTCGCTTACAACAATTAGGCAAGTGGACTTAAAAAAAATAATAGCTTATTCTTCTGT
TTCTCACATGGGATTTGTTACATTAGGTTTATTTTCTTTTAATTCTCAAGGAATAGAAGG
AAGTGTGATCCTAATGTTAAGTCATGGATTAGTATCAAGTGCGCTTTTTTTGTGTATTGG
TATTCTGTATGATAGGCATAAAACACGTTTACTTAAATACTATGGAGGTTTTGTTCAAAT
AATGCCTATTTTTAGTTTATTATTTATATTTTTTACTTTTTCCAACATAGGTTTTCCTGG
TACAAGTAGTTTTGTAGGTGAGCTTCTAATTTTAATAGGAGTATTTCAACTTAGTCCAAT
ATCTGCTTTTTTAAGTGCATTTAGCATGATTTTGGGAGCTGGTTATTCTATCTGATTATT
CAATAGAATCTGTTTTGGTAGTTTAAAACTTCAGTATATAAAAAATTTTCAAGATGTTTC
GCGAAGAGAGTTTTATATTCTTTTTCCTTTAAGTGTATTTATTTTATGAATGGGTGTATA
TCCGGAAGTTTTTTTAAAAGCTTTACATTGCTCAAGTTATAATTTAATTGCTTACTTTAA
TTAGCGCTATGAAGTTTAATAAAACATTCATTTTATCATCTGTGTCAAAAAACGCTTATT
TTTTTTGACTTCCGCGAATTTTTGGTCTTTTACTATTACCCGGATTTTTATTTGATATTG
AAATTTTAATTTTATTCCAAAGCTTAATTTTTTTGCATGCCAGTTTAGGTCTTGAAGTTA
TTGTAGAAGATTATTTGCACGTGATAATAACAAAACTGCAGTACGTAGCTTTAATTAAAA
TGCTTTCAATATTGTTAATTAATCTCAATATATTATATCTATTATAGTTTATGCTACTTA
TTTCCTCTTATGATTTTTATATTTTGTCCACAGAAATTTATTTTTTAAACGCTATTTGTG
CTTTGTTAATTTATGGTGTAATTTTTAATACTTCATACAATAGAGGTACTCCAGTTCTTG
ATTATAATATTGGTGGTTTATGTACTCAAATATTAATTATAGGAATGTGATTAACACTTT
GTTCACAAGAACCTTATATAATTAGTTGAAATGCTCTTTTAGTGCACGATTTTTTATCTT
TTGGAATAAAAAGTATTATAATTGTTATTTCTTTACTATGATCATTAACTATTTTTTCTT
ATAATAAAATAGAAAAAATCAATTTTTATGAGTATTGAATTGTTTCTATGTTAGCTATAA
TAGCTATGCTTTTTATTAGCTGCTCTTACGATTTTTTATCTATGTATTTGTCAATCGAAT
TTCAAAGTATTGCTTTTATATATTAGCTAGTTTTAAAAGAACATCCGAATTTCAACAGAA
GCCGGCTTGAAATATTTTGTTTAGGCGCTTTTTCATCTGCCCTATTACTTTTAGGTATTT
CGTTGTTATATGGCATTACTGGATTAACTAATTTTGGTGATTTATCAAAATTTTTTTTGA
GCATTTCAGCAGAAAATTTTATTTTTATTAATACAATACTATTTAGCATTGTTCTAATAG
AAGTAGCACTTTTATTTAAAATAAGCGCCGCTCCTTTCCATATGTGATCTCCAGATGTAT
ACGAAGGAGCGCCTACAAATGTTACATCTTTCTTTGGTATTCTTCCCAAATTAGCTTTAG
TAAGTTTAATGTTTCGAATTATTTTTTTAATTTTCTTCTATTTTTGCACACTTGAATTTT
ACAGTAATAATTTGTGCGATTTTATCCATGATTATAGGTACATTTGGTGCTTTGGCGCAA
GCTAAGTGAAAACGTTTTATTGCTTACAGTACAATAAGTCATGTAGGATTTATTTTAGCT
GGGTTTTCAACATTAGAATTTAATGGCGCTTTTAGTGCATTGTTTTATATTTTAATATAT
GTTTTAACTTCGTTAATTATTTTTTCTATTTTACTTTCATCTAGATGCTGATCTTATCCT
ACTACATATCAGTTGCGCTATTTAACAGACGTAGTAAACTTAGTAATAACAAATCCTATA
CTTGCTGGTAGTCTAATAATAGTATTATTTTCAATGGCTGGAATTCCTCCTTTTCCTGGT
TTCTTTGCAAAAATGTTTGTCTTGTTATCTCTTCTAAAAGAACAATTAATAGGATTCGCT
ATAATAGCAGTAAGTTTAAGCTGTATTTCGTGTTTTTATTATATTCGTTTAATTCAAATA
ATGTGTTTTTCGCATGTAAAAACAATACTTATTTTTTATCCTATCGAAAAAGAAAAAGCA
ATTATATTAAGTTTTAATTTATTGTTATTTACACTAATATTTTTAAAAATTGATTTAATT
TCTAATTTTGTTTACTGTATGCAGAATGTTTTACAATATTACAATCAACATTATTAAAGT
ATTAGCTATTATATTACCTCTTTTAATTGCTGTTGCATATATGACATTAGCAGAAAGAAA
AGTAATGGCTGCTATGCAACGAAGAAAAGGACCTAACGTCGTAGGTATTTTTGGTCTTTT
ACAACCTTTAGCTGACGGCTTAAAATTATTTTCAAAAGAAACAATATTACCATCAAGTGC
CAATATTTTTCTTTTTTTATTTGCTCCCGTACTAACATTTTTATTAGCATTATTAGCATG
ATGTGTACTTCCATTAGATGAAGGAAAAGTTTTCTCCGATTTAAATATTGGTGTTCTTTA
TATACTAGCCATCTCTTCTTTAGGTGTATACGGCATTATAACAGCGGGCTGATCCAGTAA
TTCTAAGTATGCTTTTTTAGGTGCTTTAAGATCAACCGCACAAATGGTTTCTTATGAAGT
TTCTATTGGACTAATTTTAATAACTATATTATTATGTGCAGGTACTTTAAATTTAACTCA
AATAGTTCTTGCACAACAGAATATATGATATATAATTCCTTTATTTCCTATATTCATTAT
GTTTTATATTTCTATACTAGCTGAAACCAATAGAGCTCCTTTTGATTTGCCTGAAGCTGA
AGCTGAACTTGTAGCAGGCTACAATGTAGAATATTCTGCTATGGGATTTGCATTATTTTT
TTTAGGAGAGTATGCAAATATGATTCTTATGTGTAGTTTAACAACAATTTTTTTTTTTGG
TGGCTGACTCCCTTTATTTAATATTTTGCCTTTGTATTGAATACCTCCAGTACTTTGATT
TGGATTTAAAACAACTGTGCTTTTATTCGGCTTTATTTGAGTACGTGCAGCCTTTCCACG
ATATAGATATGACCAATTAATGCGTTTAGGTTGAAAAATATTTTTACCTTTATCGTTAGG
TTGAGTTCTTCTAGTATCTGGTGTACTTTTTTCTTTTGACTGATTACCAAATGAATGTAA
TTTATAATGAGTATTTTGTTGTTCTAATTTTTTTTACAGTAGCTCTTTTTATTTCTTTAA
TAATATTAATACTATCTTATGTATTAAATTCACAACAAAGTGATCAAGAAAAAGTAAGTG
CTTATGAATGTGGTTTCAATCCTTTTGATGATGCTAGAGCGACTTTTGACGTCAGATTTT
ATTTAGTTGCTATTCTTTTTTTAATATTTGATTTAGAAATAAGTTTTTTATTTCCTTGAT
CATTAGTATTAGGACAACTTCCTTTTTTTGGTTTTTGATCTATGATTTTTTTTTTGGCCA
TCTTGACATTAGGATTTATTTATGAATGAAAAAAAGGTGCTTTAGAGTGAGAATAGAAAG
TATTTACTAGAGATTTTTAACTAAAAAAATAAACAATGAACGTAACTTTACAAAGTGCAA
AAATGATAGGAGCGGGACTAGCTACTATAGGTTTAACAGGAGTAGGCGCAGGAGTAGGAA
TAGTTTTTGGATCGTTAGTAATCGCATATTCACGCAATCCTTCTTTAAAAAATGAACTAT
TCGGATATACTATTTTAGGATTTGCTTTAACAGAAGCAATAGCTTTATTCGCTCTTATGA
TGGCTTTTTTAATTTTATTTACTTAATTAACTTTAATTAGAAAATATATTATGACCAGTA
CGACGCTTTTTTGAATTTTCTCTATTATTTCTTTAATATCTGCTTGTATGGTAGTCAGCC
TTTCAAATGCTGTTTATTCAGTTTTATTTTTAATTATAGTATTTTGCAATACAGCTAGTA
TACTATTATTATTAGGCGCTGAATTTTTGTCTTTTTTATTCCTTATTGTGTATGTTGGAG
CTATTGCTGTTTTATTTTTATTTGTAGTGATGATGTTGAATATAAAAATTAGCAATGTAA
AAATTAATTACAGTACTATTTTTTTAATTGGTATTTTTATAAGTTTAATTTTGTTTATTC
AAATTTGAACTATACTGCAATCAGATTTTGAAGCTTACTCTAATATAAACATATCTTTAG
TAAGTAGTAATTTTCTTTTAATAACATCTTGAATTCAAGAAAATAATTTGCCTTCTAATA
CTGAAAGTATAGGTTTAATTTTGTATACTTCGTATAGTTTAATTTTTATTATGTGCGCTT
TTATATTGCTGTTAGCTATGATTGGCTCTATTGTATTGACAATGAATCAACGTATTGGTG
TAAAGAAACAACAAATTTCATTACAGTTGTATAGAAATCAAAATAAAGTAATACGTTTCT
TAAATTTAAGGAAAAATTAATTTACTTGCGGATATAGATGAATTGGTACATCAGTAATTT
TCCATGTTAAAATTATGGGTTCAAATCCCATTGTCCGCTAAAAGAGAGAATAGCTCAATG
GTAGAGCAATAGTTTTCAAAACTAAAGGTTAAAAGTTCGAGTCTTTTTTCTCTTTCGAAC
CTTTGGAATCATGGTATCAAAAACCATTGCCTTTCCACTTGCTATACGCCAAGGATAAAG
TGGGATTCGAACCCACGGTAGATTTACCACGTTAGCTTTCAAAACTAAAGCTTTAAACCA
CTCAGCCATTTATCCTAACGGGAATAGGGTTTGAACCTATATTTTCAGATCATGAGCCTA
ATGAGTTTTTACTCTATCCCGTGTAATTAATCTTGTAACTTAACAAAAATTTTTCTACAG
TACCTAAAAATGGTAAAATTATTAAGAAATAAAAAAAATAATAAAGACTAGCAATTTGAC
CTATAATTATATAAGGATCTTCTACTGGCATTCCACCTATTCAACCAAGTATTAAACAAC
AAGCAGCCATACTTCAATAAAGAGTACGATATATAGGTCTAAAACGTGCTTCTAATTTCT
GTACTATGAATTCATGGTAAAAGTGCTAACACAACAATAGCAAAAATCATACAAATAACC
CCACCTAGTTTGTGTGGTATACTTCTTAAAATAGCATAAAAAGGCAAAAAGTATCATTCA
GGAACAATGTGCGCTGGAGTTACCATAGGGTTTGCTTCAATATAATTGTCAGGATGTCCT
AATAAGTTAGGCGTAAAATAAACAAAAACAGAAAAAAAGATTATAAAAGTTACGATACCT
AATAAATCTTTTACAATAAAATAAGGGTACATAGGTACTTTATCACCACTAGCATCAATA
CCTAATGGATTGCCAGAACCTTCTTGATGTAAAGCTGCTAAATGTACTAAAGAAGCAGCA
GCAATTACGAATGGCAACAAATAATGCAAACTAAAAAAACGGTTTAAAGTAGCATTGTCA
ACAGAAAAACCACCTCAAAGTCAAGCGACTATAGAATCGCCTACTAAAGGTACTGCAGAT
ACTAAGTTAGTAATTACAGTAGCTCCCCATAAACTCATCTGACCTCAAGGCAAAACATAA
CCTATAAACGCAGTGATTATCATTAATAACAAAATAATTACACCAATTACTCAAACAAAC
TGTCGAGGTGCTGTGTAAGAACCGTAATAGAGCCCTCTAAAAATATGTATGTAAACCACA
ATGAAAAACATAGAAGCTCCATTTGCGTGTACATAACGTAGAAGTCAGCCAAAGTTAACA
TCTCGCATAATATGTTCTACGCTAATAAAAGCTAAATCTACATGTGGCGTGTAATGCATA
GCTAAAAAAATACCTGTTACTATTTGTATTATTAAACACATAGCAGAAAGAAATCCAAAA
TTTCAAGCATAATGGATATTAATCGGAGTTGGATAATCTATAAGATGATTATTAACTATA
TTAAAAAGAGGTCTTTTAATTAAGCGCATTATTTTTGCTGGACGAGGAATGGGACTTGAA
CCCATGACCTATAAAGTCACAGTTTATCGCTCTACCAAACCGAGCTCTCCTCGTCATGTA
TAAAATACGGGGAAAAAGGGACTTGAACCCTCATCATTGATGTGACAAACCAATATTTTT
TAAACTATTTCCCCTTCAATTAAATACGGATAGAGGGATTCGAACCCTCATGAATATTAT
TCATCAAAACCTAAACCTGACATGTCTACCATTTCCATCATATCCGTTATTGGATAAAGA
GGGATTCGAACCCACGGTACATACGATGATTTAGCAAACCATTGCTTTAGACCACTCAGC
CATTTATCCCTGCCCACTATCGGACTTGAACCGATAACTTAAAAAGAACAGATTTTAAAT
CTGTCGTGTTTACCTATTTCACCAAATGGGAACGACAATTCATGCTATGTTTTATTGACG
CTATTGCTTTTCCTGGATTTAATGATTTAGGACAAGTTCTACTACAATTCATAATTGTGT
GACATTTAAACAATTTCGATTTCCCTTTTAATAGCTTTAAGCGATTTTTTGTGTTAGTAT
CTCTACTGTCTAATAATCATCGATACGCTTGCAACAAAATCGCAGGTCCTAAATATTTAT
CATGATTTCATCAATAGCTTGGACAACTAGCAGAACAACAAGCGCATAAAATGCATTCGT
AAATACCGTTTAATTCTGATCTATCTTTTTCAGATTGCAAATATTCTACTTGCGAAAATG
ATTTATTTATAAGTCAAGGTTTGATATATTTGTATTGCGCATAAAAATTGGACAAGTCCG
GAATTAAATCTTTAATAATATACATGTGGGGTAATGGATAAATTGTAATTATATCTGTAT
TTGTTTTAATTGGTTGTAAACAAGCTAAAGTATTTACCCCATTGATATTCATAGAGCAAC
TACCACAAATACCTTCTCTACACGAACGTCTAAAAGCAAGACTAGAATCTTGTTCATCTT
TGATTTTTATAAGTGCGTCCAAAATCATAGGCCCACAGTTTTTGACATGTATAGGATGCA
CACTGAATCGAGACTGCTTTTGGTCTATAGGTGTTCATCTATATATTCGAAAAAATTTTA
AATTTAGATGATTATAAAACGCAGATTGAAAAGTAATTTTTTTAAATAGTTTCATTGTTT
AAGAACGGGTTTACCCGTTCTTAAATATAACACAAATTATAATGAACTTTTCGTATTTAT
TTACTTACTTTTACAAGTATTAAATAATAAACCGATCTATCTAGTAATCTTCTAGAAAGT
TCTGAAAAAATAAAGATTATTTTTGTGCTTTTAAGCTGTCAGCACTTATATAATGTTAAC
GTGGCTACTCGGCAATGCAAGAAACAATACAACCGATACACTATTGGTTAATATATCTTA
ATCCTCTCGTACTAAAGATAAATCTAGTTTTTTCTTCCCACAACAGATAGGATGGTAAAG
AAACTTTCACGAAATTCCCTCCCACTGCTGAAGGTCGCCCTTCATACGGCTCCCTTGGAA
TGTCTAATATCGTGACAATGACCGTGCATAAGTCTTATTAGTTTTTAATAGCCGTTTTAA
TGATTGACCATACTTATTATTGACAGAAAGCCGTCTAGCTCAATAAGTAACTCTTCCGTC
ATATGGCTACTTTCACCGGCTACTTTTGTAGATAGGATAATATTTCGTTGATCCCATCTA
CTCCAGCTGTTCGTTTTCCCAAGTTGTCTTGAGTCACTTTCCGAACAGCTAAAAACTTTG
AAAGTCATGTTTTATGATTTGCTTCTAATACCGTTGTCATATCACCTTTTTTACTAAGAT
CAAAAATCTTACACTGCAATCTATACAGTCAAATTCTTTTATTTTCCATTGTTATTGTAA
TCTTAACAATTTTTATTTAGATAAATTTGTCTACACGTCTGCATATCCATAGGCTTTCCC
TTTGGCTTTAGCTTCTTGTAGAATCCTGATATTAATGTACTTTAACGCTATAAAAAACAT
CCGGTTTACATTAATATTTACTTCGTTCCAATATTACATACATATAGTCAGTAAGCTCCT
CTATTCCCTCTAAAACTGGTACTCCTTCGGCCACATTAAATTTTACCTTATGTTTAGAAT
TCACGCTATTTCGTGTTAACGGGGTGTTTTACTTATAATTATCCCCCGCTATGACATATT
TAGGGAATTTTACTTCGGCTATAACTGCTTTTCTTGACAGATTTACTGATATATATTCTC
TTCGAGTTATTTATAAGTAACATCCACTTAAATTTATGCCCTGCTTATACTCCGTGAATG
CTATTTTCACGTTGCATAGGGTTCACTGCTTGTAACACAGCTCATTGATCAGCATTAGGA
GTAATGCATAGGCCCAAACTAGCTTCCTACCTGTAATATTAGTTTAAATTAGCTATTTAC
GAGAAGTACATCCCTTCTCTTACTAGCAACGAATCGCCCGACATCGAGGTATCAAACCAT
GGCGTCGATAAGAACTCTCAGCCATGATAAATCTGTTATCCCTAGAGTTTCTTTTTTCCG
ATAAGCGACAGTATTTCCATACATTACTGCCGGATCATTATGACCGACTTTCGTCCCGGT
TTGAGTTGTAACTCTTACCGTCAAGCAAATTTTTACCATTACATATTTTATTAATACAAA
AAACTAATTAAAATTTACTTTTGTGCACCTCCGTTACAGTTTAGGAGGTCCTCGTCCCAA
GTAAACTACCACTTTTACATATTTTCTCTTCAGTAAGCAATTTCTTATGTACAGAGTAGT
TTTTCAAAATTGTATAAGTATACTCCTACTTTTACTGTACTGTACACAAAATTATTGCGA
CGTAAAATTATAGTTAAGAATCATAGGGTCTTTCCGTCTTGTTGTAGGATGTCTGCATTT
TCACAGACAATGTAATTTCGCTGAGTTTATACTAGAGACAGTGGGGTAGTCGTGACGCCA
TTCATGCAGGACGGAATTTACCCGCCAAGGAATTTCGCTACCTGAGGATCCTTATAGTTA
AGACCGCCGTTTACTTGAGTTTATGATACAAGCGTTAACGTGTATTTTTCGCTTTCAAGC
ACTGGGCAGGCGTCAAACCTTATACGTCTTCTTTCGAATTTGCAAAGTTTTGTTTGTTAA
ACAGTCGCTACCCCTAATTTTTGAATCCTTTAAGGTACTCCTTGTTGCGAACGTACGGAG
CAAATTTGCCGAGTTCCTTAAGTATAATTATCTCATTCGTCTTTATCTTCTCAATAAGCT
CACCTGTGTCGGTTCTAAGTACGGTCAAACTTCATGCAATTTTCCTGAAAAATACTTTCT
AGTTTATTAAAGTACTTTTTTACACAAAAATATTTTGCAAACATGCGGATGAGAATTTTC
TACGCATTATTGAATATTTTTCATTGGATTCGAAAGTGCTAAAATTGTTGGAAAAAACAT
CTAGTACACCTTTTAAAATTATTTTTTCTTATCAAATTAAAAACAGTTTAAATAACAATA
TAAGCCTTTACTTTTTAAAATCTTTAGGTTTTCAACGGTATAGTTCAATTGGTTAGAACG
TCGGAATCATAATCCGTAAGTTGTGGGTTCAAGTCCCTCTACCGTTTAGCTCTTATCGTC
TAACGGTCAGGACAGTGCTTTTTCAGAGCATTAACGTGAGTTCAAATCTCACTAAGAGTA
TGAAATCCTTATTTAAATACGTATCCCATAAGAATTCAAAAGTAAAACGGGTTTTACTAG
AGCTACTAATTTATTTTGGAATCCCTGGATAGTTAAAATATTTATTTTTGTATATGCAGC
AGTCTTTAAATAATTGAATTTTTCGTTGAATATACTCTACTAACCATAAAGATATAGGCA
CTTTGTATTTAATTTTCGGAGCTTTTTCTGGCATATTAGGTGCGTGTGCATCTATACTAA
TTAGAATGGAATTAGCGCAACCCGGTAATCAATTATTATTAGGTAATCATCAAATATATA
ACGTACTTGTTACAGAGCATGCGTTTTTAATGATCTTTTTTATGGTTATGCCTGTGTTAA
TAGGTGGGTTTGGTAATTGATTTGTACCAATAATGATAGGTGCGCCAGACATGGCATTTC
CACGATTAAATAACATAAGCTTTTGATTATTACCTCCATCATTGTGTCTTCTTTTAGGAT
CTGCTATGGTCGAAGTAGGTGCTGGTACAGGTTGAACTTTATATCCACCTTTAAGCTCTA
TACAAAGCCACTCAGGAGGAGCTGTCGATCTTGCTATTTTTAGCTTACATTTATCAGGTG
CTTCTTCTATTTTAGGTGCGATCAACTTTATTACTACAATATTTAATATGCGTAATCCTG
GACAAAGTATGTACCGCATACCTTTGTTTGTTTGATCAATATTAATCACTGCTTTTTTAT
TGTTACTAGCAGTGCCTGTTTTAGCGGGAGCCATTACTGGATTTGGTATCGTTAGTCACA
TTGTGTCAACCTTTTCTAGAAAACCTGTCTTTGGTTATATTGGAATGATTTATGCTATGC
TTTCTATAGGTATTTTAGGATTTATAGTTTGAGCCCACCATATGTACACAGTCGGTTTAG
ATGTTGATACAAGAGCGTATTTCACAGCTGCTACTATGATTATCGCTGTGCCTACAGGCA
TCAAAATTGGGTGCAGTTTTTGCAATATTTGCAGGCTTTTATTATTGATTTGAAAAAATA
TCAGGATTTCAATATTCTGAAATATTAGGTCAAATTCATTTTTGAGGCACATTTGTAGGT
GTAAATTTAACTTTTTTTCCAATGCATTTTTTAGGCCTCGCTGGTATGCCTAGACGTATT
CCAGATTATCCGGATTCATACGCAGGCTGAAATGCAATAGCTTCTTATGGTTCATATGTT
GCACTATTTAGTACACTATTCTTTTTTTATTTAGTATTTAATACACTAGTAACAGCAAGA
ACAACACCTGCTAGAAAAAATCCTTGAAATTTTGAAAATTCAAAAATAGGTTCAACTACA
TTAGAATGAGAAATTTCTTCACCTCCAGCATATCATACATTTAATGAAATTCCGGTAGTA
CGAGAAACAAAAACCTCTTTAAAAATAGATTAGTTTATGTTAAAAAAAAATATTGTTTTG
TTATTTTTAGGGTTAGTTCTGCTAACCCAATTATTTTATAATCAAGTAATTTATAGTGAT
TCAGCTGAAGATTGACAGTTAGGATTTCAAGATCCTGCAACACCTATAATGGAGGGGATT
ATCAATCTGCATCATGATTTTATGTTTTTTATTTGTGGTATATCTATTTTTGTATCTTGA
ATTTTAGTACGTACGCTGTGACATTATCAATGAACAAAAAATGAGTATCCTTCGGCAATG
GTGCATGGGACAATTATCGAAATAGTATGAACCATTACTCCAAGTATTACGTTATTAGCA
ATTGCTATTCCTTCTTTTGCTCTATTATATTCTATGGATGAAATAATTGCGCCGGCTATA
ACCATAAAAACGGTGGGTCACCAATGATATTGAAGTTATGAATATTCAGATTACATGAAT
GAAGAAAATAATACTATAATGTTTGAAAGTTATATGGTTCCAGAAGAAGATTTAACTTTA
GGTCAACTACGTTTATTAGAAGTAGATAATCCAATGGTGATTCCTGTAAATACACATGTA
CGTTTAATTATAACAGCAGCAGATGTTTTACACAGCTGAGCTGTACCCTCTCTTGGTATA
AAATGTGATGCTGTACCCGGTAGATTAAATCAAAGTTCACTTTTCGTGAAGCGCGAGGGA
CTTTTTTACGGTCAATGCAGCGAGATCTGTGGTGTTAATCATGGTTTTATGCCTATTGTA
GTTGAAGCGGTATCTTTACCAAATTATATTTCTTGAGTAGCTAATAAACTCAGCGAAATT
TATTATGCGTGTATCTTTAATACAACTGCTTTTTTTTAGCTTATTAATCTTTTTTTATTT
TAGACTTAATCCAAAATACTTTACGTATACAATAAGATTTTTTAAAAAATTAAAAAAGCG
CTCTTACTATGACAAATTAAACTTTATAAAAACAGCTAAACAATTACAACGTCACCCTTT
CCATTTAGTTGATCCTAGTCCTTGACCAGTAACAGCAGCTATAGCAGCTTTTTCATGCGC
TTTAGGCGGGGTTATGTATATGCATGCTTACAATAATGGTGGGTATTTATTACTTAGTGG
TTTTTTATTATTATTATTTACAATGTTTTCATGATGACGTGATGTTACAAGAGAAGCTAC
TTTTTCAGGACATCATACAGGAGCTGTTCAAAAAGGATTACGTTATGGTGTACTTCTATT
TATAGTCTCTGAAGTATTATTTTTTTTTGCTTTCTTTTGAGCTTTTTTTCATAGCAGTCT
TGCGCCGTCTATTGATATTGGATCTATGTGACCACCAAAAGGAATAATTGTATTTAGTCC
TTGAGAAGTGCCTTTTTTAAATACAATAATACTGTTATTATCTTATAAGTGCGATACTAC
TATCTGAATTGTTTTTCTTTTCACTTGTGTATTTTTTGCAAAAAATAATGTCTAAAAGTG
GGTTTGAACCACTGACCCAAAGATTTTCAATCTTTTGCTCTAACCACTGAGCTATTTAGA
CGTTAACAACTTTTTTCCATATTTAGATCTACCCTTTTGCCTACTGGCTACTGCTTGTAA
ATCATAAGTACCTCTTACAATGTGATAACGAACTCCTGGGAGATCTTTAACACGACCGCC
TCTAATCAAAACAATAGAATGTTCTTGTAAACTATGGCCTTCGCCACCAATATAACCTAT
AACAAAACGTCCTGTACTAAGGCGTATTTTAGCAACTTTTCTTTCTGCTGAATTAGGTTT
TTTTGGATTTGTAACATAAATTTTTGTACATACACCTTTTTTTTGCGGTGCGCCATTTAA
AGCAGGCGCTTTAATTTTTGTACTTTTCTTTTGCGTGGATATTTTATTTTTTGCTGTATT
GTTGACATATTTGTTTTCTTTAAGTAATAAGGGACTTGAACCCATAACCATTTTGGTGTA
AACAAAATGCTCTAACATTGAGCTAATTACTTACATCTGGAAAGATTCGAACTTTCAACC
TTTAAATTCGTAATATAACGCTCTATCCAATTAAGCTACAGATTAGCTAATTCAAAAAGT
AATTGCCCAGGTCTAACGTAACAACACTGGCTTACTATAGGCGCTTTACCTTTACCCATA
CGAGTTTCAGAACTTAACTTTGTTGTTGCTTTAGTAGGAAACATATAAAATCAGACTTTA
ATTTTCCCTACATTCGTTTTTTTTTCTACTGATTTAATTTCTTTTTGAATTAACTTTTTT
ATGTTTTGTATTTGTTTAATGTCAACTTTCTTGTACTCTAAAGAACGCAACCCAAATTCT
CCTCTTTTTACTAAATGACTTGTTTGATTTACATTCTTTTTTACTGTTTTGTATTGTCGT
GTAAAATTGTTTTTTGTATTAAATCTTTTCATATGTACTTTTTTTATATGCCATCCACAC
TTGAAGATTACACACACCTTGTTTTGTATACAGAGGCATTTCATAAAACTCAATGTAAAT
GCCTATTTTTTGTAATGGTACTGAACCTGTTCGAAATATTACATTATTAGACATACGACT
TCGGCTACCTCCAAACCGTCCAGCGTATTTTATTTTTAATCCAATAAATTCAAGAAATTG
CGTACCGCAAACTGTTTTTAAAATTACCCTTTTGTAAGAGTCATTAACTCTATAGTAATT
GTATTGCGAATTCTATAATAAACAACAAGTATTGCTAAACCAATTGATGATTCTGACGCT
GCTACTGTTAATATAGCTAGTGCGAACAGTTGTCCTATTATATTATCTAAATAAATTGAA
AAAAATATAAAATTAAAACTTACTGATAAAAACATTATTTCTAAAGACATTATTATAATT
ATAATACTTTTTTGATTTAAAAAAATACCTAAGACACCCACTAAAAATAAAAAAAAAGTG
TAATTTTCACAATACAGTTGAGTAATCATTTATATATTTGAGATAGCAAATTATAGTAAA
TTTTCCAACCGCAGGTTCCCCTACGGTTACCTTGTTACGACTTCACTCTAGTCCTTCCTC
TACCATGGAAAAAAATAAACATTTTTATCTTCAAGTAGAGTAAATTCCCATAGTGTGACG
GGCGGTGTGTACAAAACCCGAGAACTTATTCACCGCGACAATTCTGATTCACGATTACTA
GCGATTACGACTTCATATTCTCGAGTTGCAGAGAATAATCCGAATAAATATTTTTTAAAG
ATTTTGCTCCAGCTCACGCTTTTGCTTCTTATTGTAAATATTACTTTGTAGCACATGAAA
GTAGCCCAATTCATAAGGGTCATGCGGACTTGACGTCATTTTTTCCTTCCTCAAGGATAT
TCCGAGCAGTTTATAATATATGAATATATTATATAAAAGTTTCGTCCGTTTGCTGGAATT
AACCAAACGCCTCACGGCACGGACTGACGACAGCCATGCAACACCTGTAACAAAAATGCT
ATACAAAAATTGGTAAGGTTTTGCGCGTTTTTTCGATTTAAACCACATGCTCCACCGCTT
GTGCGGGTTCCCGTCAATTCCTTTGAGTTTTAATCTTGCGACCGTAGTCCCCAGGCGAAG
TGTTTAATGCCTTAGCTTCGCCTCTGATTCAAAAACAAACACTCATCGTTGAGGGCGTAG
ACTACAGGGGTATCTAATCCCTTTTGATACCTACGCTTTCGTGCCTTAGTGTCAGCTATA
GTCCAGATTATTGTTTTCACTTTTGATGTTCTTTTGAATATCATCGTATTTTATTACTAC
TTTCGAAGTTCCAAAATCTTTTCCTATGCTCTAGTGAATTAGTTTAGTAATTTGTTATAA
ACATAAAATTTAAAATTTTTTTGCTACTTGATACACCACCTACGCACCTTTACGCCCAGT
CAATTAGAATAATACTTGCTCCTCCCGTTTTACCGCGGCTGCTGGCACGAAATTAGCCGG
AGCTTTGATTGTAAAATTTTTTCTAATTTAATGTATTTTACAAAGTGATTTACAACCTAA
CAGGCTTTCTTCTCACATGTGGCCTAGCTAGGTCAAGCTTTCGCTCATTGCCTAAGATTC
CTCACTGCTGCCTCTTCAAGAGTCTGGACCTTATTTCTGTTCCAGTGTGACTGATCATCC
TCAAAGACCAATTAAGGATCATAGGCTTGGTATGTCTTTTGCACTACCAACTACCTAATC
CTGCGTAAACTTTTCTTAAACCAATTAAAATTTTTTAAGGGATTAGCCAAAATTTAAGAT
AAATTTCTACGTATTACTCACCCGTACGCTATTTTTTTGTATAATACAAAAAATATTGAA
CTTGCATGTGTTAGGCTGGCCACTAGCATTCATTCGGAGCCAGGATCAAACTCTTTTTAT
TAAATTATGTTCTTATGTTTGCTACCTCAAAATTAACTTTAATCATATAAATGTATTCAA
CGTTTTAAAGCAGAAGCAGTACCTATTTCATATAGATATAAATTTTTGAGTATTTTTTTA
TTAACAACAATAAAATTTGTTTTAATAAAATTTTTGTATTTTTTTATTCTCCTAAGAAAA
AACTTTTTTTTTGTCATATTGTATCAAGATGGACAGATTTGAACTATCATTCCCTTGCAC
CCAAAGCAAGTACGTTACCTTTACGCTACATCTTGATATAATTCTTTCTGAATAGGACTC
GAACCTATAACCTTGTAGTTAACAGCTACCTGCTCTAACCATTGAAGCTATCAGAAAGAA
GCGAAAAAAGGGGCTCGAACCCTTATAATGACTTTGGCAAAGTCACGCTTTGCCTATTAA
GCTATTTCCGCTTTTATAACTCAACACAAAATTGAAACAATGCAGCTAAAATAACAAAGA
ACAAAAGTATATTTCCATCTTCATGCATTTTTAATATATTTACATGTATTACGGAATCTC
AAAATAAATGACGCATTCCATTGATTGAATGGTATAAGAAAGTTATTATTATGAGTAATT
TACAACTAACTAGTAATCAATTAAATAAAATATACTCGAATACAGACTTTATAATTGTAT
ACGAAAAATATACATTATTTAAAAAAAATATAAAGCACGTAGTTGAAACAAACAAAATAA
TACCAGAAATTCTATGTCAAATAGAAAAAGTAGATGTTTTTTGAAAATTATATATAGTTA
AATGGGGAGAAATAGGCCTATTTAAATTTTGCATATTATAATTTACGTT
>Pyropia_kanakaensis_KJ708765.1
TCCTATCGAATACAGTATTCACTTTTTTCTTAAGGGCCGACTAAATCCAGTTACTTAAAA
TTTACTGGGAACCCTTGAACAATAGACGACCATGATTTTTTTTCAACATGGTTAACGCTA
CTCATGTCAGCATTAGCACTCCTGATTTTAAATATGCAATTTACCATTAACATAAAAGAC
TACAGGACGTTCCGCTACCATTAAGCTAATTTTAGCTTGATCCGAGGCTTCGATATATAA
ATTTAAGTCTCCTTACATTTTAAATGAATGAAATAAATAAAAATAATGAGCTAAAACGCT
TTCTCCAATAGATGGCTGCTTCTAAGCCTACTCCGTTTATTCGTGTTATTCTTCATTTTT
TCACTAATTTATAATTTTGAGATCTTAGCCATCGGTTAGGGTTGTTTCCCTTTTGACGTA
AGACCTTATCGCCCAACGACTGTCTGCTGCTAAAAATATAATTTGGAGTTTAATAAAATC
TAGCAAAATCTAAATTTAATAAGTAGCTCTACCCACATTTTTAAAAAGCAACGTACTACT
TTGATAGTTTTCGCGGAAAACCAGCTATCACCAAGTTTGATTGGACTTTCACCCCTAATC
TTAAGTCATCCCCGTATTTTTCAACAGACGTGGGTTCAGTCCTCCAGTATGTTTTAAAAC
ACCTTCAACTTGCTTAAGAATAGATCACTTGGCTTCGGGTCTAATATATGTAACTTTAAC
GCCTTTTTAAGCTTGCTACACATATTAACTTACTGACTCATTATGCAAAAGGCACTTTGT
TGCTGTATTTATCAGCTTCAAATAAATATAAATTAACAAATTCAAATCTTTCCCTCACGG
TACTCGTTCACTATCGATTAGAAAAGTTTCTAGCTTAGAAGATGGTACTCCTTTTTTCGT
ACAAATCATACTACTTTTTGTTGTTATTAGTGTTATAAAGGACTTACTACCTTCTTTGGA
TTTCAACACTTAGCTAGTTCGTTTTCACTCACACTTACGAATTCTCGTTTGATTTTATGT
TACTAAGATGATTCAATTCACATAATTATCTAAGCATATTAAATGCAAGTTTTCTAAAGA
AACTCATAGTTCATAAGCAAGTGCCTTTCTATGATGTTTCGTCGCGCGACGTCTTTGCTT
TCTATCAAGATTTCCTTTGATAACTTTTAAAATCGTTTACATTTAAGAAGTTGTTCTGTA
ACCTGAGCTCATCATAGTATTGTAGCAGGCTATAAAAAGCAAGCAACAGTTTCTTTAATC
ATAACAGTTATTTTAGCTGCTATTTTTACTGGATTTCAAGGTTTTGAGTATAGCGTAGCT
AATTTTACACTATCTGATGGTGTGTATGGTTCAACATTTTATATGGCTACAGGCTTTCAT
GGTTTTCATGTTTTTATAGGTACTATTTTCCTTAGTATTTGTCTATTTCGTCTACTAAAA
TCACATTTAACACAACAGCATCATTTTGGTTTTGAAGCAGCAGCTTGATACTGACATTTT
GTTGATGTTGTATGACTTTTCTTGTTTATTTCAATTTATTGATGAGGCGGCATTTAACTT
ATGACAAAAATTACCAATTTACCTAACATACAGTTTACATCTTTGCATGTTACTACTTTT
TTTCTTATACTTTGCTATCATAATATTTATATTTTTACAGAAGAAAGTATACTCCTTTTT
TGTTTCATTGCATGAGTAAATATTACTTGAAATTATATATCTCCACAAATTAATAAATCA
TTAAAAGAGAGAGGACATAATATTAAAATTAATTTTCAACAAGTGACCAATGAAAATATA
ATGACCTGGAAAAAGTATCGTCAAGGTTATTCATTAAAAACATTTCATATAAAAGTTTTA
AATGACGTGACTCCTTACTTAACTTATCTAATTAAATCTTTATCACTTTTAGCGTCAAAA
AGTAGCACGTTACAGTCTATAACTCCTTATTTAAAAAGATTAAATATTGTACAAGACTTA
GAGACTAAGCTAACTAAAATTTCTTATGTTGCAGTCTGCCGACGTATTCAAAATATGGCT
ATAATTCGTAATTTTTATAGTAATCAATTAAAAATTAAATCTTTTCATTCTGAATCTAAA
CTAGACTTATTTGAACGCATAAGAAAACTAGAAAGTGGCTCTTAAAAAAGTCTATAGCTC
AATGGTGAGAGCATACGCTTGATAAGCGTAAGGTTAATTGTTCGAATCAATTTAGACTTA
TTTGGCTTTAAATATGTATAATATAAATCAATTTTTTTTTTTAGCAAGTCCTCTAGAGCA
ATTTGAAATTATTCCAATACTTCCTATAGAGTTATTTGGGCTTAATATTTCAATAACGAA
CGCGGCCCTTTTTTTAATGTTATCAGTAGCGTTATCTATTTTTTGATTCAGTCTAGTTAT
ATATAATAATAAATTAGTCCCAAGGAACTGACAATCTGTAAAAGAAATATTTTACGATAT
TACTTTAACGTTGGTTCAAGATAATTTAGGTAAAAAAGGATATTTTTATTTCCCATTTGT
ATTTACAATTTTTACAATCATACTTTACTGCAATTTAATAGGTATGGTTCCCTACAGTTT
TACTGTAACTAGTCATATAGCTTTTACATTTAGTTTAGCATTATCTATTTATATAGGTAT
TAATATTATTGGTTTCAGAACGCATGGGGTTAAATTTTTTACAATTTTTTTACCTAAAGG
AGTTCCTTTATTTATTGTTCCTTTAGTAGTAGCAATAGAATTTGTATCTTACATTGTAAA
AGTGTTTACAATATCAATAAGACTTTTCGCAAATATGACATCAGGTCATACTTTACTGAA
AATTATAGCTGGTTTCGTTTGAACAATGATTTCAATAGGAGGTATTTTTTTATACTTACA
AATAATACCACTAGTTTTATTACTTGCTTTAGTTGGCTTGGAAATTGGTATTGCTCTTTT
ACAAGCCTATGTTTTTACATTACTTACTTGTATTTATTTAAATGATGTTTTAGAAATGCA
CTAAAAAATTATGCCTCAATTAGATCGTGTTATTATTTTTGGTCAAATATTTTGACTATT
TTTTACATTTTTAGTTGCTTATATTGTTTACACTCATTTCGTATTAACCAACTTACTAAA
AATTTTCTTAGTCCGCTGGTGAAAACTTAGAAAAGATACTACCCAAATTATACTAAAACA
ACGTCTTACTGACTTCTTGATTGATTCAAACACTCGAATGTTACGTAAAATTTATACTAA
AATCAGAAGTATATTAATTTTTTTAGGTAAAAATTTAACAGCGACTAGTTCTAATAAATC
TAAACTAGTTTTGAATGACTTAAATTCTTTAATTATTAAAATTAGTTTAGAGACGGCTTT
ATACAGTAATAAAAGTATTATAAAGTCAGGAACGTATTCTCACTGAACTTAATAAAATTA
TGTATTTATTAATAGTTATTTTACCTTTAGTGGGTACATTAGTTACAGGATTAGGCGGCA
GATGATTAGGACGAAAAGGTGCAAATCTTTTTTCAGCAGCCTGTGTAATTCTATGTTGTT
GTTTTTCTTTTATTGCTCTTTTTGAAGTAGGTCTTTGTGGAGTTCCTTGTTACGTGTCTT
TAAGCCCTTGAATTAGTTCAGGGGCATTAAAAATTTCGTGAGGTTTTTTATTTGATAGTT
TAACAACAATAATGCTTGTAGTCATTACATCAATTTCTAGCTTAGTACATCTTTATTCTA
TTCAATACATGGAATATGATCCGCACTGTCCTCGCTTCTGTCTTTTTTAGAAGTTTTTAC
TTTCTTCATGATTGTATTAGTAACAGCTGATAACTTTGTACAAATGTTTTTAGGTTGAGA
AGGAGTTGGTTTAGCTTCTTACTTATTAATAAATTTTTGATACACTAGACTTTGTGCAAA
TCAAGCCGCTATTAAAGCGCTCGTAGTGAACAGAGTAGGCGATTTTGGATTAAGTTTAGG
CATTTTCTGTATATTTTTTCTTTTTGGTTCTCTTGACTATGAATTAGTTTTTGCTTCCGC
GAACATGTATACAGACTACAATATTTACTTTTTTGGATGGTCTTTAAATTTTTTAACTCT
TATTGGTATATTTTTACTGATTGGAGCCGTTGGTAAATCTGCGCAATTAGGCTTGCATAC
CTGATTACCAGATGCAATGGAAGGACCTACTCCAGTCTCCGCTCTTATTCATGCGGCTAC
TATGGTAACAGCAGGAGTATTTTTAATCGTACGTTGTTCTGCTCTTATCGAATTATCTTC
AAATGTATTATTCTTGATTACTATTATTGGATCCAGTACCGCCTTTTTTGCTTCTATTGT
TGGTGTATTCCAAAACGATATAAAGCGTGTAATTGCCTATTCTACTTGTAGTCAATTAGG
CTATATGCTTTTTGTATGTGGTTTATCTTATTATAACGTAGGTATGTTTCACTTAGTAAA
TCACGCTTTTTTTAAAGCACTTCTTTTTTTAAGTGCCGGTTCTGTAATACATGCATTGTC
AAATGAACAAGATATGCGTCGTATGGGTTCACTAGTAAACAGCCTACCCATAACGTATGC
GTCAATGCTTATTGGCTCATTATCTTTAGCTGGCTTTCCATTCTTAACAGGATTCTATTC
CAAAGATTTAATTATCGAAATTACTCAAATAAGCTACTACAGTAACTTGCAAATCACATT
TGGTATCTTTTCTTGTTGACTAGCTAATATATCCGTTTTTTTCACAGCATTTTACTCGTT
CAGACTAATTTTTTTAACGTTTATAAAAAATAGTAATAGCTATAGAAAACATATAGAAAA
TATTCATGAGTCGCCAATACTAATTTTAGTTCCTTTAATACTACTAAGCTCAGCTAGTAT
TTTTGTAGGCTTTTTAACTAAAGATTTATTTATAGGAGTCGGTAGTCCTTTTTGAGGTAA
TTCTATAAATATTTTGCCTACATCTTGTAGTCTATTAGAAGTAGAATTTATGTCTTATTC
TATAAAATGATTACCTTTCATATTAAGTGTTACTGGTGCTTTACTTGCATATACAATAAA
TATTGGTACGTATAGAAATAATATTCAATTTGCTTACAACTATATATTTAGAAAACTAGC
TTTCGCTTTAAATAAAAAATTGTACTGAGATAAATTGTATAATTTTTTAATTGTATCTTC
TTTGATGAGATTCGGTTATATTGTGTCATTTAAAAATATTGACCGGGGATTTATCGAGCT
ACTAGGTCCATATGGAATATCGCGCACTATTAAAAATTGGTCAACACAGATAATCCAAAT
ACAAACCGGCCAAGTAACTCATTATACTTTTTTTGTAGTTCTTGGTTTAGGGCTTCTTTT
ACTCTTCGTACCCATTTTGTCGTTATTTGAATCTTTTGCAGATATCAGATTATTAGTTTT
TTGTTTTTTTGCTCTTTTTGTAGCTTAATTTAAATATATGCAAATAACTAATTTATTGTT
ACTCACCTCACTTATTCCCTTATGTAGTGCTTTACTACTAATTTTAATTCCAGGAACTTA
TTCTACGTTTATAAGAAACACAGCTTTCATAGGAGCTCAATTAACATTCATATGTTCTAT
TTTGCTTTGACTTTGTTTTGAATCTAAAACATCTTTATTTCAATTTGTTTATACTATAAA
TTGATTTCCTTTATATAATATTTATTATACAGTAGGTATAGATGGGATATCTTTATTTTT
TATAATACTTACAACTTGATTAATTACAGTGTGTATTTTAATTAGCTGAAACATGCCAAA
TAATCAGATAAAAGAATACTTAATTTGTTTTCTTATATTAGAAGCTATTTTAATACAAGT
TTTTTGTGTTCTAGATGTTTTATTTTTTTACATCTTCTTCGAAAGTGTACTTATCCCAAT
GTTTTTGATTATAGGAGTATGAGGATCTAGGGAAAGAAAAATTAGAGCTGCTTATCAATT
TTTTATATATACGTTAGCCGGCTCACTACTAATGCTCTTAGCAATTTTAGTCATTTATTT
TCAACACGGTACAACAGATATTCAGACATTATGGAATGTGAACTTCGATATACAAACACA
AATCTTGCTCTGACTATCTTTTTTTGCAAGTTTAGCAGTAAAAATTCCAATGGTACCTTT
TCATATATGATTACCTGAAGCTCATGCCGAAGCACCTACAGCAGGATCCGTAATTTTAGC
TGGTGTTCTTCTAAAAATGGGGGGCTATGGATTTTTACGGTTTTCCTTACCTATGTTTCC
TGAAGCTTCACTCTATTTTGCACCTTTAATCTACTTACTAAGTATTATAGCCGCCTTATA
TGCTTCACTTACAACAATTAGACAAGTAGATTTAAAAAAAATTATAGCGTATTCTTCTGT
TTCTCATATGGGTTTTGTTACATTAGGTCTATTTTCTTTTAACTCGCAAGGAATAGAAGG
TAGTATAGTTTTAATGCTAAGCCATGGATTAGTATCAAGTGCACTATTTTTATGTGTTGG
TATTCTGTATGATAGACATAAAACACGTTTACTTAAATACTATGGTGGTCTTGTTCAAGT
TATGCCTATTTTTAGTTTTTTCCTTTTATTTTTTACCTTCTCCAATATAGGATTTCCTGG
TACAAGTAGTTTTGTAGGTGAGCTTTTAGTCTTGATAGGATTATTTCAATTTAGCCCAAT
ATCAACTTTTTTAAGTGCTTTTAGTATGATATTAGGAGCAGGCTATTCTATATGATTATT
TAATAGGATTTGTTTTGGAAGTCTAAAACTTCAATATATTACAAATTTTCAGGATATTTC
AAGAAGAGAGTTTTTTATTCTTTGTCCTTTGAGTATATTTATACTATGAATGGGTATATA
TCCAGAAATTTTTATGAACGTAATTCATTGCTCTAGCTATAATTTAGTCACTTATTTTAA
CTAGTACTATGCATTTTATTAAAGACTTTTTTCTAACAGCGCAAAAGAAAAAAACTTCTT
TTTTTTGGCTCCCACGACTTTTTGGTTTATTACTCGTACCTGGATTTTTCTTTGATATTG
AAAATCTAGTTTTATTTCAGAGTCTAATATTCTTGCACGCAAGTTTGGGCCTAGAAACAA
TTATAGAAGATTATTTGCATGTTGAAATAATAAAATTACAATGCGTATTATTAACAAGAA
TTTTCTCAGTACTGTTAATTAATCTTAATATATTATACTTACTATATTTCATGCTATTTA
TTTCTTCTTACGATTTTTACGTATTACTAACAGAAATTTATCTTTTATTCACTGCTTGTG
CTTTATTAATTTATGGGGTACTTTTGAATACTTCAAAAAGTCGAGGTACTCCTATTGTTG
ATCATAATATAGGTGGGTTTTTTAGTCTAATATTAATTATTGGGATATGATTAACATTAT
ATTCAAATGCTCCTTACATAACTAGTTGGAACTCTCTTCTAGTCCACGACTTTTTATCTT
TTGGAACAAAAAATGTTATATTAACCACTTCTTTACTTTGATCACTAACTATTTTTTCTT
ACAACAAAATAGAAAAGATTAACTTTTACGAGTATTGAATCATTTCTATGTTAGCCATTG
TTGCTATGATTTTTATTAGTTGTTCTTATGATTTTTTATCTATGTATTTAGCAATAGAAT
TTCAAAGCATTGCTTTTATATACTTGCAAGTTTTAAAAGAACATCTGAATTTCAACAGAA
GCCGGTTTAAAATATTTTATTTAGGCGCTTTTTCTTCTGCTTTATTACTTTTAGGTATTT
CATTACTCTATGGTTTTACAGGACTAACTAATTTTGGTGATCTATCAAAATTTTTTTTAG
GCATTTCGATAGAAAACTGTATCTCTATTAAAATAATATTATTTAGTATTATTTTAATTG
AAGTAGCACTTTTATTTAAAATAAGCGCCGCTCCCTTCCACATGTGGTCTCCTGATGTTT
ATGAAGGAGCACCCACAAATGTTACTTCTTTTTTTGGTATACTACCAAAATTAGCTTTAA
TAAGTTTAATTTTTAGAATTTATTTCTTAGCTGTCTGAAATTATTACACAATTAAATTTT
ACGTTAATAATTTGTGCTGTTTTATCTATGCTTGTAGGTACATTTGGTGCTTTAGCACAA
ACTAAATGAAAACGTTTTATTGCTTATAGTACAATAAGCCATGTAGGATTTATTTTAGCT
GGTTTTTCTACATTAGAATTTAGTGGTGCATTTAGCGCATTATTTTATATTTTAATATAT
ACCCTAACCTCTTTAGCTACTTTTTCTATTTTACTTTCATTTAGATGTTTATCTTATCCT
AGCACACACCAGTTACGTTACTTGGCGGATATTAGCAACCTAGTAAAAATAAATCCTATG
TTTTCTAGTAGTCTTATTTTAGTGCTGTTTTCAATGGCAGGTATCCCACCTTTTCCAGGA
TTTTTTGCAAAAGCATTTGTTTTGCTATCTCTTTTGCAAGAACAGTTGATAGGATTAGCT
ATAATAGCAATACTTTTAAGCTGTATATCTTGTTTTTATTACATTCGATTAATTCAAGTA
ATATATTTTTCGCATACAAAGACAGTACTTATTTTCTCCCCTATAGAAAAAGAAAAAGCG
ATTATACTTAGTTTAACTATAATGCTACTTTTAATTATAGGTCTGAAAATTAATTTAATT
TCTAACTTTGTTTACTGTATGCAAAATGATCTACAATATTATAATTAATATTATCAAAGT
ACTTACTATTATACTTCCTCTTTTAATTGCTGTGGCTTATATGACATTGGCTGAAAGGAA
GGTAATGGCTGCTATGCAGCGAAGAAAAGGACCAAATGTTGTAGGTATCTTTGGTCTTTT
GCAGCCTTTAGCTGATGGCTTAAAGTTATTTTCAAAAGAAACTATATTACCTTCTAGTGC
TAATATTTTAATTTTTTTAGCTGCCCCTGTACTAACATTTTTGTTAGCCTTATTAGCATG
ATGTGTACTTCCATTGGATGAAGGAAAAGTTTTTTCCGACTTAAATATAGGTGTTCTTTA
CATACTGGCTATTTCTTCTTTAGGTGTTTATGGTATCATAACTGCCGGCTGGTCCAGTAA
TTCAAAATATGCTTTTTTAGGTGCCTTAAGATCAGCAGCTCAAATGGTTTCTTATGAAGT
TTCTATAGGTCTTATTTTAATTAATGTATTGTTGTGCGCAGGTAGTTTAAATTTAACGCA
AATAGTCCTTGCTCAACAAAACATATGATATATTATTCCTTTGTTTCCTATATTTGTTAT
GTTCTATATTTCTATTTTAGCTGAAACTAATAGGGCACCTTTTGACTTGCCTGAAGCTGA
AGCTGAACTTGTAGCAGGTTACAATGTAGAGTACTCTGCTATGGGTTTTGCATTGTTCTT
CTTAGGCGAATATGCAAACATGATACTTATGTGCAGTCTAACGACAATTTTTTTTTTCGG
CGGCTGATTACCTTTGTTTAATATTATTCCTTTATACTGAATTCCTCCAGTACTTTGATT
TGGTTTAAAAACAACTTTACTCTTGTTTGGTTTTATTTGAGTACGCGCAGCATTTCCACG
ATACAGATATGATCAATTAATGCGTTTAGGTTGAAAAATATTTTTACCTTTATCCTTAGG
TTGAGTACTTTTAGTATCAGGTGTGCTTTTCTCTTTTGACTGATTACCAAATGAACGTAA
TTTATAACGAATATTCCGCTATTTTGATTTTTTTTACTTTAGCATTTTTAATTTCTTTAA
TTATATTAATACTTTCTTACACGCTAAACCCGCAACAAGATGATCAAGAAAAAGTGAGTG
CATACGAATGCGGTTTTAATCCTTTTGATGATGCTAGAGCAACGTTTGACGTTAGATTTT
ATTTAGTCGCTATTCTTTTTTTAATATTTGATTTAGAAATAAGTTTCTTATTTCCTTGAT
CATTAGTTTTAGGTCAACTGTCTTTTTTTGGTTTTTGATCAATGATTCTTTTTTTGGTTA
TACTAACATTAGGATTTATTTATGAGTGGAAGAAAGGAGCTTTAGAATGAGAATAATAAA
GATTTACTAGAGATTTTTAATTAACATAATACAAAATGAACGTAACTTTACAAAGTGCAA
AAATGATAGGAGCAGGATTAGCTACTATAGGTTTAACAGGAGTTGGGGCAGGAGTTGGAA
TAGTCTTTGGATCGTTAGTAATTGCTTACTCACGTAATCCTTCTTTAAAAAACGAGCTAT
TTGGTTACACTATTTTAGGATTTGCTTTAACTGAAGCAATAGCTTTATTTGCTCTCATGA
TGGCTTTTTTGATTTTATTTACTTAATTTACTTTAATTATCGAATATATTATGACAAGTA
CAACTCTTTTTTGGATTTTTTCAATTATTTCTTTATTATCTGCTTGTATGGTGGTAAGTC
TTTCCAATGCTGTATATTCAGTGCTTTTCTTGATTATTGTGTTTTGTAACACTGCTAGCA
TTTTATTACTATTAGGGGCTGAATTCTTATCATTTTTATTTTTAATAGTATACGTAGGTG
CAATTGCTGTTTTATTTTTATTTGTAGTTATGATGTTAAATGTCAAAACAGATAATATAA
AAGTTAACTATGGTACTATTTTTTTTATCGGCGTTTTTGTAAGTTTAATTCTTTTTATTC
AAACCTGATCTGCATTTCAGTTGAATTTTGAAGCTTACGCTAATATGGATATATCCTTAC
TAAATAGTAATTTTCCTACAATAACTTCTTGGATCCTAGAAAAAAATTTACCTTCAAATA
CAGAAAGCATAGGATTAATTTTATATACTTCGTATAGTTTAATATTTATTATGTGCGCTT
TCATATTACTTTTAGCTATGATAGGTTCTATTGTATTAACGATGAATCAGCGTACTAACG
TAAAAAAGCAGCAGATTTCGTTACAATTATATAGAAACCAAAGTAAAGTAGTACGTTTTT
TAGATTTTAGAAAATCCTAGTTAACTTGCGGATATAGATGAATAGGTACATCAGTAATTT
TCCAAGTTAAAATTATGGGTTCGAATCCCATTATCCGCTTAAAGAGAGAATAGCTCAATG
GTAGAGCAATAGTTTTCAAAACTAGAAGTTAAAAGTTCAAGTCTTTTTTCTCTTTCGAAC
CTTTGAAATCATGGTATCAAAAACCATTGCCTTACCACTTGCTATACGCCAAAGATAAAG
TGGGATTCGAACCCACGGTGGATTTTCCACGTTAGTTTTCAAAACTAAAGCTTTAAACCG
CTCAGCCATTTATCTATACGGGAATAGGACTTGAACCTATATTTTTAGATCATGAGCCTA
ATGAGTTTTTACTCTATCCCGTGTAATCGACTTTGTAATTTAATAAGAACTTTTCTATTT
GGCCTAGACTTGGTAAAATAATTAAAAAATAAAAAAAATAAAAAAAACTAGCTATTTGGC
CTATAATTATATAAGGATCTTCTACGGGCATACCACCTATTCAACCTAATATTAAACAAC
AAGCAACCATACCTCAGTATAAAAGGCGATATATAGGTCTAAAACGTGCTTCTAATTTCT
GTACTATGAATTCATGGTAATAATGCTAATACAATTATAGCAAAAATCATGCAAATAACA
CCACCTAGTTTATGCGGTATACTTCTTAAAATAGCATAAAAAGGCAAAAAATATCATTCT
GGTACAATATGCGCTGGAGTTACCATAGGATTTGCTTCAATATAGTTATCAGGATGTCCT
AATAAGTTGGGCGAAAAATATACAAAAAAAGCAAAAAATATTATAAAAGATACGATACCT
AACAAATCTTTTACAATGAAATAAGGGTACATAGGTACTTTATCGCTACTTGCGTCAATT
CCTAACGGATTTCCTGAACCTTCTTGATGTAAAGCTGCTAAATGTACTAAAGAAGCTGCT
GCGATTATAAAAGGTAGTAAATAATGTAAACTAAAAAAACGATTTAAAGTAGCATTATCA
ACGGAAAACCCGCCTCAAAGTCAAGCAACTATAGAATCTCCTACTAAAGGAACTGCAGAT
ACTAAGTTAGTGATTACAGTAGCTCCTCACAAGCTCATTTGGCCTCAAGGCAATACATAA
CCTATAAATGCAGTTATTATCATTAGTAATAAAATAAGTACGCCTACTACTCAAACAAAT
TGTCTAGGGGCCGTATAAGAACCAAAATAGAGTCCTCTAAAAATATGTATATAAACTACA
ATAAAAAACATAGAAGCACCATTAGCATGTATATAGCGTAAAAGTCACCCAAAGTTAACA
TCACGCATAATATGTTCAACACTTATAAATGCTAAATCAACATGTGGTGTATAATGCATA
GCTAAAAATATTCCTGTTACTATTTGTATTATTAAACACATAGCAGAAAGAAATCCAAAA
TTTCAAGCATAGTGGATATTAATTGGTGTTGGATAATCTATAAGATGATTGTTAACTATA
TTGAAAAGAGGTTTTTTAATTAAACGCATTGTTTTAGTCGGACGAAGAATGGGACTCGAA
CCCATGGCCTACAAAGTCACAGTTTATCGCTCTACCAAACCGAGCTCTCTTCGTCTTTTT
CTGAATACGGGGAAAAAGGGACTTGAACCCTCATCATTGATGTGACAAACCAATATTTTT
TAAACTATTTCCCCTAAGATTTTATACGGACAGAGGGACTTGAACCCTCATGAATAATAT
TCATCAAAACCTAAACCTGACATGTCTACCATTTCCATCATATCCGTTATTGGATAAAGA
GGGATTCGAACCCACGGTACATACGATGATTTAGCAAACCATTGCCTTAAACCACTCAGC
CATTTATCCCTGCCCACTATCGGACTTGAACCGATAACTTAAAAAGAACAGATTTTAAAT
CTGTCGTGTTTACCTATTTCACCAAATGGGAACCACAATTAATGCTATGCTTTATTGAAG
CTATAGCTTTTCCAGGGTTTAATGATTTTGGACAAGTTCGGCTACAATTCATAATTGTAT
GACATTTAAACAATTTAGATTTGCCTCCTAATAGCTCTAAACGATTTTGAGTATTAGTAT
CTCTACTATCTAATAATCATCTATAAGCTTGTAATAAAATTGCAGGACCTAAGTATTTAT
CATTATTTCATCAATAACTTGGACAACTAGCAGAACAACAAGCGCAAAGAATACATTCAT
AGATACCATTTAATTCCGATCTATCTTTTTCAGACTGCAAGTATTCTGCTTGTACATTTA
CTTTATTCATAAGTCAAGGTTGTATGTACTTATATTGTGCATAAAAATTGGATAAATCCG
GTACTAAATCTTTTATAATGTACATATGAGGAAGTGGATAAATTGTAGTTATATTTGTTT
TTGTTTTTATTGGCTGTAAACAAGCTAAAGTGTTTATCCCATTTATATTCATAGAGCAAC
TACCGCAAATACCTTCTCTGCATGAGCGTCTAAAAACAATGGTGGAATCTTGCTCATCTT
TGATTTTTATAAGCGCATCTAAGACCATAGGGCCACAGTTTTTTGTGTGTATAGGATAAA
TACTAAATCGGGATTCTACTTGATTTGAAGGCGATCATCTATATATACGAAAAAATTTTA
AATTTAAATTGTTATAGGGTGTCGTTTGAAAAAAGATTTTTTTAAATAATTTCATCACCT
AAGAACGGGCAAGCCCGTTCTTAAATATAAAATAAATTATTATGAACAATTCGTATCTAT
TTACTTACTTTTACAAGTATTGAATAATAGACCGATATATCTAGTGGTCTTCTAGAATGT
TCTGAAAAAACAAAGGTTAGTTTTATGCTTTTAAGCTGTCAGCACTTATATAATGTTAAC
GTGGCTACTCGGCAATGCAAAAAACAATACAACCGATGCACTATTGGTTAATATATCTCA
ATCCTCTCGTACTAAAGATAGACCTATTTTTTTTCTCCCACAACAGATAGGATAGTAAAG
AAATTTTCGCGAAATTTCCTCCCACTGCTGAAAGTCACCCTTCATACGGCTCCTTTAGAA
TATCTAATATTATGACAATGACTATGTACAAACCGTATTAGATTTTTATAATTGTTTTGA
CAGTTAAACATATTTATTATTAACAGCACTGTATTTAGCATAGTAAATAATTTTTCCATA
ATATGATTACTTTATACAATTATTTTTGTAGATGAAACAATATTTTATCGATCTTATCTA
CTAGAGTTGTTTTTTCCCAAGAATTAAGTTGAGTCACTTTTTGAACAACTAAAAACTTTG
AGAGTCATGTTTTATGATTTATTTTTAATATAAATATCATAACACCTTTTTTGCTAAATT
CAAAAATTGCATACTATAACTTATATAATTAAATTCTTTATTTTCCAATTATTATTCTAG
TTTTGGCGATTTTTTTTTAGATAAATTTGTCTACACGTCTGCGTATCCATAAGCTTTCCT
TACAGCATTAGCTTTTTGTAGAATCCCAATATTAATATACTTTGACATTATAAAGAACGC
CCGGTTTATATTAATACTTACTTCGTTCCAATATTACATACATATAGTCAGTAAGCACCT
CTATTCCCTCTAAAACTGGTACTCCTTCGGCCACATTAAATTTTACCTTCTGTCTAGAAT
TCACGCTATTTCGTGTTAACGGGGTATTCTACTTATAATTAGTCCCCATTATGACATATT
TAGGAAATTTTATTTCGGCTATAACTGCTTTTCTTGGCAGATTTACTGATATATATTCTC
TTCAAGTTATTTATAAGTAATACTTACTTGAATTTATGCCCTGCTTATACTTTGTAAATA
CTATTTTCACAATGTATAGGGTACACTGTTTGTAAAACAGCTCATTGATCAGCACTTAGA
GAAGTGCATAGGCCCAAGTAAACTTCCTACCTGTAATATCAGTTTAAGCTAGTTATTCAC
AGAAAGTACATCTCTTTCTTTACTAACAACGATTCGCCCGACATCGAGGTATCAAACCAT
GGCATCGATAAGAACTCTCAACCATGATAAATCTGTTATCCCTAGAGTTTCTTTTTTCCG
ATAAGCGACAGTATTTCCATACATTACTGCCGGATCATTATGACCGACTCTCGTCCCGGT
TTGAGTTGTAGCTCTTACCGTCAAGCAAACTTTTACCATTACGTATTATAATAGCATAAA
TTGCTAATTAAAATTCACTTTTGTGCACCTCCGTTACAATCTAGGAGGTCCTCGTCCCAA
GTAAACTACCAGTTTTACATATTTCCTGTTTAGTAAGCAATTTTTTATGCACAAAGTAGT
TTTTCAAAAATGCACAAATATGTTCCTACTTTTACTGTACTGTGAATAAAATTATTGCGA
CGTAAAATTATAGTTAAGAATCATAGGGTCTTTCCGTCTTGTTGTAGGATGTCTGCATTT
TCACAGACAATGTAATTTCGCTGAGACTATACTAAAGACAGTGGGGTAGTCGTGACGCCA
TTCATGCAGGACGGAATTTACCCGCCAAGGAATTTCGCTACCTGAGGATCCTTATAGTTA
AGACCGCCGTTTACTTGGGTTTATAATATATGCGTAAACACATATTTTTCACTTTCAAGC
ACTGGGCAGGCGTCAAACCTTATACGTCTTCTTACGAATTTGCAAAGTTTTATTTGTTAA
ACAGTCGCTACCCCTATTTTTTGAAACCTTAAAGGTACTCCTTTTTGCGAACGTACGGAG
TAAATTTGCCGAGTTCCTTAAGTATAGTTATCTCATTCGTCTTTATCTTCGCAATAAGTT
CACCTGTGTCGGTTTTAGGTACGGTCAAACTTCATGTAGTTTTCCTGAAAAATAACTTTC
AGTTTATTGAATTATTTTTTTACACAAACGTATTTTGCAAACATATGGGAAAAAATTTCA
TAAATATTGTCGAATATTTCACGCTGGATTCAAAACTTTTGAATTTTTTAGAAAATACTT
CGAACAAACATTTAAAGATTATATTATCTTTTCAAATTTGTAATAGTAAAGATACTATGA
CAACTTTATATTTTTTAAAATCTTTAGGCTTTCAACGATATAGTTCAATTGGTTAGAACG
ACGGAATCATAATCCGTAAGTTGTGGGTTCAAGTCCCTCTATCGTTTAGCTCTTATCGTC
TAATGGTTAGGACAGTGCTTTTTCAGGGCATCGACGTGAGTTCAAATCTCACTAAGAGTA
ATAAATCTTTATATAAATACGTAGCCCATAAGAATTCAAAAGTAAAAAAGATTTTACTAG
AGCTACTAATTCACTTTGGGATCCCTAGGCAGTTAAAATAATTATTTATACATATGCATA
AGTCTCTAAATATCTGAATTTTTCGTTGAATATATTCTACAAATCATAAAGATATAGGTA
CATTATATTTAATTTTTGGTGCCTTTTCTGGCATACTAGGTGCATGTGCATCAATACTAA
TTAGAATGGAGCTGGCGCAACCAGGAAATCAACTTTTATTAGGAAATCATCAAGTGTACA
ACGTATTAGTTACAGAGCATGCATTTTTAATGATCTTTTTTATGGTGATGCCTGTATTAA
TTGGTGGCTTTGGTAATTGATTTGTACCAATTATGATAGGGGCGCCGGACATGGCTTTTC
CAAGGTTAAATAATATAAGCTTTTGATTACTGCCTCCGTCATTATGTCTTCTTTTAGGGT
CTGCTATGGTTGAAGTAGGTGCTGGTACAGGGTGAACTTTATACCCGCCTTTAAGTTCTA
TACAAAGTCATTCAGGGGGTGCTGTAGATCTTGCTATTTTTAGCTTGCATTTATCAGGCG
CTTCTTCTATACTAGGTGCTATTAATTTTATTACCACCATATTCAATATGCGTAATCCGG
GTCAAAGTATGTACCGTATACCTTTGTTTGTTTGATCTATACTAATAACAGCTTTTTTAT
TGTTATTAGCAGTACCTGTCCTAGCTGGAGCTATCACTGGATTTGGCATCGTTAGCCATA
TCGTATCAACATTTTCTAGAAAGCCCGTTTTTGGTTACATCGGAATGATCTATGCCATGC
TTTCTATAGGTATTTTAGGATTTATAGTTTGAGCACATCATATGTATACTGTTGGTTTAG
ACGTAGATACACGAGCTTACTTTACAGCTGCTACTATGATTATTGCTGTTCCTACAGGAA
TCAAAATTGGGCGCAGTTTTCGCTATCTTTGCTGGTTTTTATTATTGATTCGAAAAAATA
TCAGGGTTTCAATATTCTGAGATATTAGGTCAAATTCATTTTTGAGGTACATTTATTGGT
GTGAATCTAACTTTTTTCCCAATGCATTTTTTAGGTCTCGCAGGTATGCCTAGACGTATC
CCGGATTACCCTGATTCATACGCAGGTTGAAATGCAATAGCTTCTTATGGCTCATATGTC
GCACTATTTAGTACGCTATTCTTTTTTTATTTAGTATTTAATACACTTGTAACAGCAAAA
AAAGTACCTGCTAGAAATAATCCTTGGAATTTCGAAAATTCTAAAATAGGTTCAACTACA
TTAGAATGAGAAATTTCTTCACCTCCAGCATACCATACATTTAATGAAATTCCAGTCGTG
CGTGAAACAGAAATATCTTTAAAAATAAATTAGTTTATGCTAAAAAAAAATACTGCATTC
TTATTTTTAGGGTCAGCTTTGCTAACTCAACTATTCTATAGTCGTCCGGCTTTTAGTGAT
TCAGCGGAAGATTGACAATTAGGATTTCAAGATCCTGCAACTCCTATAATGGAAGGAATT
ATAAATTTACATCATGATTTTATGTTTTTTATTTGTGCAATATCTATTTTTGTGTCTTGA
ATTTTAGTTCGCACGCTATGGCATTATCACTGAACAAAAAATAAGTATCCTTCTGCAATG
GTTCATGGTACAGCTATCGAGATAATATGAACGGTTACTCCCAGTATTACTTTATTAGCG
ATCGCTGTTCCTTCTTTTGCTTTACTTTATTCTATGGATGAAATAATTGCTCCCGCGATA
ACCATTAAAACAGTAGGGCATCAATGATATTGAAGTTATGAATATTCTGACTACACAAAT
TCAGACGATAGCACAATTTTATTTGAAAGTTATATGATTCCAGAAGAAGATCTATCTTTA
GGTCAGCTAAGATTACTTGAAGTAGATAATCCTATGGTAGTTCCTGTAAATACACATGTG
CGTTTAATTATAACTGCAGCAGATGTTTTACACAGCTGGGCTGTGCCTTCTTTAGGTATA
AAATGTGACGCTGTGCCAGGTAGATTAAATCAAAGTTCTCTTTTCATAAAACGTGAAGGC
CTCTTTTACGGTCAATGTAGTGAAATTTGTGGTGTAAATCATGGTTTCATGCCTATTGTT
GTGGAAGCTGTGTCTTTACCAAATTATATTTCTTGAGTCGCTAACAAACTTAGCGAAATT
TGCTATGCGTGTATCTTTAATCCAGCTAGTTTTTTTAAGTGCACTAACTTTTTTCTTATT
TTGGTTCAATCCAAAATACTTGATTTTTATAATACAATTTTTTAAAAAATTAAAAAAGCG
CTCTTACTATGACAAACTAGGTTTTATAAAGACAGCTAAACAATTACAACGCCATCCTTT
TCATTTAGTCGATCCCAGTCCTTGGCCAATAACAGCTGCCATAGCTGCTTTCTCGTGTGC
TTTAGGCGGGGTCATGTACATGCATGCGTATAACAATGGTGGATATTTACTATTAAGTGG
ATTTTTCTTATTATTATTTACAATGTTTTCATGATGACGTGATGTTACAAGAGAAGCCAC
CTTTTCAGGACATCACACAGGAGCAGTCCAAAAAGGACTGCGTTATGGTGTAATTTTATT
TATAGTTTCAGAAGTCTTATTTTTTTTTGCTTTTTTTTGAGCATTCTTTCATAGTAGTCT
TGCACCTTCTATCGATATAGGATCTATATGACCACCTAAAGGAATAGTTGTATTTAGCCC
TTGAGAAGTGCCTTTCTTAAATACAATAATATTGTTGTTATCGTTTTTATCTAATATTAT
TTTACGAGCTGCTCTTTTTTTTACTTGCTTATTTTTTGCCAAGAATAATGTCTAAAAGTG
GATTTGAACCGCTGACCCAAAGATTTTCAATCTTTTGCTCTAACCACTGAGCTATTTAGA
CTTATGCACGTTTTTTCCATACTTGGATCGTGCATTTTTTCGATTGGTTACTGCTTGCAA
GTCATAAGCACTTCGTATAATATGATAACGTACTCCAGGAAGATCTTTAACACGGCCACC
TCTTATAAGAACGACAGAATGTTCCTGTAAATTATGTCCTTCGCCACCAATGTAGCCTAT
AACAAAACGTCCTGTACTAAGACGGATTTTAGCTACTTTTCTCTCAGCAGAATTAGGTTT
TTTAGGATTTGTTGTGTAAACTTTTGTACAAACCCCTTTCTTTTGCGGCATTCTATTTAA
AGCAGGCGTCTTTACTTTTGAATTTTTCGTTTTCGCGGAAATTTGATTTTTTGTTTTAAT
GTTGACATGTTTTTTATGCTTAAGTAATAAGGGATTCGAACCCTTAACCATTTTGGTGTA
AACAAAATACTCTACCGTTGAGCTAATCACTTACATCTGGAAAGACTTGAACTTTCAACC
TTTAGATTCGTAATCTAACGCTCTATCCAATTAAGCAACAGATTAGATAACTCGAAAATT
AGTTGGCCTGGCCTAATATAGCAGCAATGACTTACTATAGGTCCCTTACCTTTGCCCATA
CGTGTTTCAGGACTCAATTTTGTTACGGCTTGTTTAGGGCGCATATAAAACCAAATTTTA
ATTTTTCCTAAACTTGTATTTTTTTCCAAGACTTTAATTTCTTTTAGTATTTTCATTTTA
ATACTATTTATCTGTTTAATATCAACTTGCTTATATTCTAAAGAACGTAACCCAAATTGG
CCTCTTTTCACTAAATGACTTGTCTGATTTATTGTTTTTTTTATCGCTTTATGCTGTCGT
GTAGGATTATTTTTTGTATTAAATCTTTTCATATTAAATTGTTTTATATGCTACCCAAAC
TTTAAGATTACAAACACCTTGTTTTGTATACAGTGGAGTTTCATAAAATTCTATATAAGT
ATTTAGCTTTTGTAATGGTACTGCACCTGTTCGAAATACTACACTGTTAGACATACGACT
TCGACTACCTCCGAAACGCCCAACGTACTTTATTTTTATACCCATGAATTCAAAAAGTTG
TTGTCCACACACAGTTTTCAAAATTACCCTTTGGTAAGAGTCATTAGCTCTATAGTAATT
GTATTACGGATTCTATAATAAACAACAAGTATTGCTAAACCTATAGATGATTCTGAGGCT
GCTACCGTTAATATAGCTAGTGCAAATAGTTGTCCTATTATATTATCTAAATAAATAGAA
AAAAAAATAAAATTAAAACTAACTGACAAAAACATTATTTCTAGTGACATTATTATAATT
ATAATACTTTTTTGATTTAAAAAGATACCTAACACGCCTATTAAAAATAAAAAAAAGGTA
TAATTTTCACAATATAATTGAGTAATCATTCGTACATTTGAGATAGCAAATTTTAGCAAA
TTTTCCAGCCGCAGGTTCCCCTACGGCTACCTTGTTACGACTTCACTCTAGTCCTTTCGC
TACCATGGGAAAAAATATACATTTTTGTCTTCAAGTAGAGTAAATTCCCGTAGTGTGACG
GGCGGTGTGTACAAAACCCGAGAACTTATTCACCGCGACAATTCTGATTCGCGATTACTA
GCGATTACGACTTCATATTCTCGAGTTGCAGAGAATAATCCGAATAAATATTTTTTAAAG
ATTTTGCTCCAGCTCCCGCTTTTGCTTCTCGTTGTAAATATTACTTTGTAGCACATGAAA
GTAGCCCACCTCATAAGGGTCATGCGGACTTGACGTCGTTTTCCCCTTCCTCAAAGATGT
TCTAAGCAGTTTATAATACATTAATGTATTATACAAAAGTTTCGTCCGTTTGCTGGAATT
AACCAAACGCCTCACGGCACGGACTGACGACAGCCATGCAACACCTGTGACATTAATGTC
ATACAAGAGTTGGTAAGGTTCTGCGCGTTTTTTCGATTTAAACCACATGCTCCACCGCTT
GTGCGAGTTCCCGTCAATTCCTTTGAGTTTTAATCTTGCGACCGTAATCCCCAGGCGAAG
TGTTTAATGCCTTAGCTTCGCTTCTGATTCAAAAACAAACACTTATAGTTGAGGGCGTAG
ACTACAGGGGTATCTAATCCCTTTTGATACCTACGCTTTCGTGCCTTAGTGTCAGCTATA
GTCCAGATTATTGTTTTCACTTTTGGTGTTCTTTTGAATATCATCGCATTTTATCACTAC
TTTCGAAGTTCCATAATCTTTTCCTATGCTCTAGTGAATTAGTTTAGTAACTTGTTATAA
ACATAAAATTTAAAATTTTTTTACTACTTGATACACCACCTACGCACCTTTACGCCCAGT
CAATTAGAATAATACTTGCTCCTCCCGTTTTACCGCGGCTGCTGGCACGAAATTAGCCGG
AGCTTTGATTGTAAAATTTATTCTTATTTAATGTATTTTACAAAGTGATTTACAACCTAA
TAGGTTTTCTTCTCACATGTGGCCTGGCTAGGTCAAGCTTTCGCTCATTGCCTAAGATTC
CTCACTGCTGCCTCTTAAAGAGTCTGGACCTTATTTCTGTTCCAGTGTGACTGATCATCC
TCAAAGACCAGTTAAGGATCATAGGCTTGGTATGTCTTTTAAACGACCAACTACCTAATC
CTGTATAGACTTTTCTTAAACCAATTACAATTTTTTAAGGAATTTACCATAGTTTAAGAT
ATATTTCTACATATTACTCACCCGTACGCTATTTCCCTATATTTTACAAAGATTATTAAA
CTTGCATGTGTTAGGCCGGCCACTAGCATTCATTCGGAGCCAGGATCAAACTCTTTTAAT
TATTTTATGTTCTTGTGTTTGCTATCCCAAAACTAGTTTCGATTATACAAAGTTATTCAG
CGAGTAAGAATAGAAGCTGTTCCGATTTCATATATATACATATTTTTTAAACCAACTTTA
TTAATTATGATAAAATTTGTTTTACAAAAAATGCTGGATTTTTTTGTTTCAATCTAAAGA
AAGTTTTTTTTAATCATAATGTATCAAGATGGACAGATTTGAACTGCCATTCCCTTGCAC
CCAAAGCAAGTACGTTACCCTTACGCTACATCTTGATATAACTCTTTCTGAATAGGATTC
GAACCTATAACCTTGTAGTTAACAGCTACCTGCTCTAACCATTAAAGCTATCAGAAAAAA
GCGAAAAAAGGGACTTGAACCCTTATAATGACTTTGGCAAAGTCATGCTTTACCGATTAA
ACTATTTCCGCGTTTAAAATGCAATATAAAATTGAGTCATAATAACTACAAATACAAAAA
ATAGAAGTATGTTACTATCTTTGTACATTTTTTTTGTACTTACGTGCATTACTACGTCTC
AAAGCAAATGAAGAATACCATTACTTATATGATATAAAAATATACTGATTACAAACAATT
TACAACTAAATAAAAATCAATTGAATAAAATAGAATCTACTAAAAGTTGGATATTCATGT
GCGAAAAATATATATTATTTAATATAAAAAAAGGACTTATAATCAAAACAAACATGCTAA
CTCCAGAAATTCTATGCCAAATGGAAAAAGTAGATGCTTTTTGAGGGTTATATATAGTTA
AATGTGGCGAGACTGGTCTATTTATACTGCGCATATTACAATTTGCGTT
>Pyropia_nitida_KP890080.1
TCCTATTGAATACAGTACTCACTTTTTTCTTAAGGGCCGACTAAATCCAGTTACTTAAAA
TTGACTGGAAACCCTTGAACAATAGACGACCATGATTTTTTTTCAGCATGGTTAACGCTA
CTCATATCAGCATTAGCACTCCTGATTTTAAATATGCAATTTGACATTAACATAAAAGAC
TACAGGACGTTCCGCTACCATTAAGCTAAATTTAGCTTGATTCGAAGCTTCGATATATAA
ATTTAAGTCTCCTTACATTTTAAATGAATGCAATAAATAAAAATAATGAGCTAAAACGCT
TTCTCCAATAGATGGCTGCTTCTAAGCCTACTCTGTTTATTCGTGTTATCCTTCATTTTT
GCACTAATTTATAATTTTGAGATCTTAGCCATCGATTAGGGTTGTTTCCCTTTTGACGTA
AGACCTTATCGCCCAACGACTGTCTGCTGCTAAAAATATAATTTGGAGTTTAATAAAATT
TAGCAAAATCTAAATTTAATAAGTAGCTCTACCCACATTTTTAAAAAGCAACGTACTACT
TTGATAGTTTTCGCGGAAAACCAGCTATCACCAAGTTTGATTGGACTTTCACCCCTAATC
TTAAGTCATCCCCGTATTTTTCAACAGACGTGGGTTCAGTCCTTCAGTGCGTTTTAAAAC
ACCTTCAACTTGCTTAAGAGTAGATCACTTGGCTTCGGGTCTAATACGTGTAACTTTAAC
GCCTTTTTAAGCTTGCTACATATATTAACTTACTGACTCATTATGCAAAAGGCACTTTGT
TGCTGTATTTATCAGCTTCAAATAAATATAAATTAACAAATTCAAATCTTTCCCTCACGG
TACTCGTTCACTATCGATTAGAAAAGCTTTTAGCTTAGAAGATGGTACTCCTATTTTCGT
ACAAATCATACTACTTTATGTTATTATTGATGTTGTAAAAGACTTAATACTTTCTTTGGA
TTTCAACATTTAGCTAGTTCGTTTTCACTCACACTCACGAGTTCTCGTTTGATTTTATGT
TACTAAGATGATTCAATTCACATAATTATTTAAGCATATTAAATGCAAGTTTTCTAAAGA
GACTCATAGTTCATAAGCAAGTGCCTTTCTATGATGTTTCGTCGCGCGACGTCTTTACTT
TCTATCAAGATTTCCTTTGATAACTTTTAAAATTGTTTACATTTAAGAAGTTGCTCTGTA
ACTTGAGCACATCACAGTATTGTAGCTGGCTATAAAAAGCAAGCAACTATCTCTTTAATT
GTAACGGTTATTTTAGCTGCTATTTTTACTGGATTTCAAGGCTTTGAATATAGCGTAGCT
AATTTTACATTATCTGACGGTGTATATGGTTCAACATTTTATATGGCTACAGGTTTTCAC
GGTTTTCATGTTTTTATAGGTACTATTTTTCTTAGTATTTGTTTATTTCGTTTATCAAAA
TCACATTTAACACAACAGCATCATTTTGGTTTCGAAGCGGCTGCTTGATATTGGCACTTT
GTTGACGTTGTATGACTTTTTCTATTTATTTCAATTTATTGATGAGGTGGTATTTAACTT
ATGACAAAAATTACTAATTTAACTAATATAAAGCTTACATTTTTACATGTTGCAGCTTTT
TTTATTATAATTTGTTATCACAACATTTACATTTTTACAGAAGAAAGTGTACTTCTTTTT
TGTTTTATTGCATGAGTAAATATTACTTGAAATTATATATCTCCACAAATTAATAAATCG
TTAAAAGAAAGAGGACACAATATCCAAATTAATTTTCAACATGTGACTAATGATAATGTA
ACAACTTGAAAAAAGTATCGTCAAGGTTATTTATTAAAAACAGCGCATATAGAAGTTTTA
AATAACGTAATCCCTTATTTAACATATTTGATCAAATCTTTTTTATTTCTAGAATCAAAA
AGTAGTACGTTACAGTCTATAACTCCTTATTTAAAAAGATTAAACATCGTGAAAGATTTA
GAGACTAAGTTAACTAAAATTTCTTATGTTACGGTTTGCCAGCGTATTCAAAATATGGCT
ACAATTCGTAATTTTTATAGTAGTCAATTAAAAATTAAATCTTTTCATTCCGAATCCAAG
TTAGACTTATTTGAACGTATAAGAAAATTAGAAATTGGCGCTTAAAAAAGTCTATAGCTC
AATGGTTAGAGCATACGCTTGATAAGCGTAAAGTTAATTGTTCGAATCAATTTAGACTTA
TTTGGCTTTAAATATGTACAATATAAATAAATCTTTTTTTTTAGCAAGCCCTTTAGAGCA
ATTTGAAATCATTCCAATATTGCCCATAGAGTTGTTTGGGTTTAATATTTCAATAACAAA
CGCCTCTCTCTTTTTAATGTTATCAGTAGCATTATCTATTTTTTGATCTAGTTTAGTTAT
ATACAATAATAGATTAGTTCCCAAAAATTGACAATCTGTAAAAGAAATATTTTATGATAC
TACTCTAACTTTGGTACAAGATAATTTAGGCAAAAAAGGGTATGCCTATTTCCCATTTAT
TTTTACAATTTTTACAATTATACTTTACTGTAATTTAATAGGTATGGTACCTTATAGTTT
TACTGTAACCAGTCATATAGCGTTTACATTTAGTTTAGCATTATCTATTTATATAGGTAT
TAATATTATTGGTTTTAGAACGCATGGTATTAAATTTTTTACAATTTTTTTACCTAAAGG
CGTTCCTTTATTTATTGTTCCTTTAGTAGTAGCAATAGAATTTGTATCTTATATTGTAAA
AGTTTTTACAATATCAATAAGGCTTTTTGCAAACATGACCTCGGGTCATACTTTACTAAA
AATTATAGCAGGATTTGTGTGAACAATGATTTCAATAGGAGGTATTTTTTTATATTTACA
AATAATACCATTAATTTTATTACTTGCGTTGGTTGGTTTAGAAATTGGTATTGCTCTTTT
ACAAGCATATGTTTTCACATTACTTACTTGTATTTACTTAAATGACGTTTTAGAAATGCA
TTAAAAAATTATGCCACAATTAGATCGTATTATTATTTTTGGTCAAATTTTCTGACTATT
TTTTATATTTTTAGTTGCTTATATTATTTATACCCATTTTGTATTAACTAATTTATCAAA
AATCTTTTTAGTTCGTTGGTGAAAGCTTAGAAAAGACACTACTCAGATTGTACTAAAACA
ACGTTTGACTGATTTCTTGGTCGAGTCAAATATTCAAATGCTACGTAAAATTTATACTAA
AATCAAAAGTATACTAATTTCTTTAAGTAAAAAATTAATACAAAATAATTTTAACAAATC
AAAAGTAGTTTTAAAGGATTTAAATTCTTTAATTATTCAAATTAGTTTAGAAACGGCTTT
ATACAGTAACAAAAGTATAAAAAAGTCGGGAACATATTCTCACTGAACTTAAGAAGATTA
TGTATTTATTAATAGTTATTTTACCTTTAGTGGGTACATTAGTTACAGGATTAGGCGGTA
GATGGCTAGGACGTAAAGGTGCAAACCTTTTGTCAACAATGTGTGTAGTTTTGTGTTGTT
GTCTTTCTTTAGTAGCTTTTTTTGAAGTAGGTCTTTGTGGAGTTCCTTGTTATTTATTTT
TAAGCCCTTGAATTAGTTCAGGGGCATTAAAGATTTCATGAGGCTTTTTATTTGATAGTT
TAACAACAACAATGCTTGTAGTTATTACTTCTATTTCTAGTTTAGTACACCTTTATTCTA
TTCAATATATGGAGTATGATCCGCATTGCCCTCGCTTTTGTCCTTTTTAGAAATATTTAC
ATTTTTTATGATCGTACTAGTAACGGCTGACAATTTTGTACAAATGTTTTTAGGTTGAGA
AGGAGTCGGTCTAGCTTCTTATTTACTAATAAATTTTTGATATACTAGACTTTGTGCAAA
TCAAGCTGCGATTAAAGCTCTTGTAGTAAATAGAGTAGGAGATTTTGGATTAAGTTTAGG
TATTTTTTCTATCTTTTTCCTTTTTGGCTCTCTTGATTATGAACTAGTCTTTGCTTCTGC
TAGCATGTATACAAATTATAATATTTATTTTTTTGGCTTACCAATAAATTTTTTAACGCT
CATCGGTATATTTTTACTAATTGGAGCCGTTGGTAAATCTGCTCAACTAGGTTTGCATAC
TTGATTACCAGATGCAATGGAAGGACCTACTCCAGTTTCAGCTCTTATTCATGCGGCTAC
TATGGTAACAGCAGGAATATTTTTAATAGTACGTTGTTCAGCTCTTATAGAGTTGTCTTC
AAATGTTTTATTTTTAATTACCATTATTGGATCCAGTACGGCTTTTTTTGCTTCTATTGT
TGGTGTTTTTCAAAATGATATAAAACGTGTAATTGCTTATTCTACTTGCAGTCAATTAGG
TTATATGCTCTTTGTGTGTGGTTTATCTTATTACAATGTAGGTATGTTTCATTTAATAAA
CCATGCTTTCTTTAAAGCATTACTTTTTTTAAGTGCAGGATCTGTAATACATGCATTATC
AAACGAACAAGATATGCGTCGTATGGGTTCACTAATAAACAATTTACCGATAACTTACGC
GTCAATGTTAATTGGTTCATTGTCTTTAGCCGGTTTTCCGTTTTTAACAGGATTTTATTC
CAAAGATTTAATTATTGAAATAACTCAAATAAGTTATTATAATAATTTACAAATTACATT
TGGTATCTTTGCTTGTTGACTAGCTAATATTTCAGTTTTTTTTACAGCATTTTATACGTT
CAGACTTCTTTTCTTGACGTTTATAAAAAATAGTAATAGCTATAGAAAACACATAGAAAA
TATCCATGAATCTCCGATGCTAATTTTAATTCCTTTAATTCTATTAAGTTTTGCAAGTAT
TTTTGTTGGTTTTTTAACCAAAGATTTATTTGTAGGAGTAGGCACATCTTTTTGAGGTAA
TGCTATAAATATCTTGCCACTTTCTTGCAGCTTATTAGAAATAGAATTTATGTCTTATCT
TATAAAATGATTTCCTTTTATACTAAGTGTTACTGGTGCTTTATTTGCTTATATAATAAA
TGTCGGTGTGCTTAAAAACAATATACAATTCGCTTACAATTACACTTTTAGAAAATTAGC
TTTTTCTTTAAATAAAAAGTTGTATTGAGATAAGTTGTATAATTTTTTAATTGTATCTTC
TCTAATGAAATTTGGCTATACTGTTTCATTTAAAAATATTGATCGAGGCTTTATTGAGCT
ATTGGGCCCATATGGAATATCACGTACTATTAAAAGCTGGTCAATACAAACGATTAAAAT
ACAAACGGGTCAAGTAACACACTACACTTTTTTTGTAGTGTTCGGTTTGATTCTTTTTTT
ATTATTTGTACCTGTTTTATCATTATTTTGATCTTTCGTAGATATTCGGTTATTAACTTT
TTGTTTTTTAGCTCTTTTTGTAGTTTAATTGAAATAAATGCAAACAATTAATTTATTATT
ACTCACTTCACTTATTCCTTTGTGCAGTGCTATATTACTTATTCTGATTCCAGGATCTTA
TTTTACGTTGATAAGAAACATAGCTTTTATAGCAAGTCAAATAACATTTATATGCTCTAT
TTTGCTTTGACTTTGTTTTGAACCAAAAACATCTTTATTTCAGTTTGTTTATACTATAAA
TTGGTTTCCCTTATATAATATTTATTATACAATAGGTATAGATGGCATATCTTTATTTTT
TATAATACTTACCACGTGATTAATTACAGCTTGCATATTAATTAGTTGAAATATGTCTAA
TAACCAAATAAAAGAATATTTAATTTGCTTTCTTTTATTAGAGGCTATTTTAATACAAGT
TTTTTGTGTTTTAGATGTCCTCTTTTTTTATATTTTTTTTGAAAGTGTACTTATTCCGAT
GTTTTTAATTATAGGAGTATGAGGATCTAGAGAAAGAAAAATTAGGGCTGCCTATCAATT
TTTTATATACACATTAGCTGGTTCACTACTAATGCTTTTAGCAATTCTAGTTATTTATTT
TCAACACGGTACGACAGATATTCAAATATTATGAAATGTTAATTTTAATACCCAAACGCA
AATTTTACTTTGACTAGCTTTTTTTGCAAGTTTAGCAGTAAAAATTCCAATGGTACCCTT
TCATATATGATTACCTGAAGCGCATGCAGAAGCACCTACAGCAGGATCTGTAATTTTGGC
TGGGGTTCTTTTAAAAATGGGCGGCTATGGTTTTTTGCGGTTCTCTTTACCTATGTTTCC
TGAAGCTTCACTTTATTTCGCGCCATTAATTTATTTATTAAGTATTATAGCAGCTTTATA
TGCTTCACTGACAACAATTAGACAAGTAGACTTAAAAAAAATAATAGCTTATTCTTCTGT
TTCACACATGGGTTTCGTTACATTAGGTTTATTTTCTTTTAATTTACAGGGAATAGAAGG
TAGCATAATTTTAATGCTAAGTCATGGATTAGTATCAAGCGCATTATTTTTATGCATTGG
CATTTTATATGACCGACATAAAACACGTTTACTTAAGTATTATGGTGGTCTTGTTCAAGT
TATGCCTATCTTTAGCTTATTTCTTTTGTTTTTTATATTTTCTAATATAGGTTTTCCTGG
TACAAGTAGTTTTGTAGGCGAGCTTTTAGTTTTAGTAGGGTTATTTCAATTTAGTCCTAT
ATCAACTTTTTTAAGTGCGTTTAGTATGATTTTAGGAGCAGGCTATTCTATATGATTATT
TAATAGAATTTGCTTTGGAAGTTTAAAACTTCAATACATTACAAATTTTCAAGACATTTC
TAGAAGAGAGTTCTTTATTCTTTGACCTTTAAGTATATTTATATTATGAATGGGTATATA
CCCAGAAGTTTTTTTAAATGTGATTCATTGCTCAAGTTATAATTTAATTACCTATTTCAA
TTAGTGCTATGCATTTTATTAAAACGCTTATTTTAGCAGCAATAAAAAAAGAGGCTTCTT
TTTATTGGCTTCCACGCTTTTTTGGCTTACTACTTTTACCTGGATTCTTGTTCGATACAG
AAAGTTTAATTTTATTTCAAAGTTTAGTTTTTTTACATGCAAGTCTAGGTTTAGAAACGA
TTATAGAAGATTATTTACATATTGAAATAATAAAGTTGCAGTGTGTATCGTTAACTAAAA
TATTTTCAATATTGTTAATTAATCTTAATATATTATATTTATTATATTCCATGCTATTTA
TTTCTTCTTACGACTTTTATGTATTACTGACAGAAATTTATTTTTTAAATACTGTTTGTG
CCTTGTTGATTTATGGTGTAATTTTAAATACTTCGAGTACTAGAGGTACTCCAGTTATTG
ATTGAAACATAGGTGGATTTTTCAGTCAAATATTAATTATTGGAATATGACTAACACTAT
GTTCAAACGCACCATATATTATTAGTTGAAACTCTCTTTTAGTACATGATTTTCTATCTT
TTGGTACAAAAAGCATTATTTTAACTATTTCTTTACTTTGATCATTAACTGTTTTTTCTT
ACAACAAAGTAGAAAAAACTAATTTTTATGAGTATTGAATCATTTCGATGCTAGCTATTA
TCGCTATGATTTTTATTAGTTGTTCGTATGATTTTTTAGCAATGTATTTAGCAATAGAAT
TTCAAAGTATTGCTTTTATATACTAGCGAGTTTTAAAAGAACATCTGAATTTCGACAGAA
GCAGGTTTAAAATATTTCATTTAGGCGCTTTTTCTTCAGCTTTATTACTTTTAGGCATTT
CATTACTTTATGGTTTTACTGGATTGACTAATTTCGGTGATTTATCAAAATTCTTTTTAG
GTATTTTAGCTACAAATTGTACTTCTGTAAAAATAATATTGTTTAGTATTATTTTAATCG
AAGTAGCTCTTTTATTTAAAATAAGCGCGGCTCCTTTTCATATGTGATCTCCTGATGTTT
ACGAAGGCGCACCTACAAATGTTACTTCTTTTTTTGGTATATTACCAAAATTAGCTTTAA
TTAGTTTAATCTTTAGAATTTTTTTTTTAGTTGTCGGAAATTATTACACAATTAAATTTT
ACATTAATAGTTTGTGCTGTTCTATCTATGTTTATCGGCACACTTGGTGCTTTAGCACAA
ACTAAATGGAAACGTTTTATTGCATATAGTACAATAAGTCATGTAGGGTTTATTTTAGCA
GGGTTTTCTACATTAGAATTTAATGGAGCATTTAGTGCATTATTTTACATTTTTATCTAC
ACTTTAACTTCTTTAGCTATTTTTTCTACTCTACTTTCGTTTAGATGCCTATCTTATCCT
AGTACATATCAACTACGCTATTTAACCGATATTAGTAACTTGGTAAAAACAAGTCCTATG
CTTGCTAGTAGTATTGTTTTAATATTATTTTCTATGGCTGGTATTCCTCCTTTTCCAGGC
TTTTTTGCAAAAGCGTTCGTCTTATTATCTCTTCTGCAAGAACAATTAATAGGACTTGCT
ATAATAGCAATAATTTTAAGTTGTATATCCTGTTTTTATTATATTCGACTAATTCAAATG
ATATATTTTTCACATATAAAAACAATACTTATTTTCTCCCCCGTAGAAAAAGAAAAAGCC
ATTGTACTTAGTATGATTATGTTGTTACTTTTGTTTATAGGACTAAAAATTGATTTAATT
TCTAATTTTGTTCACTGTATGCAGAATGTTTTACAATATTACAATTAACATCATTAAAGT
GTTTACTATCATACTTCCTCTCTTAATTGCTGTAGCTTACATGACATTGGCTGAAAGAAA
AGTAATGGCTGCCATGCAACGAAGAAAAGGGCCAAATGTTGTGGGTGTTTTTGGTCTTTT
ACAACCTTTGGCAGATGGTTTAAAATTATTTTCAAAAGAAACTATATTACCCTCAAGTGC
TAATATATTTATTTTTTTAGCTGCTCCTGTATTAACATTTTTATTAGCCTTATTAGCGTG
ATGCGTACTTCCATTAGATGAAGGAAAAGTTTTTTCCGATTTAAATGTAGGTGTTTTATA
TATTTTGGCTATTTCTTCTTTAGGGGTTTATGGTATTATAACTGCTGGCTGATCTAGTAA
TTCAAAATATGCTTTTTTAGGTGCTTTACGATCAGCAGCGCAGATGGTTTCTTACGAAGT
ATCTATAGGACTTATTTTAATCAATGTACTACTATGTGCAGGAACTTTAAATTTAACACA
AATAGTTCTCGCGCAACAAAATATATGATACATTATTCCTTTATTTCCTATCTTTATTAT
GTTTTATATTTCTATTTTAGCGGAAACCAACAGAGCACCTTTTGATTTACCTGAAGCGGA
AGCAGAACTTGTAGCAGGTTATAATGTAGAGTATTCTGCTATGGGTTTTGCTTTATTTTT
TTTAGGCGAATATGCAAATATGATACTTATGTGTAGTTTAACAACTATTTTCTTCTTTGG
TGGTTGACTACCTTTATTTAATATTCTTCCTTTATACTGAATTCCTGCAGTACTTTGATT
CGGCGTAAAAACAACTTTGCTTTTGTTTGGTTTTATTTGAGTACGCGCAGCATTTCCACG
ATACAGATATGATCAATTAATGCGTTTAGGGTGAAAAATTTTTTTGCCTCTGTCATTAGG
TTGAGTGCTTTTAATATCGGGGGTCCTTTTTTCTTTTGATTGACTACCAAATGAACGTAA
TTTATAACGAATATTCTGCCATTTTAATTTTTTTTACTGTAGCTTTTTTCATTTCTTTAA
TAATATTAATACTTTCTTACGCGTTAAATCCACAACAAGATGACCAAGAGAAAGTGAGTG
CATATGAATGTGGTTTTAATCCCTTTGACGATGCTAGAGCAACATTTGACGTCAGATTTT
ATTTAGTTGCTATTCTTTTTTTAATATTCGATTTGGAAATAAGCTTTTTATTTCCTTGAT
CATTAGTTCTTGGACAATTACCTTCTTTAGGTTTTTGAGCAATGATTCTTTTTTTGGCTA
TTTTAACGTTAGGATTTATTTATGAATGAAAAAAAGGCGCTTTAGAATGAGAATAATAAA
TATTTACTAGAGATTTTTAATTAACACAATACAATATGAACGTAACTTTACAAAGTGCAA
AAATGATAGGAGCAGGGTTAGCTACTATAGGTTTAACAGGAGTCGGAGCAGGAGTCGGAA
TAGTTTTTGGATCATTAGTAATTGCTTATTCACGTAATCCCTCTTTAAAAAATGAATTAT
TTGGTTACACAATTTTAGGGTTTGCTTTAACAGAAGCAATTGCTTTATTTGCTCTCATGA
TGGCTTTTTTAATATTATTTACTTAGTTTCTTTTAATTAACAAATATATTATGGCGAGTA
CAACTCTTTTTTGAATTTTTTCAATTATTTCTTTATTGTCTGCCTGTATGGTAGTGAGTC
TTTCAAATGCTGTCTATTCAGTATTATTTTTAATCATTGTATTTTGTAATACCGCTAGTA
TTCTATTATTATTAGGAGCTGAATTTTTATCCTTTTTATTCTTAATAGTATATGTAGGTG
CGATTGCTGTTTTATTTTTATTTGTAGTTATGATGCTAAACGTTAAAATAGATGGCGTAA
AAATTAACTATAGTACAATTTTTTTAATTGGTGTTTTTATAAGCATAATCCTTTTTATTC
AAGTTTGAGCTGCGTTGCAATTAAGTTTCGAGACTTACGCTAATATAAATGTATCTTTAC
CAAGTAGCGGTTTTCTTGCAGTGACTTCTTGAATCTTAGAAAAAAATATACCTTCGAATA
CCGAAAGTATAGGATTGATTTTATATACTTCGTATAGTTTAATATTTATTATGTGCGCTT
TTATATTGCTTTTAGCTATGATAGGTTCTATTGTATTAACGATGAATCAGCGTGCTGGCA
TAAAGCAACAGCAGATTTCGCTCCAATTATATAGGAATCAAAACAAAATAATACGATTTC
TAGATTTTAGAAAAATCTAATTAATTTGCGGATATAGATGAATGGATACATCAGTAATTT
TCCAAGTTAAAATTATGGGTTCGAATCCCATTATCCGCTTAAAGAGAGAATAGCTCAATG
GTAGAGCAATAGTTTTCAAAACTAAAGGTTAAAAGTTCAAATCTTTTTTCTCTTTCGAAC
CTTTGGAATCATGGTATCAAAAACCATTGCCTTACCACTTGCTATACGCCAAAGATAAAG
TGGGATTCGAACCCACGGTGGATTTTCCACGTTAGTTTTCAAAACTAAAGCTTTAAACCG
CTCAGCCATTTATCTATACGGGAATAGGACTCGAACCTATATTTTTAGGTCATGAGCCTA
ATGAGTTTTTACTCTATCCCGTGTAATCCATTTTATAATTTAGTAAAAATTTTTCTATTT
TGCCTAACGCTGGTAAAATGATTAAGAAATAAAAAAAATAGTAAAAGCTAGCTATTTGAC
CTATAATTATATAAGGATCTTCTACAGGCATACCGCCTATTCAACCTAGTATTAAACAAC
AAGCAGCCATACTTCAATACAAAACACGATATATAGGCCTAAAACGAGCTTCTAATTTCT
GTACTATGAATTCAGGGTAGTAATGCTAGTACAACTATAGCAAAAATCATACAAATAACC
CCACCTAATTTATGCGGTATACTTCTTAAAATAGCATAAAAAGGTAAAAAATATCATTCT
GGTACAATATGCGCTGGCGTTACCATGGGATTTGCTTCAATATAATTATCAGGATGCCCT
AATAAATTAGGCGAAAAATATACGAAAAAAGAAAAAAATATTATAAAAGAGACAATTCCT
AACAAATCTTTTACAATAAAGTAGGGATACATAGGTACTTTATCACTACTTGCATCAATA
CCTAGTGGATTTCCCGAACCTTCTTGATGTAAAGCAGCTAAATGAATTAAAGAAGCTGCT
GCAATTACAAAAGGTAATAAATAGTGTAAACTAAAAAAACGATTTAAAGTAGCATTATCA
ACAGAGAAGCCGCCTCAAAGCCAAGCAACTATAGAATCTCCGACTAAGGGGACTGCGGAC
ACTAAATTAGTAATTACAGTAGCTCCTCACAAGCTCATTTGGCCTCACGGCAATACATAT
CCTATAAATGCAGTTATTATCATTAATAATAAAATGATTACACCTATTACTCAGACAAAT
TGTCGAGGCGCCGTGTAAGAACCAAAATAGAGTCCTCTAAAAATATGTATATAAACTACA
ATAAAAAACATAGAAGCTCCATTTGCATGTGTATAACGTAAAAGTCAGCCAAAATTAACA
TCGCGCATAATATGTTCAACGCTAATAAAAGCTAAATCAACATGAGGTGTGTAATGCATA
GCTAGAAATATTCCCGTTACTATTTGTATTATTAAACACATAGCAGAGAGAAATCCAAAA
TTTCAAGCATAGTGAATATTAATTGGAGTAGGATAATCTATAAGATGGTTATTGACTATA
TTGAAAAGAGGTTTTTTAATTAAACGCATTGTTTTAATCGGACGAAGAATGGGACTTGAA
CCCATGGCCTACAAAGTCACAGTTTATCGCTCTACCAAACCGAGCTCTCTTCGCCATTTT
TGAAATACGGGGAAAAAGGGATTTGAACCCTCATCATTGATGTGACAAACCAATATTTTT
TAAACTATTTCACCGACAATGAAATACGGACAGAGGGACTTGAACCCTCATGAATAATAT
TCATCAAAACCTAAACCTGACATGTCTACCATTTCCATCATATCCGCTATTGGATAAAGA
GGGATTCGAACCCACGGTACGTACGATGATTTAGCAAACCATTGCCTTAAACCACTCAGC
CATTTATCCCTGCCCACTATCGGACTTGAACCGATAACTTAAAAAGAACAGATTTTAAAT
CTGTCGTGTTTACCTATTTCACCAAATGGGAACTACGGTTAATATTATGTTTTATCGAAG
CAATCGCTTTTCCAGGATTTAATGATTTAGGACAAGTTCGACTACAATTCATAATTGTGT
GACATTTGAATAATTTAGATTTTCCTCCTAATAGTTCTAGACGCTTTTGAGTGTTAGTAT
CTCTACTGTCTAATAATCATCGATAAGCTTGTAATAAAATTGCGGGGCCTAAATATTTAT
CATGATTTCATCAATAACTTGGACAACTAGCAGAACAGCAAGCACAAAGAATACACTCAT
AAATACCGTTTAATTCTGATCTATCTTTTTCAGACTGCAAATACTCTGTTTGTGAATTTA
CTTCATTCATAAGTCAAGGTTTTATGTATTTGTATTGTGCGTAAAAATTAGATAAATCCG
GTACTAAGTCTTTTATAATATACATATGAGGCAATGGATAAATCGTAGTCATTTTTGCAT
CTGCTTTTATTGGCTGTAAGCAAGCCAAAGTATTTATCCCATTTATATTCATAGAACAAC
TGCCACAAATACCTTCTCTACATGAACGTCTGAAAACAATACTAGAATCTTGCTCATCTT
TGATTTTTAAAAGCGCATCTAAAATCATAGGTCCACAATTTTTTGTGTGTATAGGATAGA
TATTAAATCGAGATTCCATTTGATTTGAAGGTGATCATCTATATATACGAAAAAATTTTA
AATTTAAATCATTATAAGGTATCGCTTGAAAAGAAATTTTTTTAAATAATTTCATCGCAT
AAGAACGGGTAGGCCCGTTCTTAAATATAAAATAAATTATAATGAACAATTCGTATTTAT
TTACTTACTTTTACAAGTATTGAATAGTAAATCGATATGTCTAGTGATCTTCTAGAATGT
TCTGAAAAAGCAAAGGTTAATTTTGTGCTTTTAAGCTGTCAGCGCTTATATAATGTTAAC
GTGGCTACTCGGCGATGCAGAAAACGATACAACCGATGCACTATTGGTTAATATATCCCA
ATCCTCTCGTACTAAAGATAAACCTATTTTTTTTCTCCCACAACAGATAGGATGGTAAAG
AAATTTTCACGAAATTTCCTCCCACTGCTGAAGGTCACCCCTCATACGGCTCCCTTGGAA
TGTCTAATATCGTGACAATGACCGTGCATAAGTCTTATTAGTTTTTAATAACCTTTTTAA
TAATTGGCCATACTTATTGTTGACAGAAAGCCGTCTAGCTCAATAAGTAACTCTTCCGTC
ATATGGCTACTTTGTCCGGCTACTTTTGTAGATAGAATAATATTTCGTTGATCCCATCTA
CTCCAGCTGTTCGTTTTCCCAAGTTGTCTTGAGTCACTTTTCGAACAGCTAAAAACTTTG
AAAGTCATGTTTTATGATTTGTTTCTAATACCGATCTCATATCCCCTTTTTTACTAAATT
CAAAAATTTTACACTGCAATCTATACAGTCAAATTCTTTTATTTTTCATTGTTATTGTAA
TCTTAACAATTTTTATTTAGATAAATTTGTCTACACGTCTGCATATCCATAGGCTTTCCC
TATGGCGTTGGCTTCTTGTAGAATCCTGATATTAATATACATTAACACTATAAAAAGCGC
CCGGTTTATACGAATATTTACTTCGTTCCAATATTACATACATATAGTCAGTAAGCCCCT
CTATTCCCTCTAAAGCCGGTACTCCTTCGGCCACATTAGATTTTACCTTATGTTTAGAAC
TCACGATGTTTCGTGTTAACGGGGTGTTTAACTTATAATTATCCCCCGCTATGACATATT
TAGGGAATGTTATTTCGGCCATAACTGCTTTTCTTGGCAGATTTACTGATATATATTCTT
TTCAAGTTATTTATAAGTAACATCCACTTAAATTTATGCCCTGCTTATACTTTGTAAATA
CTATTTTCACAATGCATAGGGTTCACTGTTTGTAAAACAGCTCATGGATCAGCATTAGGA
GTAATGCGTAGGCCCAAACTCGCTTCCTACCTGTAATATTAGTTTAAATTAGCTATTCAC
GAGAAGTACATCTCTTCTCTTACTAGCAACGAATCGCCCGACATCGAGGTATCAAACCAT
GGCGTCGATAAGAACTCTCAGCCATGATAAATCTGTTATCCCTAGAGTTTCTTTTTTCCG
ATAAGCGACAGTATTTCCATTCATTACTGCCGGATCATTATGACCGACTTCCGTCCCGGT
TTGAGTTGTAGCTCTTACCGTCAAGCAAACTTTTACCATTACGTGTTATAATAGCATAAA
CTGCTAGTTAAAATTCACTTTTGCGCACCTCCGTTGCAATTTAGGAGGTCCTCGTCCCAA
GTAAACTACCCTTTTTACATATTTCCTGCTTAGTAAGCAATTTTTTGTACTCAAAGTAGT
TTTTCAAGATTGCACAAATGTGTTCCTACTTTTACTGTACTGTGAACAAAATTATTGCGA
CGTAAAATTATAGTTAAGAATCATAGGGTCTTTCCGTCTTGTTGTAGGATGTCTGCATTT
TCACAGACAATGTAATTTCGCTGAGACTATACTAGAGACAGTGGGGTAGTCGTGACGCCA
TTCATGCAGGACGGAATTTACCCGCCAAGGAATTTCGCTACCTGAGGATCCTTATAGTTA
AGACCGCCGTTTACTTGGGTTTATAACATATGCGTAAACATATATTTTTCGCTTTCAAGC
ACTGGGCAGGCGTCAAACCTTATACGTCTTCTTACGAATTTGCAAAGTTTTATTTGTTAA
ACAGTCGCTACCCCTATTTTTTGAAACCTTAAAGGTACTCTTTTTTGCGAACGTACAGAG
TAAATTTGCCGAGTTCCTTAAGTATAGTTATCTCATTCGTCTTTATTTTCTCAATAAGTT
CACCTGTGTCGGTTTTAGGTACGGTCAAACTTCATGTAATTTTCCTGAAAAATAATTTCC
AGTTTGTTGAATTATTTTTTTACACAAACGTACTTTGCAAACATGTGGGTAAAAATTTTT
TAAATATCGTTGAATATTTTACGTTAGATATAAAATTTCTTAAATTTTTAGAAAATACGT
CTAACAAGCATTTAAAAATTATTTTCTCTTGCCAAATTAGTAATAGCAACGATAGTACTA
CAATGTTATATTTTTTCAAATCTTTAGGTTTTCAACGATATAGTTCAATTGGTTAGAACG
ACGGAATCATAATCCGTAAGTTGTGGGTTCAAGTCCCTCTATCGTTTAGCTCTTATCGTC
TAATGGTTAGGACAGTGCTTTTTCAGGGCATCAACGTGAGTTCAAATCTCACTAAGAGTA
ACAAATCTTTATATAAATACGTATCCCATAAGAATTCAAAAGTGAAAAAGATTTTACTAG
ACCTACTAATTTATTTTGGGATCTCTAGGTAGTTAAAACAATTATTTATACATATGCATA
AGTCTCTAAATATCTGAATTTTTCGCTGAATATATTCTACTAATCATAAAGATATAGGTA
CGTTATATTTAATTTTTGGAGCTTTTTCTGGTGTATTAGGCGCATGTGCCTCAATATTAA
TTAGAATGGAATTAGCGCAACCAGGCAACCAACTTTTGTTAGGTAATCATCAAGTATACA
ATGTATTAGTCACAGAGCATGCATTTTTAATGATCTTTTTTATGGTAATGCCTGTACTAA
TTGGTGGATTTGGTAATTGGTTTGTACCAATCATGATAGGGGCGCCAGACATGGCTTTCC
CAAGGCTAAATAACATAAGTTTTTGATTATTGCCTCCGTCATTATGCCTTCTTTTAGGAT
CTGCTATGGTCGAAGTAGGAGCCGGCACAGGGTGAACTTTATATCCTCCTTTAAGTTCTA
TACAAAGTCATTCAGGTGGTGCTGTAGATCTTGCTATTTTTAGTTTGCATCTTTCAGGTG
CTTCTTCCATATTAGGAGCTATTAATTTCATTACTACTATATTTAATATGCGTAATCCGG
GTCAAAGCATGTATCGTATACCTTTATTTGTTTGATCTATACTAATAACAGCTTTTTTAT
TGTTATTAGCAGTACCTGTTTTAGCTGGAGCTATTACGGGATTTGGAATTGTCAGCCATA
TTGTATCAACATTTTCCAGAAAACCTGTTTTTGGTTATATAGGAATGATTTATGCTATGC
TTTCTATAGGTATTTTAGGATTTATAGTTTGAGCACATCATATGTACACCGTTGGTTTAG
ATGTTGACACGAGAGCTTATTTTACAGCGGCTACTATGATTATTGCCGTGCCTACAGGAA
TAAAAATTGGGCGCAGTTTTTGCTATATTTGCTGGCTTCTATTATTGATTTGAAAAAATA
TCAGGGTTTCAATATTCTGAAATATTAGGTCAAATTCATTTTTGAGGCACTTTTATAGGT
GTGAATTTAACTTTTTTCCCAATGCATTTTTTAGGACTTGCAGGTATGCCTAGACGTATC
CCGGATTACCCTGATTCATATGCAGGTTGAAATGCAATAGCTTCTTATGGTTCATATGTG
GCTTTATTTAGTACGCTATTTTTTTTCTACTTAGTATTTAACACACTTGTAACAGTAAAA
AAAGCGCCTGCAAGAAATAATCCTTGAAATTTTGAAAATTCAAAAACAGGTTCAACTACA
CTAGAATGAGAAATTTCTTCACCTCCAGCATATCATACATTTAATGAAATTCCAGTAGTA
AGAGAAACAGAAATATCTCTAAAAATAAATTAATTTATGTTAAAAAAAAACACTGTATTA
TTATTTCTAGGATTAATTTTGTTAATCCAACTATTTTATAGTCGTGTAATTTTTAGCGAT
TCTGCTGAAGATTGACAATTAGGATTTCAGGATCCTGCAACGCCTATAATGGAAGGGATC
ATAAATTTACATCATGATTTTATGTTTTTTATTTGTGGAATATCTATTTTCGTGTCTTGA
ATTTTAGCACGTACGTTATGGCATTATCATTGAACAAAAAATGAGCATCCTTCTGCAATG
GTTCATGGCACAGCTATTGAAATAATATGAACTATAACTCCTAGTATCACTTTGTTAGCA
ATTGCTGTACCTTCTTTTGCATTATTGTACTCTATGGACGAAATAATTGCTCCCGCTATC
ACTATTAAAACAGTAGGGCATCAATGATATTGAAGTTATGAATACTCGGATTACACAAAT
GCAGATGATAGTACAATTTTGTTTGAAAGCTACATGATTCCAGAAGAAGATTTAACTTTA
GGTCAGTTACGATTATTAGAAGTAGATAATCCTATGGTAATACCTGTAAATACACATGTG
CGTTTAATTATAACTGCAGCAGATGTTTTGCATAGCTGAGCCGTACCTTCTCTAGGTATA
AAATGCGATGCTGTACCAGGAAGATTAAATCAAAGCTCTCTTTTTGTAAAACGTGAAGGT
CTTTTTTATGGCCAGTGTAGTGAAATTTGTGGTGTAAATCATGGTTTTATGCCTATTGTT
GTAGAAGCTGTGTCTTTACCAAACTATATTTCCTGAGTAGCTAATAAACTTAGCGAAGTT
TGCTATGCGTTTATCTTTATTTCAATTTTTCTTTTTAAGTTTACTTACTTTTTTTTTATT
TTGATTTAATCCAAAATACTTAACTTATACAATACGATTTCTTAAAAAATTAAAAAAGCG
CTCTTATTATGACAAATTGAGTTTTATAAAAACAGCCAAACAATTACAACGCCATCCTTT
TCACTTAGTTGATCCTAGTCCGTGGCCAATAACAGCAGCTATAGCAGCTTTTTCGTGTGC
TTTAGGTGGAGTTATGTATATGCATGCGTACAATAATGGCGGCTACTTATTATTAAGTGG
TTTTTCTTTATTACTATTCACAATGTTTTCATGATGACGTGATGTTACAAGAGAAGCTAC
TTTTTCCGGACATCACACAGGGGCTGTTCAAAAAGGATTACGCTATGGTGTAATTTTATT
TATAGTTTCAGAAGTGCTATTTTTTTTTGCTTTTTTTTGAGCCTTTTTTCACAGTAGTCT
CGCTCCTTCTATTGATATAGGTTCTATGTGACCCCCTAAAGGAATAGTTGTGTTTAGTCC
TTGGGAAGTCCCTTTTTTAAATACAATAATATTGTTATTATCTTTTTTTCATAGTATTAT
TTTATGAATTATTTTTTTTTTTACTTGCTTGTTTTTTGCAAAAAATAATGTCTAAAAGTG
GGTTTGAACCACTGTCCCAAAGATTTTCAATCTTTTGCTCTAACCACTGAGCTATTTAGA
CTTAAGTACGTTTTTTCCATATTTAGATCGCGCGTTTTTTCGATTAGCTACTGCTTGTAA
ATCATAAGTACCTCTTATAATATGATAACGTACTCCCGGAAGATCTTTTACACGACCACC
TCTTATAAGTACGACTGAGTGTTCTTGTAAATTATGTCCTTCGCCACCAATATAACCTAT
GACAAAACGTCCTGTACTAAGACGAATTTTAGCTACTTTTCTTTCGGCAGAGTTAGGCTT
TTTTGGATTAGTTGTGTATACTTTTGTACAAACCCCTTTTTTTTGCGGCATTTTATTTAA
AGCAGGCGTTTTCATTTTTAAATTTTTCGTTTTCTTGGATGTTTAATTTTTTGTTGTAAT
GTTGACATATTTTTTTTTTTTAAGTAATAAGGGACTTGAACCCCTAACCGTTTTAGTGTA
AACAAAATGCTCTACCATTGAGCTAATTACTTACATCTGGGAAGATTCGAACTTCCAACC
TTTAGATTCGTAGTCTAACGCTCTATCCAATTGAGCAACAGATTAGACAGTTCAAAAATT
AATTGACCAGGCCTAATATAACAACAATGACTTACTATAGGCCCTTTACCTTTACCCATA
CGAGTTTCCGGACTTAATTTTGTTATTGCTTTTGTAGGTTGCATATAAAACCAGACTTTA
ATTTTGCCTAAACTAGTTTTTTTTTCAGCTACTTTAATTTCTTTTAATATTTTCATTTTA
ATATTATTTACCTGTTTAATATCAATTTGTTTGTACTCTAAAGAACGTAATCCAAATTGG
CCTCTTTTTGCTAGATGACTTGTCTGGTTTATATTTTTTTTTATTACTTTGTGCTGTCTT
GTAGGATTATTTTTTGGATTAAATCTTTTCATATTAAATTGTTTTATATGCCATTCAGAC
TTGAAGATTACATACACCTTGTTTTGTATATAATGGAATTTCATAAAACTCTATATGAGT
ATTTAACTTTTGTAACGGAACTGCACCCGTGCGAAATACTATATTATTAGACATACGGCT
TCGACTACCACCAAAACGACCGACATACTTTATTTTTATCCCTATAAACTCAAAAAGTTG
CTGTCCGGAAACCGTTTTCAAAATTACCCTTTTGTAAGAGTCATTAACTCTATAGTAATT
GTATTGCGGATTCTGTAATAAACAACAAGTATTGCTAAACCTATAGACGATTCTGAGGCT
GCTACTGTTAATATAGCTAATGCAAATAATTGTCCTATTATATTATCTAGAGAAAGGGAA
AAAAAAATAAAATTAAAACTAACTGACAAAAACATTATTTCTAATGACATTATTATAATT
ATAATACTTTTTTGGTTTAAAAAAATACCTAACACACCTACTAAAAATAAAAAAAATGTG
TAATTTTCACAGTATAATTGAGTAATCATTTATACATTTGAGATAGCAAATTATAGCAAA
TTTTCCAGCCGCAGGTTCCCCTACGGCTACCTTGTTACGACTTCACTCTAGTCCTTTCGC
TACCATGGAAAAAAATATGCTTTTTTGTCTTCAAGTAGAGTAAATTCCCGTAGTGTGACG
GGCGGTGTGTACAAAACCCGAGAACTTATTCACCGCGACAATTCTGATCCGCGATTACTA
GCGATTACAACTTCATATTCTCGAGTTGCAGAGAATAATCCGAATAAATATTTTTTAAAG
ATTTTGCTCCAGCTCACGCTTTCGCTTCTCGTTGTAAATATTACTTTGTAGCACATGAAA
GTAGCCCACCTCATAAGGGTCATGCGGACTTGACGTCATTTCCCCCTTCCTCAAAGATGT
TCTAAGCAGTTTATAATATATTAATATATTATACAAAAGTTTCGTCCGTTTGCTGGAATT
AACCAAACGCCTCACGGCACGGACTGACGACAGCCATGCAACACCTGTGACATTAATGTC
ATACAAGAGTTGGTAAGGTTCTGCGCGTTTTTTCGATTTAAACCACATGCTCCACCGCTT
GTGCGAGTTCCCGTCAATTCCTTTGAGTTTTAATCTTGCGACCGTAATCCCCAGGCGAAG
TGTTTAATGCCTTAGCTTCGCCTCTGATTCAAAAACAAACACTTATAGTTGAGGGCGTAG
ACTACAGGGGTATCTAATCCCTTTTGATACCTACGCTTTCGTGCCTTAGTGTCAGCTATA
ATCCAGATTATTGTTTTCACTTTTGGTGTTCTTTTGAATATCATCGCATTTTATCACTAC
TTTCGAAGTTCCATAATCTTTTCTTATGCTCTAGTGAATTAGTTTAGTAACTTGTTATAA
ACATAAAATTTAAATTTTTTTTACTACTTAATGCACCACCTACGCACCTTTACGCCCAGT
CAATTTGAATAATACTTGCTCCTCTCGTTTTACCGCGGCTGCTGGCACGAAATTAGCCGG
AGCTTTGATTGTAAAATTTATTCTTATTTAGTCTATTTTACAAAGTGATTTACAACCTAA
TAGGTTTTCTTCTCACATGTGGCCTAGCTAGGTCAAGCTTTCGCTCATTGCCTAAAATTC
CTCACTGCTGCCTCTTAAAGAGTCTGGACCTTATCTCTGTTCCAGTGTGATTGATCGTCC
TCAAAGACCAATTAAGGATCATGGGCTTGGTATGTCTTTTAAACGACCAACTACCTAATC
CTGTGTAAACTTTTCTTAAACCAATTTCAATTTTTTAGGGAATTTACCACAGTTTAAGAT
ATATTTTTACATATTACTCACCCGTACGCTATTTTTTTATATTTTACAAAAACTATTAAA
CTTGCATGTGTTAGGCTGGCCACTAGCATTCATTCGGAGCCAGGATCAAACTCTTTTTAT
TATTTTATGTTCTTGTATTTGCTACCCCAAAATTAATTTTGGTTATACAAAATTATTCAC
CGAGTACAAGCAGAAGCTGTTCCAATTTCATATATGTATAAATTTTTAAAAATAATTTTG
TTAATAATAATATGGTTGATTTTACAAAAAATTTTATATTTTTTTGTTTTAATGTAAAAA
AGCTTTTTTTTGTTCATAATGTATCAAGATGGACAGATTTGAACTGCCATTCCCTTGCAC
CCAAAGCAAGTACGTTACCCTTACGCTACATCTTGGTATAACTCTTTCTGAATAGGATTC
GAACCTATAACCTTGTAGTTAACAGCTACCTGCTCTAACCATTAAAGCTATCAGAAAAAA
GCGAAAAAAGGGATTTGAACCCTTATACTGACTTTGGCAAAGTCATGCTTTACCTGTTAA
ACTATTTCCGCAATTAAAAGCTAACACAAAATTGAGCAATTATTATTATGAATGCAAGAA
ATAAAAGTATATTGCTATCTTTATACATGTTTATTGTATTTACATGTATTACTACATCTC
AAAGCAAATGACGAATACCATTACTTATATGATACAAGAATATGCTGATTACGAATAATT
TACAACTAAACAAAAACCAATCAGACACAACATAGTGTACTAAAAAATGTATAGTCATGT
GAGAAAAATAGATACTATGTAATAAAAAAAAAGGACTTATAATTAAAACGAACATGATAA
CACCAGAGATTCTATGCCAAATAGAAAAAATAGATGCTTTTTGAGGGTTATATATAGTTA
AATGTGGTGAAATTGGTCTATTTATATTGCGCATATTATAATTTACGTT
>Pyropia_perforata_KJ708768.1
TCCTATCAAATACAGCTTTCGCTTTTTTTTTAAGGGCCGACTAAATTCAGTTACTTAAAA
TTTACTGAAAACCCTTGAACAATAGACGATCATGATTTGTTTTCAACATGATTGACGCTA
CTCATGTCAGCATTAGCACTCCTGATTTTTAATATGCAATTTAACATTAACATAAAAGAC
TACAGGACGTTCCGCTACCACTAAGCTAAATATAACTTAATTCGGTGCTTCGATATATAA
ATTTAAGCCTCTTTACATTATAAATGAACAAAATAAGTAAAAATAATGAGCTAAAACGCT
TTCTCCAATAGATGGCTGCTTCTAAGCCTACTCTGTTTATTCGAATTATTTTTCATTTTT
TCACTAATTCATAATTTTGAGATCTTAGCTACCGATTAGGGTTGTTTCCCTTTTGACATT
AGACCTTATCGCCTAATGACTGTCTGCTGCTAAAAATATAGTTTGGAGTTTAATAAAACA
TAGCAAAATCTAAGTTTAATAAGTAGCTCTACCCACATTTTTTAAAAGCAACGTACTACT
TTGATAGTTTTCGCGGAAAACCAGCTATCACCAAGTTTGATTGGACTTTCACCCCTATTC
TTAAGTCATCCCCGTATTTTTCAACAGACGTGGGTTCAGCCCTTCAATGCGTTTTAAAAC
ATCTTCAGCTTGCTTAAAAATAGATCACTTGACTTCGGGTCTAATACATGTAACTTTAAT
GCCTTATTAAGCTTGCTACATATACTAACTTACTGACTCATTATGCAAAAGGCACTTTGT
TGCTATATATATTAGCTTCAAATAAATATAAATTAGCAAATTCAAATCTTTCCTTCACAG
TACTCGTTCACTATCGATTAGAAAAATTTCTAGCTTAGAAGATGGTACTCCTATTTTCGT
ACAAATCATACTACTTTGTATTATTATTAATGCTACAAAGGACTTATTACCTTCTTTGGG
TTTCAGCACATAGCTGATTCGCTTTCACTCACACTTACAAATTCTCGTTTGATTATATGT
TACTAAGATGATTCAATTCACATAAATGTATAAGCATATTAAATGCGAGTTTTCTAAAGA
AACTCATAGTTCATAAGCAAGTGCCTTTCTATGATGTTTCGTCGCGCGACGTCTTTATTT
TCTATCAAGATTTCCTTTGATAACTTTTTAAATTATTCATATTTAAGAAGGTGTTCAGTA
ACTTGAGCACACCATAGTATTGTAGCAGGCTATAAAAAACAAGCAACGATATCTTTAGTA
ATAACAGTTGTTCTAGCCGCTATTTTTACAGGATTTCAAGGTTTTGAGTACAATGTAGCT
AATTTTACATTATCTGACGGTGTGTACGGCTCAACATTTTATATGGCTACAGGATTTCAT
GGATTCCATGTTTTTATAGGTACAATTTTTCTTGGTATTTGCTTATTTCGCTTACTGAAA
TCTCATTTAACACAACAGCACCATTTTGGTTTTGAAGCAGCAGCTTGATATTGACATTTT
GTCGACGTTGTATGACTTTTTTTATTTATTTCAATTTACTGGTGAGGAGGTACTTAATCT
ATGGCAAAAACTATCAACTTATTTAACGTAAAATTTACATTTTTACATATTGCAGCTTTC
TTTGCTGTAATCTGCTATCACAATATTTACATTTTTACAGAAGAAAGTATACTACTCTTT
TGTTTTGTTGCGTGATTAAACATTACATGAAATTATATATCGCCCCAAATCAACGAATTT
TTAAATGACAGAAGCAATAAAATTGATTCTAATTTTCAGCAGGTTAATAATAATAATATA
ATAACCTGAAAAAAATATCGCCAAGGTTATTCATTAAAAACAGCACATACAAAAGTATTA
AATAATATAACCTCTTATTTAATTCAGCTAATTAAAACTATACTTTCGCTAAAAGCACAA
AGCAGTAAATTACATTCTCTAGCGCCTTATTTAAAAAGATTACATTTAGTAAAAGATTTA
GAAACAAACCTAATTAAAATTTCCCACATTACGACTTGTCAACGCATTCAAGATATGACA
GCAACTCGCAATTTTTACACTAACCAAATAAAAGTCAAATCTTTTTATTCTGAATCTAAA
CTAGATTTATTTGAACGTATAAGAAAATTAGAAGTTGGTTATTAAAAAAGTCTATAGCTT
AATGGTTAGAGCATACGCTTGATAAGCGTAAGGTTGATTGTTCGAATCAATTTAGACTTA
TCTTACTTTTAACATGCACCATACAAACAAATTACTTTTTTTAGCTAGTCCTTTAGAACA
ATTTGAAATTATACCTTTATTACCCATAGAGTTATTTGGATTAAATATATCGATAACAAA
TACATCTTTATTTCTAACATTATCAGTAGCTCTATCTATTTTTTGATTCAGCTTAATTAT
TTACAAAAACAAGTTAATTCCTTCAAATTGACAATCCGTAAAAGAAATTTTTTATGATGT
TACCATAACTTTAGTACAAGATAATTTAGGAAAAAAAGGTTATATTTACTTTCCATTTAT
CTTTACAATATTTACAGTAATACTTTATTGTAATTTAATTGGTATGGTTCCCTATAGTTT
CACTGTGACAAGCCACATAGCTTTTACATTCGGTTTAGCTCTTTCTATTTATATTGGTAT
TAATATAATTGGTTTCCAAGCTCATGGCATCAAATTTTTTACAATCTTCTTACCTAAAGG
TGTTCCACTATTTATAGTACCTTTAGTAATAGCAATCGAATTTGTCTCTTACATTGTAAA
AGTCTTTACGATATCAATAAGACTTTTTGCAAATATGACTTCTGGTCATACTTTATTAAA
AATAATAGCAGGATTTGTGTGAACAATGATTTCAATAGGAGGTATATTTCTATATTTACA
AATAATTCCATTAGTGCTGTTACTTGCTTTGGTTGGTTTAGAAATTGGTATTGCTTTTTT
GCAAGCTTATGTTTTTACATTACTTACTTGTATTTATTTAAATGACGTTTTAGAAATGCA
TTAAAAATTTATGCCACAATTAGATCGCGTTATTATTTTTGGTCAAATATTTTGACTTTT
CTTTATTTTTTTAATTGCCTACGTCATTTATACACATTTCATACTAAGTAACTTATTGAA
AATTTTTTTAGTTCGCTGATGAAAACTTAAAAAAGATATTATTCAAATTACATTAAAATT
ACGTTTGACTAATTTATTAATCGATACAAATACTCAATTGTTACGTAAAATTTATTACTT
GACAAAAAGTATACTATTTTCTTTAGCTAAAAAAATAAAGCAAAAATCTTACAATGACCC
TAAGCTAGTTGTAAATGACTTAAATCTTTTAATTATACAAATTAGCTTAGAAACGGCTTT
ATATAGTAATAAAAGCATTAATAAATCTAGTACATATTCTTACTGAACTTAATCGAATTA
TGTATTTATTAATAGTTGCATTGCCTTTAGTAGGCACTTTAGCTACAGGACTGGGCGGTA
GATGAATAGGACGTAAAGGCGCAAATGTTTTTTCAACATCCTGCGTAATCATATGCTGTT
TTCTGTCTTTAGTAGCCTTTTTCGAAGTTGGTCTTTGTGGAGTTCCTTGCTATTTGTCGA
TAAGCCCTTGAATTAGTTCAGGGGCATTAAAAATTTCATGAGGTTTTCTGTTCGATAGTT
TAACAACAACAATGCTTGTAGTTATTACATTTATTTCCAGTTTAGTTCACTTGTATTCTA
TCCAATACATGGAGTATGATCCTCACTGTCCTCGCTTCTGTCTTTCCTAGAAATTTTTAC
ATTTTTTATGATTATCTTAGTAACTGCAGATAACTTTGTGCAAATGTTTTTAGGATGAGA
AGGAGTTGGACTAGCTTCTTATTTATTAATAAATTTTTGATATACTAGACTTTGTGCCAA
TCAAGCTGCAATTAAAGCGCTTATTGTAAATAGAGTAGGCGATTTTGGATTAAGTTTAGG
TATCTTCTCTATTTTTTACCTTTTTGGTTCTGTTGATTATGAACTAGTATTCTCTTCTGC
TAGTATGTATACAGATTATACTATTCATTTTTTAGGCTTAACCATACATTATTTAACTCT
TATAGGATTTTTTTTATTAATAGGGGCGATTGGCAAATCTGCTCAATTAGGTTTACACAC
TTGATTACCAGATGCAATGGAAGGACCTACCCCAGTTTCCGCTCTTATACACGCTGCTAC
TATGGTAACTGCAGGAGTATTTTTAATAGTGCGTTGTTCGCCTCTTATTAATTTGTCTCC
AAACATTTTATTTTTAATTACTATCATTGGTTCTAGTACAGCTTTCTTTGCCTCACTTGT
TGGCTTGTTCCAAAACGATATAAAACGTGTAATTGCTTATTCTACTTGTAGTCAACTAGG
TTATATGACTTTCGTGTGTGGGTTATCTTATTATAACGTAGGTATGTTTCACTTAGTAAA
TCACGCGTTTTTTAAAGCTTTACTCTTTCTAAGTGCTGGCTCAGTAATACACGCATTATC
AAATGAACAAGATATGCGTCGTATGGGTTCACTATTAAACAACTTACCCATAACTTATGC
AGCAATGTTGATAGGTTCTCTATCATTAGCAGGCTTTCCCTTTTTAACAGGATTTTATTC
TAAAGATTTAATTATTGAACTAACCCAAATAAGTTATTATAGTAATTTACAAATAAGTTA
TGGTATCTTCGCTTGTTGATTAGCAAATATTGCGGTATTTTTCACTTCATTCTACACATT
CCGACTTATATTCTTGACTTTTATCAAAAATAGCAATAGTTACAGAAAACACATAGAAAA
TATTCATGAATCTCCTTTATTAATTTTAATTCCTTTAATTTTATTAGGATTTTTTAGTAT
TTTTGTTGGCTTTTTAACAAAAGACTTATTTGTTGGAGTAGGAACTCACTTTTGGAGCGC
TGCTATAAATGTATTACCTATGTCTTACAATTTACTAGAAGTTGAATTTATGTCTTATTC
TATAAAATGGCTTCCTTTTATGTTAAGCACTTTAGGTGCCTTTCTTGCTTATACAATAAA
TATAGGCATATTTAAAAAGAATACTAAATTTGCTTATACTTATATATTTAGGAAACTATC
TTTTCTTTTAAGCAAAAAAGTATATTGAGACAAATTATATAACTCTTTAATCATATCTCC
TTTGATGAATTTTGGTTACATTATTTCTTTTAAAAATATTGACAGGGGGTTTATTGAATT
ATTAGGCCCGTACGGAATTTCACGTGTTATAAAGAATTGATCAATAAAAATAATAAAAAT
ACAAACAGGTCAAATAACTCATTATACCTTTTTTATTGTGACTGGTCTATGTTTTTTACT
ACTACTAGCACCGGCTTGAGTTTTTTTGGAATTGTTTTTAGATATTCGATTACTCACTTT
TTGTTTCTTAGCTCTTTTTGTAGTCTAACTTAAATATATGCAAATAACCAATTTATTATT
GTGAACTGCGCTTGTTCCTTTATGCGGAGCTATAGTACTTTTATTAACTCCACGATCATA
CTTCAATCTAATAAGAAATATTGCTTTTGTAACAGGCCAATTAACGTTTATATGTTCTGT
TTTGCTGTGGCTTTGTTTTGAATCAAAAACATCTTTATTCCAATTTGTTTACACTATAAA
TTGGTTCCCTACGTATAATATTTATTACACAATAGGTATAGATGGTATATCATTATTTTT
CATAGTACTTACAACATGATTAATTATAACTTGTATACTAATCAGTTGAAATGTACCGAA
TGATCAAATAAAGGAATATTTAATTTGTTTTCTTATACTAGAAACTATTTTAATTCAAGT
TTTTTGTGTGCTAGATGTCTTGTTTTTTTATATTTTTTTTGAAAGCGTGCTTATTCCAAT
GTTCTTAATTATAGGAATATGAGGTTCAAGAGAAAGAAAAATTAGAGCTGCATACCAATT
TTTTATTTATACACTAGCAGGTTCATTACTAATGCTTTTAGCAATTTTAGTAATTTATTT
TCAGCACGGAACTACAGATGTTCAAATATTATGAAATATTAGTTTTGATATTAGAACGCA
AATTTTACTCTGGCTAGCTTTTTTTGCCAGTTTAGCAGTAAAAATACCTATGGTACCTTT
TCACATATGATTGCCTGAAGCACATGCAGAAGCACCTACGGCAGGTTCTGTAATTCTAGC
AGGAATATTATTAAAAATGGGTGGTTACGGATTTCTACGATTTTCTCTGCCCATGTTTCC
AGAAGCTTCTTTATATTTTGCACCATTAATTTATTCCTTAAGTGTTATCGCAGCTGTATA
CGCATCACTTACAACAATTAGACAAGTTGACTTAAAAAAAATAATAGCTTACTCATCTGT
TTCTCATATGGGTTTTGTTACATTAGGTTTATTTTCTTTTAACGTTCAAGGAGTCGAAGG
GAGCATAATTTTAATGTTAAGTCATGGACTAGTATCAAGTGCGCTTTTTTTGTGCATTGG
CGTTCTATATGACAGACATAAAACGCGTTTACTCAAGTATTATGGAGGTCTTGTTCAAGT
AATGCCTATTTTCAGTTTATTTTTGCTATTTTTCATTTTCTCAAATATAGGTTTTCCTGG
TACAAGTAGTTTTGTCGGTGAGCTTTTAGTTCTGATAGGACTATTTCAATCTAGTCCAAT
ATCTACTTTTCTAAGCGCTTTTAGTATAATTATAGGCGCAGGATACTCTATATGATTATT
TAACAGAATCTGTTTTAGTAGTTTAAAAATGCATTACATCACAAGTTTTCAAGATATTTC
TAGAAGAGAGTTTTACATTCTTGTCCCCTTAGTTGTATCTATACTGTGAATGGGAATATA
TCCAGAAATTTTCTTGGAAGCTATGCATTGTTCAAGTTATAATTTAGTTGCTTATTTTAA
TTAGTATTATGAAGTTTATTAAAAAATTTATCTTGGCGTTTACATTTAAAAAAGCTTATT
TTTTCTGGCTTCCACGAATCTTCGGACTTTTGCTTTTTCCTGGTTTTTTATTTGACATTG
AAGTCTTAATCTTATTACAAAGTTTAGTTTTACTGCATGCAGGTTTAGGTTTAGAAGTTA
TTATAGAAGATTATTTACACATTACAATAACAAAACTGCAGCACCTATCTTTAGTAAAAA
TATTTTCAATATTGCTAATTAATCTTAATATACTTTATTTACTATACTTTATGTTGCTTA
TTTCCTGTTATGACTTTTATATTTTATCCACAGAAATTTATCTTCTAAATGCTATTTGTG
CTTTGCTGGTCTATGGTGTAATTTTAAATACTTCACACGATAGAGGTACTCCAGCTGTTG
ATTATAACATTGGCGGTTTGTGTACTCAAGTACTAATCATTGGAATATGATTAACACTTT
ACTCAAAAGGACCTTACATGGTCAGCTGAAGTTCGCTTTTAGTTCATGACTTTTTATTTT
TCGGGATGAAAAGTACTATACTTATTATTTCTTTACTCTGATCATTGACTATTTTTTCTT
ACAATAAAATCGAAAAAATTAATTTTTATGAGTACTGAATTGTGTCTATGTTAGCCATAG
TGGCGATGCTTTTTATTGGCTGCTCTTATGACTTTTTATCTATGTATTTATCAATTGAAT
TTCAAAGCATTGCTTTTATATATTAGCGAGTTTTAAAAGAACATCTGAATTTCAACAGAA
GCTGGTTTAAAATACTTTATTTAGGCGCTTTTTCTTCAGCTTTATTACTTTTAGGTATTT
CATTGCTTTATGGTATTACTGGACTAACTAATTTTGGTGATTTATCTAAATTTTTTTTAA
ACGTTTCAACAGAAAACTTTGTTTTTATTAACATAACACTATTTAGTATTATATTAATAG
AATTAGCCCTCTTGTTTAAAATAAGTGCAGCACCTTTTCACATGTGATCTCCTGACGTTT
ACGAAGGAGCATCTACAAATGTCACATCTTTTTTTGGTATATTACCAAAATTGGCTTTAG
TAAGTCTAATGTTTAGACTATTTTTTTAAGTTTTCAGAAATTTTTCCACAGTTAAATTTC
ACATTAGTAGTTTGTGCCGTTCTATCCATGGTTGTAGGTACATTTGGTGCCTTAATGCAA
ATGAAATGGAAACGTTTTATTGCTTATAGTACAATAAGCCATATTGGGTTTATTCTAGCT
GGGTTCTCTACGTTAGAATTTAATGGTGCATTCAGTGCACTTTTTTATATTTTAGTATAT
GTTTTAACTTCTTTATCTATATTTGCTATTTTACTTTCATTTAGATGTTGATCCTATCCT
ACAACACATCAATTACGTTATTTAACAGATATTAGTAGTTTAGTAAAAGTAAACCCTGTA
CTTGCTAGTAGTTTAGTATTAATATTATTTTCAATGGCTGGAATTCCTCCTTTTCCAGGA
TTTTTTGCAAAAGCGTTCGTTTTATTAGCTCTTTTGCAAGAACAATTAATGGGACTTGCT
TTGATAGCAATAAGTTTAAGCTGTATAGCATGTTTTTATTACATTCGTTTGATCCAAATG
ATGTACTTTTCGCATGTAAAAACAGTACTTATTTTCTATCCTATTGAAAAAGAAAAAGCA
ACTGTTTTAAGTTTTAATATATTACTACTTATACTTTTATTTTTTAACATCAACTTAATT
TCTAATTTTGTCTATTGTATGTGAAATGCTTTATAATATTATAATCGCTATCATTAAGAC
GTTAACTATTATACTACCTCTTCTAATTGCCGTAGCATATATGACATTAGCTGAAAGAAA
AGTTATGGCGGCTATGCAACGAAGAAAAGGACCTAACGTCGTAGGTATCTTTGGTATTTT
ACAACCTTTAGCTGACGGGTTAAAGCTATTTTCAAAAGAAACTATACTACCTTCTAGTGC
TAATATTTTTATTTTTTTAGCTGCGCCAGTACTGACGTTTTTATTAGCTTTACTAGCTTG
ATGTGTCCTTCCATTAGATGAAGGAAAAGTTTTTTCTGATTTGAATGTAGGCGTTCTTTA
TATATTAGCCATTTCTTCTCTAGGCGTTTATGGTATAATAACAGCTGGTTGATCTAGTAA
TTCTAAATATGCTTTTTTAGGCGCTTTAAGATCTGCTGCTCAAATGGTTTCATATGAAGT
TTCTATTGGACTTATTTTAATAACTGTGTTGTTATGCGCAGGTACTTTAAACTTAACCCA
AATAGTTCTTGCTCAACAAAATGTATGATATATAATTCCCCTGTTTCCTATATTTATTAT
GTTTTATATCTCTATACTTGCTGAAACTAATAGGGCACCTTTTGATTTGCCTGAAGCTGA
AGCTGAGCTTGTAGCAGGATACAACGTAGAATATTCTGCTATGGGATTTGCATTATTTTT
TTTGGGCGAGTATGCAAATATGATTCTCATGTGTAGTTTAACAACTATATTTTTCTTTGG
TGGCTGATTACCTTTATTTAATATTTTACCCTTGCATTGAATATCTCCCGTACTTTGATT
TGGTTTTAAAACAACTTTACTCTTATTTGGTTTTATCTGAGTCCGTGCGGCGTTTCCACG
CTATAGATATGATCAATTAATGCGTTTAGGATGAAAAATATTTTTGCCTTTATCATTAGG
TTGAGTTCTCTTAGTTTCAGGCATTCTTTTTTCTTTTAATTGATTACCAAATGAATGTAA
TTTATAACGAGTATTTAGTAATACTAATTTTTTTTTCTGTAGCTTTTTTAATTTCTTTTG
TAATACTAATTCTTTCTTATATATTAAATCCACAACAAGGTGATCAAGAAAAAGTAAGCG
CTTACGAATGTGGTTTTAATCCTTTTGATGATGCAAGGGCGACTTTTGATGTTAGATTTT
ATTTAGTTGCTATTCTTTTTTTGATATTTGATTTAGAGATAAGCTTTTTGTTTCCATGAT
CGCTAGTACTTGGACAACTATCTTTATTTGGTTTTTGATCTATGATTCTTTTCTTAGCTA
TTTTAACTTTGGGATTTGTATATGAATGAAAAAAAGGTGCTTTAGAATGAGAATAAAAAC
TATTTACTAGAGATTTTTAACTAATAAAACAAACAATGAACGTAACTTTACAAAGTGCAA
AAATGATAGGAGCAGGATTAGCTACTATAGGTCTAACAGGAGTGGGAGCAGGAGTAGGAA
TAGTTTTTGGATCATTAGTGATAGCATACTCACGTAATCCGTCTTTAAAGAACGAATTGT
TCGGTTATACTATTTTAGGATTTGCTTTAACAGAAGCTATCGCTTTATTTGCTTTAATGA
TGGCTTTTTTAATTTTATTTACTTAATCTACTTTAATTGAAAAATATATTATGGCTAATA
CAACCCTTTTTTGGATTTTTTCAATTATTTCTTTAGTGTCTGCTTGTATGGTAGTCAGTC
TTTCAAATGCTGTTTATTCAGTTTTATTTTTAATCATTGTGTTTTGTAACACAGCTAGTA
TTTTATTACTACTAGGGGCTGAATTTTTATCTTTTTTGTTTCTTATTGTTTATGTAGGCG
CCATCGCAGTTTTATTTTTATTTGTAGTCATGATGCTAAATGTAAAAAAAAGTACTGTAA
AAATTAATTATGATACTATTTTTTTAATAGGGTTTTTTATAAGTTTAATCTTATTTATTC
AAATTTGAGTTATACTACAATCAGATTTTGAAGCTTACTCTAATATAAATGTATCTTTAA
TAGCTAATAATTTTCCTTTAATAATATGCTGAACTCAAGAAAATAACTTGCCTTCAAATA
CTGAGAGTATAGGTTTGATTTTATATACTTCATATAGTTTAATATTCATCATGTGTGCTT
TCATATTACTTTTAGCTATGATAGGTTCTATTGTATTAACAATGAGTCAACGTAAAAATG
TTAGAAAACAGCAAATTTCATTACAACTATATAGAAATCAAAACAAAGTAGTACGTTTTT
TAGACTTAAGAAAAAATTAATTTATTTGCGGATATAGATGAATTGGTACATCATTAATTT
TCCACATTAAAATTATGGGTTCGAACCCCATTATCCGCTAAGAAAGAGAATAGCTCAATG
GTAGAGCAATAGTTTTCAAAACTAAAGGTTAAAAGTTCAAGTCTTTTTTCTCTTTCGAAC
CTTTGAAATCATGGTATCAAAAACCATTGCCTTACCGCTTGCTATACGCCAAAGATAAAG
TGGGATTCGAACCCACGGTGGATTTACCACGTTAGTTTTCAAAACTAAAGCTTTCAACCA
CTCAGCCATTTATCTCACCGGGAATAGGATTTGAACCTATATCTTCAGATCATGAGCCTG
ATGAGTTTTTACTCTATCCCGTGTAGTTGCGTTTATAATTTAATAGAAACTTTTCTAGGG
TACCTAAAAAAGGTAGAATAAATAAAAAGTAGTAGAAATAATAAATACTTGCAATTTGCC
CTATAACTATGTAAGGGTCTTCGACTGGCATACCGCCTATTCAACCTAATATTAAACAAC
AAGCAACCATACTTCAGTAAAGAGTACGATATATAGGTCTAAAACGAGCTTCTGATTTCT
GTGCTATGGATTCATGGTAACAAAGCTAATACAATTATGGCGAAAATCATGCAGATAACT
CCACCTAATTTGTGCGGTATACTTCTTAAAATAGCATAAAAAGGTAGAAAATATCATTCA
GGAACGATATGCGCTGGCGTTACCATAGGATTAGCTTCAATATAATTGTCTGGATGACCT
AATAAATTAGGTGAAAAATAAACAAAAAAAGAAAAAAATATTACAAAACATACAATACCA
AGCAGATCTTTTACGATAAAATAAGGATACATAGGTACTTTATCACTACTTGCATCAATG
CCTAATGGATTTCCAGAACCTTCTTGATGTAAAGCGGCTAAATGTATTAAAGAAGCTGCC
GCAATTACAAATGGTAATAAGTAGTGTAAACTGAAAAAACGATTTAAAGTAGCATTATCT
ACAGAAAAACCACCTCAAAGTCATGCGACTATGGAATCTCCTACTAAAGGTACGGCAGAC
ACTAAATTAGTAATAACGGTAGCTCCTCATAAACTCATTTGGCCTCAAGGTAATACATAG
CCTATGAATGCAGTTATTATCATTAATAACAAAATAATTACGCCTATTACTCAAACGAAC
TGACGAGGTGTTGCATAAGAGCCATAATACAACCCTCTGAAGATATGTATGTAAACTACA
ATAAAAAACATAGAAGCGCCATTTGCATGTATGTAACGTAAAAGTCAGCCAAAGTTAACA
TCACGCATAATATGTTCTACACTAATGAAAGCTAAATCAACATGTGGTGTATAATGCATA
GCTAAAAAAATACCTGTTAGTATTTGTATTATTAAACACATAGCGGAAAGAAACCCAAAG
TTTCAAGCATAATGAATGTTAATTGGGGTTGGATAATCTATAAGATGATTGTTAACTATG
TTGAAAAGAGGTTTTTTGAGTAAACGCATAATTTTGGATGGACGAAGAATGGGACTTGAA
CCCATGACCTATAAAGTCACAGTTTATCGCTCTACCAAACCGAGCTCTCTTCGTCGTGTG
TAAAATACGGGAGAAAAGGGACTTGAACCCTCATCATTGATGTGACAAACCAATGTTTTT
TAAACTATTCCCCCTTTAGTCGAATACGGATAGAGGGACTTGAACCCTCATGAATAATAT
TCGTCAAAACCTAAACCTGACATGTCTACCATTTCCATCATATCCGTTATTGGATAAAGA
GGGATTCGAACCCACGATACGTACGATGATTTAGCAAACCATTACTTTCAACCACTCAGT
CATTTATCCTTGCCCACTATCGGACTTGAACCGATAACTTAAGAAGAACAGATTTTAAAT
CTGTCGTGTTTACCTATTTCACCAAATGGGAACGACAATTTATACTATGTTTTATTGAAG
CTATTGCTTTTCCAGGATTTAGTGATTTCGGACAAGTTCTACTACAATTCATGATTGTAT
GACATTTAAATAATTTGGACTTACCTTTTAATAGTTCTAGACGACTATTTGTGTTAGTAT
CTCTACTATCTAGTAACCATCGATAAGCTTGTAATAAAATTGCAGGGCCTAAATACTTGT
CGTGATTTCATCAGTAACTTGGGCAACTAGCGGAACAGCAAGCACAAAGAATACATTCAT
AAATACCATTTAATTCAGATCTGTCTTTTTCTGATTGCAGATACTCTACTTGTGTGAATG
ATTTATTTATAAGTCAAGGTTTTATATATTTGTATTGTGCATAGAAATTAGATAGATCGG
GAATTAGATCTTTTATAATGTACATATGAGGCAGTGGATAAATTGTAATTATATTTGTGC
TAGTATTGATGGACTGTAAACAAGCTAATGTATTTACTCCATTAATATTCATGGAACAAC
TACCACAAATTCCTTCTCTACAGGAACGTCTAAAAACTAAGCTAGAATCTTGTTCATCTT
TGATTTTTAAAAGTGCGTCTAAGATCATAGGCCCACAATTTTTGATATGTATAGGATGCA
CACTAAATCTAGATTTATTTTGATTTGCGGGTGTTCATCTATATATTCGGAAAAATTTTA
AATCTGAATTGTTATAGGGAGTCATTTGAAAATTTATTTTTTTAAATAGTTTCATTATTT
AAGAACGGGATAACCCGTTCTTAAATATAGTATAAATTATAATGAACTTTTCGTATTTAC
TTACTTACTCTTACAAGTATTAAATAGTAAGCCGATCTATCTAGTAATCTTCTAGAATGT
TCCAAAAAAAGGAAGATTTTTTTTGCGCTTTTAAGCTGTCAGCACTTATATAATGTTAAC
GTGGCTACTCGGCGATGCAAAAAACAATACAACCGATACACTATTGGTTAATATATCTTA
ATCCTCTCGTACTAAAGATAAATCTTTTTTTTTTCTCCCACAACAGATAGGATGGTAAAG
AAATTTTCACGAAATTTCCTCCCACTGCTGAAGGTCACCCCTCATACGGCTCCTTTGGAA
TGTCTAATATCGTGACAATGACCGTGCATAAGTCTTATTAGTTTTTAATAACCTTTTTAA
TAATTGGCCATACTTATTATTGACAGAAAGCCGTCTAGCTCAATAAGTAACTCTTCCGTC
ATATGGCTACTTTGTCCGGCTACTTTTGTAGATAGAATAATATTTCGTTGATCCCATCTA
CTCCAGCTGTTCGTTTTCCCAAGTTGTTTTGAGTCACTTTTCGAACAGCTAAAAACTTTG
AAAGTCATGTTTTATGATTTGTTTCTAATACCGATCTCATATCCCTTTTTTTACTAAATT
CAAAAATTTTACACTGCAATCTATACAGTCAAATTCTTTTATTTTTCATTGTTATTGTAA
TCTTAACAATTTTTATTTAGATAAATTTGTCTACACGTCTGCATATCTATAGGCTTTCCC
TATGGCGTTGGCTTCTTGTAGAATCCTGATATTAATATACATTAACACTATAAAAAGCGC
CCGGTTTATACGAATATTTACTTCGTTCCAATATTACATACATATAGTCAGTAAGCCCCT
CTATTCCCTCTAAAGCCGGTACTCCTTCGGCCACATTAGATTTTACCTTATGTTTAGAAC
TCACGATGTTTCGTGTTAACGGGGTGTTTAACTTATAATTATCCCCCGCTATGACATATT
TAGGGAATGTTATTTCGGCCATAACTGCTTTTCTTGGCAGATTTACTGATATATATTCTT
TTCAAGTTATTTATAAGTAACATCCACTTAAATTTATGCCCTGCTTATACTTTGTAAATA
CTATTTTCACAATGCATAGGGTTCACTGTTTGTAAAACAGCTCATTGATCAGCATTAGGA
GTAATGCGTAGGCCCAAACTCGCTTCCTACCTGTAATATTAGTTTAAATTAGCTATTCAC
GAGAAGTACATCTCTTCTCTTACTAGCAACGAATCGCCCGACATCGAGGTATCAAACCAT
GGCATCGATAAGAACTCTCAACCATGATAAATCTGTTATCCCTAGAGTTTCTTTTTTCCG
ATAAGCGACAGTACTTCCATACGTTACTGCCGGATCATTATGACTGACTTTCGTCTCAGT
TTGAATTGTAGTTCTTACCGTCAAGCAAACTTTTACCATTACGTGTTACATTAGTGTAAA
TAACTAATTAAAATTTACTTTTGTGCACCTCCGTTACAGTTTAGGAGGTCCTCGTCCCAA
GTAAACTACCACTTTTACACATTTCCTCTTTAGTAAGTAATTTTCTATACATAAAGTAGT
TTTTCAAAGTTGTATAAATATACTCCTACTTTTACTGTACTATGTACAAAATTATTACGA
TGTAAAATTATAGTTAAGAATCATAGGGTCTTTCCGTCTTGTTGTAGGATGTCTGCATTT
TCACAGACAATGTAATTTCGCTGAGGTTATACTAGAGACAGTGGGGTAGTCGTGATGCCA
TTCATGCAGGACGGAATTTACCCGCCAAGGAATTTCGCTACCTGAGGATCCTTATAGTTA
AGACCGCCGTTTACTTGAGTTTATAATATATGCATTAACATCTATTTTTCGCTTTCAAGC
ACTGGGCAGGCATCAAACCTTATACGTCTTCTTTAGAATTTGCAAAGTTTTATTTGTTAA
ACAGTCGCTACCCCTAATTCTTGAAACCTTTAAGGTGCTCTTTTTTGCGAACGTACAGAG
CAAATTTGCCGAGTTCCTTAAGTATAATTCGCTCACTCGTCTTTATCTTTTCAATAAGTT
CACCTGTGTCGGTTTTAGGTACGGTCAAACTTCATGTAATTTTCCTGAAAAACAATTTCT
AGTTTACTGTATTGATTTTTTACACAAAAATGTTTTGCAGACATGTGGGTAAAAATTTTT
TAAATATTATAGAGTATTTTTCATTAGACTCAATAATTTTAAAATTATTAGAAAAAACGT
CCACAGAGCATTTCAAAATTACTTTTTCTTATCAAGTTAGTAGTAATGCAGATAGCGATA
TGGTCGAGTACTTTTTAAAGTCTTTAGGTTTTCAACGATATAGTTCAATTGGTCAGAACG
TCGGAATCATAATCCGTAAGTTGGGGGTTCAAGTCTCTCTATCGTTAAGCTCTTATCGTC
TAACGGTCAGGACAGTGCTTTTTCAGAGTATTTATGTGAGTTCAAATCTCACTAAGAGTA
ACGAATCCACCTATAAATACATATCCCATAAGAATTCAAAAGTAAAGTGGATTCCACTAG
AGCTACTTATTTATTTCGGAATCCCTAGATAGTTAAAAAATTAACTTTTGTATATGCAGC
AATCTTTAAACAATTGAATTTTTCGTTGAATATACTCGACTAATCATAAAGACATTGGAA
CTTTATATTTAATTTTTGGCGCTTTTTCCGGCATATTAGGTGCATGTGCATCTATATTAA
TCAGAATGGAATTAGCTCAACCTGGTAATCAATTATTGTTAGGTAATCATCAAATATACA
ATGTACTTGTGACGGAACATGCTTTCCTAATGATTTTTTTCATGGTTATGCCTGTATTAA
TTGGCGGATTTGGTAACTGATTTGTACCAATCATGATAGGTGCTCCAGATATGGCATTTC
CTCGTTTAAATAATATCAGTTTCTGGTTATTACCGCCATCATTATGTCTTCTTTTAGGAT
CTGCCATGGTAGAAGTGGGTGCAGGTACAGGTTGAACTCTATATCCACCTTTAAGTTCTA
TACAAAGTCATTCAGGGGGGGCTGTAGACCTTGCTATTTTTAGTTTGCATCTATCTGGTG
CTTCTTCTATTTTAGGGGCTATTAATTTTATTACTACTATATTTAACATGCGTAATCCAG
GACAAAGTATGTATCGTATACCTCTATTTGTTTGATCTATACTCATAACTGCTTTTTTAT
TACTACTTGCAGTGCCTGTTTTAGCTGGCGCCATTACTGGATTTGGCATTGTCAGTCATA
TTGTGTCAACATTCTCTAGAAAGCCTGTTTTTGGTTATATTGGAATGATTTACGCTATGC
TTTCCATAGGAATCTTAGGGTTTATAGTTTGAGCACATCACATGTATACTGTTGGTCTGG
ACGTTGATACAAGAGCTTATTTTACAGCTGCCACTATGATCATTGCTGTTCCAACAGGAA
TCAAAATTGGGTGCAGTTTTTGCAATATTTGCGGGGTTTTATTATTGATTTGAAAAAATA
TCAGGATTTCAATACTCCGAAATATTAGGTCAAATCCACTTCTGGGGCACATTTATAGGG
GTAAATTTAACCTTTTTTCCTATGCACTTTTTGGGCCTTGCAGGCATGCCTAGACGTATT
CCAGATTATCCGGATTCATATGCAGGCTGAAATGCACTAGCTTCTTATGGTTCATACGTT
GCGTTATTTAGTACGCTATTTTTTTTCTATTTAGTCTTTAATACACTTGTTACAGCACGA
AAAATACCAGCTAAAAATAATCCTTGGAACTTTGAAACCTCAAAAATAGGTTCAACCACG
TTAGAATGAGAAGTTTCTTCACCTCCAGCTTATCACACATTCAATGAGATTCCAGTGGTA
AGAGAAACAGAAACATCCTTAAAAATTAATTAATTTATGGTAAAAAAAAAAATTGTTTTA
TTATCTTTAGGGTTAGCTTTGCTAACCCAACTATTTCACAGTCAAGTACTCTATAGTGAT
TCGGCTGAAGACTGACAGTTAGGGTTTCAAGATCCTGCAACACCCATAATGGAAGGTATT
ATAAATCTACATCATGATTTCATGTTTTTTATTTGTGGTATATCTATTTTTGTGTCTTGA
ATTTTAGCACGTACTCTCTGACATTACCAATGAACAAAAAATAAATATCCTTCTGCAATG
GTTCACGGGACGGCCATTGAAATAATATGAACTGTCACTCCTAGTATCACTTTATTAGCA
ATTGCCATTCCTTCTTTTGCTTTATTGTACTCTATGGACGAAATAATTGCACCAGCTATA
ACAATCAAAACAGTAGGTCACCAGTGATACTGAAGTTATGAGTATTCAGATTATACAAAC
GAAGAAGACAACACAATAATGTTTGAAAGTTATATGATTCCAGAAGAAGATTTAATTCTA
GGACAACTACGTTTGTTAGAAGTAGATAATCCCATGGTAATACCTGTAAACACGCATGTC
CGATTAATTATAACAGCCGCAGATGTTTTACATAGCTGAGCTGTACCTTCTTTAGGTATA
AAGTGTGATGCTGTACCGGGTAGGCTAAATCAAAGCTCTCTTTTTGTAAAACGCGAAGGT
CTCTTTTATGGTCAATGTAGTGAAATTTGTGGTGTAAACCACGGTTTTATGCCTATTGTA
GTAGAAGCAGTATCTTTACCAAACTATATTTCTTGAGTAGCTAATAAACTTAGTGAAGTT
TGTTATGCGTGTATCTTTGATTCAATTAATTTTTTTAAGTTTATTGGCTTTCTTTTTATT
TCGACTTAACCCAAAATATCTAACTTATACGTTAAGATTTTACAAAAAAATAAAAAAGCG
CTCTTATTATGACAAATTAAGTTTTACAAAAACAGCTAAACAATTACAACGTCACCCTTT
TCACTTAGTCGACCCCAGTCCCTGACCTGTAACAGCTGCTATAGCCGCTTTTTCATGTGC
CTTAGGTGGAGTTATGTATATGCATGCATACAACAATGGTGGATATTTATTACTAAGTGG
TTTTTCTTTATTGTTATTTACAATGTTTTCGTGATGGCGTGACGTTACAAGAGAAGCTAC
CTTTTCAGGGCATCACACAGGAGCTGTTCAAAAAGGATTACGTTATGGTGTGCTTTTATT
CATAGTTTCAGAAGTCCTTTTTTTTTTTGCTTTCTTTTGAGCTTTTTTTCATAGTAGTCT
TGCACCTGCCGTTGATATAGGTTCTATGTGACCACCTAAAGGAATAGTTGTGTTCAGTCC
TTGAGAAGTTCCTTTTTTAAATACAATAATATTGCTATTGTCTTTTTCATACAGTGCTTC
TTTTCGAATTCTCTTTCCTATTACTTGTTTATTTTTCGCAAAAAATAATGTCTAAAAGTA
GATTTGAACTACTGACCCAAAGATTTTCAATCTTTTGCTCTAACCGCTGAGCTATTTAGA
CTTTTGTATTCTTTTTCCATATTTAGAACGCCCTTTCTGTCGATTCGCTACTCCTTGTAA
ATCGTAAATACCTCTTACAACGTGATAACGTACTCCCGGCAAGTCTTTTGCTCGACCACC
TCTTATTAAAACGACAGAATGTTCTTGTAAGTTATGACCTTCGCCTCCAACGTAACCTAT
AACAAAACGTCCTGTAGTGAGGCGTATTTTCGCTACTTTTCTTTCGGCGGAATTCGGCTT
TTTTGGATTTGTAGTGTAAATTTTTGTACAGACTCCTTTCTTTAAAGGTGCTCCATTTAA
AGCAGGGCTTTTATCTTTTCTATTCTTTTCTTGCGCGGATTGCGTATCTTTTGATTCAGT
GTAGACATTGTGTTGTTTTTTAAGCAATAAGGGATTCGAACCCCTAACCATCTTGGTGTA
AACAAAATACTCTAACATTGAGCTAATTGCTTGCGTCTGGAAAGATTCGAACTTCCAACC
TTTAAATTCGTAGTTTAATGCTCTATCCGGTTAAGCTACAAACTAGAGAATTCAAAGAGC
AGCTGACCAGGTCTAACGTAACAACACTGACTAATTATAGCTCCTTTACCTTTACCCATA
CGAGTTTCAGGGCTAAACTTTGTTACAGCTTTGTTGGGAAACATGTAAAATCAAATTTTA
ATTTTACCTACATTAGTTTTTTTTTCTAATAATTTAATTTCTTTTTGGATTAGTTTTTTA
ATGCTATTTATTTGTTTGATATCAACTTGTTTGTAATCTAGAGAACGTAGTCCAAACTGC
CCTCTTTTTATCAAATGGCTTGTTTGATTTTTACTCTGTTTAATTTTTTGATATTGTCGT
GTAAAATTATTTTTTATATTAAATCTTTTCATATTTAATTGTCTTGTATGCCATTCACAC
TTGAAGATTACAAATTCCTTGTTTTGTATATAAGGGTACTTCATAAAACTCCACATGAGT
TTCTAGTTTCTGTAAAGATACAGCACCTATTCTAAATGATATTTTATTAGCCATGCGACT
ACGACTTCCACCAAATCGCCCTGCATATTCTATTTTTAGTCCTGTAAATTCATAAAGTTG
GGTCCCACAAACAGTTTTTAAGATTACCCTTTTGTGAGACTCATTAACTCTATAGTAATA
GTGTTTCGAATTCTATAGTAAACAACAAGTATTGCTAATCCTATAGATGATTCTGAAGCG
GCTACCGTTAGTATAGCTAATGCAAACAATTGTCCTATGATATTATCCAGATAAATCGAA
AAATATATAAAATTAAAACTGACCGATAAAAACATTATTTCTAATGACATAATTACAATT
ATAATACTTTTTTGGTTTAAAAAAATTCCTAACACACCTAAAAAAAATAAAAAAAAGGTA
TAGTTTTCGCAATACAATTGAGTAATCATTTATATGTTTGGAATAACAAATTGTAGTAAA
TTTTCCAACCGCAGGTTCCCCTACGGTTACCTTGTTACGACTTCACTCTAGTCCTTTCGC
TACCATGGAAAAAAATTTGCATTCTTGTCTTCAAGTAGAGTAAATTCCCATAGTGTGACG
GGCGGTGTGTACAAAACCCGAGAACTTATTCACCGCAACAGTTCTGATTTACGATTACTA
GCGATTACAACTTCATATTCTCGAGTTGCAGAGAATAATCCGAATAAATATTTTTTGAAG
ATTTTGCTCTAGCTCACGCTTTTGCTTCTCATTGTAAATATTACTTTGTAGCACATGAAA
GTAGCCCAACTCATAAGGGTCATGCGGACTTGACGTCATTTTCTCCTTCCTCAAGGATAT
TCCAAGCAGTTTACAATGTATTAATACATTGTGTGAAAGTTTCGTCCGTTTGCTGGAATT
AACCAAACGCCTCACGGCACGGACTGACGACAGCCATGCAACACCTGTAACAATATTGCT
ATACAAAAGTTGGTAAGGTTCTGCGCGTTTTTTCGATTTAAACCACATGCTCCACCGCTT
GTGCGGGTTCCCGTCAATTCCTTTGAGTTTTAATCTTGCGACCGTAATCCCCAGGCGAAG
TGTTTAATGCCTTAGCTTCGTCTCTGGTTCAAAAACAAACACTCATCGTTGAGGGCGTAG
ACTACAGGGGTATCTAATCCCTTTTGATACCTACGCTTTCGTGCCTTAGTGTCAGCTATA
GTCCAGACTATTGTTTTCACTTTTGATGTTCTTTTGAATATCATCGTATTTTATCACTAC
TTTCGAAGTTCCAGAATCTTTTCCTATGCTCTAGTGAATTAGTTTAGTAATTTGTTGTAA
ATATGAAATTTAAAATTTTTTTACTACTTGATACACCACCTACGCACCTTTACGCCCAGT
CAATTAGAATAATACTTGCTCCTCCCGTTTTACCGCGGCTGCTGGCACGAAATTAGCCGG
AGCTTTGATTGTAAAATTTATTCTCATTTAATATATTTTACAAAGTAATTTACAACCTAA
TAGGTTTTCTTCTCACATGTGGCCTGGCTAGGTCAAGCTTTCGCTCATTGCCTAAGATTC
CTCACTGCTGCCTCTTAAAGAGTCTGGACCTTATTTCTGTTCCAGTGTGACTGATCATCC
TCAAAGACCAGTTAAGGATCGTAGGCTTGGTATGTCTTTTATACTACCAACTACCTAATC
CTACGCAGACTTTTCTTAAACCAATTGAAATTTTTGAAGGAATTAACCAGAGTCAAAGAA
AAATTTCTACGTCTTACTCACCCGTACGCTATTTTTCCATATTTCACGAAAAATATTAAA
CTTGCATGTGTTAAGCCGGCCACTAGCATTCATTCGGAGCCAGGATCAAACTCTTTTATT
CTTTTTATATTCTTATGTTTGCTATTCCAAAATTAATTTTTCTTATACAATACTAATCAA
CGATTGAAAACGGAAATGGTACCTATTTCATATATAGATAAATTATTTAGTATGTTTTTA
CTTAAGATGAAAAAATTATTTTTACGAAACATTTTGTGTGTTTTATCTCGCAAAAAAAAG
AAGGTTTTTTTTACCATGATGTATCAAGATGGACAGATTTGAACTGCCATTCCCTTGCAC
CCAAAGCAAGTACGTTACCTTTACGCTACATCTTGATATAACTCTTTCTGGATAGGACTC
GAACCTATAACCTTGTAGTTAACAGCTACCTGCTCTAACCATTAAAGCTACCAGAAAGAA
GCGAAGAAAGGGATTCGAACCCTTATAATGACTTTGGCAAAGTCACGCTTTGCCTATTAA
GCTATTTTCGCAATTGGAACTCAACACAAAATTGAATCAAAATAATAATAAAAGCGACGA
ATAGGAGTACATTAGCGTCTTTACGCATTTTTATTGTATTTACGTGTATTACTGAATCTC
ATAGTAAATGGCGAATTCCATTAATTGTATGATATAAAAAAATTGTTTGCAGAAGTAGTT
TACAACTAAATAGTAACCAATCAAATAAAAAATACTTAAATAAAAGCGGAACAGTAGTGT
AAGACAAATATAAGTTGTTTAAAATAAGTAAGGAACTTGTAATTATAGTAAACATAAAAA
CACCAGAAATTCTGTGCCAAATGGAAAAAGTAGATGCTTTTTGAGGATTATATATGGTTA
AATGCGGAGAAATAGGTCTATTTAGATTTTGCATGTTATAGTTTTCGCT
>Pyropia_pulchra_MT588076.1
TCCTATTGAATACAGTATTCACTTTTTTCTTAAGGGCCGACTAAATCCAGTTACTTAAAA
TTTACTGGAAACCCTTGAACAATAGACGACCATGATTTATTTTCAACATGGTTAACGCTA
CTCATGTCAGCATTAGCACTCCTGATTTTAAATATGCAATTCAACATTAACATAAAAGAC
TACAGGGCGTTCCGCTACCATTAAGCTAAATTTAGCTTAATTCGAAGCTTCGATATGTAA
ATTAAAGTCTCCTTACATTTTAAATAAACGAAATAAATAAAAATAATGAGCTAAAACGCT
TTCTCCAATAGATGGCTGCTTCTAAGCCTACTCTTTTTATTCGTATTATTCTTTATTTTT
GCACTAATTTACAATTTTGAGATCTTAGCCATCGATTAGGGTTGTTTCCCTTTTGACGTA
AGACCTTATCGCCCAACGACTGTCTGCTGCTAAAAATATAATTTGGAGTTTAATAAAATT
TAGCAAAATCTAAATTTAATAAGTAGCTCTACCCACATTTTTAAAAAACAACGTACTACT
TTGATAGTTTTCGCGGAAAACCAGCTATCACCAAGTTTGATTGGACTTTCACCCCTAATC
TTAAGTCATCCCCGTATTTTTCAACAGACGTGGGTTCAGCCCTTCGGTGCGGTTTAAAAC
ACTTGCAGCTTGCTTAAGAATAGATCACTTGGCTTCGGGTCTAATACATGTAACTTTAAC
GCCTTTTTAAGCTTGCTACACATATTAACTTACTGACTCATTATGCAAAAGGCACTTTGT
TGCTGTATGTGTCAGCTTCAAATAAATATAAATTAACAAATTCAAATCTTTCCCTCACGG
TACTCGTTCACTATCGATTAAAAAAGTTTTTAGCTTAGAAGATGGTACTCCTATTTTCAT
ACAAATCGTATTACTTTGTGTTGTTATTAATGTTGTAAAAGACTTAATACTTTCTTTGGA
TTTCAACATTTAGCTAATTCGTTTTCACTCACGCTTACGAATTCTCGTTTGATTTTATGT
TACTAAGATGATTCAATTCACATAATTACTTAAGCATATTAAATGCAAGTTTTCTTAAGA
GACTCATAGTTTATAAGCAAGTGCCTTTCTATGATGTTTCGTCGCGCGACGTCTTTACTT
TTTATCAAGATTTCCTTTGGTAACTTTTTAAATTGTTTACATTTAAGAAGTTGTTCCGTG
ACTTGAGCACATCATAGTATTGTAGCGGGTTACAAAAAGCAAGCAACAATATCTTTAGTT
ATTACGGTCGTTTTAGCTGCTATTTTTACGGGCTTTCAAGGTTTTGAATACAGCGTAGCT
AATTTCACATTATCTGATGGCGTATACGGTTCAACATTTTATATGGCTACAGGTTTTCAC
GGTTTTCATGTTTTTATAGGTACTGTCTTTTTAAGTATTTGTTTATTTCGTTTATTGAAA
TCACATCTAACCCAACAGCACCATTTTGGTTTTGAAGCAGCAGCTTGATACTGACACTTC
GTCGATGTTGTATGACTTTTTTTATTCATTTCAATTTATTGATGAGGAGGCATTTAACTT
ATGACAAAAATTACTAATCTACCTACTATAAAGCTTACATTTTTACATGTTTTAGCTTTT
TTTATTATCATTTGTTACCATAATATCTACATCTTCACAGAAGAAAGTGTACTCCTTTTT
TGTTTTATTGCTTGAGTAAACATCACTTGAAACTATATATCTCCGCAAATTAATGAAGCG
TTAAAGGAAAGAAGAGAAAAAATCCAAACCAATTTTCAACACGTTATTAATGATAATATA
ATTACTTGAAAAAAGTATCGTCAAGGTTATTTATTAAAAACAGCACATCTAGAAGTTTTA
AACAATGCAATTCCTTATTTAACATACTTTATCAAAACTTTTTTATTTATAGGATTAAAA
AGCCGCACATTACAGTCCACAACTCCTTATTTAAAAAGATTAAATATTGTAAAAGATTTA
GAGGGAAAGTTAACAAAAATCTCTTATGTTACGATTTGCCAACGTATTCAAAATATGGCG
GTGATTCGTAATTTTTATAGCAATAAATTAAAAATTAAATCTTTTCATTCGGAATCTAAG
CTAGACTTATTTGAACGCATAAGAAAATTAGAAATCGGTATTTAAAAAAGTCTATAGCTC
AACGGTGAGAGCATACGCTTGATAAGCGTAAGGTTGATTGTTCGAATCAATTTAGACTTA
ACTTACTTTAAATATGCACAATGTAAATAAAATTTTTTTCTCAGCTAGCCCTTTAGAACA
ATTTGAAATTATACCTTTATTGCCTTTAAATTTGTTTGGGTTCAATATTTCAGTAACAAA
TGCGTCACTATTTTTAATGTTATCAGTAGCTTTATCTATTTTTTGATCTAGTTTAGTTAT
CTATAAAAACAAATTGGTGCCCCGAAATTGACAATCCATAAAAGAGATATTCTACGATAC
TACTTTTACGTTAGTACAAGACAATTTAGGGAAAAAAGGTTATGCTTACTTTCCATTTAT
TTTCACAATTTTCACGATTGTTCTTTATTGCAATTTAATAGGTATGGTACCGTATAGTTT
TACTGTAACAAGTCACATCGCTTTTACATTTGGTTTAGCTCTTTCTATTTACATAGGCAT
TAATATTATTGGTTTCAGAACGCACGGCGTAAAATTTTTCACAATCTTCTTACCTAAAGG
AGTTCCTTTATTTATTGTTCCTTTAGTAGTAGCAATAGAATTTGTGTCTTATATTGTAAA
AGTATTTACAATATCAATAAGACTTTTTGCAAATATGACATCTGGACATACTTTATTAAA
AATTATAGCCGGATTTGTGTGAACAATGCTTTCAATAGGAGGTATATTTTTGTATTTACA
AATAATACCATTAGTTTTACTACTTGCTTTGGTCGGTTTAGAAATTGGTATCGCGCTTTT
ACAAGCATATGTTTTCACATTACTTACTTGTATCTATTTAAACGATGTTTTAGAAATGCA
TTAAAAAATTATGCCACAATTAGATCGCGTTATTATTTTTGGTCAAATATTTTGACTATT
CTTTACATTTTTAATTGCTTATATTGTTTATACACATTTCGTATTAAGTAATTTACTAAA
AATTTTTTTAGTACGTTGGTGAAAACTTAGAAAAGATACTACTCAAGTTGTCTTAAAACA
ACGTTTAACCAATTTTTTAATCAATTGAAACATACAAATGTTACGTAAAATTTATGTTAC
AATTAAAAGTATATTAATTTCTTTAAGTCGAAAGTTAATACAAACCAATTTTAATAAGTC
AAAACTAGTATTAAATGATATAAACTCTTTAGTTATTAAAATTAGTTTAGAAACAGCTTT
ATATAGTAGTAAAAGTATTACCAAGTCTGGAATATACTCTCATTGAACTTAATAAAAGTA
TGTATTTATTAATAGTTGTTTTACCTTTAGTGGGTACATTAGTTACAGGACTAGGCGGTA
GATGAATAGGGCGTAAAGGTGCAAATCTTTTTTCGACAACTTGCGTAATTTTGTGTTGTT
GTCTTTCAATAGTAGCTTTTTTTGAAGTTGGTCTTTGTGGAGTGCCTTGTTATTTATCTT
TAAGCCCTTGAATTAGTTCAGGGGCTCTGAAAATTTCATGGGGTTTTTTATTTGATAGTT
TAACAACAACAATGCTTGTTGTTATTACATCCATTTCTAGTTTGGTGCATCTTTATTCAA
TTCAATATATGGAGTATGATCCGCATTGTCCTCGTTTTTGTCCTTCCTGGAAATTTTTAC
ATTCTTTATGATTGTATTAGTAACAGCTGACAATTTTGTGCAAATGTTTTTAGGTTGAGA
AGGAGTTGGGTTAGCTTCTTATTTATTAATTAATTTCTGATATACTAGACTTTGTGCCAA
TCAAGCTGCAATCAAAGCCCTTGTAGTAAATAGAGTAGGTGATTTTGGACTAAGTTTAGG
TATTTTCACAATTTTTTTCCTTTTTGGCTCCGTGGATTATGAATTAGTTTTTGCTTCTGC
TAGTCTGTATACAAATTATAGCATTTACTTTTTAGGCTGTTCAGTAAACTTTTTAACCAT
CATAGGAATCTTTTTATTGATTGGCGCTATTGGTAAATCCGCTCAACTGGGTTTGCATAC
TTGATTACCAGATGCTATGGAAGGGCCTACTCCAGTCTCTGCTCTTATTCATGCGGCTAC
TATGGTAACAGCAGGAGTTTTTTTGATAGTACGTTGCTCTGCTCTTATCAATTTGTCTTC
AAACGTTTTATTTTTAATTACTATTCTTGGTTCAAGTACTGCTTTTTTCGCTTCCATTGT
TGGTGTATTTCAAAATGACATAAAGCGTGTAATCGCTTATTCCACTTGTAGTCAATTAGG
TTATATGCTTTTTGTATGTGGCTTGTCTTATTATAATGTAGGTATGTTTCATTTAGTAAA
TCATGCTTTTTTTAAAGCATTACTTTTTTTAAGTGCAGGTTCCGTAATCCACGCATTATC
AAATGAACAAGATATGCGTCGTATGGGGTCATTAGCAAATAGTTTACCAATAACTTATGC
GGCAATGTTAATCGGTTCATTATCTTTAGCAGGCTTTCCTTTTTTAACAGGATTCTATTC
TAAAGATTTAATTATTGAAATAACTCAAATAAGTTATTATAGTAATTTACAAATTACATT
TGGTATTTTCGCTTGTTGATTAGCTAACATTTCAGTTTTCTTTACTGCATTTTATACGTT
TAGGCTTTTATTTTTAACATTTGTAAAAAATAGTAATAGCTATGAAAAAAATATAGAAAA
TATTCATGAATCTCCTATATTAATTTTGATACCATTAATTCTATTAAGTTTAGCTAGTAT
TTTTGTAGGTTTCTTAACAAAAGATCTATTTGTAGGAGTTGGTACTTCTTTTTGAGGCAA
TGCTATAAACATTTTGCCTACATCTTGCAATTTACTAGAAGTTGAATTCATGTCTTACCT
TATAAAATGGCTTCCTTTTGTATTAAGTATCAACGGTGCTATTTTTGCTTATACACTAAA
TATTGGGTATTACAAAAATAATATACAGTTTGCTTATAACCACATTTTTAGAAAACTAGC
TTTTTCTTTAAGTAAAAAATTATATTGGGATAAATTATATAACTTTCTAGTTGTATCCCC
TTTAATGCAATTTGGATACAACGTTTCTTTTAAAAATATTGACCGCGGATTTATTGAATT
ACTGGGTCCATATGGGATTTCCCGCACAATAAAAAAATGGTCAACACAAATACTTAAAAT
TCAAACTGGTCAAGTAACTCATTATACTTTTTTTGTAGTATCTGGTCTTTGTTTATTTTT
TTTATTTGCACCTGTTTGGTCTTCTTTAGAATTTTTTATAGACATTCGGTTAGTAGCTTT
TTGTTTCTTAGCCCTTTTTGTAGCTTAATTTAAATATATGCAAATAATTAATTTATTATT
ATGCACTTCACTTATTCCTTTGTGCAGTGCTATACTACTTGTTTTAATTCCGGGGTCTTA
TTTTATGCTAATAAGAAATATTGCTTTTGTCGCAGCTCAATTGACATTTGTATGCTCTAT
ATTACTTTGGCTTTGTTTTGAATCAAAAACATCTTTATTTCAATTTGTTTATACTATAAA
TTGGTTTCCTTTATACAACATTTATTATACAATAGGTTTAGATGGTATATCATTATTTTT
TATAGTACTTACAACTTGATTAATCACAGCTTGTATATTAATTAGTTGAAATATGTCAAA
TAGCCAGATAAAAGAATATCTAATTTGTTTTCTTTTACTAGAAGCTATTTTAATACAAGT
TTTTTGTGTTCTCGATGTTCTATTTTTTTTATATCTTTTTGAAAGTGTACTTATTCCAAT
GTTTCTAATTATAGGCGTATGAGGATCAAGAGAAAGAAAAATTAGAGCTGCATATCAATT
TTTCATTTACACATTAGCTGGTTCATTATTAATGCTCTTAGCAATTTTAGTCATCTATTT
TCAACATGGCACAACAGATATTCAAACATTGTGAAATATAAGTTTTGACATCAGAACTCA
AATTTTACTCTGATTAGCTTTCTTTGCAAGTCTAGCAGTAAAAATTCCTATGATACCTTT
TCATATATGATTGCCTGAAGCACATGCAGAAGCACCTACAGCAGGATCAGTAATTTTAGC
TGGTGTTCTTTTAAAAATGGGGGGGTATGGATTTTTGCGTTTTTCTTTACCTATGTTCCC
TGAAGCCTCACTTTATTTTGCTCCATTAATTTATTTGTTAAGCATTATAGCTGCTATATA
TGCTTCACTTACAACAATTAGACAAGTAGATTTAAAAAAAATCATAGCGTATTCTTCTGT
TTCGCATATGGGTTTCGTTACACTCGGTCTATTTTCTTTTAATTCACAGGGAATAGAAGG
CAGTATAATTTTAATGCTAAGTCATGGACTTGTATCAAGTGCACTATTTTTATGTATTGG
TATTTTATATGATAGGCATAAAACGCGTTTACTTAAGTATTACAGTGGTCTTGTTCAAGT
CATGCCTATTTTTAGTTTGTTTCTTTTATTTTTTACATTTTCTAATATAGGTTTTCCTGG
TACAAGTAGTTTTGTAGGAGAACTTTTAGTTTTAATAGGTTTATTTCAATTTAGTCCAAT
ATCTACCTTTTTAAGCGCTTTTAGTATGATTTTAGGTGCAGGATATTCTATATGACTATT
TAATAGAATCTGCTTTGGTAGTTTAAAACTTCAATATATTACAAATTTCCAAGATATCTC
TAGAAGAGAATTTTGTATTCTTTGACCTTTAAGTATATTTATATTATGGATGGGTATATA
TCCAGAAGTTTTTTTAAATGCTATTCATTGCTCAAGTTATAATTTAATTACTTATTTTAA
ATAGTAGTATGTATTTTAATTAAACACTTATTTTAGTGACACAAAAAAAAGGACTGTCTT
TTTATTGGCTTCCCCGTTTTTTTGGATTACTACTTTTACCCGGCTTCTTATTTGATACTG
AAATTTTAATTTTATTGCAAAGCTTAATCTTATTACATGCAAGCTTAGGCCTAGAAACAA
TAATAGAAGATTATCTTCACATTGATCTAATAAAATTGCAATGTTTATCTCTAGCTAAAA
CACTTTCAATTTTGTTAACTAACATCAACATATTATACTTATTATATTTTATGCTCTTTA
TTTCTTCCTATGATTTCTATGTATTATTAACAGAAATTTATCTTCTAAATGCTGTTTGCG
CCTTATTAATTTATGGTGTTATTTTAAACACTTCACGTAATAGAGGTACTCCAATTCTTG
ATTGCAATATAGGTGGGTTTTTTAGTCAAGTGTTAATAGTAGGATTATGATTAACACTAT
ATTCAAAAGCACCTTATTTAATTAGTTGAAATTCTCTCTTGGTACACGATTTTTTATCTT
TTGGTACAAAAAGTCTTATATTGATCACTTCGTTATTTTGATCATTAATTATTCTTTCTT
ACAACAAAACAGAAAAAATTAATTTTTATGAGTACTGGATTGTGTCCATGTTAGCTATCA
TTGCTATGATTTTTATTAGCTGTTCGTATGATTTTTTAGCAATGTATTTAGCAATAGAAT
TTCAAAGTATAGCTTTTATATACTAGCAAGTTTTAAAAGAACATCTGAATTTCTACAGAA
GCTGGTCTAAAATATTTTGTTTAGGGGCTTTTTCTTCAGCTTTATTACTTTTAGGAATTT
CTCTAGTTTATGGTTTTACTGGATTAACTAATTTCGGTGATTTATCAAAATTTTTTTTAG
GCATTTCAGCAGAAAATTGTATTTCTATTAACATAATATTGTTCAGTATTACTTTAATAG
AAGTAGCACTTTTATTTAAAATAAGTGCTGCTCCTTTTCATATGTGATCGCCTGATGTAT
ATGAAGGAGCTCCCACGAATGTTACTTCTTTCTTTGGTATACTACCAAAACTAGCTTTAG
TAAGTCTCATTTTTCGAATTTCTTTTTTAGTTGTCTGGAATTGTTATACAATTAAATTCA
ACATTAATAATTTCTGCTATTTTTTCTATGTTCGTAGGCACATTTGGTGCTTTAGCCCAA
ACTAAATGAAAACGTTTTATTGCTTACAGCACAATAAGTCATGTAGGTTTTATCTTAGCC
GGATTCTCTACGCTAGAATTTAATGGCGCATTTAGTGCATTATTTTATATTGTGATATAT
ACTTTAACTTCGCTGACTATTTTTTCTACTATCCTTTCATTTAGGTGTTTATCTTACCCT
AATACGTACCAATTACGTTATTTAACAGATATTAATAGCTTAGTTAAAACTAATCCTATA
CTTGCTAGCAGCATAGTGTTGGTACTCTTTTCAATGGCAGGAATTCCACCTTTCCCAGGT
TTTTTTGCAAAAGCATTTGTTTTATTAGCTCTTCTGCAAGAGCAGTTAACAGGATTAGCT
ATAATAGCGATAAGTTTAAGTTGTATATCATGTTTCTACTATATTCGATTAATTCAAATG
ATATATTTCTCACATTTGAAAACAATACTTATTTTTTCTTCTATCGAAAAGGAAAAAGCA
ATTGTACTTAGTTTAACAATGTTATTACTTATACTTATATTTTTAAAAATTGATTTAGTT
TCTAATTTTATTCAATGTATGCAAAATGTTTTACAATATTACGATTAATATTATTAAAGT
GTTGACTATTATATTACCACTTTTGATTGCTGTAGCTTACATGACGTTAGCTGAAAGAAA
AGTAATGGCTGCAATGCAACGCAGAAAAGGGCCAAATGTTGTAGGTATTTTTGGTCTTTT
ACAACCTTTAGCTGATGGTTTGAAGTTATTTTCAAAAGAAACTATATTGCCTTCTAGCGC
TAATATTTTTATTTTCTTAGCTGCTCCTGTACTAACGTTCTTATTAGCTTTATTAGCGTG
ATGCGTACTTCCATTAGACGAAGGAAAAGTTTTTTCTGATTTAAATGTAGGTGTTCTTTA
CATATTAGCTATTTCTTCTTTAGGCGTTTACGGTATTATAACTGCTGGTTGATCTAGTAA
TTCTAAGTACGCTTTTTTAGGCGCATTAAGATCAGCTGCTCAAATGGTTTCTTATGAAGT
ATCTATAGGACTTATTTTAATTAACATATTACTATGTGCAGGTACTTTAAATTTGACACA
AATAGTTCTCGCACAACAAAATATATGATATATTATTCCACTATTCCCGATATTTATTAT
GTTTTATATTTCCATTTTAGCTGAAACCAATAGAGCGCCTTTTGATTTACCTGAAGCTGA
AGCTGAACTTGTAGCAGGTTATAATGTAGAATATTCTGCTATGGGTTTCGCGTTATTTTT
TTTAGGTGAATACGCAAATATGATACTTATGTGTAGTCTGACGACTATCTTTTTTTTTGG
CGGTTGACTTCCTTTATTTAATATTATTCCTTTATATTGGATTCCTCCGGTGCTTTGATT
TGGTCTTAAAACAACTTTACTTCTATTTGGTTTTATCTGAGTACGTGCAGCATTTCCACG
TTATAGATATGATCAATTAATGCGCTTAGGATGAAAAATATTTTTACCTTTGTCATTAGG
TTGAGTCCTTTTAGTATCAGGTATACTCTTTTCTTTTGACTGATTACCAAATGAACGTAA
TTTATAACGAATACCTTTCTATTTTAATTTTCTTTGCTATAGCTTTTCTAATTTCTCTAA
TTATATTAATACTTTCTTACACATTAAATCCTCAACAAGACGATCAAGAAAAAGTTAGCG
CTTATGAATGTGGTTTTAATCCTTTTGATGATGCTAGAGCAACATTTGATGTTAGATTTT
ATTTGGTTGCCATTCTTTTTTTAATATTCGATTTAGAAATAAGTTTTCTATTCCCTTGGT
CATTAGTGCTTGGCCAACTACCTCTTTTAGGTTTTTGATCAATGATTCTTTTTTTAGCTA
TTTTAACATTAGGATTTGTCTATGAATGGAAAAAAGGAGCTTTGGAATGAGAATAATAAA
AATTTACTAGAGATTTTTAATTAATACAATATAAAATGAACGTAACTTTACAAAGTGCAA
AAATGATAGGAGCAGGATTAGCTACTATAGGTTTAACAGGAGTTGGAGCAGGAGTTGGAA
TCGTTTTTGGATCATTAGTAATTGCTTACTCGCGTAATCCTTCTTTAAAAAACGAACTAT
TCGGATATACCATTTTAGGATTTGCTTTAACCGAGGCAATCGCTTTATTTGCTCTCATGA
TGGCTTTTTTAATCTTATTTACTTAATTTACTTTAATTAACAAATATATTATGACAAGTA
CAAACCTTTTTTGGATTTTTTCAATTATATCTTTATTATCTGCGTGCATGGTAGTGAGTC
TTTCAAATGCTGTTTACTCGGTACTATTTTTAATTATTGTATTTTGTAATACAGCTAGTA
TTTTGTTATTACTAGGAGCTGAATTTTTATCTTTTCTATTTTTAATTGTATATGTAGGTG
CTATCGCTGTTTTATTTTTATTTGTAGTTATGATGTTAAACGTTAAAATAGAGGGCGTAA
AAATTAATTATAGTACTATTTTTTTGATCGGGTTCTTTATAAGTCTAATTCTTTTTATCC
AAACTTGAGCTGCATTTCAATTAGACTTTGAAGCTTACTTTAATATAAATATATCTGTAC
TAAATAATCCTTTTCCTATACTTCTTTCTTGAATTTTAGAAAAAAATTTACCTTCAAATA
CAGAAAGTATAGGTTTAATTTTATATACTTCGTATAGTTTAGTATTTATTATGTGCGCTT
TTATATTACTTTTAGCTATGATAGGCTCTATTGTACTAACAATGAATCAGCGAGCTGGCG
TAAAAAAACAACAAATTTCATTACAACTATATAGAAACCAAAATAAAGTAGTACGTTTTT
TAGATTTAAGAAAAAACTAATTTGTTTGCGGGTATAGATGAATTGGCACATCAGTAATTT
TCCAAGTTAAAATTATGGGTTCGAATCCCATTATCCGCTTAACGAGAGAATAGCTCAATG
TTAGAGCAATAGTTTTCAAAACTAAAGGTTAAAAGTTCAAATCTTTTTTCTCTTTCGAAC
CTTTGAAATCATGGTATCAAAAACCATTGCCTTACCACTTGCTATACGCCAAAGATAAAG
TGGGATTCGAACCCACGGTGGATTTACCACGTTAGTTTTCAAAACTAAAGCTTTAAACCA
CTCAGCCATTTATCCAAACGGGAATAGGACTTGAACCTATATTTTTAGATCATGAGCCTA
ATGAGTTTTTACTCTATCCCGTGTAGCTTACTTTATAATTTAGTAAAAATCTTTCTATCT
TGCCCAAAATAGGTAAGATAATTATAAAATAGCAAAAATAGTAAATACTAGCTATTTGGC
CGATAATTATATAAGGATCTTCTACCGGCATACCGCCTATTCAGCCTAATATTAAACAAC
AACCAGCCATACTTCAATACAAAGTACGATAAATAGGTCTAAAACGAGCTTCTAATTTCG
GTGCTATGAATTCATGGTAATAAAGCTAATACAACTATAGCAAAAATCATACAAATAACA
CCACCTAATTTATGTGGTATACTTCTTAAAATAGCGTAAAAAGGTAAAAAATATCATTCA
GGTACAATATGTGCTGGAGTCACCATAGGGTTTGCTTCAATATAGTTGTCTGGATGACCT
AATAAATTAGGCGAAAAAGTAGACAAAAAAGAAAAAATAATAATAAAGGATACTATTCCT
AGTAAATCTTTTATTATAAAGTAAGGGTACATAGGTACTTTATCACTGCTTGCATCAATA
CCTAATGGATTCCCGGAACCTTCTTGATGCAAGGCAGCTAAATGAACTAAAGAGGCTGCA
GCAATTATAAAGGGCAATAAGTAGTGTAAACTAAAAAAACGATTTAAAGTGGCGTTGTCA
ACAGAAAAGCCACCCCAAAGCCAAGCGACTATAGAATCTCCTACCAAAGGTACTGCCGAT
ACTAAATTAGTAATGACAGTAGCGCCTCACAAACTCATTTGACCTCAAGGCAGTACGTAG
CCTATAAATGCAGTTATTATCATTAATAATAAAATGATTACACCAATTACTCAAACAAAT
TGGCGAGGTGCTGTATAAGAACCAAAGTAGAGACCTCGAAAAATATGTATGTAGACTACA
ATAAAAAACATAGAAGCTCCGTTGGCATGTATATAGCGTAGAAGTCAACCAAAATTGACA
TCGCGCATAATATGCTCAACACTAATAAAAGCTAGATCAACATGTGGGGTATAATGCATA
GCTAAAAATATCCCTGTTACTATTTGTATTATTAAACACATAGCAGAAAGAAATCCAAAG
TTCCAAGCATAATGAATATTAATTGGAGTCGGATAATCTATAAGATGGTTATTGACTAGA
TTAAAGAAAGGTTTTTTGATTAAACGCATAAATTTAACTGGACGAAGAATGGGACTTGAA
CCCATGACCTATAAAGTCACAGTTTATCGCTCTACCAAACCGAGCTCTCTTCGTCTTTTT
TAAAAGGCGGGGAAAAAGGGATTTGAACCCTCATCATTGATGTGACAAACCAATATTTTT
TAAACTATTTCCCCAGAAATTCAGTACGGATAGAGGGACTTGAACCCTCATGAATAATAT
TCATCAAAACCTAAACCTGACATGTCTACCATTTCCATCATATCCGTTACTGGATAAAGA
GGGATTCGAACCCACGGTACATACGATGATTTAGCAAACCATTGCTTTAAACCACTCAGC
CATTTATCCCTGCCCACTATCGGACTTGAACCGATAACTTAAGAAGAACAGATTTTAAAT
CTGTCGTGTTTACCTATTTCACCAAATGGGAACAACTATTAATACTATGTTTTATTGAAG
CTATAGCTTTTCCCGGGTTTAATGATTTAGGGCAAGTTCTACTACAATTCATGATTGTAT
GACATTTAAACAACTTAGATTTACCTTTTAGTAATTCCAGACGATTCTGAGTACTAGTAT
CGCGACTATCTAATAATCATCTATAGGCTTGTAATAAAATTGCTGGACCTAAGTATTTGT
CATGATTTCACCAATAACTTGGGCAGCTGGCGGAACAACAAGCACAAAGAATGCACTCGT
AAATACCATTTAATTCAGACCTATCTTTTTCAGATTGCAAATACTCTGTTTGTGAAAATG
ATTTGTTTATGAGCCAAGGTTTTATATATTTATATTGTGCGTAGAAATTTGATAGATCCG
GTACTAAATCTTTTATTACATACATATGAGGTAATGGATAAATTGTAATTACACTTGTGT
CTGTTTTTATTGGTTGTAAACAAGCGAGAGTATTTACTCCATTTATATTCATAGAACAAC
TGCCACAGATTCCTTCTCTACATGAACGTCTAAATGCAATACTGGAATCTTGCTCGTCTT
TTATTTTTATAAGTCCATCTAAAATCATAGGACCACAGTTTTTTGTATGTATAGGATGTA
TACTAAATCGAGATATAATTTGGTCTGACGGTGATCATCTATATATGCGAAAAAATTTTA
AATTTAGGTTATTAGAAGCTATTATTTTAAAAGAAATTTTTTTAAGTAATTTCATGGTGT
AAGAACGGGCGGGCCCGTTCTTAAATCTAAAATAAATTATAATGAACAATTCGTATTTAT
TTACTTACTTTTACAAGTATTAAATGATAAACCGATATATCTAGTGGTCTTCTAGAATGT
TCTGAAAAAGTAAAGGTTAATTTTGTGCTTTTAAGCTGTCAGCACTTATATAATGTTAAC
GTGGCTACTCGGCAATGTAAGAAACAATACAACCGATACACTATTGGTTAATATATCTCA
ATCCTCTCGTACTAAAGATAAACCTCCTTTTTTTCTCCCACAACAGATAGGATGGTCAGA
ATACTTTCACAAAGTTACCTGCCACTTCTGAAAGTCACCCTTCATACGGCTCCTTTGGAA
TGGTGCGTGTCATGACAATGATCATGCAGAAAACGTATTAATTTTTAAAAGAGTTCTTAA
CAGCTGACCGTATTTGTTATTTGAAGATAGTCTTTTAGCTCAATATATAACTCTACCATC
ATACGGCTGCTATCTTGATATACTTTAGTAGATACAATTATATTTGTTTGATCCCGTCTA
CTCCAGCGGTCCGCTTCCCCAGATTGTCTTGAGTCACTTTTCGCACTGCTAAAAATTTCG
ATTTTCATGCTCTATGAGTTGTTTTTAAAACAGTTTTCATATCACCCATTTTACTTAGAT
TAAATATCTTTCTTTGAAATTTATATAGTCAAATTCTTTATCTTTTCATTGTTATTATAC
TTGTTTTAAATTTATTTTAATCTGACTCGTCTACACGTCTGCATATCCATAAGCTTTCCT
TGTGGCGTTGGCTTCTTGTAGAATCCCGCTATAATTATGCATTAACATAACAACATATGC
CCGGTTCACAATTATAGTTACTTCGTTCCAATACTATATACATTTACTTAGTAAGCCCCT
CTATTCCCTCTAAAGCTGGTACTCCGATGTCGTAATTGATTCACACCTTATGTTTAGAAT
TCACGCTATTTCGTGTTAGCGGGGTGTTTTACTTATAATTATCCCCCACTATCCTCGGTT
TAGGAAATTTTATTACGGATATATTGGCTTCTCTTGGTAGATTTACTAATAAATATTCTT
TTTGTGTTTTCTATAAGTGAAGAATTCACAAATTCATGCCCTGCTTCTAATTTACACTTG
TTATTAATGTATCTCATAGGGTTCACTGCTTGTAAAACAGCTCATTGATCAGCATCTGGA
GAAATGCATAGGCCCAAACTTGCTTCCTATCTATAGTATTAGTTTAAATTAGCTATTTAT
GAGAAGTACATCTCTTCTCTTACTAGCAACGAATCGCCCGACATCGAGGTATCAAACCAT
GGCATCGATAAGAACTCTCAACCATGATAAATCTGTTATCCCTAGAGTTTCTTTTTTCCG
ATAAGCGACAGTATTTCCATACATTACTGCCGGATCATTATGGCCGACTTTCGTCCCGGT
TTGAGTTGTAGCTCTTACCGTCAAGCAAATTTTTACCATTACGTGTTATAGTAACATAAA
TTGTTAACTAAAATTCACTATTGCGCACCTCCGTTACAGTTTAGGAGGTCCTCGTCCCAA
GTAAACTACCACTTTTACATATTTCCTTTTTAGTAAGCAATTTTTTACTTTCAAAGTAGT
TTCTCAATATTGCACAAGTGTGCTCCTACTTTTACTGTATTGTAAATAAAACTATTGCGA
CGTAAAATTATAGTAAAGAATCATAGGGTCTTTCCGTCTTGTTGTAGGATGTCTGCATTT
TCACAGACAATGTAATTTCGCTGAGGCTATACTAGAGACAGTGGGGTAGTCGTGACGCCA
TTCATGCAGGTCGGAACTTACCCGACAAGGAATTTCGCTACCTGAGGATCCTTATAGTTA
AGACCGCCGTTTACTTGGGTTTATAGTATATGCGTAGACACATACTTTTCACTTTCAAGC
ACTGGGCAGGCGTCAAACCTTATACGTCTTCTTTAGAATTTGCAAAGTTTTATTTGTTAA
ACAGTCGCTACCCCTATTTTTTGAAACCTTAAAGGTGCTCCTTTTTGCGAACGTACGGAG
TAAATTTGCCGAGTTCCTTAAGTATAGTTAGCTCATTCGTCTTTATCTTCTCAATAAGTT
CACCTGTGTCGGTTTTAGGTACGGTCAAACTTCATGTAATTTTCCTGAAAAATAATTTCC
AGTTTGTTGAATTATTTTTTTTCACAGAAGTATTTTGCAAACATGTGGTCAAAAATTTTT
TAAACATTGTTGAATATTTTACATTGGATTCAAAACTACTTAAATTTTTGGAAAATACGC
CTAACAAAAACTTAAAACTCATTTTTCTTTGCCAATTTATTAATAGTAAAAATAGTAGCA
CAATTTTGTATTTTAAAAAATCTTTGGGTGTTCAACGATATAGTTCAATTGGTTAGAACG
ACGGAATCATAATCCGTAAGTTGTGGGTTCAAGTCCCTCTATCGTTTAGCTCTTATCGTC
TAACGGTTAGGACAGTGCTTTTTCAGGGCATCGACGTGAGTTCAAATCTCACTAAGAGTA
TAAAATCTTTATATAAATACGTATCCCATAAGAATTCAAAAGTAAAAAGGATTTTACTAG
ATCTACTAATTCATTTTGGAATCCCTAGGCCGTTAAAATCTATGTATATATATATGCATA
AGTCTCTAAATAACTGAATTTTTCGTTGAATATACTCTACTAACCATAAAGATATAGGTA
CTCTATATTTAATTTTTGGCGCTTTTTCTGGTATATTAGGTGCATGTGCATCTATATTGA
TTAGAATGGAATTAGCGCAACCTGGAAATCAACTTTTGTTAGGCAATCATCAAATATACA
ATGTATTAGTTACAGAACATGCATTTTTAATGATATTTTTTATGGTTATGCCTGTATTAA
TTGGCGGATTTGGGAATTGGTTTGTACCAATTATGATCGGTGCGCCAGATATGGCTTTTC
CAAGGTTAAATAACATAAGTTTTTGATTGTTACCTCCATCATTATGCCTTCTTTTAGGGT
CTGCTATGGTTGAAGTTGGTGCTGGTACAGGCTGGACTTTGTATCCTCCTTTAAGTTCTA
TACAAAGTCATTCAGGTGGTGCTGTAGATCTTGCTATTTTTAGTTTGCATTTATCAGGTG
CTTCTTCTATATTAGGTGCTATAAACTTTATTACTACCATATTTAACATGCGTAATCCAG
GTCAAAGCATGTATCGTATACCTTTATTTGTCTGGTCTATATTAATAACAGCTTTTTTAC
TGCTATTAGCAGTACCTGTTTTAGCTGGTGCTATTACTGGATTTGGTATTGTTAGTCATA
TTGTATCTACATTTTCTAGAAAACCTGTCTTTGGCTATATTGGAATGATTTATGCTATGC
TTTCTATAGGCATTTTAGGATTTATTGTTTGAGCACATCATATGTATACTGTTGGCTTAG
ATGTAGACACACGAGCTTATTTTACAGCTGCTACTATGATTATTGCTGTCCCTACAGGTA
TCAAGATTGGGCGCTGTTTTTGCAATATTTGCTGGTTTTTATTATTGATTTGAAAAAATA
TCAGGTTTCCAATATTCTGAAATATTAGGTCAAATTCATTTTTGAGGTACATTTATTGGT
GTAAATTTAACGTTTTTTCCTATGCACTTTTTAGGTCTTGCTGGTATGCCTAGGCGTATT
CCAGATTATCCTGATTCATATGCAGGTTGAAATGCAATAGCTTCTTATGGCTCATACGTT
GCATTATTTAGTACGCTTTTTTTCTTTTACTTAGTATTTAACACACTTGTAACAGTAAAA
AAATTGTCATCTAGAAATAATCCTTGAAATTTTGAGAATTCAAAGATAGGTTCAACCACA
TTAGAATGAGAAATTTCTTCACCACCAGCATACCATACATTTAATGAAATTCCAGTGGTA
AGAGAAACAGAGAGATCTTTAAAAATAAATTAATTTATGCTAAAAAAAAGTTCTGTGTTA
TTATTTTTAAGCCTAATGCTACTTATTCAACTATTTTATAGTGGTCCACTTTTTAGTGAT
TCTGCTGAAGATTGGCAATTAGGGTTCCAAGATCCTGCAACGCCTATAATGGAGGGGATT
ATAAATTTGCACCACGATTTTATGTTTTTTATTTGCGCAATATCTATTTTTGTATCTTGG
ATTTTAGTGCGTACGTTATGGCATTATCATTGAACAAAAAATGAGTACCCTTCTGCAATG
GTCCATGGTACAGCTATTGAAATAATATGAACGGTTACTCCTAGTATTACTTTATTGGCG
ATCGCTGTACCTTCTTTCGCTTTGCTTTATTCGATGGACGAAATAATTGCTCCTGCAATA
ACTATTAAAACAGTAGGTCATCAATGATATTGAAGCTATGAATATTCCGATTATACAAAT
GAAGATGATAGCACAATTATGTTCGAAAGCTATATGATACCAGAAGAAGACTTAACTTTA
GGGCAGCTTCGCTTATTAGAAGTGGACAATCCTATGGTAATTCCTGTAAATACACATGTG
CGTTTAATTATAACGGCTGCGGACGTTTTACATAGTTGGGCTGTACCTTCTTTAGGTATA
AAATGCGATGCAGTGCCAGGAAGATTAAATCAGAGTTCTCTTTTTGTAAAACGGGAAGGT
CTTTTTTATGGTCAGTGCAGTGAAATTTGTGGTGTAAATCATGGATTTATGCCTATTGTG
GTGGAAGCTGTAGCTTTACCAAATTATATTTCTTGAGTAGCTAATAAACTTAGCGAAATT
TGCTATGCGTGTATCTTTAGTCCAAGTATTTTTTTTAAGTTTATTAACTTTTTTTTTACT
TTGGTCTAATCCAAAATATTTATCCTATATAATACGATTCTTTAAAAAATTAAAAAAGCG
CTCTCGTTATGACAAACTAAGTTTTATAAAAACAGCTAAACAACTACAACGTCATCCTTT
TCACTTAGTCGACCCTAGTCCTTGACCAATAACGGCCGCTCTAGCTGCATTTTCATGTGC
TCTAGGTGGGGTTATGTACATGCATGCGTACAATAATGGTGGTTATTTATTATTAAGCGG
GTTTTCTTTATTACTATTTACAATGTTTTCATGATGACGTGACGTGACAAGAGAAGCTAC
TTTTTCTGGACATCACACAGGTGCTGTTCAAAAAGGATTACGTTATGGCGTAATTTTATT
TATAGTTTCAGAAGTGCTATTTTTTTTTGCTTTCTTTTGAGCTTTTTTTCATAGCAGTCT
TGCTCCTTCTATTGATATAGGATCTATGTGACCTCCGAAAGGAATAGTCGTGTTTAGTCC
TTGAGAAGTTCCTTTTTTAAATACAATAATATTACTATTATCTTTTTTTCAGCCTTGTGT
TTTCTGAAATTATTTTTTTTTTACATGTTTATTTTTTGCAAAAAATAATGTCTAAAAGTG
GATTTGAACCACTGGCCCAAAGATTTTCAATCTTTTGCTCTAACCGCTGAGCTATTTAGA
CTTAAACTCTTTTTCTCCATATTTGGATCGAGCATTTTTTCGGTTGACAACAGCTTGTAA
ATCGTAAACTCCTCGTGTGAGATGATATCGTACTCCAGGAAGATCTTTGACACGACCTCC
TCTTATAAGAACAACTGAATGTTCTTGTAAATTGTGGCCTTCACCCCCAATATAACCGAT
AACAGAACGTCCTGTACTAAGACGGATTTTAGCTACTTTTCTCTCGGCAGAATTAGGTTT
TTTGGGGTTAGTTGTATATACTTTTGTACACACCCCTTTTTTTTTGTGGCATTTGTTTAA
AGCAGGCGTTTTAAGCTTTGCAGTTTTTGTTTCCTAGGATATTTAATCTTTTGTTTTAAC
GTTGGCATAATATTATTTCTTAAGTAATAAGGGACTCGAACCCTTAACCATTTTGATGTA
AACAAAATGCTCTACCATTAAGCTAATTACTTACATCTGGAAAGACTCGAACTTTCAACC
TTTAGATTCGTAATCTAACGCTCTATCCAATTAAGCAACAGATTAGATAATTCAAAAAGT
AATTGGCCAGGCCTAACATAACAGCAATGACTTATTATAGGTCCTTTACCCTTACCCATA
CGAGTTTCAGGACTTAATTTTGTTACAGCATGTTGAGGTTTCATATAAAACCATACTTTA
ATTTTACCTAAATTATTTTTTTTTTCCATTGCTTTTATTTCTTTTAACATTTTAATTTTT
ATATTATTAACTTGTTTAATATCCACTTGCTTATATTCTAAAGAACGTAATCCAAACTGG
CCTCTTTTTATTATATGACTTGTTTGGTTGATTTTTTTTTTTTTTACTTTATGCTGTCTT
GTTAAATTGTTTTTTGTGTTAAATCTTTTCATATTAAATTATTTTGTATGCCATTCAAAC
TTGAAGATTGCATACACCTTGTTTTGTATAAAGTGGACTTTCATAAAATTCTATATAAGT
ATTTAACTTCTGTAATGATACTGCACCTATTCGAAATACTATGCTATTAGACATACGACT
TCGACTACCGCCAAAACGGCCAACGTATTTTATTTTTATACCTGTAAATTCAAAAGCTTG
TATACCGCAAACCGTTTTTAAAATTACCCTTTTGTAAGAGTCATTAACTCTATAGTAATT
GTACTACGAATTCTATAATAAACAACAAGTATTGCTAAACCTATAGACGATTCTGAAGCA
GCTACCGTTAATATGGCTAATGCAAATAGTTGACCTATTATATTATCTAGATAAATAGAA
AAAAATATGAAATTAAAACTGACTGACAAAAACATTATTTCTAGTGACATTATTATGATT
ATAATACTTTTTTGATTTAAAAAAATACCTAACACACCTATTAGAAATAGAAAAAAAGTA
TAATTTTCGCAATATAGTTGAGTAATCATTTATACATTTGAGATAGCAAATTTTAATAAA
TTTTCCAGCCGCAGGTTCCCCTACGGCTACCTTGTTACGACTTCACTCTAGTCCTTTCGC
TACCATGGAAAAAAATTTACATTTCTGTCTTCAAGTAGAGCAAATTCCCGTAGTGTGACG
GGCGGTGTGTACAAAACCCGAGAACCTATTCACCGCGACGATTCTGATCCGCGATTACTA
GCGATTACGACTTCATATTCTCGAGTTGCAGAGAATAATCCGAATAAATATTTTTTTAAG
ATTTTGCTCCAGCTCACACTTTTGCTTCTCGTTGTAAATATTACTTTGTAGCACATGAAA
GTAGCCCAGCTCATAAGGGTCATGCGGACTTGACGTCATTTTTTCCTTCCTCAAAGATGT
TCTAAGCAGTTTATAATATATTAATATATTATATAAAAGTTTCGTCCGTTTGCTGGAATT
AACCAAACGCCTCACGGCACGGACTGACGACAGCCATGCAACACCTGTGACACTAATGTC
ATACAAGAGCTGGTAAGGTTCTGCGCGTTTTTTCGATTTAAACCACATGCTCCACCGCTT
GTGCGAGTTCCCGTCAATTCCTTTGAGTTTTAATCTTGCGACCGTAATCCCCAGGCGAAG
TGTTTAATGCCTTAGCTTCGCTTCTGATTCAAAAACTAACACTTATCGTTGAGGGCATAG
ACTACAGGGGTATCTAATCCCTTTTGATACCTACGCTTTCGTGCCTTAATGTCAGCTATA
GTCCAGATTATTGTTTTCACTTTTGGTGTTCTTTTGAATATCATCGCATTTTATCACTAC
TTTCGAAGTTCCATAATCTTTTCCTACGCTCTAGTGAATTAGTTTAGTAATTTGTTATAA
ACATAAAACTAAAATTTTTTTTACTACTTAATACACCACCTACGCACCTTTACGCCCAGT
CAATTAGAATAATACTTGCTCCTCCCGTTTTACCGCGGCTGCTGGCACGAAATTAGCCGG
AGCTTTGATTGTAAAATTTATTCTTATTTAGTACATTTTACAAAGTGATTTACAACCTAG
TAAGTTTTCTTCTCACATGTGGCCTAGCTAGGTCAAGCTTTCGCTCATTGCCTAAGATTC
CTCACTGCTGCCTCTTAAAGAGTCTGGACCTTATTTCTGTTCCAGTGTGACTGATCATCC
TCAAAGACCAATTAAGGATCATGGGCTTGGTATGTCTTTTACACTACCAACTACCTAATC
CTATGTAGACTTTTCTCAAACCAATTATAATTTTTACAGGAATTTACCATAATTTAAGAT
AAATTTCTACATATTACTCACCCGTACGCTATTTTCTAATATTGAACAAAAAATATTAAA
CTTGCATGTGTTAAGCCGGCCACTAGCATTCATTCGGAGCCAGGATCAAACTCTTATTCT
TATGTTATATTCTTATGTTTGCTATCTCAAGATTAATTTATATTGCACAAAAACATTCAA
CGACTAAAAACAGAAGCTGTACCAATTTCATATATATACAAATTTTTAAGGCGAATTTTG
TTAATAATAATAAAATTTGTCTTACAAAAAGTTTTATATTTTTTTGCTTCGATATAAAAG
ATATTTTTTTTTTTCATAATGTATCAAGATGGACAGATTTGAACTGCCATTCCCTTGCAC
CCAAAGCAAGTACGTTACCCTTACGCTACATCTTGATCTAGCTCTTTCTGAATAGGATTC
GAACCTATAACCTTGTAGTTAACAGCTACCTGCTCTAACCATTAAAGCTATCAGAAAAAA
GCGAAAAAAGGGATTTGAACCCTTATAATGACTTTGGCAAAGTCATGCTTTGCCTATTAA
GCTATTTCCGCAACTACAACACAAAGTAAAATTGAACAATAATAATTGAAAAGATGAAAA
GCAAAAGTTGATTACTATCTTTATACATTCTTGTTGTATTTACATGTACTACTCCATCTC
AAAAAAAATGGCGAATCCCATTACTTATATGATACAAAAATATACTAATTACAAATAGTT
TACAACTAAATATAAATCAGTTGAATAAAATATAATCTATTAAAAATTGAACCGTTTTGT
GTGAAAAATATACATTGTTCAGTATAAAAAAAGGACTTATAACTAAAACAAGCATAATTA
CACCAGAAATTCTATGCCAAATAGAAAAGATAGATGCTTTTTGAGCATTGTATATGGTTA
GATGTGGCGAAATTGGTTTGTTTATGTTACACATGTTATAATTTACGTT
>Pyropia_tenera_KC750917.1
TCCTATCGAATACAGTTTTCACTTTTTTCTTAAGGGCCGACTAACTCCAGTTACTTAAAA
TTGACTGGAAACCCTTGAACAATAGACGACCATGATTTGTTTTCAACATGGTTGGCGCTA
CTCATGTCAGCATTAGCGCTCCTGATTTAAAATATGCAATTTAACATTAACATAAAAGAC
TACAGGACGTTCCGCTACCATTAAGCTCAGTTTAGCTTAATTCGAAGCTTCGATATATAA
ATTGAAGTCTCCTTACATTTTAAATAGGTAGAACAAATAAAAATAATGAGCTAAAACGCT
TTCTCCAATAGGTGGCTGCTTCTAAGCCTACTCTGTTTATTCGAATTATTCCCCATTTTT
TCACTAATTTATAATTTTGAGATCTTAGCTATCGATTAGGGTTGTTTCCCTTTTGACGTA
AGACCTTATCGCCCAACGACTGTCTGCTGCTAAAAATATAGTTTGGAGTTTAATAAAATT
TAGCAAAATCTAAATTTAATAAGTAGCTCTACCCACATTTTAAAAGAGCAACGTACTACT
TTGATAGTTTTCGCGGAAAACCAGCTATCACCAAATTTGATTGGACTTTCACCCCTAATC
TTAAGTCATCCCCGTATTTTTCAACAGACGTGGGTTCAGTCCTCCAGTACTTTTTAGGGC
ACCTTCAACTTGCTTAAGACTAGATCACTTGGCTTCGGGTCTAATACCTGTAACTTAAGC
GCCTTATTAAGCTTGCTACACATATTAACTTGCTGACTCATTATGCAAAAGGCACTTTGT
TGCTGTATTTGTCAGCTTCAAATAAATATAAATTAACAGATTCAAATCTTTCCCTCACGG
TACTCGTTCACTATCGATTAGAAAAGGTTTTAGCTTAGAAGATGGGACTCCTATTTTCAT
ACAAATCGTACTACTTTGTGTTACTGTTAGTGTCATAAAGGACTTTTAACCTACTTTGGA
TTTAGACACTTTGCTAGTTCGCTTTCACTCACACTTACAAATTCTCGTTTGATTTTATGT
TACTAAGATGATTCAATTCACATAATTGTATATGCATATTAAATGCGAGTTTTCTAAAGA
GACTCATAGTTCATAAGCAGGTGCCTCGCTATGATGTTTCGTCGCGCGACGTCTTTGCCT
TCTATCAAGATTTCCTCTGATAACTTTTTAAATCTTTTATATTTAAGAAGTTGTTCTGTT
ACATGAGCACATCATAGTATTGTAGCAGGCTATAAAAGGCAAGCAACGTTAGCTTTAATA
ACAACAGTTATCTTAGCTGCTATTTTTACAGGTTTTCAAGGTTTTGAATATAGCGTGGCT
AATTTTACATTATCCGACGGTGTTTACGGCTCCACATTTTATATGGCTACAGGCTTTCAT
GGTTTTCATGTCTTTATAGGTACTATTTTTCTGGGTATTTGTTTACTTCGCTTATTAAAA
TCACATCTAACACAACAGCATCATTTTGGTTTTGAAGCAGCAGCTTGATATTGACATTTT
GTTGATGTTGTATGGCTTTTTTTATTTATTTCTATCTACTGATGAGGTGGTACCTAATCT
ATGCAGAAACTTATTAATTTACCTACCATAAAGATCACTTTTTGACATGCTCTCGCTTTC
TTTATTATTATCTGTTATCATAATATCTATATTTTTACAGAAGAAAGTATACTTTTATTC
TGTTTCATTGCGTGACTAAACATTACATGAAATTATATATCTCCTCAGATTAATGCATCA
TTATCTAAAAGAGGAGAAAAAATCAACTCAAATTTTCAACAGATTACTAATGATAATATA
ATAACGTGAAAAAAATATAGACAAGGTTATTCACTAAAAATAACACATATTGATATTTTA
AAGAACTTAGTTCCATATTTAACGCGTTTAATTAAGGATGTACTTCTTTTAGAATCAAAA
AGCAGTTCATTACAATCTGTTGCACCTTATTTAAAAAGATTACATATTGTAAAAGACTTA
GAAACGAAGCTGAATAAAATTTCTTATATTACAATTTGCCAACGTATACAGGATACAGCC
ACAATACGTAGTTTCTATGCTAATCAAGTAAAAATTAAATCTTTCCATTCTGAATCTAAA
TTAGACTTATTCGAACGTATAAGAAAATTAGAAGCGGGTTCTTAGAAAAGTCTATAGCTC
AATGGTTAGAGCATACGCTTGATAAGCGTAAGGTTGATTGTTCGAATCAATTTAGACTTA
TACTATTTCAAATATGTACAATATAAACAAATTATTTTTTTCAGCAAGCCCTTTAGAACA
ATTTGAAATTATACCTTTAATTCCTTTAGAATTATTTGGGTTAAACATGTCGTTAACAAA
CGCGTCCATTTTTTTGATACTATCTGTTGCGTTATCTATTTTTTGATCCACTTTAGTCAT
ATACAAAAATAAATTAGTTCCTGGAAACTGACAATCTGTAAAAGAAATATTTTATGATAC
CACCTTAACGTTGGTAAAAGATAATTTAGGTAAAAAAGGTTACGCATATTTTCCATTTAT
TTTTACAATCTTTACAATAATACTTTATTGTAATTTAATAGGTATGGTACCATATAGTTT
TACTGTAACAAGTCACATAGCTTTCACATTTGGCTTAGCTTTATCTATTTACATAGGAAT
TAACATTATTGGCTTCAGAACCCACGGGATAAAGTTTTTCACAATTTTTTTACCAAAAGG
TGTTCCTTTATTTATTGTACCTTTAGTAGTCGCAATAGAATTCGTATCTTACGTCGTAAA
AGTTTTCACAATATCTATAAGACTTTTTGCAAATATGACATCAGGACATACTTTACTTAA
AATTATTGCCGGATTTGTTTGGACAATGATCTCAATAGGAGGCGTGTTTGTATACTTACA
AATAATCCCATTAGTTTTACTACTAGCGTTAGTGGGTTTAGAAATTGGTATTGCTCTTTT
ACAAGCTTACGTTTTCACATTACTTACCTGCATTTACTTAAATGATGTTTTAGAAATGCA
CTAACAAATTATGCCACAATTAGATCGCGTTATTATTTTTGGTCAAATATTTTGACTATT
TTTCACATTTTTAACTGCTTATGTTGTTTATACCCATTTTATATTAAGTAACTTATTAAA
AATCTTTTTAGTCCGTTGATGGAAGCTTAGAAAAGATATTACTCAAATTGCATTAAAGAT
CCGTTTAACGAGCTATTTAATTGATTCAAATATTCAAACGTTACGTAGAATTTATTCAAC
AACCAGAAATATATTAGTTTCTCTAACAAAAAGTTTACTAACAAAAAATCTAAGTAAGCC
AAAGTTAGTTTTAAATGACCTTAATTCTTTAGTTATTAAAATTAGTCTAGAAACGTCTCT
ATATGGTAGCAAAAGCATCACCAAGTCAGGAACATATTCTTATTGAACTTAATAAAATTA
TGTATTTAGTAATAATAGCTCTGCCTTTAGTGGGAACATTAGTTACAGGGTTAGGCGGTA
GATGAATAGGGCGTAAAGGTTCAAATTTGTTTTCTACAACTTGCGTAGTCCTGTGTTTTT
TTTTCTCTTTAGTAGCTTTTTTCGAAGTAGGTCTTTGTGGAGTGCCTTGTTATATATCTT
TGAGCCCCTGAATTAATTCAGGGGCACTAAACATTTCATGAGGTTTTTTATTTGATAGTT
TAACAACAACAATGCTCGTTGTCATTACATCTATTTCTAGTCTAGTCCATTTGTATTCTA
TTCAATATATGGAGTACGACCCTCATTGCCCTCGGTTTTGTCTTTCTTGGAGATCTTCAC
ATTTTTTATGATCTTATTAGTAACAGCGGACAATTTTGTGCAAATGTTTTTAGGATGAGA
AGGAGTTGGATTAGCTTCTTATTTATTAATAAATTTTTGATACACTCGACTTTGTGCAAA
TCAAGCTGCAATTAAGGCTCTTGTAGTAAACAGAGTAGGCGATTTTGGATTAAGTTTAGG
TATCTTCACAATTTTTTATCTTTTTGGTTCTGTTGATTATGAAATAGTATTCTCTTCTGC
AAACATCTACACAAATTATAGTATTCCCTTTTTGGGGTTTTCCATAAATACCTTGACTTT
AATAGGCATTTTTTTATTAATAGGGGCTGTTGGGAAGTCGGCACAATTAGGTCTGCATAC
CTGGCTACCAGACGCTATGGAAGGTCCTACTCCTGTTTCTGCACTCATTCATGCAGCTAC
AATGGTAACAGCAGGTGTCTTTTTAATAGTGCGCTGTTCACCTCTTATTGACCTATCTTC
AGATGTCTTACTTTTAATTACTCTTCTTGGATCAAGCACAGCTTTTTTTGCCTCTATTGT
TGGAGTATTTCAAAACGATATAAAGCGGGTAATTGCTTATTCTACTTGTAGTCAATTAGG
GTATATGGTCTTTGTGTGTGGTTTATCTTATTACAATGTAGGTATGTTTCATTTAGTAAA
TCATGCTTTCTTTAAAGCATTACTTTTTTTAAGCGCTGGCTCTGTAATACATGCGTTATC
AAATGAACAGGACATGCGCCGAATGGGTTCGCTAGCAAATAGTCTACCAATCACATATGC
TGCTATGCTAATTGGCTCTTTATCCTTAGCAGGATTTCCGTTTTTAACAGGTTTTTATTC
TAAAGATTTAATCATAGAGATAACACAAATAAGTTATTACAGTAATTTACATATTACTTT
TGGTGTTTATGCTTGTTGACTTGCTAATATTTCTGTACTCTTCACATCGTTTTATACATT
TAGGCTTATCTTTTTTACTTTTATAAAAAATACCAATAGCTATAGAAAACACATAGAAAA
TATACACGAATCGCCACCTTTAATGTTAATTCCTTTAATATTACTCACTATATCTAGTAT
TTTTGTTGGTTTCTTAACAAAAGATATATTCGTAGGAATTGGAACTCCTTTTTGAGGTAA
TGCTATTAATATTCTACCTACATCTTGTAATCTATTAGAAGTTGAATTTATGCCTTCTTT
AATAAAATGACTTCCGTTTGTGTTAAGTTCCATGGGTGCAATTCTCGCTTATACAATAAA
TGTAGGTATACTAAAAAATAACACACAATTTGCTTATAATCACCTATTTAGAAAACTCGC
CTTTTCTCTTAGCAAAAAGTTATACTGAGATAAATTATATAATTCATTCATTGTATCTCC
TTTAATGCACTTTGGTTATAATATTTCATTTAAAAATCTTGATAGGGGTTTTATAGAATT
AGTAGGTCCTTATGGAATTTCGCATACTATTAAAAATTGATCCACAAAAGTAATTAAAAT
ACAAACTGGTCAGCTAACTCATTATACCTTTTTCGTAATTTTTGGTTTATGTTTCCTTTT
AATACTAGTTCCTGTTTGAGATTTTCTAGCCTTTTTAGTTGATGTCAGATTACTAGTATT
TTGCTTTATAGCCCTTTTTGTAGCTTCACTTAAATACATGCAGATAACTAATTTATTATT
ATGGACTTCACTTATTCCTTTGTGTGGCGCTATATTACTTATTTTTATTCCTATATTTTA
CTCTAATTTAATAAGAAATATTGCTTTCGCAACAGCGCAGCTAGTGTTCATATACTCTAT
TTTACTATGGCTTTGCTTTGAATCAACAACACCCTTATTCCAATTTATATACACAATAAA
TTGATTTCCTTCCTATAATATTTATTACACAATAGGTGTAGACGGTATATCTTTATTTTT
TATCATACTTACAACATGATTAATTACAGTTTGTATATTAATAAGTTGAAATATGCCAAA
CGGCCAAATAAAAGAATACTTAATTTGTTTTCTTTTGCTTGAAGCTATCTTAATTCAAGT
TTTTTGTGTTTTAGATGTCCTATTCTTTTATATATTTTTTGAAAGTGTCCTTATCCCTAT
GTTTTTAATTATAGGTGTATGAGGGTCACGGGAAAGAAAAATTAGAGCTGCGTATCAATT
TTTTATTTACACATTAGCTGGTTCACTGCTAATGCTTCTAGCAATCCTAACTATTTATCT
TCAGCATGGTACCACGGATATCCAAGTTTTATGAAATATAAATTTTGACGTGAGAACACA
AATTTTACTTTGGCTAGCTTTTTTCGCTAGTTTAGCGGTAAAAATTCCCATGATTCCTTT
TCATATATGGTTGCCTGAAGCACATGCAGAAGCACCCACAGCAGGGTCCGTAATTTTAGC
AGGTGTGCTTTTAAAAATGGGCGGGTATGGCTTTCTACGTTTTTCTTTACCTATGTTTCC
GGAAGCCTCGCTTTATTTTGCTCCATTAATTTATTTACTAAGTATTATAGCTGCTATATA
TGCTTCACTTACTACAATTCGACAGGTTGACTTGAAAAAAATAATAGCTTACTCTTCTGT
TTCGCATATGGGCTTCGTTACATTAGGCCTTTTCTCTTTTAACTCTCAAGGGATAGAAGG
CAGTATAATCTTGATGCTTAGCCATGGATTAGTTTCTAGTGCACTTTTTTTATGTGTAGG
TATTTTATATGATAGGCATAAAACACGTCTTCTTAAATACTACGGTGGCCTCGTGCAAGT
TATGCCTATTTTCAGTACACTACTATTATTTTTTACTTTCTCTAATATTGGCTTTCCTGG
TACAAGCAGTTTTGTTGGCGAACTATTAGTGTTAATGGGAGTATTTCAATTTAGTCCAAT
ATCTACTTTTCTAAGTGCATTCAGCATGATTCTTGGGGCAGGATATTCTATTTGACTGTT
CAATAGAGTCTGTTTTGGTAGTTTAAAACTTCAATATATTACCAATTTTCAGGATATTTC
AAGAAGAGAATTTTGTCTCCTTTTTCCGTTAAGTGTATTTGTACTCTGAATGGGTATATA
CCCAGAAATTTTCCTATCTGAGATTCACTGTTCAAGTTATAACCTAATTGCATATTTTAA
CTAATGTTATGAAGTTTATTAAAACGCTAATTCTAGCATTTATGAAAAAGAAGTCCTACT
TTTATTGGTTTCCACGTTTTTTAGGGCTATTACTTATACCTGGGTTTTTATTTGATGTCG
AGATTTTAGTTTTCTTCCAAAGCCTTATCCTCTTACATGCAAGCCTAGGTTTAGAAGTGA
TCATAGAGGACTACTTACACCTAAAAATAATAAAACTTCAGTGTTTGTCTTTAATTAAAG
TACTTTTAATATTATTAGTTAATCTTAATATATTATATTTATTATTCCTTATGTTATTTA
TTTCTTCTTATGATTTCTACGCACTATTGACAGAAATCTATCTTTTTAACGCAATTTGTG
CTTTATTAATTTATGGTGTAATTTTAAACACCTCATATAAAAGAGGGAATCCAGTTATTG
ACCATAATGTGAGTGGTCTCTCAACTCAAATACTAATAGTGAGCCTTTGGTTAACAGTTT
GTTCAAATACACCTTATTTGCTCAGCTGAAATTCACTCCTAGTGCACGATTTTTTATCTT
TCGGTATAAAGAGCACCATATTAATAATTTCGCTACTTTGGTCTTTAATTATTTTTTCTT
ATAACAGACTAGAAAAAATTAATCTTTACGAGTATTGAATCGTGTCTATGTTGGCTATTG
TCGCCATGCTTTTTGTAAGTTGTTCTTATGATCTTTTGGCAATGTATTTAGCAATTGAAT
TCCAAAGCATTGCTTTTATATATTAGCTAGCTTTAAAAGAACATCTGAATTTCAACAGAA
GCGGGTTTAAAATATTTCGTTTGGGTGCATTTTCTTCAGCTTTGCTTCTTTTAGGTATTT
CACTACTTTATGGTACTACTGGTTTAACTAATTTTGGAGATTTATCAAAATTTTTTTTAG
GTACCACCTTGGAAAACGCATCATTTATAAACATAACATTTTTTGGTGTCGTTTTAATAG
AAGTGGCTCTTTTTTTTAAGATAAGTGCAGCACCTTTCCATATGTGATCACCAGATGTTT
ATGAAGGTGCTCCTACTAACGTGACATCTTTTTTTGGTATACTGCCAAAATTAGCACTAG
TCAGTTTAATATTTAGATTTTTTATTTTTGTTGTCTGAAGTTGTGCTGTTACTAAATTTT
ACACTTATAATTTGTGCGCTTTTATCTATGATAATAGGGACGTTTGGTGCTTTAGCGCAA
ACGAAATGAAAACGTTTCATTGCGTATAGTACAATAAGTCACGTAGGATTTATTGTAGCT
GGATTTTCAACGTTGGAATTTAATGGTGCATTTAGTGCGCTATTTTATATCTTAGTTTAT
ACTTTAACTTCTTTAGCCACTTTTTCTATTGTGCTTTCCTTCCGATGCTTAGCATATCCT
AGCACATACCAACTACGCTATCTAACGGACATCGTTAGTTTAGTGAAACTAAACCCTATA
CTTGCTGGTAGTCTTGTAGCAGTTTTATTTTCAATGGCAGGTATACCTCCTCTTCCAGGA
TTTTTTGCTAAAGCATTCGTTTTATTTTCACTTTTGCAAGAACAACTCACAGGATTAGCT
ATAATAGCAATATTTTTAAGTTGTGTTTCGTGTTTTTATTATATCCGTTTGATTCAAATG
ATGTATTTTACACATACAAAAACCATACTTATTTTTTATCCAATAGAAAAGACTACATCA
ACCATATTAAGCATAACTATGTTATTACTTGTACTTATTTTTTTGAAGATAGATCTGATT
TCTAATTTTGTTCATTGTATGTAAAATGCTTCACAATATTGTAATTAACATTATCAAAGT
ACTGACTATTATAGTGCCACTTTTAATCGCCGTAGCTTATATGACACTGGCCGAAAGAAA
AGTGATGGCAGCTATGCAACGACGAAAAGGGCCTAATGTTGTAGGTATCTTTGGTCTTTT
ACAACCCCTAGCAGACGGGTTAAAACTTTTCTCAAAAGAAACTATATTACCCTCTAGTGC
TAATATTTTTATTTTTTTAGCCGCACCTGTGCTAACGTTTTTGCTAGCTTTATTAGCATG
GTGTGTACTTCCCCTAGATGAGGGGAAAGTTTTTTCTGACCTAAATATAGGTGTTTTGTA
TATATTAGCAGTATCATCTTTAGGCGTTTATGGCATCATAACTGCTGGGTGATCTAGTAA
TTCTAAGTATGCTTTTTTAGGTGCTTTAAGATCAGCAGCCCAAATGGTATCTTATGAAGT
TTCCATTGGTCTAATTTTAATTAACATCTTATTATGTGCTGGCACATTAAATTTAACTCA
AATTGTTCTGGCACAACAAAATCTATGGTATATAATACCTCTGTTTCCCATATTTATTAT
GTTTTATATTTCTATATTGGCTGAAACTAACAGAGCACCTTTCGATTTGCCAGAAGCAGA
AGCAGAACTTGTAGCTGGTTATAACGTAGAATACTCTGCGATGGGGTTTGCATTGTTTTT
TTTAGGCGAGTATGCAAATATGATACTTATGTGCAGTTTAACAACTATATTTTTTTTTGG
TGGCTGACTACCCTTATTCAATATGCTTCCTTTTTATTGAATTCCGCCCGTACTTTGATT
TGGTTTAAAAACAACTTTACTTTTATTTGGTTTCATTTGAGTACGCGCAGCATTTCCGCG
ATATAGATATGATCAATTAATGCGTTTAGGTTGAAAAATATTTTTACCTTTATCACTAGG
GTGAGTTCTTTTAGTATCCGGGATACTATTTTCTTTCGATTGATTACCAAATGAACGTAC
TTTATAACGAATATTCTGCTATTCTCACTTTTTTTGCAGTAGCTTTTTTAATTTCTCTAA
TAATATTAATACTTTCGTATATGTTAAATCCTCAACAAAGTGATCAAGAAAAAGTCAGCG
CCTATGAATGCGGATTTAATCCATTTGACGATGCGAGAGCAACTTTTGATGTTAGGTTCT
ATCTAGTCGCAATCCTTTTTTTAATATTTGACTTAGAAATAAGTTTCTTATTTCCTTGGT
CACTAGTACTTGGGCAGCTACCTTCTTTTGGATTTTGATCCATGATTGTCTTTTTAGCCA
TTTTGACATTAGGGTTTATTTATGAATGAAAAAAAGGGGCTTTAGAATGAGAATAATAAT
AATTTACTAGAGATTTTTAACTAATATAATATAATATGAACGTAACTTTACAAAGTGCAA
AAATGATAGGTGCTGGACTAGCTACTATTGGTTTAACAGGGGTAGGAGCTGGAGTAGGAA
TTGTTTTCGGATCGCTAGTAATTGCTTATTCACGTAATCCTTCTTTAAAAAATGAATTGT
TTGGCTACACTATTTTAGGATTCGCTTTAACAGAAGCAATTGCATTATTTGCTCTTATGA
TGGCTTTTTTAATTTTATTCACTTAATTTACCTTAATCAAAAAATACATTATGACAAGTA
CAACTCTTTTTTGAATCTTTTCAATTATTTCTTTAATATCCGCTTGTATGGTAGTAAGCC
TATCAAACGCTGTGTATTCAGTTTTATTTTTAATTGTAGTATTTTGTAATACTGCTAGTA
TTTTATTACTATTAGGAGCCGAATTTCTATCTTTTTTATTTTTAATCGTATACGTAGGTG
CAATTGCAGTTTTATTTTTGTTTGTAGTTATGATGTTAAACGTTAAAATAGATGGAGTAA
AAATTAATTATAGCACAATTTTTTTGATTGGTATTTTAATAAGTCTAATTTTACTTATTC
AGATTTGAACTGCTCTACAATTAGATATTGAAGCTTATGCTAATATAGGCGTATCACTAT
ACCAAAATAACTTTCCAACAATAGTTTCTTGGATCCAAGAAATTGAATTACCTTCAAATA
CAGAGAGTATTGGTTTAATTTTGTATACTTCGTATAGTTTAGTATTTATTATGTGCGCAT
TTATATTACTTTTAGCTATGATTGGTTCCATTGTACTAACAATGAATCAACGCAGTGGAG
TTAAAACACAACAAATTACACTTCAGTTATATAGAAATCAAAATAAAGTAGTTCGATTTA
TTGATTTGAGGAAAAATTAATTCGATTGCGGATATAGATGAATTGGTACATCAGTAATTT
TCCATGTTAAAGGTATGGGTTCGAGTCCCATTATCCGCTCAAAGAGAGAATAGCTCAATG
GTAGAGCAATAGTTTTCAAAACTAAAGGTTAAAAGTTCAAGTCTTTTTTCTCTTTCGAAC
CTTTGAAATCATGGTATCAAAAACCATTGCCTTACCACTTGCTATACGCCAAAGATAAAG
TGGGATTCGAACCCACGGTGGAAATACCACGTTAGCTTTCAAAACTAAAGCTTTAAACCA
CTCAGCCATTTATCCTGACGGGAATAGGATTCGAACCTATATTTTTAGATCATGAGCCTA
ATGAGTTTTTACTCTATCCCGCTTAATTAATTTTGTAACTTAATAAAAATTTCTCCAAAC
TACCTAGTAAAGGTAGGGTAACTAAAAAGTAAAAAAAATAATAAACGCTAGCTATTTGAC
CTATAACTATGTAAGGGGCTTCTACGGGCATACCACCTATTCAACCTAATATTAAACAAC
AAGCAGCCATGCTTCAATAAAGACTACGATAGATAGGTCTAAAGCGCGCTTCTAATTTCT
GTACTATGTATTCATGGTAATAGAGCTAATACAACTATAGCAAAAATCATACATATAACT
CCACCTAATTTATGCGGTATACTTCTTAAGATTGCGTAAAAAGGTAAGAAATACCATTCA
GGAACAATATGTGCTGGCGTTACCATGGGATTTGCTTCAATATAATTGTCTGGGTGGCCT
AAAAGATTAGGCGAGAAGTATACGAAAAAAGAAAAAAATACAATAAAGGCCACTATCCCT
AATAAATCTTTTACGATAAAATAAGGGTACATGGGTACCTTATCGCTGCTTGCATCAATA
CCCAAAGGATTGCCAGAACCTTCTTGATGCAAAGCGGCTAAATGTACTAAAGACGCTGCT
GCGATAACAAATGGTAATAAATAATGTAGACTAAAAAAACGGTTTAAAGTTGCATTATCA
ACAGAAAAGCCACCTCAAAGCCAAGCAACTATAGAATCACCTACCAAAGGTACCGCAGAT
ACTAAATTGGTGATTACAGTAGCACCTCATAAGCTCATTTGACCTCAAGGTAATACATAA
CCTATGAAAGCCGTTATTATCATTAATAGTAAAATAATTACACCGATCACTCAAACAAAT
TGTCGCGGTGCAGCATAAGAACCATAGTAAAGTCCCCTAAAAATATGTATATAAACTACA
ATGAAAAACATTGAAGCACCATTTGCGTGTATATATCGTAAAAGTCAACCAAAGTTAACA
TCACGCATAATATGCTCTACACTAATAAAAGCTAAATCAACGTGTGGGGTATAATGCATA
GCTAGGAATATTCCGGTCACTATTTGTATTATTAAACACATTGCAGAAAGAAACCCAAAA
TTTCATGCATAATGAATATTAATTGGAGTTGGATAATCTATAAGGTGATTATTAACTATA
TTGAAAAGAGGTTTTTTAATTAGACGCATTATTATAGATGGACGAGGAATGGGACTTGAA
CCCATGACCTATAAAGTCACAGTTTATCGCTCTACCAAACCGAGCTCTCCTCGTCATGTT
AAAAATACGGGGAAAAAGGGATTTGAACCCTCATCATTGATGTGACAAACCAATATTTTT
TAAACTACTTCCCCTTTTATTAAATACGGATAGAGGGATTTGAACCCTCATGAATAATAT
TCATCAAAACCTAAACCTGACATGTCTACCATTTCCATCATATCCGCTAACGGATAAAGA
GGGATTCGAACCCACGGTATATACGATGATTTAGCAAACCATTGCCTTAAACCACTCAGC
CATTTATCCCTGCCCACTACCGGACTTGAACCGGTAACTTAAAAAGAACAGATTTTAAAT
CTGTCGTGTTTACCTATTTCACCAAATGGGAGCTATTGCTAATGCTATGTTTTATTGAAG
CTATTGCTTTTCCGGGGTTCAATGATTTAGGACACGTTCTACTGCAATTCATAATGGTAT
GACATTTAAAGAGTTTTGATTTACCTCTAAGTAATGCTAAACGATCCTGAGTTTTGCTGT
CCCGACTATCAGCTAATCATCTATAAGCTTGCAATAAAATTGCAGGACCTAAATATTTGT
CATGATTTCACCAATAACTTGGGCAACTAGCAGAACAGCAGGCACAAAGTATGCACTCGT
AAATACCATTTAATTCTGATCTATCCTTTTCGGACTGTAGATGTTCTGTTTTTGAGGGTG
CATTATTTACAAGCCAAGGTTTTATATATTTATATTGTGCGTAAAAGTTAGATAAGTCGG
GAACTAAATCTTTTATAATGTACATATGGGGTAGAGGATAGATTGTAATTGTGCTAGTAT
TTGTATTTAATGGTTGCAAACAAGCTAATGTATTAGTTCCATTTATATTCATTGAGCAAC
TACCACAAATACCTTCTCTACACGATCGTCTAAAGGATATACTCGAATCCTGTTCGTCCT
TTATTTTTATAAGAGCATCTAATACCATGGGTCCACAACTTTTAATATGAATAGGATGTG
TACTAAAATGAGTAATATTTGAGTTTGACGGAGTTCATCTATATATACGAAGGAATTTTA
AGTCTAAATTATTATTGGATACTAATTGAAAAGAAATTTTTTTGAATAATTTCATTATTT
AAGAACGGGTTAGCCCGTTCTTAAATATAGGATAAAGTATAATGAACATTTCGTATTTAT
TTACTTACTTTTACAAGTATTAAATAATAAACCGATCTATCTAGTAATCTTCTAGAATGT
TCTGAAAAAGTAAAGGTTATTTTTGCGCTTTTAAGCTGTCAGCGCTTATATAATGTTAAC
GTGGCTACTCGGCTATGCAAGAAACAATACAACCGATACACTATTGGTTAATATATCTCA
ATCCTCTCGTACTAAAGATAAACCCTCTTTTTTTCTCCCACAACAGATAGGATGGTCAGG
GAATTCTCACAGAATTTCCTGCCACTCCTGAAAGTCACCCTTCATACGGCTCCTTTGGAA
TGACACGTGTCATGACAATGACCATGCAGAAGTCTAATTCATTTTTAAAAGTGTCCTTAA
TAATTGCCCGTACTTGTTGTTTGATGATAGTCTTTTGGATCAGTAGGTAACTCTACCATC
ATACGGCTACTATCAAGTAGTACTTTAGTAGATTTAATCACATTTGTTTGATCTTATCTA
CTCCAGCTGTTCGTTTCCCTAAGTTATCTTGGGTAACTCTTCTGACTGCTAAAAATTTTG
ATTTTCATGTTTTATGATCTGTTTTTAAAACACTTTTCATATCACCCATCTTACTTAGAT
TAAATATTTTTATTTGTAATTTATATAGTCAAATTCTTTATGTTTTCATGTTTATTATAT
ATCTTCCAAATTTAAATTAATATGACTCGTCTACACGTCTGCATATCCATAGGCTTTCCC
TGTGGCATTGGCTTCTTGTAGAATCCTGCCATAATTGTGCATTAACGCAATAACCTACGC
CCGGTTCACAATTATAGTTACTTCGTTCCAATACTATATACACTTATTTAGTAAGCCCCT
CTGTTCCCTCTAAAACTGGTTCTCCGACGTCGTAATTGAGTCAAACCTTATGTTTAGACT
TCACGCTATTTCGTGTTAACGGGGTAGTTAACTTATAATTGTCCCCCGCTATCCTCGGTT
TAGGAAACTTTATTTCGGATATATTGGCTTTTCTGGTCAGATTTACTAATAAGTATTCTT
TCTGTAGTTTCTATAAGTGAATAAGCTACAAATTTATGCCCTGCTTATAATTTGTACGTG
TTATTGATACAAATCATAGGGTTCACTGTTTGTAAAACAGCTCATTGATCAGCATCTGGA
GTGATGCATAGGCCCAAACTAGCTTCCTATCTATAGTATTAGTTTAAATTAGCTATTTAC
AAGAAGTACATCTCTTCTCTTACTAGCAACGAATCGCCCGACATCGAGGTATCAAACCAT
GGCATCGATAAGAACTCTCAGCCATGATAAATCTGTTATCCCTAGAGTTTCTTTTTTCCG
ATAAGCGACAGTATTTCCATACATTACTGCCGGATCATTATGACCGACTTTCGTCCCGGC
TTGAGCTGTAACTCTTACCGTCAAGCGGATTTTTATCATTACATGTTGTATTAGCATATA
TTGCTAACTAAAATCCACTTTTGTGCACCTCCGTTACAGTTTAGGAGGTCCTCGTCCCAA
GTAAACTACCACTTTTACATATGTCCTTATTAGTAAGCAGTTTTTTATACTCAGAGTAGT
TTTTCAATGACGTACAAATGTACTTCTACTTTTACTGTACTGTGTACAAAGTAATTGCGA
CGTAAAATTATAGTAAAGAATCATAGGGTCTTTCCGTCTTGTTGCGGGACGTCTGCATTT
TCACAGACAATGTAATTTCGCTGAGACTATACTAGAGACAGTGGGGTAGTCGTGACGCCA
TTCATGCAGGACGGAATTTACCCGCCAAGGAATTTCGCTACCTGAGGATCCTTATAGTTA
AGACCGCCGTTTACTTGGGTTTATAATATATGCGCAAACTTATATTTTTCACTTTCAAGC
ACTGGGCAGGCGTCAAACCTTATACGTCTTCTTTTGAATTGGCAAAGTTTTATTTGTTAA
ACAGTCGCTACCCCTAATTTTTGAAACCTTAGAGGTACTCCTTTTTGCGAACGTACGGAG
TAAATTTGCCGAGTTCCTTAAATATAGTTATCTCATTCGTCTTTATTTTCTCAATAAGTT
CACCTGTGTCGGTTTTAGGTACGGTCAAACTTCATATAATTTTCCTGAAAAATTACTTCC
AGTTTATTGAGATATCTTTGTACACAAAGGTATTTTGCAAACACGTGGGGAAAAACTTCT
TAAACATTATTGAATATTTTGCATCCAATTCAAATTTTCTTAAGTCCTTAGAAAAAACAT
CTAATAAACATTTAAGTATTGTTTTTTCTTATCAAATTGCTAATAGTAAAAATAGTGAAA
TAGCGTTGTATTTTTTAAAATCATTAGGATGTCAACGGTATAGTTCAACTGGTTAGAACA
ACGGAATCATAATCCGTAAGTTGGGGGTTCAAGTCCCTCTACCGTTTAGCTCTTATCGTC
TAATGGTTAGGACAGTGCTTTTTCAGGGCATCGACGTGAGTTCAATCCTCACTAAGAGTA
AAAAATCCTTATACAAATACGTAGCCCATAAGAATTCAAAAGTGAAAAGGATTTTTCTAG
ATCTACTAAATTATTTTGGGATCCCTAGGTAGTTAAAATATTTATATATATATATGCAAA
AGTCTCTAAATAACTGAATTTTCCGTTGAATATACTCGACTAATCATAAAGATATAGGTA
CTTTATATTTAATTTTTGGTGCTTTCTCTGGTATCTTAGGTGCTTGCGCGTCTATATTGA
TCAGAATGGAACTAGCACAGCCAGGTAATCAACTATTGTTAGGTAATCATCAAGTCTACA
ACGTACTAGTTACAGAGCACGCATTTTTGATGATTTTCTTTATGGTTATGCCCGTCCTAA
TTGGAGGATTTGGAAACTGATTTGTACCTATTATGATAGGTGCTCCAGACATGGCCTTTC
CTAGATTAAACAATATAAGTTTTTGACTACTACCTCCATCATTGTGTCTCCTTTTAGGAT
CTGCGATGGTAGAAGTTGGCGCTGGCACAGGCTGAACTTTATATCCGCCTTTGAGCTCTA
TTCAGAGCCATTCAGGCGGTGCTGTTGATCTTGCTATTTTTAGTTTACACTTGTCGGGTG
CTTCTTCTATATTAGGAGCTATTAATTTCATTACTACGATATTTAATATGCGCAATCCAG
GACAAAGTATGTATCGAATACCGCTATTCGTCTGATCTATCCTTATTACTGCATTTCTTT
TACTACTAGCAGTACCTGTCTTGGCAGGAGCCATCACTGGATTTGGTATCGTCAGTCACA
TCGTTTCTACTTTTTCTAGAAAACCTGTTTTCGGTTATATAGGAATGATTTATGCTATGC
TTTCTATAGGTATTTTAGGATTTATCGTTTGAGCGCATCACATGTATACTGTTGGCCTTG
ATGTCGATACAAGAGCTTACTTTACAGCCGCAACCATGATCATTGCTGTTCCTACAGGTA
TCAAAATTGGGAGCTGTCTTCGCAATATTTGCAGGATTTTATTATTGGTTTGAAAAGATA
TCCGGATTTCAATACTCTGAAATACTAGGTCAAATTCACTTCTGAGGCACTTTTATAGGT
GTAAATCTAACTTTTTTCCCTATGCACTTTTTAGGGCTTGCTGGTATGCCTAGACGTATC
CCGGATTATCCAGATTCTTATGCCGGTTGGAACGCAATAGCTTCTTACGGTTCATATGTT
GCGTTATTTAGCACGCTATTTTTCTTCTATCTTGTATTTAACACACTTGTAACAGCAAGA
AAGACACCTGCTAGAAATAACCCATGGAACTTTGAAGATTCAAAAATAGGCTCCACTACA
TTAGAATGAGAAATTTCTTCTCCTCCAGCTTACCATACATTTAATGAGATTCCAGTTGTA
AAAGAAACAGAACCATCTTTAAAAATAAATTAACTTATGATAAAAAAAAATACTACAAGA
TTATTTTTAGGGTTAGCTTTGCTAACCCAACTACTACAGAGTAGAATAGTTATTAGTGAT
TCTGCAGAAGACTGGCAATTAGGCTTCCAAGATCCTGCGACACCTATAATGGAGGGAATC
ATTAACCTTCATCATGATTTTATGTTTTTTATCTGTGCTATCTCAATTTTTGTATCTTGA
ATATTAGCACGCACGTTATGGCACTACCACTGAACAAAAAACGAGTACCCTTCTGCCACG
GTTCATGGAACAGCCATTGAAATAATTTGAACTGTTACGCCTAGTATTACTTTGTTGGCG
ATTGCTGTGCCTTCTTTTGCTTTGCTATACTCTATGGATGAAATAATTGCGCCTGCAATA
ACTATTAAAACAGTAGGTCATCAATGATATTGAAGTTACGAATACTCGGACTATACAAAT
GAAGATGACAACACTATAATGTTTGAAAGTTATATGATTCCAGAAGAAGATTTAACTTTA
GGTCAGCTAAGATTATTAGAGGTAGATAACCCTATGGTAATACCCGTAAATACACATGTC
CGTCTAATCATAACAGCAGCAGATGTTTTACACAGCTGAGCAGTGCCTTCTTTGGGTATA
AAATGTGATGCTGTACCAGGTAGATTAAACCAAAGCTCGCTTTTTGTAAAACGTGAAGGA
ATATTTTATGGTCAATGTAGCGAGATCTGTGGTGTAAATCATGGTTTTATGCCTATCGTA
GTTGAAGCAGTGTCTTTACCAAATTATATTTCTTGAGTAGCTAACAAACTTAGCGAAACC
TGATATGCGTATATCTCTAGTCCAACTATTTTTCTTTGGTTTATCTATTTTTCTTTTATT
TTGATTTAACCCTAAATATTTAACTCATACAATACGACTATTTAAAAAAATTAAAAAGCG
CTCTTATTATGGTAACTTAAATTTTATCAAAACGGCTAAACAATTACAACGTCACCCTTT
TCATTTAGTTGATCCTAGCCCTTGGCCTGTAACAGCTGCAATAGCCGCTTTTTCATGTGC
TTTAGGCGGAGTTATGTATATGCATGCATACAATAATGGGGGGTATCTACTATTTAGTGG
CTTTTCTTTACTGTTATTTACAATGTTTTCATGATGGCGCGATGTTACAAGAGAGGCCAC
TTTTTCAGGGCATCATACAGGTGCTGTTCAAAAAGGATTACGCTATGGCGTAATTTTATT
TATAGTTTCAGAAATCCTCTTCTTTTTTGCTTTTTTCTGAGCATTCTTTCATAGTAGTCT
TGCACCGGCCATCGATATAGGTTCTATGTGACCACCCAAAGGAATAGTTGTGTTTAGCCC
TTGAGAAGTTCCTTTTTTAAATACAATAATATTATTATTGTCTAATTTGTATAGTAGTAC
TATTTGAGTTATTCTTTTTATTACATGCTTATTTTTTGCAAAAAATAATGTCTAAAAGTG
GACTTGAACCACTGACCCAAAGATTTTCAATCTTTTGCTCTAACCGCTGAGCTATTTAGA
CTTAAACTTTTCTTTTCCGTATTTAGAGCGACCGTTTTTTCGTTTAACGACGGCTTGTAA
ATCGTAGACGCCTCTCACAATATGGTAACGTACTCCAGGTAAATCTTTTACACGACCACC
TCTTATCAGAACAACTGAATGTTCTTGTAGATTATGGCCTTCACCTCCTATATAGCCTAT
AATAGAACGTCCAGTACTAAGACGTATTTTAGCTACCTTTCTTTCGGCAGAATTTGGTTT
TTTAGGGTTAGTAGTATACACTTTTGTGCAAACACCCTTTTTTTGAGGTGACTTACTAAG
AGCGGGGGTCTTCGCTTTGGTGACTTTTGCTTTCTTGGATTTTTTATTTTTTGGTTTAGT
GTTGACATAATATCTTATTTTAAGTAATAAGGGACTTGAACCCCTAACCATTTCGGTGTA
AACAAAACGCTCTACCATTGAGCTAATTACTTACGTCTGGAAAGATTTGAACTTTCAACT
TTTAGATTCGTAATCTAACGCTCTATCCAATTAAGCTACAGATTGGATAACTCGAAAAGT
AACTGACCGGGCCTTATATAACAGCAATGACTCACTATAGCACCTTTTCCTTTACCCATA
CGGGTTTCTGGACTGAATTTGGTAACAGCATTTTTTGGTAGCATGTAAAACCACACTTTA
ACTTTACCCAAGCTAGACTTTTTTTCAATAACTTTGATCTCTTTCTGAATTATATTTTTT
ATATTGTTTATTTGTGTAATATCTACTTGCTTATACGCTAAAGAGCGTAATCCAAGTTGG
CCTCTTTTTACTAAATGACTTGTTTGGTTAATATTTTTATTCTTTTTTTTGTACTGTCGT
GTTGGATTATTTTTTGTATTGAATCTTTTCATATTAAATTGTTTTATATGCCATTCAAAC
TTGAAGATTGCAAATCCCTTGTTTTGTATATAATGGCGTTTCAAAGAATTCTATATAGGT
TTCTAGTTTTTGTAGTGATACTGCGCCTAATCGGAATACTGTACTACTTGACATACGACT
TCGGCTACCACCAAAACGCCCAGCATACTTTATTTTTATTCCTGTAAATTCATAAAACTG
TATACCACTAGCGGTCTTTAATATTACCCTTTTGTAAGAGTCATTAACTCTATAGTAATT
GTGCTCCTAATTCGATAATATACGACAAGTATTGCTAGTCCTATAGAAGATTCCGAAGCA
GCTACTGTTAATATAGCTAAAGCAAATAATTGGCCTACTATATTGTCTAAGTATATAGAA
AAAAATATAAAGTTAAAACTAACTGATAGAAACATTATTTCTAAAGACATTATAATTATT
ATAATACTTTTTTGGTTTAAAAAAATGCCTAAAACGCCGACTAAAAATAAAAAAAAAGTA
TAATTTTCGCAGTATAGTTGAGTAATCATTTATACATGTGAGATAGCAAATTATATTAAA
TTTTCCAGCCGCAGGTTCCCCTACGGCTACCTTGTTACGACTTCACTTTAGTCCTTTCGC
TACCATGGACAAAAAATGAAATTTTTGTCTTCAAGTAGAGTAAATTCCCATAGTGTGACG
GGCGGTGTGTACAAAACCCGAGAACATATTCACCGCGACAGTTCTGATTCGCGATTACTA
GCGATTACGACTTCATATTCTCGAGTTGCAGAGAATAATCCGAATAAATATTTTTTAAAG
ATTTTGCTCCAGCTCACACTTTTGCTTCTTATTGTAAACATTACTTTGTAGCACATGAAA
GTAGCCCAATTCATAAGGGTCATGCGGACTTGACGTCATTTTTCCCTTCCTCAAGGATAT
TCCAAGCGGTTTATAATGCATTAATGCATTATACAAAAGTTTCGTCCGTTTGCTGGAATT
AACCAAACGCCTCACGGCACGGACTGACGACAGCCATGCAACACCTGTGACGTCTATGTC
ATACAAGAATTGGTAAGGTTTTGCGCGTTGTTTCGATTTAAACCACATGCTCCACCGCTT
GTGCGGGTTCCCGTCAATTCCTTTGAGTTTTAGTCTTGCGACCGTAATCCCCAGGCGGAG
TGTTTAATGCCTTAGCTTCGCCTCTGATCCAAAAACAAACACTCATAGTTGAGGGCGTAG
ACTACAGGGGTATCTAATCCCTTTTGATACCTACGCTTTCGTGCCTTAGTGTCAGCTATA
GTCCAGATTATTGTTTTCACTTTTGAAGTTCTTTTGAATATCATCGCATTTTATCACTAC
TTTCGAAGTTCCATAATCTTTTCCTATGCTCTAGTAAATTAGTTTAGTAATCTTTAATAA
ACATGAAATTTAAAATTTTTTTACTACTTAATTTACCACCTACGCACCTTTACGCCCAGT
CAATTAGAATAATACTTGCTCCTCCCGTTTTACCGCGGCTGCTGGCACGAAATTAGCCGG
AGCTTTGATTGTAAAATTTAGTCTTTTTTAATCTATTTTACAAAGTGGTTTACAGCCTGA
TAGGCTTTCCTCTCACATGTGGCCTGGCTAGGTCAAGCTTTCGCTCATTGCCTAAGATTC
CTCACTGCTGCCTCTTAAAGAGTCTGGACCTTATTGCTGTTCCAGTGTGACTGATCATCC
TCAAAGACCAATTAAGGATTGTGGGCTTGGTAGGTCTTTTAAACTACCAACTACCTAATC
CTGCGTAGACTTTTCTTAAACCAATTATAATTTTTTAAGGTATTTACCACAATTTAAGAT
AAATTTCTACGTATTACTCACCCGTACGCTATTTTTTCATAAGTTACGAAAATTATTAAA
CTTGCATGTGTTAGGCCGACCACTAGCATTCATTCGGAGCCAGGATCAAACTCTTTTTAT
TATGTTATGTTTTTATGTTTGCTATCTCAAAATTAAATTTGATTGTATAAAGTTATCCAG
CGGGCCAAGACAGAAGCGGTACCAATTTCATATATATATATATGGGTAATCTTCCTTTTG
GTAATGAGGATAAAATTTGATTTACAAAAAGCTGTATATTTTTTTGTTTTATTGAGGAAC
ATAATTTTTTTATTCATTGTGTATCAAGATGGGCAGATTTGAACTACCATTCCCTTGCAC
CCAAAGCAAGTACGTTACCATTACGCTACATCTTGATATAGCTCTTTCTGGATAGGATTT
GAACCTATAACCTTGTAGTTAACAGCTACCTGCTCTAACCATTGAAGCTACCAGAAAGAA
GCGAAAAAAGGGACTCGAACCCTTATAATGACCTTGGCAAGGTCATGCTTTGCCTATTAA
GCTATTTTCGCGCTTAAGATTAAATATAAAGTTGAATAATATTAGCAGTAAGTAAAAAAA
GTAAAAGATAATTGCTATCTTTATACATTTTTCTTGTATTTACATGCTTTACTGAATCTC
AAAAAAAATGGCGTATTCCATTACTTATGTGATATAGAAATATAGTGGATACTACTCACC
GTACACTAGTTAAAAACCAAGGAGAAAAAAGGTGCTCTACGAAAAAATGTATAGTAATAT
ATAGAAAGTGTACTTGATTTAATAAAAGAATAGGGCCTACAATTAAAACAAACATAATAA
CACCGGAAATTCTATGCCAAATAGAAAAAATAGAGGATCTTTGCGGATTGTATATAGTTA
AATGTGGAGAAATAGGTCTATTGATGTTATGCATATTATAGTTTTCTTT
>Pyropia_yeziensis_MK695879.1
TCCTATCGAATACAGTTTTCACTTTTTTCTTAAGGGCCGACTAACTCCAGTTACTTAAAA
TTGACTGGAAACCCTTGAACAATAGACGACCATGATTTATTTTCAACATGGTTAGCGCTA
CTCATGTCAGCATTAGCACTCCTGATTTTAGATATGCAATTTAACATTAACATAAAAGAC
TACAGGACGTTCCGCTACCATTAAGCTTAGTTTAGCTTAATTCGAAGCTTCGATATATAA
ATTTAAGTCTCCTTACATTTTAAATAGGTAGAACAAATAAAAATAGCGAGCTAAAACGCT
TTCTCCAATAGGTGGCTGCTTCTAAGCCTACTCTGTTTATTCGAATTATTCCTTATTTTT
TCACTAATTTATAATTTTGAGATCTTAGCTATCGATTAGGGTTGTTTCCCTTTTGACGTA
AGACCTTATCGCCCAACGACTGTCTGCTGCTAAAAATATAGTTTGGAGTTTAATAAAATT
TAGCAAAATCTAAATTTAATAAGTAGCTCTACCCACATTTTAAAAAAGCAACGTACTACT
TTGATAGTTTTCGCGGAAAACCAGCTATCACCAAGTTTGATTGGACTTTCACCCCTAATC
TTAAGTCATCCCCGTATTTTTCAACAGACGTGGGTTCAGTCCTCCAGTACTTTTTAAAGC
ACCTTCAACTTGCTTAAGAATAGATCACTTGGCTTCGGGTCTAATACCTGTAACTTAAGC
GCCTTATTAAGCTTGCTACACATATTAACTTACTGACTCATTATGCAAAAGGCACTTTGT
TGCTGTATTTGTCAGCTTCAAATAAATATAAATTAACAGATTCAAATCTTTCCCTCACGG
TACTCGTTCACTATCGATTAGAAAAGGTTTTAGCTTAGAAGATGGGACTCCTATTTTCAT
ACAAATCGTACTACTTTGTGTTACTATTAGTGTCGTAAAGGACTTTTAACCTACTTTGGG
TTTAGACACTTCGCTAGTTCGCTTTCACTCACACTTACAAATTCTCGTTTGATTCTATGT
TACTAAGATGATTCAATTCACATAATTATATATGCATATTAAATGCGAGTTTTCTAAAGA
GACTCATAGTTCATAGGCAGGTGCCTCGCTATGATGTTTCGTCGCGCGACGTCTTTGCTT
TCTACCAAGATTTCCTCTGATAACTTTTTAAATCTTTTATATTTAAGAAGTTGTTCTGTT
ACATGAGCACATCATAGCATTGTAGCAGGCTATAAAAAGCAAGCAACGTTAGCTTTAATA
ACGACAGTTATCTTAGCCGCTATTTTTACAGGTTTCCAAGGTTTTGAATATAGCGTGGCT
AATTTTACATTATCCGACGGTGTTTACGGCTCCACATTTTATATGGCTACAGGCTTTCAT
GGTTTTCATGTCTTTATAGGTACTATTTTCCTTGGTATTTGCTTACTTCGCTTATTAAAA
TCACATTTGACACAACAGCATCATTTTGGTTTTGAAGCAGCAGCTTGATATTGACATTTT
GTTGATGTTGTATGGCTTTTTTTATTTATTTCTATCTACTGATGAGGTGGTACCTAATCT
ATGATGAAACTTATTAATTTACCTACCATAAAGCTCACTTTTTGACATGCTCTAGCTTTC
TTAATTATTATCTGTTATCATAATATCTATATTTTTACAGAAGAAAGTATACTTTTATTC
TGTTTTATTGCGTGACTAAACATTACATGAAATTATATATCTCCTCAAATTAATGCGTCA
TTATCTGAAAGAGGAGAAAAAATCAATTCAAATTTTCAACATATTACTAACGATAATATA
ATAACTTGAAAAAAATATAGACAAGGTTATTCACTAAAAATAACACATGTTGATATTTTA
AAGAACTTAATCACATATTTAACATGTTTAATTAAGACTGTACTCCTTTTAGAATCAAAA
AGTAGCTCATTACAATCTATTGCACCTTATTTAAAAAGATTACATATTGTAAAAGACTTA
GAAACAAAGCTGACTAAAATTTCTTATATTACGATTTGCCAACGTATACAGGATACAGCC
ACAATACGTAGTTTTTATGCTAACCGAGTAAAAATCAAATCTTTCCATTCTGAATCTAAA
TTAGACTTATTCGAACGTATAAGAAAATTAGAAGCTGGTTCTTAGAAAAGTCTATAGCTC
AATGGTTAGAGCATACGCTTGATAAGCGTAAGGTTGATTGTTCGAATCAATTTAGACTTA
TACTATTTCAAATATGTACAATATAAACCAAACATTTTTTTCAGCAAGCCCTTTAGAACA
ATTTGAAATTATACCTTTAATTCCTTTAGAATTATTTGGGTTAAACATGTCGTTAACAAA
CGCGTCCATTTTTTTGATACTATCTGTTGCGTTATCTATTTTTTGATCCACTTTAGTCAT
ATACAAAAATAAATTAGTTCCTGGAAACTGACAATCTGTAAAAGAAATATTTTATGATAC
CACCTTAACGTTGGTAAAAGATAATTTAGGTAAAAAAGGTTATCGATATTTCCCGTTTAT
TTTTACCCTTTTCACAATAATACTTTATTGTAATTTAATAGGTATGGTACCATATAGTTT
TACTGTAACAAGTCATATAGCTTTCACATTTGGCTTAGCTTTAGCTATTTACATAGGAAT
TAATATTATTGGCTTCAGAACCCACGGTATAAAGTTTTTCACAATTTTTTTACCTAAAGG
AGTTCCTTTATTTATTGTACCTTTAGTGGTTGCAATAGAATTCGTATCTTACGTCGTAAA
AGTTTTCACAATATCGATAAGACTTTTTGCAAATATGACATCCGGGCATACTTTACTTAA
AATTATTGCCGGATTTGTTTGGACAATGATCTCAATAGGAGGCGTGTTTGTATACTTACA
AATAATCCCATTAGTTTTATTACTAGCGTTAGTGGGTTTAGAAATTGGTATCGCTCTTTT
ACAAGCTTACGTTTTCACATTACTTACCTGCATTTACTTAAATGATGTTTTAGAAATGCA
CTAACAAATTATGCCACAATTAGATCGCGTTATTATTTTTGGTCAAATATTTTGACTATT
TTTCACCTTTTTAATTGCTTATGTTGTTTATACCCATTTCATATTAAGTAATTTATTAAA
AATTTTTTTAGTCCGCTGATGGAAGCTTAGAAAAGATATTACTCAAATTGCATTAAAGAT
CCGTTTAACGAGCTATTTAATTGATTCAAATATTCAAACGTTACGTAGAATTTATTCAAC
AATCAGAAATATACTAGCTTCTCTAACAAAAAGTTTATTAACAAAAAGTATAAGTAAGCC
AAAGTTAGTTTTAAATGATCTTAATTCTTTAGTTATTAAAATTAGTCTGGAAACGTCTTT
ATATGGTAGCAAAAGCATCACCAAGTCTGGAACATATTCTTATTGAACTTAATAAAATTA
TGTATTTATTAATAATAGCTCTGCCTTTAGTGGGAACATTAGTTACAGGGTTAGGCGGTA
GATGAATAGGGCGTAAAGGTTCAAATTTGTTTTCTACAACTTGCGTAGTCCTGTGTGTCT
TTTTTTCTTCAATCGCTTTTTTCGAAGTAGGTCTTTGTGGAGTTCCTTGTTATATATCTT
TGAGCCCTTGAATTAGTTCAGGGGCACTAAATATTTCATGAGGTTTTTTATTTGATAGTT
TAACAACAACAATGCTTGTTGTTATTACATCTATTTCTAGTTTAGTCCATTTGTATTCTA
TTCAATACATGGAGCACGACCCTCATTGCCCTCGGTTTTGTCTTTCTTGGAGATTTTCAC
ATTTTTTATGATCTTATTAGTAACGGCTGACAATTTTGTGCAAATGTTTTTAGGCTGAGA
AGGAGTTGGATTAGCTTCTTATCTATTAATAAATTTTTGATACACTCGACTTTGTGCAAA
TCAAGCTGCAATCAAAGCTCTGGTAGTAAATAGAGTAGGTGACTTTGGATTAAGTTTAGG
TATTTTCACAATTTTTTATCTTTTTGGTTCTGTTGATTATGAAATAGTATTCTCTTCCGC
AAACATCTACACAAATTATAGTATTTCCTTTTGTGGGTTTTCCATAAATACCTTGACTTT
AATAGGTATTTTTTTATTAATAGGGGCTGTTGGAAAGTCTGCACAATTAGGTCTGCATAC
CTGGCTACCAGACGCTATGGAAGGTCCTACTCCTGTTTCTGCACTCATTCATGCGGCTAC
AATGGTAACAGCGGGTGTATTTTTAATAGTGCGCTGTTCACCTCTTATTGATTTATCCTC
GGATGTCTTACTTTTAATTACTCTTCTTGGATCAAGTACAGCTTTTTTCGCCTCTATTGT
TGGAGTATTTCAAAACGATATAAAGCGGGTAATTGCTTATTCTACTTGTAGTCAATTAGG
CTACATGGTCTTTGTGTGTGGTTTATCCTATTATAATGTAGGTATGTTCCATTTAGTAAA
TCATGCTTTTTTTAAAGCATTACTTTTTCTAAGCGCTGGCTCTGTAATACATGCGCTATC
AAATGAACAGGACATGCGCCGAATGGGTTCGCTAGCAAATAGCCTACCGATCACATATGC
TGCTATGCTAATTGGCTCTTTATCCTTAGCAGGATTCCCTTTTTTAACAGGTTTTTATTC
TAAAGACTTAATCATCGAGATAACACAAATAAGTTATTACAGTAATTTACAGATTTCTTT
TGGCGTTTATGCTTGTTGACTTGCTAATATTTCTGTACTCTTCACATCGTTTTATACATT
TAGGCTTATTTTTCTAACTTTTATAAAAAATACCAATAGCTATAGAAAACACATAGAAAA
TATACACGAATCGCCACCTTTAATTCTAATTCCTTTAATATTACTCGCTATATCTAGTAT
TTTTGTCGGTTTCTTAACAAAAGATATATTCGTAGGAATTGGAACTCCTTTTTGAGGTAA
TGCTATCAATATTCTACCTACGTCTTGTAATCTATTGGAAGTTGAATTTATGCCTTCTTT
AATAAAATGACTTCCGTTTGTGTTAAGTTCTATGGGTGCAATTCTCGCTTATACAATAAA
CGTAGGTGTACTAAAAAATAATATACAATTTGCTCATAATCACTTATTTAGAAAACTCGC
CTTTTCCCTTAGCAAAAAGTTATATTGAGATAAATTATACAATTCATTCATTGTATCTCC
TTTAATGTACTTTGGTTATAATATTTCATTCAAAAATCTTGATAGGGGTTTTATAGAATT
CGTAGGTCCTTATGGAATTTCGCGTACTATTAAAAATTGATCCACAAAAGTAATTAAAAT
ACAAACTGGTCAGCTAACCCATTATACCTTTTTCGTGATTTTTGGTTTATGTTCCCTTTT
ACTACTAGTTCCTGTTTGAGATTTTCTACAATTTTTAGTTGATGTCAGATTACTAGTATT
TTGCTTTATAGCCCTCTTTGTAGCGTCACTTAAATATATGCAGATAACTAATTTATTATT
ATGGACTTCACTTATCCCTTTGTGTGGCGCTATATTACTTATTTTTATTCCTAGATTTTA
CTCTCATTTAATAAGAAATATTGCTTTCGCAACAGCGCAGCTAGCGTTTATATACTCTAT
TTTGCTATGGCTTTGCTTTGAATCAACAACATCCTTATTCCAATTTATATATACGATAAA
TTGATTTCCCTCCTATAATATTTATTACACAATAGGTGTAGACGGTATATCTTTATTTTT
TATCATACTTACAACGTGATTAATTACAGTTTGTACATTAATAAGTTGAAATATGCCAGA
CAGCCAAATAAAAGAATACTTAATTTGTTTTCTTTTGCTTGAAGCTATTTTAATTCAAGT
TTTTTGTGTTTTAGATGTCCTATTCTTTTATATATTTTTTGAAAGTGTCCTTATCCCTAT
GTTTTTAATTATAGGTGTATGAGGGTCACGGGAAAGAAAAATTAGAGCTGCGTATCAATT
TTTCATTTACACATTAGCTGGTTCACTGCTAATGCTTCTAGCAATTTTAACTATTTATTT
CCAGCATGGTACCACGGATATCCAAGTTTTATGAAATATAAATTTTGACGTTAGAACACA
AATTTTACTTTGGCTAGCTTTTTTCGCTAGTTTAGCAGTAAAAATTCCCATGATTCCTTT
TCATATATGATTGCCTGAAGCCCATGCAGAAGCACCTACAGCAGGGTCCGTAATTTTAGC
AGGTGTGCTTTTAAAAATGGGCGGGTATGGATTTTTACGTTTTTCTTTACCTCTGTTTCC
GGAAGCCTCACTTTATTTTGCTCCATTAATTTATTTACTAAGTATTATAGCTGCTATATA
TGCTTCACTTACTACAATTAGACAAGTTGACCTGAAAAAAATAATAGCTTACTCTTCCGT
TTCGCATATGGGCTTTGTCACATTAGGTCTTTTCTCTTTTAACTCTCAAGGGATAGAAGG
TAGTATAATCTTGATGCTTAGCCACGGATTAGTCTCTAGTGCACTTTTTTTGTGTGTAGG
TATTTTATACGATAGGCATAAAACGCGTCTTCTCAAATACTACGGTGGTCTCGTGCAAGT
TATGCCTATTTTCAGCATATTACTATTATTTTTTACTTTCTCTAATATCGGTTTTCCTGG
TACAAGCAGTTTTGTTGGTGAACTATTAGTGTTAATGGGAGTATTTCAATTTAGTCCAAT
ATCTACTTTTCTAAGTGCATTCAGCATGATTCTTGGGGCAGGGTATTCTATTTGACTATT
CAATAGAGTATGTTTTGGTAGTTTAAAACTTCAATACATTACAAATTTTCAAGATATTTC
AAGAAGAGAATTTTGTATCCTTTTTCCGTTAAGTGTATTTGTACTCTGAATGGGTATATA
TCCAGAAATTTTCCTATCTGAAATTCACTGTTCAAGTTATAACCTAATTGCATATTTTAA
CTAATGTTATGAAGTTTATTAAAACGCTAATTCTAGCATTTATGAAAAAGAAGTCCTATT
TTTATTGGTTTCCACGTTTTTTAGGGCTATTACTTATACCTGGGTTTTTATTTGATACCG
AGATTCTAGTTCTCTTTCAAAGCCTTATCCTCTTACATGCAAGCCTAGGTTTAGAAGTAA
TCATAGAGGACTATTTACACCTAGAAATAATAAAACTTCAGTGTTTGTCTTTAATTAAAG
TACTTTTAATATTATTAGTCAATCTTAATATATTATATTTATTATTCCTTATGTTATTTA
TCTCCTCTTATGATTTCTACGCATTATTGACAGAAATTTACTTTTTAAACGCAATTTGTG
CTTTATTAATTTATGGTGTAATTTTAAATACCTCATATAGAAGAGGGCATCCAGTTATTG
AACACAATGTAAGTGGTCTCTCAACTCAAATACTAATAGTGAGTCTTTGGTTAACAGTTT
GTTCAAATATACCTTGCCTAACCAGCTGGAATTCACTTTTAGTGCACGATTTTTTATCTT
TCGGTATAAAAAGCACCATATTAGCAATTTCGCTACTTTGGTCTTTAATTATTTTTTCTT
ACAATAGACTAGAAAAAATAAATCTCTACGAGTATTGAATCGTGTCTATGTTGGCTATTG
TTGCCATGCTTTTTGTAAGTTGTTCTTATGATCTTTTGGCAATGTATTTAGCAATTGAAT
TTCAAAGCATTGCTTTTATATATTAGCTAGTTTTAAAAGAACATCTGAATTTCAACAGAA
GCGGGTTTAAAATATTTCGTCTGGGTGCATTTTCTTCAGCTTTGCTTCTTTTAGGTATTT
CACTACTTTATGGTACTACTGGTTTAACTAATTTTGGAGATCTATCAAAATTTTTTTTAG
GTACCACATTGGAAAACGCATCATTTATCAACATAACATTTTTTGGTGTCGTTTTAATAG
AAGTAGCTCTTTTTTTTAAGATAAGTGCAGCACCTTTTCATATGTGATCGCCAGATGTTT
ATGAAGGTGCTCCTACTAACGTTACATCTTTTTTTGGTATACTGCCAAAATTAGCATTAG
TAAGTTTAATATTTAGATTTTTTATTTTTGTTGTCTGAAGTTGTGCTGTTACTAAATTTT
ACACTTATAATTTGTGCGCTTTTATCTATGATAATAGGGACATTTGGCGCTTTAGCGCAA
ACAAAATGAAAACGTTTCATTGCGTATAGTACTATAAGTCACGTAGGATTTATTGTAGCT
GGATTTTCAACGTTGGAATTTAATGGTGCATTTGGTGCGCTATTTTATATCTTGGTTTAT
ACTTTAACTTCTTTAGCCACTTTTTCTATTGTGCTTTCCTTCCGATGCTTAGCATATCCT
AGCACATACCAATTACGCTATCTAACGGATATCGTTAGTTTAGTGAAGTTAAACCCTATA
CTTGCTGGTAGCCTTGTAGCAGTTTTATTTTCAATGGCAGGTATCCCGCCTTTTCCAGGA
TTTTTTGCTAAAGTATTTGTTTTATTTTCACTTTTGCAAGAACAATTAATAGGATTAGCT
ATAATGGCAATATTTTTGAGTTGTGTTTCGTGTTTTTATTATATCCGTTTGATTCAAATG
ATGTATTTTACACATACAAAAACCATACTTATTTTTTATCCAATAGAAAAGACTACATCA
ACTATATTAAGTATAACTATGTTATTACTTGTACTTATTTTTTTGAAGATAGATCTGATT
TCTAATTTTGTTCATTGTATGTAAAATGTTTTACAATATTGCAATTAACATTATCAAAGT
GTTGACCATTATAGTGCCACTTTTAATCGCTGTAGCTTATATGACACTGGCCGAAAGAAA
AGTGATGGCAGCTATGCAACGACGAAAAGGGCCTAATGTGGTAGGTATCTTTGGTCTTTT
ACAACCCCTAGCAGATGGGTTAAAACTTTTCTCAAAAGAAACTATACTACCTTCTAGTGC
TAATATTTTTATTTTTTTAGCTGCACCTGTGCTAACGTTTTTGCTAGCTTTATTAGCATG
ATGTGTACTTCCTCTAGATGAGGGGAAAGTTTTTTCGGACTTAAATATAGGTGTTTTGTA
TATATTAGCAGTATCATCTTTAGGTGTTTATGGTATTATAACTGCTGGGTGATCTAGTAA
TTCTAAGTATGCTTTTTTAGGTGCTTTGAGATCAGCAGCTCAAATGGTATCTTATGAAGT
TTCCATTGGTCTAATTTTAATTAATATTTTATTATGCGCAGGCACATTAAATTTAACTCA
AATTGTTCTGGCGCAACAAAATATGTGGTATATAATACCTCTGTTTCCCATATTTATTAT
GTTTTATATTTCTATATTAGCTGAAACTAACAGAGCCCCTTTCGATTTGCCAGAAGCAGA
AGCAGAACTTGTAGCTGGTTACAATGTAGAATACTCTGCGATGGGGTTTGCGTTGTTTTT
TTTAGGCGAGTATGCAAATATGATACTTATGTGTAGTTTAACAACTATTTTTTTTTTTGG
TGGTTGATTACCCTTAGTCAATATGCTTCCTTTTTATTGGATTCCACCCGTACTTTGATT
TGGTTTAAAAACAACTTTACTTTTATTTGGTTTTATTTGAGTGCGTGCAGCATTTCCGCG
ATATAGATATGACCAATTAATGCGTTTAGGATGAAAAATATTTTTACCTTTATCATTAGG
GTGAGTTCTTTTAGTATCCGGGATACTATTTTCTTTCGATTGATTACCAAATGAACGTAC
TTTATAACGAGTATTCTGCTATTCTCACTTTTTTTGCAGTAGCTTTTTTAATCTCTCTAA
TAATATTAATACTTTCGTATATATTAAATCCTCAACAAAGTGATCAAGAAAAAGTCAGCG
CCTATGAGTGTGGGTTTAATCCATTTGATGACGCGAGAGCAACTTTTGATGTTCGGTTCT
ATTTAGTCGCAATCCTTTTTTTAATATTTGATTTAGAAGTAAGTTTCTTATTTCCTTGGT
CACTAGTACTTGGGCAGCTACCTTCTTTTGGATTTTGATCTATGGTTGCCTTTTTAGCCA
TTTTGACATTAGGGTTTATTTATGAATGAAAAAAAGGCGCTTTAGAATGAGAATAATAAT
AATTTACTAGAGATTTTTAATTAATATAATATAATATGAACGTAACTTTACAAAGTGCAA
AAATGATAGGAGCTGGACTAGCTACTATTGGTTTAACAGGGGTAGGAGCTGGAGTAGGAA
TTGTTTTCGGATCGCTAGTAATTGCTTATTCGCGTAATCCTTCTCTAAAAAATGAATTGT
TTGGCTACACTATTTTAGGATTCGCTTTAACAGAAGCGATTGCATTATTTGCTCTTATGA
TGGCTTTTTTAATTTTATTTACTTAATTTACTTTAATTAAAAAATACATTATGACAAGTA
CAACTCTTTTTTGAATCTTTTCAATTATTTCTTTAATATCCGCTTGTATGGTGGTAAGCC
TGTCAAATGCTGTGTATTCAGTTTTATTTCTAATTGTAGTATTTTGTAATACTGCTAGTA
TTTTATTATTACTAGGAGCAGAATTTTTATCTTTTTTATTTTTAATCGTATACGTAGGCG
CAATTGCAGTTTTATTTTTATTTGTAGTTATGATGTTAAACGTTAAAATAGATGGAGTAA
AAATTAATTATAGCACAATTTTTTTGATTGGTATTTTAATAAGTCTGATTTTACTTATTC
AGATTTGAACTGCTCTACAATTAGATATTGAAGCGTATGATAATATAGGCGTACCACTAT
CCCAAAATAACTTTCCAACAATAATTTCTTGGATCCAAGAAAATGAATTACCTTCAAATA
CAGAGAGTATTGGTTTAATTTTGTATACTTCGTATAGTTTAGTATTTATTATGTGCGCAT
TTATACTACTTTTAGCTATGATTGGTTCCATTGTACTAACAATGAATCAACGTAGTGGAG
TTAAAACACAACAAATCACACTTCAGTTATATAGAAATCAAAATAAAGTAGTTCGATTTA
TTGATCTGAGAAAAAATTAATTTGATTGCGGATATAGATGAATTGGTACATCAGTAATTT
TCCACGTTAAAGATATGGGTTCGAGTCCCATTATCCGCTCAAAGAGAGAATAGCTCAATG
GTAGAGCAATAGTTTTCAAAACTAAAGGTTAAAAGTTCAAGTCTTTTTTCTCTTTCGAAC
CTTTGAAATCATGGTATCAAAAACCATTGCCTTACCACTTGCTATACGCCAAAGATAAAG
TGGGATTCGAACCCACGGTGGATATACCACGTTAGCTTTCAAAACTAAAGCTTTAAACCA
CTCAGCCATTTATCCCGGCGGGAATAGGATTCGAACCTATATTTTTAGATCATGAGCCTA
ATGAGTTTTTACTCTATCCCGCTTAATTAATTTTGTAACTTAATAAAAACTTCTCCAAAC
TACCCAGTAAAGGTAGGATGACTAAAAAATATAAAAAATAATAAACGCTAGCTATCTGAC
CTATAATTATGTAAGGGTCTTCTACAGGCATACCACCTATTCAACCTAATATTAAACAAC
AAGCAGCCATGCTTCAATAAAGACCACGATATATGGGTCTAAAACGCGCTTCTAATTTCT
GTACTATGTATTCATGGTAATAGAGCTAATACAACTATAGCAAAAATCATACATATAACG
CCACCTAATTTATGTGGTATACTTCTTAAGATTGCATAAAAAGGTAAGAAATATCACTCA
GGAACAATATGTGCTGGCGTTACCATGGGATTTGCTTCAATGTAATTATCAGGGTGACCT
AAAAGATTAGGCGAGAAGTATACAAAAAAAGAAAAGAATATAATAAAGGCCACTATCCCT
AACAAATCCTTTACGATGAAATAAGGGTACATAGGTACCTTATCGCTGCTTGCATCGATA
CCTAAAGGATTTCCAGAACCTTCTTGATGTAAAGCGGCTAAATGCACTAAAGACGCTGCT
GCGATAACAAATGGTAATAAATAATGTAGACTAAAGAAACGGTTTAAAGTTGCATTATCA
ACAGAAAAGCCACCTCAAAGCCAAGCAACTATAGAATCACCTACCAAAGGTACAGCGGAT
ACTAAATTAGTGATTACAGTAGCACCTCATAAGCTCATTTGGCCTCAAGGTAATACATAA
CCTATAAAAGCAGTTATTATCATTAATAGTAAAATAATTACACCAATCACTCAAACAAAT
TGTCGAGGTGCAGCATAAGAACCATAATAAAGTCCCCTAAAAATGTGGATATAAACTACA
ATAAAAAACATTGAAGCACCATTCGCATGTATATATCGTAAAAGTCAACCAAAGTTAACA
TCACGCATAATATGCTCTACACTAATAAAAGCTAAATCAACGTGTGGGGTATAATGCATA
GCTAGGAATATTCCAGTCACTATTTGTATTATTAAACACATTGCAGAAAGAAACCCAAAA
TTTCATGCATAATGAATATTGATTGGAGTTGGATAATCTATAAGGTGATTATTAACTATA
TTGAAAAGAGGTTTTTTAATTAGACGCATTATTATAGATGGACGAGGAATGGGACTTGAA
CCCATGGCCTATAAAGTCACAGTTTATCGCTCTACCAAACCGAGCTCTCCTCGTCATGTT
AAAAATACGGGGAAAAAGGGATTTGAACCCTCATCATTGATGTGACAAACCAATATTTTT
TAAACTACTTCCCCTTTTATTAAATACGGATAGAGGGATTTGAACCCTCATGAATAATAT
TCATCAAAACCTAAACCTGACATGTCTACCATTTCCATCATATCCGCTAACGGATAAAGA
GGGATTCGAACCCACGGTATATACGATGATTTAGCAAACCATTGCCTTAAACCACTCAGC
CATTTATCCCTGCCCACTACCGGACTTGAACCGGTAACTTAAAAAGAACAGATTTTAAAT
CTGTCGTGTTTACCTATTTCACCAAATGGGAGCTATTGCTAATGCTATGTTTTATTGAAG
CTATTGCTTTTCCGGGGTTCAATGATTTAGGACACGTTCTACTGCAATTCATAATGGTAT
GGCATTTAAAAAGTTTTGATTTACCTCCAAGTAATGCTAAACGGTCTTGAGTTTTGATAT
CTCGACTATCAGCTAATCATCTATAGGCTTGCAATAAAATTGCAGGACCTAAATATTTGT
CATGGTTTCACCAATAACTTGGGCAACTAGCAGAACAGCAGGCACAAAGTATGCACTCGT
AAATACCATTTAATTCTGACCTATCCTTTTCAGACTGTAGATATTCTGTTTTTGAAGGTG
TATTATTTATAAGCCACGGTTTTATATATTTATATTGTGCGTAAAAATTAGATAAATCAG
GAACTAAATCTTTTATAATGTACATATGGGGTAGCGGATAAATTGTAATTGTTCTAGTAT
TTATATTTAATGGTTGCAAACAAGCTAATGTATTAGTTCCATTTATATTCATTGAGCAAC
TACCACAAATACCTTCTCTACATGAGCGTCTAAAGGCGATACTCGAATCTTGTTCGTCTT
TTATTTTTATAAGAGCATCCAATACCATAGGTCCACAATTTTTAGTATGAATAGGATGTG
TACTGAAATGAGTAATAGTTGGGTTTGATGGAGTTCATCTATATATACGAAGGAATTTTA
AGTCTAAATTATTATTGGATACTAATTGAAAAGAAATTTTTTTGAATAATTGCATTATTT
AAGAACGGGTTAGCCCGTTCTTAAATATAAGATAAAATATAATGAACATTTCGTATTTAT
TTACTTACTTTTGCAAGTATTAAATAATAAACCGATCTATCTAGTAATCTTCTAGAATGT
TCTGAAAAAGTAAGGGTTATTTTTGCGCTTTTAAGCTGTCAGCGCTTATATAATGTTAAC
GTGGCTACTCGGCTATGCAAGAAACAATACAACCGATACACTATTGGTTAATATATCTTA
ATCCTCTCGTACTAAAGATAAACCCTCTTTTTTTCTCCCACAACAGATAGGATGGTAAAG
AAACCTTCACGAAATTTCCTCCCACTTCTGAAGGTCACCCTTCATACGGCTCCTTTGGAA
TGTCTAGTATCGTGGCAATGACCATGCATAAGTCGTATTAGTTTTTAATAGTCGTTTTAG
TAGTTGCCCATACTTATTATTAACAGCGAGACGTCTGGCTCAATAAGTAACTCTTCCGTC
ATATGGCTACTATATCCGGCTACTTTTGTAGATAGAATAATATTTCGTTGATCCCATCTA
CTCCAGCTGTTCGTTTTCCCAAATTATCTTGAGTCACTTTTCGAACAGCTAAAAACTTTG
AAAGTCATGCTTTATGATTTGTTTCTAATACAGATCTCATATTACCTTTTTTGCTAAATT
CAAAAACTTTACACTGCAATCTATACAGTCAAATTCTTTTATTTTTCATTGTTGGTGTAA
TCTTAACAATTTTTATTTAGATAATTTTGTCTACACGTCTGCATATCCATAAGCTTTCCT
TACGGCATTAGCTTCTTGTAGAATCCTGATATTAATATACCTTAACACTATAAAAAACGC
CCGGTTTATATTAATATTTACTTCGTTCCAATATTACATACATATAGTCAGTAAGCACCT
CTATTCCCTCTAAAACCGGTACCCCTTCGGCCACATTAGATTTTACCTTATGTTTAGAAT
TCACGCTGTTTCGTGTTAACGGGGTGGTTAACTTATAATTATCCCCCGCTATGACATATT
TAGGGAATGTTATTCCGGCTATAACTACTTTTCTTGGCAGATTTACTGGTATATATTCTC
TTCAGGTTTTTTATAAGTAACATTCTCCCAAATTTATGCCCTGCTTATACCTTGTGAATA
CTATTTTCACACTGTATAGGGTGCACTGTTTGTAAAACAGCTCATTGATCAGCATTAGGA
GTAATGCGTAGGCCCAAACTTGCTTCCTACCTGTAATATTAGTTTAAATTAGCTATTTAC
GAGAAGTACATCTCTTCTCTTACTAGCAACGAATCGCCCGACATCGAGGTATCAAACCAT
GGCATCGATAAGAACTCTCAGCCATGATAAATCTGTTATCCCTAGAGTTTCTTTTTTCCG
ATAAGCGACAGTATTTCCATACATTACTGCCGGATCATTATGACCGACTTTCGTCCCGGC
TTGAGCTGTAACTCTTACCGTCAAGCAGATTTTCATCATTACATATTATATTAGCATATA
TTGCCAACTAAAATCCACTTTTGTGCACCTCCGTTACAGTTTAGGAGGTCCTCGTCCCAA
GTAAACTACCACTTTTACATATGTCCTTGTTAGTAAGCAATTTTTTATACTCAGAGTAGT
TTTTCAATGACGTACAAATGTACTTCTACTTTTACTGTACTGTGTACAAAGTTATCGCGA
CGTAAAATTATAGTAAAGAATCATAGGGTCTTTCCGTCTTGTTGCGGGATGTCTGCATTT
TCACAGACAATGTAATTTCGCTGAGGCTATACTAGAGACAGTGGGGTAGTCGTGACGCCA
TTCATGCAGGACGGAATTTACCCGCCAAGGAATTTCGCTACCTGAGGATCCTTATAGTTA
AGACCGCCGTTTACTTGGGTTTATAATATATGCGCAAACTTATATTTTTCACTTTCAAGC
ACTGGGCAGGCGTCAAACCTTATACGTCTTCTTTTGAATTTGCAAAGTTTTATTTGTTAA
ACAGTCGCTACCCCTAATTTTTGAAACCTTAAAGGTACTCCTTTTTGCGAACGTACGGAG
TAAATTTGCCGAGTTCCTTAAGTATAGTTATCTCATTCGTCTTTATTTTCTCAATAAGTT
CACCTGTGTCGGTTTTAGGTACGGTCAAACTTCATGTAATTTTCCTGAAAAATTACTTCC
AGTTTAGTGAGATATCTTTGTACACAAAAGTATTTTGCAGACACGTGGGTAAAAACTTCT
TAAATATTATTGAATATTTTGCATCCAATTCAAATTTTCTTAAGTCCTTAGAAAAAACAT
CTAATAAACATTTAAGTATTGCTTTTTCTTATCAACTTGCTAATAGTAAAAATAATGAAA
TAGCTTTGTATTTTTTAAAATCATTAGGATTTCAACGGTATAGTTCAATTGGTTAGAACA
ACGGAATCATAATCCGTAAGTTGTGGGTTCAAGTCCCTCTACCGTTTGGCTCTTATCGTC
TAATGGTTAGGACAGTGCTTTTTCAGGGCATCGACGTGAGTTCAATCCTCACTAAGAGTA
AAAAATCCTTATACAAATACGTAGCCCATAAGAATTCAAAAGTAAAAAGGATTTTTCTAG
ATCTACCAAATTATTTTGGGATCCCTAGGTCGTTAAAATATTCATATATATATATGCAAA
AGTCTCTAAATAACTGAATTTTCCGTTGAATATACTCGACCAATCATAAAGATATAGGTA
CTTTATATTTAATTTTTGGCGCTTTCTCCGGTATCTTAGGTGCTTGCGCGTCTATATTGA
TCCGAATGGAACTAGCACAACCAGGTAATCAACTATTATTAGGCAATCATCAAGTGTATA
ACGTACTAGTTACAGAGCACGCATTTTTGATGATTTTCTTTATGGTTATGCCCGTCCTAA
TTGGAGGATTTGGAAACTGATTCGTACCTATTATGATAGGTGCTCCAGATATGGCCTTTC
CTAGATTAAATAATATAAGTTTTTGACTACTACCTCCATCATTGTGTCTTCTTTTAGGAT
CTGCGATGGTAGAAGTAGGCGCTGGCACAGGCTGAACTTTATATCCGCCTTTGAGCTCTA
TTCAGAGCCATTCAGGCGGTGCTGTTGATCTTGCTATTTTTAGTTTACACTTGTCAGGTG
CTTCTTCTATATTAGGAGCTATTAATTTCATTACGACGATATTTAATATGCGCAATCCAG
GACAAAGTATGTATCGAATACCGCTATTTGTTTGATCTATCCTCATTACTGCGTTTCTTT
TACTACTAGCAGTACCTGTCTTGGCAGGGGCCATCACTGGATTTGGCATCGTCAGTCACA
TCGTTTCTACCTTTTCTAGAAAACCTGTTTTCGGTTATATAGGAATGATTTATGCTATGC
TTTCTATAGGTATTTTAGGATTTATCGTTTGAGCGCATCACATGTATACTGTTGGCCTTG
ATGTAGATACAAGAGCTTACTTCACAGCCGCAACCATGATCATTGCTGTTCCTACAGGAA
TAAAAATTGGGAGCTGTTTTCGCAATATTTGCAGGCTTTTATTATTGGTTTGAAAAGATA
TCCGGATTTCAATATTCTGAAATACTAGGTCAAATTCACTTTTGAGGCACTTTTATAGGT
GTAAATCTAACCTTTTTCCCTATGCACTTTTTAGGGCTTGCTGGTATGCCTAGACGTATT
CCGGATTACCCAGATTCTTATGCCGGTTGGAACGCAATAGCTTCTTACGGTTCATATGTT
GCGTTATTTAGCACGCTGTTTTTCTTTTATCTTGTATTTAACACACTTGTAACAGCAAAA
AAGACACCTGCTAGAAATAACCCATGGAACTTTGAAGATTCAAAAATGGGCTCAACTACA
TTAGAATGAGAAATTTCTTCTCCTCCAGCTTACCATACGTTCAATGAGATTCCAGTTATA
AGAGAAACAGAAACATCTTTAAAAATAAATTAACTTATGATAAAAAAAAATACTACAATA
TTATTTTTAGGGTTAGCTTTGCTAACCCAACTACTACAGAGTAGAATAGTTATTAGTGAT
TCTGCAGAAGACTGGCAATTAGGCTTCCAAGATCCTGCAACACCTATAATGGAGGGAATC
ATTAACCTTCATCATGATTTTATGTTTTTTATCTGTGCTATCTCAATTTTTGTATCTTGA
ATATTAGCACGCACGTTATGGCACTATCACTGAACAAAAAATGAGTACCCTTCTGCCACG
GTTCATGGAACAGCCATCGAAATAATTTGGACTGTTACTCCTAGTATCACTTTGTTGGCG
ATTGCTGTGCCTTCTTTTGCTCTGCTATACTCTATGGATGAAATAATTGCGCCTGCAATA
ACTATTAAAACAGTAGGTCATCAATGATATTGAAGTTACGAATACTCGGACTATACAAAT
GAAGACGATAACACTATAATGTTTGAAAGTTATATGATTCCAGAAGAAGATTTAACTTTA
GGTCAGTTAAGATTATTAGAGGTAGATAACCCTATGGTAATACCCGTAAATACACACGTA
CGTCTAATCATAACAGCAGCAGATGTTTTGCACAGCTGAGCAGTGCCTTCTTTAGGTATA
AAATGTGACGCTGTACCAGGTAGATTAAACCAAAGCTCGCTCTTTGTAAAACGTGAAGGA
ATATTTTATGGTCAATGTAGCGAGATTTGTGGTGTAAATCATGGTTTTATGCCTATCGTA
GTTGAAGCAGTGTCTTTACCAAATTATATTTCTTGAGTAGCTAATAAACTTAGCGAAATC
TGATATGCGTGTATCTCTAGCCCAACTATTTTTCTTTGGTTCATCTATTTTTATTTTATT
TTGATTTAATCCTAAATACTTAACTTATACAATACGACTATTAAAAAAAATTAAAAAGCG
TTCTTATTATGGCAACTTAAACTTTATCAAAACAGCTAAACAATTACAACGCCACCCTTT
TCATTTAGTTGACCCCAGCCCTTGGCCTGTAACAGCTGCAATAGCCGCTTTTTCATGTGC
TTTAGGCGGAGTTATGTATATGCATGCATACAGTAATGGAGGGTACCTATTATTTAGTGG
TTTTTCTTTACTGTTATTTACAATGTTCTCATGATGGCGCGATGTTACAAGAGAAGCCAC
TTTTTCAGGGCATCATACAGGTGCTGTTCAAAAAGGATTGCGTTATGGTGTAATTTTATT
TATAGTTTCAGAAATCCTCTTCTTTTTTGCTTTTTTTTGAGCATTTTTTCATAGTAGTCT
TTCACCGGCTATTGACATAGGTTCTATGTGACCACCAAAAGGAATAGTTGTGTTTAGCCC
TTGAGAAGTTCCTTTTTTAAATACAATAATATTATTATTATCTAATTTCTATAATAGTAC
TATTTGAGTTATTCTTTTTGTTACATGCTTATTTTTTGCAAAAAATAATGTCTAAAAGTG
GACTTGAACCACTGACCCAAAGATTTTCAATCTTTTGCTCTAACCGCTGAGCTATTTAGA
CTTAAACTTTTCTTTTCCGTATTTAGAGCGACCATTTTTTCGTTTAACGACTGCTTGTAA
ATCGTAAACGCCTCTCACAATATGGTAACGTACTCCAGGTAGATCCTTTACACGACCACC
TCTTATCAGAACAACTGAATGTTCTTGTAAATTGTGGCCTTCACCTCCTATATAGCCTAT
GATAGAACGTCCGGTACTAAGACGTATTTTAGCTACCTTTCTTTCGGCAGAATTCGGTTT
TTTAGGGTTAGTAGTATACACTTTTGTGCAAACACCCTTTTTTTGAGGCGACTTATTGAG
AGCGGGTGTTTTTGCTTTGGTAATTTTTGCTTTCTTGGATTTTTTATTTTTTGGTTTAGT
GTTGACATAATATTTTATTTTAAGTAATAAGGGACTTGAACCCCTAACCATTTCGGTGTA
AACAAAACGCTCTACCATTGAGCTAATTACTTACGTCTGGAAAGATTTGAACTTTCAACT
TTTAGATTCGTAATCTAACGCTCTATCCAGTTAAGCTACAGATTGGATAACTCGAAAAGC
AACTGACCGGGCCTTATATAACAGCAATGACTCACTATAGCTCCTTTTCCTTTACCCATA
CGGGTTTCTGGACTAAATTTAGTAACAGCATTTTTTGGTAGCATGTAAAACCACACTTTG
ATTTTACCCAAACTGGACTTTTTTTCGATGACTTTGATCTCTTTCTGAATTATCTTTTTT
ATATTATTTATTTGTGTGATATCTACTTGCTTGTACGATAAAGAGCGTAATCCAAATTGG
CCTCTTTTTACTAGATGACTTGTTTGGTTTATATATCTATTTTTTTTTTTATGCTGTCGT
GTTGGATTATTTTTTGTATTAAATCTTTTCATATTAAATTGTTTTATATGCCATTCAAAC
TTGAAGATTGCAAATCCCTTGTTTTGTATATAATGGCGTTTCAAAAAATTCTATATAAGT
TTCTAGTTTTTGCAGTGATACTGCGCCTAATCGGAATACTATACTACTTGACATACGACT
TCGGCTACCACCGAAACGCCCAGCGTACCTTATTTTTATTCCTGTAAATTCATAAAACTG
TATACCACGAGCAGTTTTTAATATTACCCTTTTGTAAGAGTCATTAACTCTATAGTAATT
GTGCTCCTAATTCGATAATAGACAACAAGTATTGCTAGTCCTATAGAAGATTCCGAAGCC
GCTACTGTTAATATAGCTAAAGCAAATAGTTGGCCTACTATATTGTCTAAGTATATAGAA
AAAAATATAAAGTTAAAACTAACTGATAGAAACATTATTTCTAAAGACATTATAATTATT
ATAATACTTTTTTGGTTTAAAAAAATGCCTAAAACTCCGACTAAAAATAAAAAAAAAGTA
TAATTTTCACAGTATAGTTGGGTAATCATTTATACATTTGAGATAGCAAATTGTATTAAA
TTTTCCAGCCGCAGGTTCCCCTACGGCTACCTTGTTACGACTTCACTTTAGTCCTTTCGC
TACCATGGACAAAAAATAAGATTTTTGTCTTCAAGTAGAGTAAATTCCCATAGTGTGACG
GGCGGTGTGTACAAAACCCGAGAACATATTCACCGCGACAGTTCTGATCCGCGATTACTA
GCGATTACGACTTCATATTCTCGAGTTGCAGAGAATAATCCGAATAAAGATTTTTTAAAG
ATTTTGCTCCAGCTCACGCTTTTGCTTCTTATTGTAAACATTACTTTGTAGCACATGAAA
GTAGCCCAATTCATAAGGGTCATGCGGACTTGACGTCATTTTTCCCTTCCTCAAGGATAT
TCCAAGCAGTTTATAATGCATTAATGCATTATACAAAAGTTTCGTCCGTTTGCTGGAATT
AACCAAACGCCTCACGGCACGGACTGACGACAGCCATGCAACACCTGTGACATCTGTGTC
ATACGAGAATTGGTAAGGTTTTGCGCGTTGTTTCGATTTAAACCACATGCTCCACCGCTT
GTGCGGGTTCCCGTCAATTCCTTTGAGTTTTAATCTTGCGACCGTAATCCCCAGGCGGAG
TGTTTAATGCCTTAGCTTCGCCTCTGATCCAAAAACAAACACTCATAGTTGAGGGCGTAG
ACTACAGGGGTATCTAATCCCTTTTGATACCTACGCTTTCGTGCCTTAGTGTCAGCTATA
GTCCAGATTATTGTTTTCACTTTTGAAGTTCTTTTGAATATCATCGCATTTTATCACTAC
TTTCGAAGTTCCATAATCTTTTCCTATGCTCTAGTAAATTAGTTTAGTAATCTTTAGTAA
ACATGAAATTTAAAATTTTTTTACTACTTAGTTTACCACCTACGCACCTTTACGCCCAGT
CAATTAGAATAATACTTGCTCCTCCCGTTTTACCGCGGCTGCTGGCACGAAATTAGCCGG
AGCTTTGATTGTAAAATTTAGTCTTTTTTAATCTATTTTACAAAGTGATTTACAGCCTGA
TAGGCTTTGCTCTCACATGTGGCCTGGCTAGGTCAAGCTTTCGCTCATTGCCTAAGATTC
CTCACTGCTGCCTCTTAAAGAGTCTGGACCTTATTTCTGTTCCAGTGTGACTGATCATCC
TCAAAGACCAATTAAGGATTATGGGCTTGGTAGGTCTTTTAAACTACCAACTACCTAATC
CTGCGTAGACTTTTCTTAAACCAATTATAATTTTTTAAGGCATTTACCACAATTTAAGAT
AAATTTCTACGTATTACTCACCCGTACGCTATTTTTTCATAAGTTACGAAAATTATTAAA
CTTGCATGTGTTAGGCCGACCACTAGTATTCATTCGGAGCCAGGATCAAACTCTTTTTAT
TATGTTATGTTTTTATGTTTGCTATCTCGAAATTAAATTTGATTGTATAAAGTTATCCAG
CGAGCTAAGACAGAAGCTGTACCAATTTCATATATATATATGTTGGTAATCTTCCTTTTG
GTAATGAGGATAAAATTTGCTTTACAAAAAGTTGTATATTTTTTTGTTTAAATGCGGAAC
ATAGTTATTTTATTCATTGTGTATCAAGATGGGCAGATTTGAACTACCATTCCCTTGCAC
CCAAAGCAAGTACGTTACCATTACGCTACATCTTGATATGACTCTTTCTGGATAGGATTT
GAACCTATAACCTTGTAGTTAACAGCTACCTGCTCTAACCATTGAAGCTACCAGAAAAAA
GCGAAAAAAGGGACTTGAACCCTTATAATGACCTTGGCAAGGTCATGCTTTGCCTATTAA
GCTATTTCCGCACTTAAAATTGAATATAAAGTTGAATAATATTAACAATAAGTAGAAAAA
GTAAAAGATAATTGCTATCTTTGTACATTTTCCTTGTATTTACATGTTTTACTGAATCTC
AAAAAAAATGGCGTATTCCATTACTTATGTGGTATAGAAATATAGCGGACACTACTCACC
GGACACTAGTTAAAAACCAAGGAAAAAAGAGGTGATCTACAAAAAAATGTATAGTAATAT
ATAAAAAGTATACTTGATTTAGTAAAAGAATAGGGCCTACAATTAAAACAAACATAATAA
CGCCAGAAATTCTATGCCAAATAGAAAAAATAGAAGATCTTTGCGGATTGTATATAGTTA
AATGTGGAGAAATTGGTCTATTGATGTTCTGCATATTATAGTTTTCTTT
>Wildemania_schizophylla_KJ689442.1
TCCTATCGAATACAGTTTTCACTTTTTTCTTAAGGGTCGACTAAATCCAGTTACTTAAAA
TTTACTGGAAACCCTTGAACAATAGACGACCATGATTTATTTTCAACATGGTTAACGCTA
CTCATGTCAGCATTAGCACTCCTGATTTTTCATATGCAATTTACCATTAACATAAAAGAC
TACAGGACGTTCCGCTACCACTAAGCTATTTTTAGCTTAATTCGAAGCTTCGATATATAA
ATTGAAGACTCTTTACATTTTAAATAAAAGTAATAAATAGAAATAATGAGCTAAAACGCT
TTCTCCAATAGATGGCTGCTTCTAAGCCTACTCTGTTTATTCGAATTATTTTTTATTTTT
TCACTAATTTATAATTTGGAGATCTTAGCTATCGATTAGGGTTGTTTCCCTTTTGACGTA
GGACCTTATCGCCCAACGACTGTCTGCTATTCAAAATATGATTTGGAGTTTAATAAAACT
TAGCAAAGTCTAAGTTTAATTAGTAGCTCTACCCACATTTTTATTTTATAACGTACTACT
TTGATAGTTTTCGCGGAAAACCAGCTATCACCGAGTTTGATTGGACTTTCACCCCTAATC
AGGAGTCATCCCCGTATTTTTCAACAGACGTGGGTGCAGTCCTCCAATACTTTTTAAGGT
ACCTTCAACTTGCTCCAGACTAGATCACTCGGCTTCGGGTCTAATACATGTAACTAAAAA
GCCTTATTAAGCTTGCTACATATATTAACTTGCTGACTCATTATGCAAAAGGCACTTTGT
TGCCGTATTTGTCGGCTTCAAATAAATATAAATTAGCAGATTCAAATCTTTCCCTCACGG
TACTCGTTCACTATCGATTAGAAAAAATTTTAGCTAAGAAGATGGTACTCCTTTTTTCGT
ACAAATCGTACTACTACAGATTCTTATTCGGGTTAGATAGGACTTAGAACCTTCTTCGGG
TTTTAACACCTGGCTAGTTCGCTTTCACTCACACTTACGAATTCTCGTTTGATTCTATGT
TACTAAGATGATTCAATTCACATAGTTGTTTTCACAAATTAAATGCAAGTTTTCTAAAGG
GACCCATAGTTTATAAGCATGTGCCTCGCTATGATGTTTCGTCGCGCGACGCCTTTTTTT
TCTATCAAGATTTCCTCTGCTAACTTTTGTAATCATTCATATTTAAGAAGTTGTTCTGTT
ACATGAGCACATCATAGCATTGTAGCTGGTTACAAAAGACAAGCTATAATAGCCCTAATT
GTTACAGTAGTTTTAGCCACTATTTTTACTGGCTTTCAAGGATTCGAGTATAGTGTAGCA
AATTTTAAATTATCCGATGGTGTTTATGGTTCCACGTTCTACATGGCTACCGGATTTCAT
GGATTTCATGTGTTTATAGGAACAATTTTCCTTAGTATCTGCCTAGCACGTTTAATTAAA
TCTCATTTAACTCAGCAGCACCATTTTGGCTTTGAAGCGGCTGCTTGATACTGACACTTT
GTAGATGTTGTATGACTATTTTTATTTATCTCAGTCTATTGATGAGGCGGTATTTAATAC
TTTATGAAAAATCTTTACTTACCAAATATAAATTTGACTTTTTGACATATTATTACTTTC
TTTATTATAGTATGTTACCATAACATATATATCTTTACCGAGGAGAGTATACTACTTTTT
TGCTTTTTTGCTTGATTAAATATTACATGAAATTATATTTCACCACAAGTTAACAGTTCT
TTTAAGGAAAGAAACACTAAAATTCACCAAAATTTTCAAGGTACAGCAAGAAAAAATATT
GAAACGTGGAAAAATTATCGTCAAGGTTACCTTTTAAAAACGGTACATGTAAATGTGCTA
AATGATGTAGTACCTTACGTAACTAATTTAATTAAAACAGTTTTTTCTTTAGAATCAAAA
ATTAAAACTTTTCAATTTATTGCTCCTTATTTAAAAAGGCTAAATATAGTAAAAGACCTA
GAAAAGAAATTTACTAAAATTCCTTATACTACTATTTACCAAAATATTTATAACACAGCC
ACTACACGTAATTTTTATACAAATCAACTACAAGTAAAATCCTTCCATTCTGAGTCAAAA
CTAGATACATTAGAACGCATAAGAAGATTACAAAACTCTTCTTAAGAAAGTCTATAGCTC
AATGGTTAGAGCATACGCTTGATAAGCGTAAAGTTAATTGTTCGAATCAATTTAGACTTA
TCTTCCTTATTAAATGCACAACATAAATAAACTTATTATTTTATCTAGCCCCTTAGAACA
GTTCGAAATTATACCTTTGCTGCCTATTGAGTTGTTTGGTCTAAACATTTCAGTAACAAA
CGCTTCTCTCTTTTTAGTCTTATCAGTACTTTTGTCGATATTCTGGTCTAGTTTAGTTAT
ATTTAAGAATAGACTGGTGCCAGGGAATTGACAATCAATAAAAGAAATGTTTTATGACGC
CTCATTACTTTTAGTAAAAGATAATCTAGGAACTAAAGGTTACGCTTACTTTCCATTTAT
TTTTACAATATTTTCAATAGTCCTTTATTGCAATCTCATAGGCATGGTGCCTTATAGTTT
TACTGTGACGAGCCACATTGCATTTACTTTTGGTTTAGCTCTTTCTATTTATATAGGCAT
TAATATTATAGGCTTTAAAACGCATGGAATAAATTTTTTCACAATATTTTTACCAAAAGG
AGTTCCCCTTTTCATTGTACCATTAGTTGTTGCAATAGAATTTGTATCCTATATAGTAAA
AGTATTTACTATATCAATAAGACTATTTGCTAATATGACGTCTGGGCACACTTTATTAAA
AATAATTGCCGGATTTGTTTGAACAATGATTTCTATAGGTGGTATCTTTTTGTACCTACA
GATAATTCCACTCATTTTACTATTAGCTTTAGTCGGTTTAGAAATCGGTATTGCTTTCCT
ACAAGCATATGTTTTCACATTACTCACCTGTATTTATCTAAATGATGTTTTAGAAATGCA
TTAAAAAATTATGCCACAATTAGACCGTGTTATTATATTTTCGCAAATATTTTGATTATT
TTTGACTTTTGTCGTAGCTTATATTGTTTATACTCACTTTGTGTTAAGTAATTTATTAAA
AATATTTTTAGTTCGCTGATGAAAACTAAGAAAAGATATCACACAAATAGCACTAAAATC
TCGCCTTACCGAATTATTTATTAACGCTAACATAAAGTCAACACGGACAATTTACTTTAC
CATAAAAAATATAGTACTTTCCATAGGGAAAGATCTGACTAAACGTACGGTGAATAAAAA
AAAAATATCACTAAGTGACTTAAATCGTTTAGTCCTTAGTGTTAGTTTGGAAATAGCTTT
GTATACTAGTAAAAGCATTACTAAGTCTGGCACGTATTCTCCTTGAACATAAGAAAACAA
TGTATTTACTAATCATAGTATTACCTCTAGTCGGTACGCTCATTACTGGATTAGGTGGGA
GATGGTTAGGCCGGAAAGGTGCTAATCTTTTTTCAACCGTCTGCGTAATTTTGTGTTTCT
TTTTCTCTTCTTTGTCTTTTTTTGAAGTAGGTATTTGTGGTGTCCCTTGCTATTTAGTTC
TAAGCCCTTGAATCAGTTCTGGGGCCCTAAATATATCTTGAGGTTTCCTGTTCGATAGCT
TAACCACGACAATGCTTGTTGTTATTACATCCATATCTAGTCTAGTTCATTTGTATTCCA
TACAATATATGGAGCATGATCCTCATTGTCCTAGATTTTGTCTTTTCTAGAAATATTCAC
TTTTTTCATGGTGTTACTTGTTACAGCTGATAATTTTGCACAAATGTTTTTAGGTTGAGA
AGGTGTCGGCTTGGCTTCTTACTTACTGATAAATTTCTGATACACACGATTATGTGCAAA
CCAAGCAGCAATAAAAGCTTTGATAGTAAATAGGGTAGGTGATTTTGGCCTCAGCTTATG
CATATTTCTAGTCTTTTACCTTTTCGGTTCCGTTGATTACGAAGTAGTTTTTTCCTCTAC
GGATCTTTACGGATCACATAAAATCAATTTTTTTGGGCTAACAATAAACACCCTAACATT
AATTGGTATATTTTTAATAATAGGAGCAGCGGGTAAATCTGCTCAGTTAGGTTTACATAC
TTGACTTCCTGATGCTATGGAAGGTCCTACACCTGTTTCAGCCCTTATTCATGCTGCAAC
AATGGTCACAGCTGGTGTTTTTTTGATAGTCCGTTGCTCGCCGCTCATAAATGCTGCCCC
TACTGTACTTTTTCTAGTTACACTTTTGGGTTCAAGTACAGCATTTTTCGCTTCTATCGT
AGGGGTTTTTCAAAACGATATAAAGCGTGTAATTGCCTACTCTACATGCAGTCAATTGGG
TTACATGGTTTTTATTTGCGGACTATCTTACTACAACGTAGGCATGTTTCATCTTGTTAA
CCATGCCTTTTTCAAAGCACTACTTTTTCTTAGTGCTGGGTCTGTAATTCATGCGTTATC
GAATGAACAAGATATGCGACGTATGGGCTCTTTAATTAAGCATTTACCCATTACCTATTC
AGCAATGTTAATAGGCTCTTTATCTTTAATGGGTTTTCCTTTTTTGACAGGCTTCTATTC
AAAAGACCTAATTATTGAAATCACGCAAATAAGCCATTATAGCAACATTCAAACTACATA
TGGTATATTTGCTTGCTGGCTAGCAAATATTTCAGTTTTTTTTACTTCTTTTTATACGTT
TCGGCTAGTGTTCTTAACATTTATAAAAAATACTAATAGTTATCGGAAACATATAGACAA
TATTCATGAATCACCGACCTTTCTTTTAGTGCCACTAATACTATTATCAATAGCAAGCGT
ATTTATCGGTTTTTTATCAAAAGATTTATTTGTGGGTATCGGTAGCGATTTTTGAGGTAA
TTCAATAAATATGTTACCGTTATCTTCGAATTTACTTGAAGTCGAATTTATGTCCATATT
TCTAAAGTGACTACCTTTTCTTCTTAGTATGCTAGGTGCTTTTTCTGCCTATGCAATAAA
TATAGGCTTTTTTAAATCTAATACAAGTTTTGTTTACAATGCTACGTTTAGAAAGTGCGC
TTTCGCACTAAATAAAAAACTATACTGAGATAAACTCTACAATTCGCTTATTGTTTCTTC
AGCAATGTATTTTGGCTACGTTATTTCATTCAAAAACTTTGATAGAGGGTTTATTGAATT
ATTAGGACCTTATGGTCTTTCTCGAGCTATTAGCAGTTTGTCTAAAAAACTAATAAAAGT
ACAAACAGGACAAATAACCCACTACACTTTTTTCGTGACTGCAGGACTTTGCTCACTCTT
GCTCTTAATTCCTTATTGATCTTTTTTAGAGCTTTTTATAGATATTAGGCTGATTGCTTT
TAGTTTTTTTGGGCTTTTAGCAATATAACTAAAACGTATGCAACTGACCAATTTATTGTT
ATTAACTTCAACTATTCCTTTATGGGGTGCTTTTTTACTTGTAATTATTCCTAGTAATTA
TTCTAAGATCATTAGAAATGTTGCTTTCGGCACTGCGCAACTGACATTTTTATGCTCGGT
TTTACTCTGACTTTGCTTTGAGTCATCAACTTCTCTATTTCAATTTGTTTACACAATAAG
CTGGTTTCCATCGTATAATATTTGCTATACAGTTGGAATAGATGGTATTTCTCTATTCTT
TATTCTTTTAACTTCGTGATTAATTACTATATGTATTTTAGTTAGTTGAAATATGCCTAA
TAACTATATAAAAGAGTATTTAATCTGTTTTCTTACGTTAGAAGCTATTTTAATTCAAGT
TTTTTGTGTCTTAGATATACTATTTTTTTATATATTTTTTGAAAGCGTCCTTATCCCTAT
GTTTTTAATTATTGGGATCTGAGGCTCTAGACAGCGTAAAATCCGAGCAGCTTATCAATT
TTTTCTCTATACTTTAGCCGGGTCTTTACTAATGCTGTTAGCTATTTTAATAATTTACTT
TCAGTATGGCACCACAGACATACAAGTTTTATGAAATATTCATTTTGATATACGAACTCA
AATCATACTTTGATTAGCTTTTTTTGCAAGCCTAGCTGTAAAAATACCTATGGTTCCGTT
TCATATTTGATTACCAGAAGCGCACGCGGAAGCTCCTACCGCTGGGTCGGTGATTTTAGC
CGGTGTGCTGTTGAAAATGGGGGGATATGGGTTTCTTAGATTCTCTTTACCATTATTTCC
AGAAGCTTCCCTCTATTTTGCGCCACTAATTTACTTGTTGAGTATTATAGCAGCTATCTA
TGCGTCATTAACTACTATCAGACAAGTAGATTTAAAAAAGATTATAGCTTACTCATCTGT
TTCTCATATGGGTTTTGTTACGTTAGGCCTGTTTTCCTTTACGATTCAAGGAATAGAAGG
CAGCATCATTTTAATGTTAAGTCATGGGCTTGTTTCTAGCGCCCTCTTCTTGTGTATCGG
TATTTTATATGACCGTCACAAAACTCGTATTCTTAAGTACTATGGGGGCCTCGTCCAAGT
TATGCCTATCTTTAGTTTATTATTTTTATTCTTTACTTTCTCCAATTTAGGTTTTCCAGG
TACAAGTAGCTTTGTAGGTGAATTTTTAGTTTTAATAGGCCTTTTTTACATTCAGCCTAT
AACAACATTTTTAAGTTCTCTCGCTATGATTTTAGGAGCAGGGTATTCAATATGATTATT
TAATAGGCTTTGTTTTGGCAATTTAAAATTACAATATATACAGAACTTCCAAGATATATC
TCGAAGAGAGTTTTTTATCCTTTTTCCTTTAAGCTTGACCATTCTTTGAATGGGCATCTA
CCCTGAAGTTTTTCTAACGGAAATTCACTGCTCTAGTTATAATCTACTCGCTTATTTTAA
ATAATATTATGCAATTTACCTTGGCCTTAACTGCTGCAGTCTTAAAAGAAAAAAATTACT
CTTTTTGATTGCCGCGCTTTTTTGGGTTATTAGTTGTTCCCGGCTTCTTATTTGACGTGG
AAATTTTAGTGCTATTTCAAGCAGTTATCTTTCTACATGCAAGTTTAGGTTTAGAAGTTA
TTATAGACGATTACGTACATACTAAAGCAACTAAATATCAATTTTTGTTTTTAGCAAAAA
TCTTTTCAATTTTGCTAGTGAATCTTCATATATTTTACTTATTATATTTTATGCTCTTCA
TCTCTTCTTACGACTTTTACGTTTTATTAACAGAAATATATATTTTAAGTACTAGCTGTA
TCCTATTAATTTATGGAGTACTTTTAAGTACTTCTACGAAAAGAGGAACACCTGTCCTCG
ATCGAAATGTAGGTTGCCTTTCGGTTCAAATATTACTTATAAGCCTATGGCTTACGACCT
GCTCAAGTATGCCTTATATCATCAGTTGGAAAAACTTTCTATCGCACGACTTTTTATCAT
TTGGTATTAAAAGCGCAATAATATTTTCAGCTTTCCTATGGTCTTTAAGTGTATTTTCGT
ATAATAAGAGCGAAAAAGTAAATTTTTATGAATACTGAATTGTTTGTATGTTTGCTATAG
CAGCTATGCTACTTATAAGTAGTGCTTATGACTTTTTAGTCATGTACCTTGCAATAGAAT
TTCAAAGCATAGCTTTTATGTGCTTGCAAGCTTTAAGAGAACCTCTGAATTTCTACAGAA
GCAGGGCTAAAATATTTTGTCTGGGTGCTTTCTCTTCTGCTTTACTACTATTAGGCATAT
CTTTACTTTACGGACTTACGGGTTTAACTAACTTTGGCGATTTATCAAAGTTTTTTCTAG
GAATTACAGTGGAAAATTCAGTATTCCTGAATACTGCTATACTTAGTATAGTATTAATTG
AAGTTGCGTTATTTTTTAAAATTAGTGCAGCACCTTTTCACATGTGAGCTCCTGACGTGT
ATGAAGGTGCACCAACAAATGTTACTTCTTTTTTTGGCATACTACCAAAAATAGCTCTAA
TCACTTTAATATTTCGTATTTCTTTTTCTGCTTTCAGAAATAACTTATTTACTGAACTTT
ACTTTAATTCTATGCGCTTTTTTGTCAATGCTAATAGGTACATTTGGTGCTCTCGCTCAA
TCAAAATGAAAAAGGTTCATTGCTTATAGTACTATAAGTCACGTAGGTTTTGTCATAGCT
GGCTTCTCCACATTAGAGTTTACAGGTGTTTTCGGCTCCTTGTTTTATACACTAGTTTAT
GCTTTAACATCAATAATCTTATTTTCTATTGTACTGTCTTTCAGGGGCATCTTATATCCT
ACGACATATCAGTTACGTTATTTAAAAGATGTTGCTAGCCTCGTCAAAATAAATCCGGTG
CTGTCCGCAAGTTTAATGCTAATTTTGTTTTCTATGGCAGGTATACCTCCATTTCCGGGC
TTTTTTTCAAAAGCTTTTATTCTTTTAGCTCTCTTGCAAGAGAAGTTAACTGGTTTGGCT
ATTATAGCTATAATTCTAAGCTGTGTTTCTTGTTTCTACTATATCCGTTTAATACAAACA
ATGTATTTTATGAATGCGAAAACCATTATAGTTTTTCAACCTCTTGAAAAGGAAAAATCT
ATCGCTCTCAGCGTATCTTTATTATTTCTTTTGCTTGTCTTCTTCAAGATAGATTTAATA
TCTAATTTTGTACACTGTATGCGAAATGTTTTACACTATTATAATTAATATTATTAAAGT
TATTACTATTATAGTACCTCTTTTAGTAGCTGTTGCTTATATGACATTAGCGGAACGTAA
AGTAATGGCGGCAATGCAAAGACGTAAAGGTCCGAATGTAGTAGGCCTTTTTGGTCTATT
GCAACCTCTAGCAGATGGTTTGAAGCTGTTTTCAAAAGAGACTATACTACCATCTAGTGC
TAATATTTTTATATTCCTGGCAGCTCCCGTGCTAACATTCTTGCTTGCTCTGCTTGCCTG
ATGTGTTATACCTTTAGATGAAGGGAAAGTATTTTCCGATCTAAACGTAGGTGTTCTTTA
CATATTAGCTATCTCTTCTTTAGGAGTCTACGGTATAATAACTGCGGGCTGATCTAGTAA
CTCAAAATATGCGTTCTTAGGCGCTTTACGCTCTGCTGCTCAAATGGTTTCTTATGAAGT
TTCTATAGGTCTAATTTTAATTAGCGTCTTAATTTGTGCAGGTACTTTAAATTTAACTCA
AATTGTACTTGCACAACAAAATCTGTGATATATTTTACCATTGTTTCCTATATTTGTTAT
GTTTTATATATCTATACTTGCGGAAACTAACCGTGCGCCTTTTGATCTGCCTGAAGCAGA
AGCGGAGCTTGTAGCAGGCTACAACGTAGAATATTCTGCTATGGGTTTTGCATTATTTTT
TTTGGGAGAGTATGCAAATATGATACTTATGTGTAGCCTAACAACAATTTTTTTTTTCGG
TGGTTGATTACCTCCATTAAATATCCTGCCTTTATATTGGATTCCGCCTGTAATCTGATT
CGGTTTAAAAACAACTTGTCTTCTATTTGGGTTCATCTGAGTACGCGCAGCTTTCCCCCG
ATATAGATATGACCAACTGATGCGCTTAGGTTGAAAAATTCTTTTACCTTTGTCGTTAGG
TTGAGTCCTTTTAATTTCTGGAATACTATTTTCTTTCGATTGATTACCATATGAACATAA
TTTTTAACGAATACTCCTCTATCTTAGTCTTTTTTTCAATCGCTTTTTTTATTTCAATCA
TAATTTTATTTCTTTCTTATATATTAAACCCCCAACAAAGTGATCAAGAAAAAGTAAGTG
CTTATGAGTGTGGTTTTAATCCTTTTGATGATGCAAGAGCAACCTTTGATGTTAGATTTT
ACTTGGTTGCAATTCTTTTTCTTATTTTTGACTTAGAAATAAGTTTTTTGTTTCCTTGAT
CTCTTGTACTTGGAAAACTGCCAACCTTCGGTTTTTGATCTATGATTCTTTTCCTCGCGA
TTTTAACTTTAGGATTTATTTACGAGTGAAAGAAAGGTGCTTTAGAGTGAGAGTAAACTA
AATTTACTAGAGATTTATAACTAAAAAAATTTAATATGAACGTAACTTTACAAAGTGCAA
AAATGATAGGTGCTGGTTTAGCAACCATTGGTTTAACAGGAGTGGGCGCAGGCGTCGGAA
TTGTTTTCGGCTCGCTAGTAATCGCGTACTCACGTAATCCATCTTTAAAAAATGAATTAT
TTGGATATACAATTCTAGGTTTTGCTCTAACAGAGGCAATCGCTTTATTCGCTTTAATGA
TGGCTTTCTTAATCTTATTTACTTAGTTTACATTAACTAGAAAATATATTATGACAAGCA
GTACTCTATTTTGAATTTTTTCCATCGTTTCTCTGCTATCCGCTTGCATGGTAGTGAGTT
TATCAAACGCCGTATATTCTGTTCTTTTTTTAATACTTGTCTTCTGTAACACTGCTAGTA
TTCTACTACTATTAGGGGCTGAATTTTTATCTTTTCTACTTTTGATTGTTTATGTAGGTG
CCATCGCAGTGCTATTTTTATTTGTTGTTATGATGCTCAATGTAAAAACAGATGGTATTA
AGATTAATTATAATACACTTTTTCTGATAGGCTTTTTAATTAGTACTATACTCTTTTTTC
AAGTTTTATCTGCTATTCAGTTAGATTTTCATATCTATTCAAGATTAGGCGTCTATTTAA
CAAAAGAAAATGCATTCGTGATAACATCTTGAGTACAAGAGAAAGATTTACCGTCTAATG
TTCAAAGCATTGGGCTTATTTTATATACCTCTTACAGTTTAATGTTCATTTTATGTGCTT
TTATTTTGTTATTAGCTATGATAGGTTCTATCGTATTAACAATGAGTCAGCGTAGTGATG
TGAAAAAGCAACAAATTACATTGCAATTGTACCGAAACCAAGCTAAAGTAATACGTTTCT
TAGAGATACGACAAAAATAATCTACTTGCGGATATAGATGAATTGGTACATCAGTAATTT
TCCATGTTAAAATTATGGGTTCGAGTCCCATTATCCGCTTTAAGAGAGAATAGCTCAATG
GTAGAGCAATAGTTTTCAAAACTAAAGGCTAAAAGTTCAAATCTTTTTTCTCTTTCGAAC
CTTTGAAATCATGGTATCAAAAACCATTGCCTTACCACTTGCTATACGCCAAGGATAAAG
TGGGATTCGAACCCACGGTGGTTTTCCCACGTTAGTTTTCAAAACTAAAGCTATAAACCG
CTCAGCCATTTATCCTAACGGGAATAGGGTTCGAACCTATATTTTTAGATCATGAGCCTA
ATGAGTTTTTACTCTATCCCGTGTAATAAATTTTGTAGTTCAATAAAAATTTTTCTAAAT
TACCTAAAAGAGGCAAAATAATTAGAAAATAAAAAAAGTAATATATACTAGCAATTTGAC
CTATAATTATATAAGGATCTTCTACGGGCATACCCCCAATTCAACCTAAAATTAAGCAGC
AAGCACCCATACTTCAATAAAGTATTCTGTATATTGGTCTAAATCTAGCTTCTAATTTCC
GTGCTATGTATTCACGGTAGGAGAGCTAAAACAACGATTGCGAAGATCATACAAATAACA
CCGCCTAATTTATGTGGAATACTTCTTAAGATAGCGTAAAAAGGTAAAAAATATCATTCA
GGAACAATGTGAGCAGGTGTTACCATAGGATTTGCTTCTATATAATTATCAGGATGACCT
AACAAGTTAGGGGAAAAGTAAATAAAAAAAGAAAAGAAAAGGATAAAAATCACAATACCT
AATAAATCTTTTACAATAAAATACGGATACATTGGTATTTTATCACCACTGGCATCAATA
CCTAGAGGATTACCAGACCCATCTTGATGCAAAGCTGCTAAATGAATTAAAGAAGCAGCA
GCAATTATAAAAGGTAGTAAATAGTGTAAACTAAAAAATCTGTTTAAAGTAGCATTGTCT
ACAGAAAAACCACCTCACAGCCAAGCGACAATAGAATCGCCTACTAGAGGTACTGCGGAA
ACTAAGTTTGTGATTACAGTAGCTCCTCAAAGACTCATTTGACCTCAAGGTAACACGTAA
CCAATGAATGCTGTTATTATCATTAATAATAATATTACAACACCTATGACTCAAACGAAT
TGTCTTGGCGCCGCATATGACCCGTAGTATAACCCTCTAAAAATGTGAATGTAGACAACA
ATAAAAAACATAGAAGCACCATTTGCATGCATATAGCGTAAAAGTCACCCAAAATTAACA
TCACGCATGATATGTTCGACACTAATAAACGCTAAATCCACGTGTGGCGTATAGTGCATG
GCTAAGAATATCCCAGTTACTATCTGTATTATTAGACACATTGCAGAAAGAAAACCAAAG
TTTCAAGCATAGTGAATATTAATTGGAGTAGGGTAATCTATCAGATGATTGTTTACTATA
TTGAAAAGAGGTTTTTTTATTAATCTCATAATTTTTATCGGACGAGGAATGGGACTTGAA
CCCATGACCTATAAAGTCACAGTTTATCGCTCTACCAGACCGAGCTCTCCTCGTCATGTG
TATGAATCGGGAGAAAAGGGACTTGAACCCTCATCATTGATGTGACAAACCAATATTTTT
TAAACTATTCCCCCTTTTTTTCCGTACGGATAGAGGGACTTGAACCCTCATGAATAATAT
TCATCAAAACCTAAACCTGACATGTCTACCGATTCCATCATATCCGTTTTTGGATAAAGA
GGGATTCGAACCCACGGTACGTACGATGATTTAGCAAACCATTGCCTTAAGCCACTCAGC
CATTTATCCGTGCCCACTATCGGACTTGAACCGATAACTTATAAAGAACAAATTTTAAAT
CTGTCGTGTTTACCTATTTCACCAAATGGGACTTATTATTAATGTTATGCTTGATTGACG
CTATCGCTTTTCCTGGATTTAGTGATTTAGGACAAGTTCGGCTGCAATTCATAATTGTAT
GGCACTTAAATAATTTGGATTTACCCTTTAACAACTGTAAACGGTTACCAGTATCTGCGT
CTCGACTGTCAGCTAATCATCGATAAGCTTGCAATAAAATAGCGGGGCCTAAATACTTGT
CATTATTTCATCAATAACTAGGGCAGCTGGCGGAGCAACATGCGCACAAAATACATTCGT
AAATACCATTTAGCTCTGCTCTATCTTTTTCGGATTGTAAATGTTCTTTTTTTTGCTGTG
TTCGATTTATAAGCCAGGGCTTTATATATTTATATTGGGCGTAAAAATTAGATAAATCTG
GTACTAAGTCTTTTAATATATACATATGTGGTAGTGGATAAATTGTAATTGTATTAAAAT
TTGTTTTTAACGGATGTAAGCAAGCAAGCGTATTTATTCCGTTTATATTCATAGAACAGC
TACCACATATGCCTTCTCGACATGAGCGTCTAAAAGCTATGCAAGAGTCTTGCTCATCCT
TTATTTTTATAAGTGCGTCCAATACCATTGGTCCACAGCTTTTTTGGTCTACTGGATATA
CACTAAAATAAGGTTTCTCTTGATGTGAAGGAGATCATCTATAAACACGAATAAATTTTA
AGTCCGTGCTATTAGCCTGTCTCGTTTGGAAAGATATCTTTTTTAGTAGTTTCATTATTT
AAGAACGGGATTACCCGTTCTTAAATATAAAATAAAGTATAATGAACATTTCGTATTTAT
TTACTTACTTTTACAAGTATTATATATTAAACCGATCTATCTAATAATCTTCTAGAATGT
TCAGAAAAGGTAAAAGTTATTTTTGCGCTTATAAGCTGTCAGCGCTTATATAGTGTTAAC
GTGGCTACTCGGCACTGCAAGAAACGTTGCAACCGATACACTATTGGTTAATATATCTCA
ATCCTCTCGTACTAAAGATAATCTTTTTTCTTTTCTCCCACAACAGATAGGATGGTCAGA
ATACTTTCACAAAGTTCCCTGCCACTCCTGAAAGTCACCCTTCATACGGCTCCTTTGGAA
TGGTGCGTGTCATGGCAATGACCATGCAGAAGACGTATTAATTTTTAAAAGAGTTCTTAA
CAGCTGACCGTATTTGTTATTTGAAGATAGTCTTTTAGCTCAATAGATAACTCTACCATC
ATACGGCTGCTATCTTGATATACTTTAGTAGATACAATTATATTTGTTTGATCCCATCTA
CTCCAGCGGTCCGCTTCCCCAAGTTGTCTTGAGTCACTTTTCTCACTGCTAAAAATTTCG
ATTTTCATGCTCTATGAGTTGTTTTTAAAACAGTTTTCATATCACCCATTTTACTTAGAT
TAAATATCTTTCTTTGAAATTTATATAGTCAAATTCTTTATCTTTTCATTGTTATTATAC
TTATTTCAAATTTATTTTAATCTGACTCGTCTACACGTCTGCATATCCATAAGCTTTCCT
TATGGCGTTGGCTTCTTGTAGAATCCTACTATAATTATGCATTAACATAACAACATATGC
CCGGTTCATAATTATAGTTACTTCGTTCCAATACTATATACATTTATTTAGTAAGTCCCT
CTATTCCCTCTAAAACTGGTACTCCGATGTCGTAATTGATTCACACCTTATGTTTAGAAT
TCACGCTATTTCGTGTTAGCGGGGTGTTTTACTTATAATTATCCCCCACTATCCTCGGTT
TAGGAAATTTTATTACGGATATATTGACTTCTCTTGGTAGATTTACTAATAAATATTCTT
TTTGTGTTTTCTATAAGTGAACAATTCACAAATTCATGCCCTGCTTCTAATTTACATTTG
TTATTAATGTATCTCATAGGGTTCACTGCTTGTAAAACAGCTCATTGATCAGCATCTGGA
GAAATGCATAGGCCCAAACTTGCTTCCTATCTATAGTATTAGTTTAAATTAGCTATTTAT
GAGAAGTACATCTCTTCTCTTACTAGCAACGAATCGCCCGACATCGAGGTATCAAACCAT
GGCATCGATAAGAACTCTCAACCATGATAAATCTGTTATCCCTAGAGTTTCTTTTTTCCG
ATAAGCGACAGTACTTCCATACGTTACTGCCGGATCATTATGGCCGACTTTCGTCTCGGC
TTGACTGGTAAGTCTTACCGTTAAGCAAATTTTTACCATTACGTTTTATATTAACAAAAA
TTGTTAATTAAAATATACTTTTGCGCACCTCCGTTACACTTTAGGAGGTCCTCGTCCCAA
GTAAACTACCAGTTTTACGTATTTCCTGTTTAGTAAGTAATTTCTTGTCCAGAGAGTAGT
TTTTCAGTGATGTATAAATATACTTCTACTTTTACTGTACTGTGAGCCAGATTATTACGA
CGTAAAATTATAGTAAAGAATCATAGGGTCTTTCCGTCTTGTTGCAGGGAGTCTGCATTT
TCACAGACAATGTAATTTCGCTGAGACTATATTAGAGACAGTGGGGTAGTCGTGACGCCA
TTCATGCAGGACGGAATTTACCCGCCAAGGAATTTCGCTACCTGAGGATCCTTATAGTTA
AGACCGCCGTTTACTCGGATTTATAATACATGCGTAAACATATACTTTTCATTTTCAAGC
ACTGGGCAGGCGTCAAACCTTATACTTCTTCTTTCGAATTTGCAAAGTTTTATTTGTTAA
ACAGTCGCTACCCCCAATTTTTGACACCTTTTAGGTACTCTTTTTTGCTAACGTAGAGAG
TAAATTTGCCGAGTTCCTTAAATATAGTTATCTCATTCGTCTTTATTTTCTTAACAAGTT
CACCTGTGTCGGTTTTAGGTACGGTCAAACAGCATATAATTTTCCTGAAAAATAGTTAGC
AGTTTAGTGAAACTATTTTTTTCACAAAGGTATTTTGCATATATGTGGGAAAAGATTACA
TAAATATTCTAGAATACTTTTTACGTAGTTCTAATCTGCTTAAAACTCTTGAAAAAATGG
ACAATCAACGAATAAAAATACGTATTTCTTATGAAATAAAAAATAGTAAGAACATGCAGA
CAACTTACTATCTTTTAAAATCATTAGGTTACCGGCGGTATAGTTCAGCTGGTTAGAACG
ACGGAATCATAATCCGTAAGTCGTGGGTTCAAGTCCCTCTTCCGTTAAGCTCTTATCGTC
TAATGGTTAGGACAGTGCTTTTTCAGAGCGTTAATGTGAGTTCAAGTCTCACTAGGAGTA
TAAAGTGCTTTTTCAAGTACGTATTCCATAAGAACTCAAAAGTAAAAAGTATTTTCCTAG
ATCTACTAATTCAACTTGGAATCCCTAGGAAGTTAAAGTATTGATATACAGATATGCAAA
AATCTCTAAATAATTGAATTTTCCGTTGAATTTATTCTACAAATCATAAAGATATAGGTA
CACTATATTTAATTTTTGGTGCTTTTTCAGGTGTTTTAGGGGCTTGCGCTTCTATACTAA
TTAGAATGGAATTAGCACAACCAGGTAACCAGTTACTATTAGGTAACCATCAAGTGTACA
ACGTATTAGTTACAGAGCATGCCTTTTTAATGATCTTTTTTATGGTAATGCCTGTATTGA
TCGGTGGATTTGGAAATTGATTCGTACCTATTATGATAGGTGCTCCCGACATGGCTTTTC
CACGACTTAATAATATTAGTTTTTGGTTATTACCTCCCTCATTATGTCTTCTTTTAGGAT
CAGCTATGGTAGAAGTAGGTGCTGGTACCGGTTGAACTTTATATCCCCCGTTAAGCTCAA
TTCAGAGTCACTCAGGTGGTGCCGTAGATCTTGCCATTTTTAGTCTGCACTTATCTGGAG
CGTCTTCAATACTTGGTGCTATTAACTTCATTACAACTATATTTAACATGAGAAATCCAG
GTCAAAGTATGTACCGAATACCTTTATTCGTATGGTCTATTCTGATTACAGCGTTTCTGC
TATTATTAGCAGTCCCTGTATTAGCTGGAGCAATTACAGGTTTCGGAATTGTAAGTCATA
TTGTGTCTACGTTTTCCAGAAAACCTGTATTCGGTTATATAGGAATGATTTACGCTATGC
TTTCCATAGGAATCTTAGGGTTTATTGTTTGAGCGCATCATATGTACACCGTTGGTCTCG
ATGTGGATACAAGAGCTTACTTTACAGCAGCCACAATGATAATTGCTGTTCCTACAGGAA
TAAAAATTGGGAGCGGTCTTCGCGATATTTGCAGGGTTTTACTACTGGTTTGAAAAAATT
TCTGGCTTTCAGTATTCGGAAATTTTGGGCCAAATTCATTTTTGAGCGACCTTTATTGGT
GTAAATTTGACTTTTTTCCCTATGCATTTTCTTGGTTTAGCTGGTATGCCTAGACGTATT
CCCGACTATCCCGATTCGTATGCAGGCTGAAACGCGGTAGCCTCTTACGGTTCTTACGTA
GCTTTATTCAGTACGCTATTCTTTTTTTATTTAGTGTTTAACACACTGGTCACTGCACGA
AAGTCACCTTCAAGAAACAATCCTTGGAATTTTGAAAAGGAAAAAATAGGCTCAACAACG
TTAGAATGAGAAATTTCTTCACCTCCAGCATATCATACTTTTAATGAAATCCCGGTAATA
AAAGAAACAAAAACATCTTTAAAACTAAACTAACTTATGAGGAAAAAAATTTTTACAATG
TTACTTTTAGGGTTAGCTTTGCTAACCCAGTTATTTTATGGCAAACAACTCTTTGCAGAT
TCCGCAGAAGATTGACAGCTAAGCTTCCAAGATCCTGCGACCCCTATAATGGAAGGCATT
ATAAATTTGCATCATGACTTTATGTTCTTTATCTGCGCTATATCTATTTTTGTTTCTTGA
ATATTGGTACGTACATTATGACATTACCACTGAAAAAAAAATAAATACCCATCTGCTATG
GTCCATGGCACTGCAATAGAAATAATTTGGACAGTTACACCTAGCATTACTCTATTAGCC
ATTGCAGTTCCGTCTTTTGCACTGTTATACTCTATGGATGAAATAATCGCCCCAGCAATA
ACTATAAAGACAGTAGGCCACCAATGATATTGAAGCTATGAGTATTCAGATTACACAAAT
GACGCTAATGATGCTGTAATGTTCGAAAGCTATATGATTCCGGAAGAAGACCTGACTTTG
GGGCAGTTACGTTTGTTAGAAGTGGATAATCCAATGGTAATCCCGGTAAACACGCATGTT
AGGTTAATTATAACTGCAGCAGATGTGCTCCATAGTTGAGCTGTACCATCTCTAGGTATA
AAATGTGACGCCGTTCCAGGAAGATTAAATCAAAGTTCTCTATTTGTAAAAAGAGAAGGT
ATCTTTTACGGACAATGCAGTGAAATCTGTGGTGTGAATCACGGTTTTATGCCTATTGTA
GTAGAAGCAGTTTCTCTGCCTAATTACATATCTTGGGTAGCAAATAAGCTTAGTGAGATT
TACTATGCGTATCTCTTTTGTTCAATTATTTTCGTTCAGTGTACTGATTCTTAGTCTTCT
TTGATTTAATCCGAAATACTTAACTTATATATTACGACTCTTAAAAAAAGTTAAGAAACG
TTCACCATATGAATAATAAAATTTTTCCAAGATAGCCAAAGAACTACAACGACACCCCTT
TCATCTAGTTGATCCAAGTCCATGACCAATAACAGCTGCTATTGCTGCTTTCTCTTGCGC
TCTAGGCGGCGTTATGTATATGCACGCTTACAATAACGGTGGATATCTCTTAGCAAGTGG
ATTTACTCTACTATTGTTTACGATGTTCACGTGGTGACGTGACGTCACAAGAGAGGCAAC
TTTTTCAGGGCATCATACTGGTGCCGTGCAAAAAGGATTGCGTTATGGTGTAATCCTTTT
TATAATTTCAGAGGTACTCTTTTTCTTTGCTTTTTTTTGAGCTTTCTTTCATAGTAGTCT
AGCTCCTTCTATTGATATAGGTTCTGTATGGCCCCCTAAAGGTATTGTCGTGTTTAGCCC
TTGAGAAGTTCCTTTTTTAAATACTATAATATTATTACTATCTTCTTAGCATATTAGCGT
TAACAGAAGTCTTTTTTTTATTACATGCATATTTTTTGTAAAAAATAATGTCTAAAAGTG
GATTTGAACCACTGACCCAAAGATTTTCAATCTTTTGCTCTAACCGCTGAGCTATTTAGA
CTTAATTTAGTTTAGTCCATATTTAGAGCGGCCTTTTTTACGATTAATTACAGACTGTGA
GTCATAAGTGCCTCGTACAATGTGATACCGAACACCTGGCAAATCTTGTACACGGCCCCC
TCTCACAAGCACGACAGAATGCTCTTGTAAATTGTGCCCTTCCCCGTTAATGTAGCCTAT
AATAAAACGACCTGTTGTGAGGCGTATTTTAGCAACTTTGCGTTCTGCTGAATTCGGCTT
TTTTGGATTAATAGTATATACTTTAGTACAAACTCCTTTTCGCTGAGGTGCTTTGTTTAA
AGCGGGTGCTTTCTCTTTAGTACTTTTTTTTTTCTGGGATACCTTGTTTTTTGTTTCAAT
GTAGACATTTTATTGTATTATAAGTAATAAGGGATTTGAACCCATAACCATTTTGGTGTA
AACAAAATGCTCTACCATTGAGCTAATTACTTACGCACGGAAGGATTTGAACCCACAACC
TTTAGATTCGTAATCTATTGCTCTATCCAATTGAGCTACGAGTTAGCTAGTTCGAAAAGT
AGTTTCCCAGGTCGAAGGTAACAACAATGATCCACAATAGGGCCTTTTCCTTTTCCCATA
CGTGTTTCCGGACTTAACTTTGTTAAAGGTCTCGTAGGAAACATACAAAATCATATTTTA
ATTTTTCCTAGGGTCGATTTTTTTTCTACTAATTTAATTTCTTTATAAATAAACTTTTTA
AAATTGTTTATTTGATTGACATTTACTCTTGCGTGTTGTGAAGATCGTAGACCAAATTGC
CCTCGTTTTAATATATGATTAGTTTGATTAATACTTGCTTTTAAAGGCTTATGTTGCTTT
ATGAGATTGTTTCTGTTAATAGGCTTTTTCATGTTAAATTTGTTTATAAGACATCCAAAC
TTGTAAGTTGCAAAGTCCTTGTTTTGTGTACAAAGCTTTTTCAAAGAATTCTATATGAGT
TTCTAATTTTTGTAGAGACACAGTACCTAACCGATACACAATACTATTTGCCATTCTACT
CCTGCTGCCTCCGAATCGACCTGCATATCTTAGTTTTAAACCCATAAATTCAAAAGTCTT
AGTGCCTACGCACGTCTTTAAAACTATCCTTTTGTAAGAGTCATTAGCTCTATTGTTATT
GTATTTCTAATCCGGTAATACACTACTAAAATAGCTAATCCTATAGAGGATTCTGAGGCA
GCTACTGTTAGTATTGCAAGAGCGAATAACTGCCCTACAAGATTATCTAAATAAATAGAA
AAAAATATAAAATTAAAACTGACTGAAAGAAACATTATTTCTAATGACATTATGATAATT
ATGATACTTTTCTGATTTAAAAAGATGCCTAAAACACCTATCATAAATAAGAGAAAAGTG
TAGTTTTCGCAATATAGTTGAGTGATCACTTATACTTTTGAGATAGCAATTTTTGTTAAA
TTTTCCAGCCGCAGGTTCCCCTACGGCTACCTTGTTACGACTTCACTCTAGTCCTTTCAC
TACCATGAAAAAGAATAACGCTTCTTATCTTTAAGTAGAGCAAATTCCCATAGTGTGACG
GGCGGTGTGTACAAAACCCGAGAACATATTCACCGCGACGCTTCTGATTCGCGATTACTA
GCGATTACGACTTCATATTCTCGAGTTGCAGAGAATAATCCGAATAAATACTTTTTAATG
ATTTTGCTCTAGTTCGCACTTTTGCTTCTTTCTGTAAATATTATTTTGTAGCACATGAAA
GTAGCCCAATTTATAAGGGTCATGAGGACTTGACGTCATTTTTTCCTTCCTCAAGGATAT
TCCAAGCAGTTTATAATACATGAATGTATTATATAAAAGTTTCGTCCGTTTGCTGGAATT
AACCAAACGCCTCACGGCACGGACTGACGACAGCCATGCAACACCTGTGACACTAGTGAC
ATACAAAAATTGGTAAGGTTCTGCGCGTTGTTTCGATTTAAACCACATGCTCCACCGCTT
GTGCGGGTTCCCGTCAATTCCTTTGAGTTTTAATCTTGCGACCGTAGTCCCCAGGCGGAG
TGCTTAATGCCTTAGCTTCGCCTCTGATTCAAAGACAAACACTCATCGTTGAGGGCGTAG
ACTACAGGGGTATCTAATCCCTTTTGATACCTACGCTTTCGTGCCTCAATGTCAGCTGTA
GTCCAGATTATTGTTTTCACCTTTGACGTTCTTTTGAATATCATCGCATTTTATCACTAC
TTTCGAAGTTCCATAATCTTTTCCTACGCTCTAGTGTATAAGTTTAGTAATTTTTAATAA
ACATGAAATCTAAAATTTTTTTACTACTTAATGCACCACCTACGCACCTTTACGCCCAGT
CAATTAGAATAATACTTGCTCCTCCCGTTTTACCGCGGCTGCTGGCACGAAATTAGCCGG
AGCTTTGATTGTAAAACCAGATCCTACTTTTGCAGTTTTACAAAGTGATTTACAGCCTAA
TAGGCTTTCGTCTCACATGTGGCCTGGCTAGGTCAAGCTTTCGCTCATTGCCTAAGATTC
CTCACTGCTGCCTCTTAAAGAGTCTGGACCTTTTTTCTGTTCCAGTGTGACTGATCATCC
GCAAAGACCAATTAAGGATCGTTGGCTTGGTATGCCTTTTATACTACCAACTACCTAATC
CTGCGTAGACTTTTCTTTTATTAAAGATAATTTTTTAAGGTATTTACCAGCATAAAAGAT
AAATTTCTACGTTTTACTCACCCGTGCGCTATCCTTTTAGAATACGCAAAAAGCATTCAA
CTTGCATGTGTTAGGCCGACCACTAGCATTCATTCGGAGCCAGGATCAAACTCTTTTTAT
TATCATATTTTCTTTATTTTGCTATCCCAAAATTAATTTTGATAGTACAACAGTATTCAA
CGAGAAAATATAGTAGCTGTTCCTATTTCATATGTGACTACGCTTTGAAGTTGGCTTTTA
TTTGCAACTATCCGATTTTTTTCAAAGAAAGTTTTGTATGGCTTTTTTTTTTTGTGAAAA
AAATGTTTATTAATCATGAAGCATCAAGATGGACAGATTTGAACTGCCATTCCCTTGCAC
CCAAAGCAAGTACGTTACCCTTACGCTACATCTTGATGTTATCCTTTCTGGATAGGATTT
GAACCTATAACCTTGTAGTTAACAGCTACCTGCTCTAACCATTGAAGCTACCAGAAAAAA
GCGAAAAGAGGGATTTGAACCCTCATAGTGACTTTGGCAAAGTCACGCTTTGCCTATTAA
GCTATTTTCGCGTTTAAATTTCTATAAAAAGTTTTGTTAGGACAAACGTAGCTATTAAAA
ATAATAAAATGTGACTATCTTTATTTATTTTTTTGGTAGTTACATGCATTACAGAATCTC
ATAGCAGATGACGCAAACCATTTAAAATATGATATAAAAATATGGCAGATATGACAATAA
GAAAGCCGGGTAATACGAAGTTAACCAGAACAAAATTAATAGTTAGACTTATATTAATAA
AAGTAAAAAGTACGTTATTAAGAGTAAAAAAAGGGATTGTAATCAGAATAAACATAGTAA
AGCCAGAAATTCTATGCCAAATAGAAAAAATAGAAGATATCTGAGAGTTATAAATAGTTA
AATGAGGGGAAATAGGTCTGTTGATATTATACATATTAGAGTTTTCGTT
