# Supplementary material for: Characterization and organelle genome sequencing of Pyropia species from Myanmar
Source: Sci Rep. 2023 Sep 21;13:15677. doi: 10.1038/s41598-023-42262-3 (PMC10514050; doi:10.1038/s41598-023-42262-3)
Supplement: Supplementary file 1 — Supplementary Information 1. [file 41598_2023_42262_MOESM1_ESM.zip › Supplementary_dataset_11.nwk]

(((((Pyropia_kanakaensis_KJ708765.1,Pyropia_nitida_KP890080.1)0.9910,Pyropia_endiviifolia_KU356193.1)1.0000,Pyropia_pulchra_MT588076.1)1.0000,(Pyropia_perforata_KJ708768.1,(Pyropia_crispata_MW822759.1,Pyropia_haitanensis_JQ736808.1)1.0000)1.0000)1.0000,((MyanmarAmitochondria,MyanmarBmitochondria)1.0000,(Pyropia_fucicola_KJ708762.1,(Pyropia_tenera_KC750917.1,Pyropia_yeziensis_MK695879.1)1.0000)1.0000)0.9860,(Wildemania_schizophylla_KJ689442.1,(Bangia_fuscopurpura_KP710691.1,Porphyra_umbilicalis)0.9990)1.0000);
