# Supplementary material for: Characterization and organelle genome sequencing of Pyropia species from Myanmar
Source: Sci Rep. 2023 Sep 21;13:15677. doi: 10.1038/s41598-023-42262-3 (PMC10514050; doi:10.1038/s41598-023-42262-3)
Supplement: Supplementary file 1 — Supplementary Information 1. [file 41598_2023_42262_MOESM1_ESM.zip › Supplementary_dataset_12.nwk]

('Wildemania_schizophylla_KJ689442.1':0.30872908977032837,(('Bangia_fuscopurpura_KP710691.1':0.2417723250378856,Porphyra_umbilicalis:0.2417723250378856):0.05148969023773009,(((MyanmarAmitochondria:6.425327925335678E-5,MyanmarBmitochondria:6.425327925335678E-5):0.17019018657649013,('Pyropia_fucicola_KJ708762.1':0.042768277189494386,('Pyropia_yeziensis_MK695879.1':0.027721701174159286,'Pyropia_tenera_KC750917.1':0.027721701174159286):0.0150465760153351):0.1274861626662491):0.02964102056706147,(('Pyropia_pulchra_MT588076.1':0.1221825137721621,('Pyropia_endiviifolia_KU356193.1':0.09725561032243651,('Pyropia_nitida_KP890080.1':0.08363081643683967,'Pyropia_kanakaensis_KJ708765.1':0.08363081643683967):0.013624793885596842):0.02492690344972559):0.04751369497940297,('Pyropia_perforata_KJ708768.1':0.12984199365127352,('Pyropia_crispata_MW822759.1':0.007581453648867309,'Pyropia_haitanensis_JQ736808.1':0.007581453648867309):0.12226054000240621):0.03985421510029155):0.03019925167123988):0.09336655485281073):0.015467074494712685);
