# Supplementary material for: Characterization and organelle genome sequencing of Pyropia species from Myanmar
Source: Sci Rep. 2023 Sep 21;13:15677. doi: 10.1038/s41598-023-42262-3 (PMC10514050; doi:10.1038/s41598-023-42262-3)
Supplement: Supplementary file 1 — Supplementary Information 1. [file 41598_2023_42262_MOESM1_ESM.zip › Supplementary_dataset_14.nwk]

(A_chloroplast_corrected:3.91239E-5,B_chloroplast_corrected:9.995E-7,((((Bangia_fuscopurpurea:0.082813366,Porphyra_umbilicalis:0.0884926164):0.0219992248,Wildemania_schizophylla:0.1258644073):0.0528149043,(((Pyropia_dentata:0.012481916,Pyropia_haitanensis:0.0172898784):0.0111259567,Pyropia_perforata:0.0499184994):0.0106825086,((Pyropia_endiviifolia:0.0276188504,Pyropia_kanakaensis:0.0318205499):0.0072383577,Pyropia_pulchra:0.0307152645):0.008397963):0.0085845273):0.0058869649,(Neopyropia_yezoensis:0.0099079782,Pyropia_fucicola:0.0100408323):0.0274260207):0.0961771915);
