# Supplementary material for: Characterization and organelle genome sequencing of Pyropia species from Myanmar
Source: Sci Rep. 2023 Sep 21;13:15677. doi: 10.1038/s41598-023-42262-3 (PMC10514050; doi:10.1038/s41598-023-42262-3)
Supplement: Supplementary file 1 — Supplementary Information 1. [file 41598_2023_42262_MOESM1_ESM.zip › Supplementary_dataset_15.fasta]

>Porphyra_haitanensis_mt
MQVPLHLYFIEIKFRLLYFFFSC--FSCFIIVFNYHETIFFFSTYSLFFINKGKFITTHI
AELFATHMYVSFNAVTFINFPYAYYHC----------RQFLSSSWYKSQMWFFKNLQIYS
FISVLLSLFACYFAILPYAYVFLDTWTITIIHVFQIQLEARIETYIWTTLQTTCLLSNLT
YLFLARIIYSFLIDNMMNLHIFYRKNKKSTLFFVCLATSICLPPETIIQILFIISAILLS
ELFFFITCVFFAK-------------------NNV----MSTIQQKIKYPRKSKSTKIKA
PALNGAPQKKGVCTKIYVTNPKKPNSAERKVAKIRLSTGRFVIGYIGGEGHSLQEHSIVL
IRGGRVKDLPGVRYHIVRGTYDLQAVASRQKGRSKYGKKLLTSK--------------ML
TQLFYNQVIYSDSAEDWQLGFQDPATPIMEGIINLHHDFMFFICGISIFVSWILVRTLWH
YQWTKNEYPSAMVHGTIIEIVWTITPSITLLAIAIPSFALLYSMDEIIAPAITIKTVGHQ
WYWSYEYSDYMNEENNTIMFESYMVPEEDLTLGQLRLLEVDNPMVIPVNTHVRLIITAAD
VLHSWAVPSLGIKCDAVPGRLNQSSLFVKREGLFYGQCSEICGVNHGFMPIVVEAVSLPN
YISWVANKLSE-MTNTTNLNFIKTAKQLQRHPFHLVDPSPWPVTAAIAAFSCALGGVMYM
HAYNNGGYLLLSGFLLLLFTMFSWWRDVTREATFSGHHTGAVQKGLRYGVL-LFIVSEVL
FFFAFFWAFFHSSLAPSIDIGSMWPPKGIIVFSPWEVPFLNTIILLLSGCSVTWAHHSIV
AGYRKQATISLVITIILATIFTGFQGFEYSVANFTLSDGVYGSTFYMATGFHGFHVFIGT
IFLSICLGRLLKSHLTQQHHFGFEAAAWYWHFVDVVWLFLFISIYWWGGT-MTKITSLFN
VKFTFLHLSFFLIIICYHNIYIFTEESVLLFCFIAWLNITWNYVSPQINNFFEERRNKIN
LNFQHVANNNIITWKKYRQGYSLKKAHEKVLNSIIPYLIQLIKTLLFLESKSSTLQSIAP
YLKRLYIVKDLETKLTKISYVTTCQRIQDMAVIRNFYSNTLKINSFYSESKLDFFERVRK
LEIGC-MYNINKLFFLASPLEQFEIIPLLPLEVFGLNISVTNTSLFLMLSVVLSIFWFSL
VIYKNKLVPTNWQSMKELFYDVTITLVQDNLGKKGLAYFPFIFTIFTIILYCNLVGMVPY
SFTVTSHIAFTFGLAFSVYIGINIIGFQTHGIKFFTIFLPKGVPLFIVPLVVAIEFVSYI
VKVFTISIRLFANMTSGHTLLKIIAGFVWTMISIGSVFLYLQIIPLILLLALVGLEIGIA
FLQAYVFTLLTCIYLNDVLEMH-MPQLDRVIIFGQIFWLFFIFLATYIVYTHFILSNFLK
-ILLVRWWKLKKDITQIALKLRLTN-FLIDWNIQMLRKIYAVTKRILITLAKRLTQSHFN
KPKLALNDLNFLVIKVSLETALYSNKSITKAGTYSYWT-MYLLIVVLPLVGTLATGLGGR
WLGRKGANVFSTVCVFMCLFFSLIAFFEVGLCGVPCYMSVGTWISSGALKISWGFLFDSL
TTTMLVVITSISSLVHLYSIQYMEYDPHCPRFMSFLEIFTFFMIVLVTADNFVQMFLGWE
GVGLASYLLINFWYTRLCANQAAIKALVVNRVGDLGLSLGIFSIFYLFGSVDYELVFSLA
SLYKDYNVHFLGFSINFLTLIGFFLLIGAVGKSAQLGLHTWLPDAMEGPTPVSALIHAAT
MVTAGVFLIVRCSPIIDLSSNILFLITIIGSSTAFFASIVGVFQNDIKRVIAYSTCSQLG
YMVFACGLSYYNISMFHLVNHAFFKALLFLSAGSVIHALSNEQDMRRMGSLATNLPITYS
AMLIGSLSLAGFPFLTGFYSKDLIIEITQISYYSNLQINFGVFACWLANISVFFTSFYTF
RLLFLTFIKNSNNYRKHMDNVHESSLLILLPLILLGIASIFVGFFTKDLFVGIGTPFWKN
AINILPSSCSLLEVEFMSHLIKWLPFILSVFGAIFAYTINVGWLKNNIKFAYMYMFRKLA
FLLSKKIYWDKLYNSIIVSSLMNFGYTISFKNIDRGFIELLGPYGISRIIKNWSMKIIRI
QTGQVTHYTFFVVFGLCLLLLLIPVWSFLEFFLDIRLFTFCFLALFVA--------MQIT
NLLLWTALIPLCGVILLLLIPGCYFNLIRNIAFIVAQLTFVCSILLWLCFELKTSLFQFI
YTINWFPSYNIYYTIGIDGISLFFIILTTWLITTCILISWNMPNKRVKEYLICFLLLETI
LIQVFCVLDVLFFYIFFESVLIPMFLIIGIWGSRERKIRAAYQFFIYTLAGSLLMLLAIL
VIYFQHGTTDIQMLWNVNFNIRTQILLWLAFFASLAVKIPMIPFHIWLPEAHAEAPTAGS
VILAGVLLKMGGYGFLRFSLPMFPEASLYFAPLIYLLSVIAAIYASLTTIRQVDLKKIIA
YSSVSHMGFVTLGLFSFNSQGIEGSVILMLSHGLVSSALFLCIGILYDRHKTRLLKYYGG
FVQIMPIFSLLFIFFTFSNIGFPGTSSFVGELLILIGVFQLSPISAFLSAFSMILGAGYS
IWLFNRICFGSLKLQYIKNFQDVSRREFYILFPLSVFILWMGVYPEVFLKALHCSSYNLI
AYFNMKFNKTFILSSVSKNAYFFWLPRIFGLLLLPGFLFDIEILILFQSLIFLHASLGLE
VIVEDYLHVIITKLQYVALIKMLSILLINLNILYLLMLLISSYDFYILSTEIYFLNAICA
LLIYGVIFNTSYNRGTPVLDYNIGGLCTQILIIGMWLTLCSQEPYIISWNALLVHDFLSF
GIKSIIIVISLLWSLTIFSYNKIEKINFYEYWIVSMLAIIAMLFISCSYDFLSMYLSIEF
QSIAFYILASFKRTSEFSTEAGLKYFVLGAFSSALLLLGISLLYGITGLTNFGDLSKFFL
SISAENFIFINTILFSIVLIEVALLFKISAAPFHMWSPDVYEGAPTNVTSFFGILPKLAL
VSLMFRIIFLILPSIFAHLNFTVIICAILSMIIGTFGALAQAKWKRFIAYSTISHVGFIL
AGFSTLEFNGAFSALFYILIYVLTSLIIFSILLSSRCWSYPTTYQLRYLTDVVNLVITNP
ILAGSLIIVLFSMAGIPPFPGFFAKMFVLLSLLKEQLIGFAIIAVSLSCISCFYYIRLIQ
IMCFSHVKTILIFYPIEKEKAIILSFNLLLFTLIFLKIDLISNFVYCMLFF-----MFYN
ITINIIKVLAIILPLLIAVAYMTLAERKVMAAMQRRKGPNVVGIFGLLQPLADGLKLFSK
ETILPSSANIFLFLFAPVLTFLLALLAWCVLPLDEGKVFSDLNIGVLYILAISSLGVYGI
ITAGWSSNSKYAFLGALRSTAQMVSYEVSIGLILITILLCAGTLNLTQIVLAQQNIWYII
PLFPIFIMFYISILAETNRAPFDLPEAEAELVAGYNVEYSAMGFALFFLGEYANMILMCS
LTTIFFFGGWLPLFNILPLYWIPPVLWFGFKTTVLLFGFIWVRAAFPRYRYDQLMRLGWK
IFLPLSLGWVLLVSGVLFSFDWLPMNVIYNEYFVVLIFFTVALFISLIILILSYVLNSQQ
SDQEKVSAYECGFNPFDDARATFDVRFYLVAILFLIFDLEISFLFPWSLVLGQLPFFGFW
SMIFFLAILTLGFIYEWKKGALEWEMNVTLQSAKMIGAGLATIGLTGVGAGVGIVFGSLV
IAYSRNPSLKNELFGYTILGFALTEAIALFALMMAFLILFTMTSTTLFWIFSIISLISAC
MVVSLSNAVYSVLFLIIVFCNTASILLLLGAEFLSFLFLIVYVGAIAVLFLFVVMMLNIK
ISNVKINYSTIFLIGIFISLILFIQIWTILQSDFEAYSNINISLVSSNFLLITSWIQENN
LPSNTESIGLILYTSYSLIFIMCAFILLLAMIGSIVLTMNQRIGVKKQQISLQLYRNQNK
VIRFLNLRKN----------------MRLIKRPLFNIVNNHLIDYPTPINIHYAWNFGFL
SAMCLIIQIVTGIFLAMHYTPHVDLAFISVEHIMRDVNFGWLLRYVHANGASMFFIVVYI
HIFRGLYYGSYTAPRQFVWVIGVIILLLMIITAFIGYVLPWGQMSLWGATVITNLVSAVP
LVGDSIVAWLWGGFSVDNATLNRFFSLHYLLPFVIAAASLVHLAALHQEGSGNPLGIDAS
GDKVPMYPYFIVKDLLGIVTFIIFFSVFVYFTPNLLGHPDNYIEANPMVTPAHIVPEWYF
LPFYAILRSIPHKLGGVICMIFAIVVLALLPWIHSTEIRSSRFRPIYRTLYWSMAACCLI
LGWIGGMPVEDPYIIIGQIASLYYFFYFLIILPFLGTVEKFLLSYKIN--MKLFKKITFQ
SA-FY-NHLNLKFFRIYRWTPIDQKQSRFSVHPIHVKNCGPMILDALIKIKDEQDSSLAF
RRSCREGICGSCSMNINGVNTLACLQPIKTNTDIITIYPLPHMYIIKDLIPDLSNFYAQY
KYIKPWLINKSFSQVEYLQSEKDRSELNGIYECILCACCSASCPSYWWNHDKYLGPAILL
QAYRWLLDSRDTNTKNRLKLLKGKSKLFKCHTIMNCSRTCPKSLNPGKAIASIKHSMNCR
------MITQLYCENYTFFLFLVGVLGIFLNQKSIIIIIMSLEIMFLSVSFNFIFFSIYL
DNIIGQLFALAILTVAASESSIGLAILVVYYRIRNTITIELMTLTKG------------M
QNLNRPISPHLTIYNFQKTSTFSIWHRISGIILFVSTTCFIFFLNNVYFSYTIILFTKSV
FEYILFNWLLVSCKLLIIITFLYHSINGMRHLFWDSVIHVNILKMHEDGNILLFFVILAA
LFQFCVEL----MQNQAHIGILFLSFSLNNIHFLLTDCTGQIKSWTTARKSRSKGAKKNL
PLSSFELIKFLEKKTKDLNYAFLHVRIKGWGHNKKNVFKILKQSRLKFISVIDTTTCPHN
GCRIPRKRKL------------------------MKRFNTKNNFTRQYK-TVKKNVNQTS
HLVKRGEFGLRSLEYKKVDIKQIQNIKKLIQKEIKSVEKKTNVGKIKVWFYMFPTKATTK
LSSETRMGKGKAPIVSQCCYVRPGQLLFELANLSKSKTSELIFCVTNALSFRTQPLFKFY
----M-GQKVNPRGFRIGINNLWRMESQCYGKNFTNTRKLYKKTLPSTNYLNKLFESKML
TKGEVYSRILDNKWYCNVSYAPLVFVNDVSIQFPQKSLSVLL--NIEVQNYKKKFWHQNG
SLLCEFIKFALQKGLPFRKIVVIVKTMFLNKKHYNLVLKTVCGTQFLEFIGLKIKYAGRF
GGSRSRMSNNVIFRTGSVPLQKIGIYIEFYEMPLYTKQGVCNLQVWMAYKKSTT
>Bangia_fuscoputputea_mt
MKLPLQLHLVELKFRLGYFLLSF--AICFFVILNYSESILFLETYVFAYLMKKRFIATHI
TELFLTAIYISFNFSSIAIFPYVYYHC----------QSFFATGWYKAQAWLFSSVTTFV
FIIFFLSLQFCYFFLLLYAFSFFSTWEIASTYALQIQLEVRIVTYTYWTLQTACFLSNIV
CITFFYLLYFYLKDNMITLHKFLRSYRKHFLISICLFTSIFIPPEAFLQFIFISTTTLIN
ELLFFVTCIFFAK-------------------NNV----MSTLNQKIKTARIKKVPKLKT
PALNRAPHKKGVCTKVYTTSPKKPNSAERKVAKIRLTTGRYVIGYIGGEGHNLQEHSVVL
IRGGRVKDLPGVRYHIVRGTYDLQSVTNRKNGRSKYGTKLSKV-MINKYNTISFLGLALL
AQLFYSKTFFGDAAEDWQLGFQDPATPIMEGIINLHHDFMFFICAISIFVSWILGRTLWH
YHWTKNKYPSAMVHGTAIEIIWTVTPSITLLAIAVPSFALLYSMDEIIAPAITIKTVGHQ
WYWSYEYSDYTNDDNETIMFESYMIPEEDLALGQLRLLEVDNPMVIPVNTHVRLIITAAD
VLHSWAVPSLGIKCDAVPGRLNQSSLFIKREGIFYGQCSEICGVNHGFMPIVVEAVSLPN
YISWVANKLSE-MNNTTNLSFLKTAKQLQRHPFHLVDPSPWPVTAAISAFSCALGGVMYM
HAYNNGGYLLLSGFVLLLFTMFSWWRDVTREATFSGHHTGAVQKGLRYGVI-LFIVSEIL
FFFAFFWAFFHSSLAPSIDIGSMWPPKGIEVFSPWEVPFLNTIILLLSGCSVTWAHHSIV
AGYKKQATFSLIVTITLAAVFTGFQGFEYSVANFRLTDGVYGSTFYMATGFHGFHVFIGT
VFLIICLARLLKSHLTQQHHFGFEAAAWYWHFVDVVWLFLFISIYWWGGL--MKLLNLPT
IQFTFWHILAFLIIICYHNIYIFTEESILLFCFIAWVNITWNYVAPQINESLADRARRIQ
SNLQQVSQDNTTTWKNYRQGYSFKMLHASLLNKLTPYLTHLIKDVLLLESKSKAFQSIIP
YLKRLNMVKELEARLTKVSYTTVCQRIQDTTAVREFYANQLKIKFFHSEVKLDVLERIKK
LGEYA-MYNVNKTFFSASPLEQFEIIPLIPLELFGLNISLTNSSIFLILSVSVSLFWSSL
VIFRNKLVPGNWQSLKEMFYETTLTLVKDNLGVKGYPYFPFIFTIFTIILYCNLIGMVPY
SFTVTSHIAFTFGLALSIYIGINIIGFRTQGIKFFTIFLPKGVPLMIVPLVVAIEFVSYI
VKVFTISIRLFANMTSGHTLLKIIAGFVWTMISIGGIFLYLQVIPLVLLLALVGLEIGIA
LLQAYVFTLLTCIYLNDVLEMH-MPQLDRVVIFTQIFWLFSVFLIAYISYTHFVLSSLLK
-IFLVRWWKLRKDITQIALKLRLTK-FLVNSNIQLLRKIYFVVKNVLLSLAKSLSENHLS
KSKLYLSDLNSLVLKVSVETSLYTSKSITKSGTYSHWTQMYLLIVVIPLVGTLITGLCGR
WLGRKGSNFFSTACVVFCFFLALIAFFEVGICGAPCYLSLSPWISSGALNVSWGFMFDSL
TTTMLVVITSISSLVHLYSIQYMEYDPHCPRFMSFLEIFTFFMIMLVTADNFVQMFLGWE
GVGLASYLLINFWYTRLCANQAAVKALLVNRVGDFGLSLGIFTIFYLFGSVDYEVVFSSA
SLYSACAIYIFGIPINLLTLIGTFLLIGAVGKSAQLGLHTWLPDAMEGPTPVSALIHAAT
MVTAGVFLLVRCSPLIELAPNVLFLTTLLGSSTAFFASIVGVFQNDIKRVIAYSTCSQLG
YMVFVCGLSYYNVGMFHLVNHAFFKALLFLSAGSVIHALSNEQDMRRMGSLITSLPITYS
AMLIGSLSLAGFPFLTGFYSKDLIIEITQISYYSNIYTTFGIFACWFANISVFFTAFYTF
RVLFLTFIKNSNSYREPLNSIHEPSTLILIPLIFLAGASIFVGFVTKDLFVGVGSNFWGN
AISILPASCNFLEVEFMGVLTKWLPFILSSFGALSAYAISIGSFKNHVDFAYNHWFRKLA
FTLNKKLYWDKLYNAFVVSPLMQFGYNISFKNIDRGFVELIGPYGTSKTINEWSSKIIKI
QTGQITHYTLFIIFGLCTLLFLLPFWAFLNALIDIRLIAFCFFALFSAWPSKAFLTMQLN
NLLLWTSVIPICGVMLLVLIPGFYFNLIRNIAFGVAQLTFISSILLWLCFESTTSLFQFV
YTINWFPSYNIYYTIGIDGISLFFIILTTWLITSCILISWNMPNNQIKEYLICFLMLEAI
LIQVFCVLDILFFYIFFESVLIPMFLIIGVWGSRQRKIRAAYQFFIYTLAGSLLMLLAIL
VIYFQQGTTDIQVLWNVNFDIRTQILLWLAFFASLAVKIPMVPFHIWLPEAHAEAPTAGS
VILAGVLLKMGGYGFLRFSLPMFPEASIYFAPVIYLLSIIAAIYASLTTIRQVDLKKIIA
YSSVSHMGFVTLGLFSFNIQGIEGSIILMLSHGLVSSALFLCVGILYDRHKTRILKYYGG
LVQVMPIFSILLLFFIFSNIGFPGTSSFVGELLVLMGLFQFSPMVTFLSAFSMILGAGYS
VWLFNRLCFGNLKLQYFKNFQDVSRREFFILLPLSVSVLWMGVYPEVFLNEIHCSSYNLI
SYFKMKFIQTFLFAILTQKLHYFWLPRFFGLLFMPGFIFDIEILLLFQALILLHASLGLE
AILEDYLHVEVIKYQYLSLVKLFSILLINLNILYLLMLFISFYDFYALITEIYLLSSTCV
LLIYGVILNTSFKRGFPVLDQNIGGLSAQILIFSLWLNLCSKTPHLVSWNGLLCHDFLSF
GMKSALLGVALLWTFTVFSYNRIEKINFYEYWIVSMLAIVAMLFISDSFDFLVMYLSIEF
QSIAFYILASFKRTSEFSTEAGLKYFVLGAFSSAILLLGISLLYGTTGLTNFGDLSNFFL
GITSTNTFFLNTAIFSVVLIEVALLFKISAAPFHMWSPDVYEGAPTNVTAFFGILPKLVL
ISVILRLLFFCLSDITEIINLTLVICAFLSMIVGTFGALSQTKWKRFVAYSTISHVGFIL
AGFSTQEFTGAFGALFYIVIYTLTALATFSIVLSFRSMSYPATYQLRYLNDAISLIKINP
MLSINLVIILFSMAGIPPLPGFFAKAFILLALLQEKLTGLAIAAVILSCISCFYYIRLIQ
TMYFVNFKTITVFYPIEKEKSIILSISILSLILVFIKIDLLSNFVQCMLFL-----MFYH
IIINTIKVITIVIPLLIAVAYMTLAERKVMAAMQRRKGPNVVGIFGLLQPLADGLKLFSK
ETVLPSSANIFIFLAAPVLTFLLALLAWCVLPLDEGKVFSDLNVGVLYILAISSLGVYGI
ITAGWSSNSKYAFLGALRSAAQMVSYEVSIGLILINILLCAGTLNLTQIVLAQQSIWYII
PLFPIFIMFYISILAETNRAPFDLPEAEAELVAGYNVEYSAMGFALFFLGEYANMILMCS
LTTIFFFGGWLPLFNIIPLYWIPPVIWFGFKTTLLLFGFIWVRAAFPRYRYDQLMRLGWK
IFLPLSLGWVLLISGVLFSFNWLPMNIIYNEYAAILTFFAIAFLISMIILLLSYILNPQQ
EDQEKVSAYECGFNPFDDARATFDVRFYLVAILFLIFDLEISFLFPWSLVLGQLPPFGFW
SMIIFLTILTLGFVYEWKKGALEWEMNVTLQSAKMIGAGLATIGLTGVGAGVGIVFGALV
IAYSRNPSLKNELFGYTILGFALTEAIALFALMMAFLILFTMTSTTLFWIFSIISLLSAC
MVVSLSNAVYSVLFLIIVFCNTASILLLLGVEFLSFLFLIVYVGAIAVLFLFVVMMLNVK
TDGVKINYSTILLLGFLISLILIFQFVTAIGTYFGPYSNIGINLISAKSPIIVSWIQENN
LPSNIESIGLILYTSYSLVFILCAFILLLAMIGSIVLTMNQRSGVKKQQITLQLHRNQNR
VVRFLDLRKN----------------MRLIKKPLFNIVNNHLIDYPTPINIHYAWNFGFL
SAMCLIIQIVTGIFLAMHYTPHVDLAFISVEHIMRDVNFGWLLRYTHANGASMFFIVVYI
HIFRGLYYGSYAAPRQFVWVIGVVILLLMIITAFIGYVLPWGQMSLWGATVITNLVSAVP
LVGDSIVAWLWGGFSVDNATLNRFFSLHYLLPFVIAAISLVHLAALHQEGSGNPLGIDAS
GDKIPMYPYFIVKDLLGIVIFIIFFSFFVYFSPNLLGHPDNYIEANPMVTPAHIVPEWYF
LPFYAILRSIPHKLGGVICMIFAIVVLALLPWIHSTEIRSSRFRPIYRVLYWSIASCCLI
LGWIGGMPVEDPYIIIGQIASVYYFAYFLVILPTLGSLENFLLNYKLP--MKLLKNISFQ
MTSPT-NKLNLKFIRIYRWTPSTQVGAKFSIHPIHSKNCGPMILDALIKIKDEQDSSVAF
RRSCREGICGSCAMNINGINTLACLQPLKTNSNLITIYPLPHMYIIKDLVPDLSNFYAQY
KHIKPWLVTGVSTKMEYLQSEKDRSELNGIYECILCACCSASCPSYWWNHDKYLGPAILL
QAYRWISDSRDTDTKNRLKLLSGKSKLFKCHTIMNCSKTCPKSLNPGKAIASIKHNVNYN
------MITQLYCENYAFLLFVIGILGISLNQKSIIIVIMSLEMMFLAISFNFIFFSIYL
DNIIGQLFALAILTVAASESSIGLAILVIYYRIRSAISIELMTLTKG------------M
YNINRPISPHLTVYNAQKSSVSSIWHRISGAIMFNLIISPTFLLNFFIFVPHSSILINFA
SNCLVLDWILPGFLSIIYVIFLYHISNGVRHLLWDSVMHVNTNKMSKDSNSLLIFVLGTV
LLKFLTEY----MQNKKYTGILFLSFSSNNIHFLLTNSLGQIQTWTTAGKSRSKGVKKSL
SLSILEVTKFLEEKTKELNYSFLHVRIKGWGKNKKNAFKIFKQSKLKFLSVTDITSCPHN
GCKIPRKRKL------------------------MKRFNTKTNPTRQHR-QIRKSINQIS
HNLKRGQFGLRSLSYGRLNTSQVDNLRKILNKELKSIEKKSVLGKFKLWFYMLPNKAVTR
FSPETRMGKGKGAIIDYCFHVRPGQLLFEIANFPEEKAPELALYLRNFLSLKVQILVKSN
QIQRM-GQKVNPRGFRIGLNDIWRGENQSYGKSFKNIKRLYKEIKNTSNFLNQYFESKNL
VQGESKLKIEDNHWKYDLQYVPMFPKTIIDTYSVSKKTARIFSLDARIRSYNATFWYQNG
RLLCEFIKISLKKGTAFRKITNIIDRLFAEKRSHQIVLKAVSGNKNLKFTGLKIRYAGRF
GGNRSRMANSLVHRIGAISLQKVETYVEFYESPLYTKQGICNLQIWMAYKII--
>Pyropia_kanakaensis_mt
MQFPIHSHLAEIKWRFSYFSFSF--ISCLVIILNYHEAVFFWSTYSFAFVNKSRFITTHI
AELFTTFTYINVNIVFFINSLYAYYHC----------HQFLGSSWYKSQIWFFGHLQVSV
FIFLWASIFISYFIVLPYVYTFLDAWTITTTYVFQVNLEARMETYVYWMFQTTYLLANII
YLFLGRVVYFFLTDNMINLHIFHRKNKKYVLFFVCLVFIVALPPENFVQLYYCFYLILFY
ELLFFFTCLFFAK-------------------NNV----MSTLKQKIKFPRKRKNSKVKT
PALNRMPQKKGVCTKVYTTNPKKPNSAERKVAKIRLSTGRFVIGYIGGEGHNLQEHSVVL
IRGGRVKDLPGVRYHIIRSAYDLQAVTNRKNARSKYGKKRA---MLKKNTAFLFLGSALL
TQLFYSRPAFSDSAEDWQLGFQDPATPIMEGIINLHHDFMFFICAISIFVSWILVRTLWH
YHWTKNKYPSAMVHGTAIEIIWTVTPSITLLAIAVPSFALLYSMDEIIAPAITIKTVGHQ
WYWSYEYSDYTNSDDSTILFESYMIPEEDLSLGQLRLLEVDNPMVVPVNTHVRLIITAAD
VLHSWAVPSLGIKCDAVPGRLNQSSLFIKREGLFYGQCSEICGVNHGFMPIVVEAVSLPN
YISWVANKLSE-MTNITNLGFIKTAKQLQRHPFHLVDPSPWPITAAIAAFSCALGGVMYM
HAYNNGGYLLLSGFFLLLFTMFSWWRDVTREATFSGHHTGAVQKGLRYGVI-LFIVSEVL
FFFAFFWAFFHSSLAPSIDIGSIWPPKGIVVFSPWEVPFLNTIILLLSGCSVTWAHHSIV
AGYKKQATVSLIITVILAAIFTGFQGFEYSVANFTLSDGVYGSTFYMATGFHGFHVFIGT
IFLSICLFRLLKSHLTQQHHFGFEAAAWYWHFVDVVWLFLFISIYWWGGI-MTKITNLPN
IQFTSLHVTTFFLILCYHNIYIFTEESILLFCFIAWVNITWNYISPQINKSLKERGHNIK
INFQQVTNENIMTWKKYRQGYSLKTFHIKVLNDVTPYLTYLIKSLSLLASKSSTLQSITP
YLKRLNIVQDLETKLTKISYVAVCRRIQNMAIIRNFYSNQLKIKSFHSESKLDLFERIRK
LESGS-MYNINQFFFLASPLEQFEIIPILPIELFGLNISITNAALFLMLSVALSIFWFSL
VIYNNKLVPRNWQSVKEIFYDITLTLVQDNLGKKGYFYFPFVFTIFTIILYCNLIGMVPY
SFTVTSHIAFTFSLALSIYIGINIIGFRTHGVKFFTIFLPKGVPLFIVPLVVAIEFVSYI
VKVFTISIRLFANMTSGHTLLKIIAGFVWTMISIGGIFLYLQIIPLVLLLALVGLEIGIA
LLQAYVFTLLTCIYLNDVLEMH-MPQLDRVIIFGQIFWLFFTFLVAYIVYTHFVLTNLLK
-IFLVRWWKLRKDTTQIILKQRLTD-FLIDSNTRMLRKIYTKIRSILIFLGKNLTATSSN
KSKLVLNDLNSLIIKISLETALYSNKSIIKSGTYSHWT-MYLLIVILPLVGTLVTGLGGR
WLGRKGANLFSAACVILCCCFSFIALFEVGLCGVPCYVSLSPWISSGALKISWGFLFDSL
TTIMLVVITSISSLVHLYSIQYMEYDPHCPRFMSFLEVFTFFMIVLVTADNFVQMFLGWE
GVGLASYLLINFWYTRLCANQAAIKALVVNRVGDFGLSLGIFCIFFLFGSLDYELVFASA
NMYTDYNIYFFGWSLNFLTLIGIFLLIGAVGKSAQLGLHTWLPDAMEGPTPVSALIHAAT
MVTAGVFLIVRCSALIELSSNVLFLITIIGSSTAFFASIVGVFQNDIKRVIAYSTCSQLG
YMLFVCGLSYYNVGMFHLVNHAFFKALLFLSAGSVIHALSNEQDMRRMGSLVNSLPITYA
SMLIGSLSLAGFPFLTGFYSKDLIIEITQISYYSNLQITFGIFSCWLANISVFFTAFYSF
RLIFLTFIKNSNSYRKHIENIHESPILILVPLILLSSASIFVGFLTKDLFIGVGSPFWGN
SINILPTSCSLLEVEFMSYSIKWLPFILSVTGALLAYTINIGTYRNNIQFAYNYIFRKLA
FALNKKLYWDKLYNFLIVSSLMRFGYIVSFKNIDRGFIELLGPYGISRTIKNWSTQIIQI
QTGQVTHYTFFVVLGLGLLLLFVPILSLFESFADIRLLVFCFFALFVA--------MQIT
NLLLLTSLIPLCSALLLILIPGTYSTFIRNTAFIGAQLTFICSILLWLCFESKTSLFQFV
YTINWFPLYNIYYTVGIDGISLFFIILTTWLITVCILISWNMPNNQIKEYLICFLILEAI
LIQVFCVLDVLFFYIFFESVLIPMFLIIGVWGSRERKIRAAYQFFIYTLAGSLLMLLAIL
VIYFQHGTTDIQTLWNVNFDIQTQILLWLSFFASLAVKIPMVPFHIWLPEAHAEAPTAGS
VILAGVLLKMGGYGFLRFSLPMFPEASLYFAPLIYLLSIIAALYASLTTIRQVDLKKIIA
YSSVSHMGFVTLGLFSFNSQGIEGSIVLMLSHGLVSSALFLCVGILYDRHKTRLLKYYGG
LVQVMPIFSFFLLFFTFSNIGFPGTSSFVGELLVLIGLFQFSPISTFLSAFSMILGAGYS
IWLFNRICFGSLKLQYITNFQDISRREFFILCPLSIFILWMGIYPEIFMNVIHCSSYNLV
TYFNMHFIKDFFLTAQKKKTSFFWLPRLFGLLLVPGFFFDIENLVLFQSLIFLHASLGLE
TIIEDYLHVEIIKLQCVLLTRIFSVLLINLNILYLLMLFISSYDFYVLLTEIYLLFTACA
LLIYGVLLNTSKSRGTPIVDHNIGGFFSLILIIGIWLTLYSNAPYITSWNSLLVHDFLSF
GTKNVILTTSLLWSLTIFSYNKIEKINFYEYWIISMLAIVAMIFISCSYDFLSMYLAIEF
QSIAFYILASFKRTSEFSTEAGLKYFILGAFSSALLLLGISLLYGFTGLTNFGDLSKFFL
GISIENCISIKIILFSIILIEVALLFKISAAPFHMWSPDVYEGAPTNVTSFFGILPKLAL
ISLIFRILFLSCSEIITQLNFTLIICAVLSMLVGTFGALAQTKWKRFIAYSTISHVGFIL
AGFSTLEFSGAFSALFYILIYTLTSLATFSILLSFRCLSYPSTHQLRYLADISNLVKINP
MFSSSLILVLFSMAGIPPFPGFFAKAFVLLSLLQEQLIGLAIIAILLSCISCFYYIRLIQ
VIYFSHTKTVLIFSPIEKEKAIILSLTIMLLLIIGLKINLISNFVYCMLFL-----MIYN
IIINIIKVLTIILPLLIAVAYMTLAERKVMAAMQRRKGPNVVGIFGLLQPLADGLKLFSK
ETILPSSANILIFLAAPVLTFLLALLAWCVLPLDEGKVFSDLNIGVLYILAISSLGVYGI
ITAGWSSNSKYAFLGALRSAAQMVSYEVSIGLILINVLLCAGSLNLTQIVLAQQNIWYII
PLFPIFVMFYISILAETNRAPFDLPEAEAELVAGYNVEYSAMGFALFFLGEYANMILMCS
LTTIFFFGGWLPLFNIIPLYWIPPVLWFGLKTTLLLFGFIWVRAAFPRYRYDQLMRLGWK
IFLPLSLGWVLLVSGVLFSFDWLPMNVIYNEYSAILIFFTLAFLISLIILILSYTLNPQQ
DDQEKVSAYECGFNPFDDARATFDVRFYLVAILFLIFDLEISFLFPWSLVLGQLSFFGFW
SMILFLVILTLGFIYEWKKGALEWEMNVTLQSAKMIGAGLATIGLTGVGAGVGIVFGSLV
IAYSRNPSLKNELFGYTILGFALTEAIALFALMMAFLILFTMTSTTLFWIFSIISLLSAC
MVVSLSNAVYSVLFLIIVFCNTASILLLLGAEFLSFLFLIVYVGAIAVLFLFVVMMLNVK
TDNIKVNYGTIFFIGVFVSLILFIQTWSAFQLNFEAYANMDISLLNSNFPTITSWILEKN
LPSNTESIGLILYTSYSLIFIMCAFILLLAMIGSIVLTMNQRTNVKKQQISLQLYRNQSK
VVRFLDFRKS----------------MRLIKKPLFNIVNNHLIDYPTPINIHYAWNFGFL
SAMCLIIQIVTGIFLAMHYTPHVDLAFISVEHIMRDVNFGWLLRYIHANGASMFFIVVYI
HIFRGLYFGSYTAPRQFVWVVGVLILLLMIITAFIGYVLPWGQMSLWGATVITNLVSAVP
LVGDSIVAWLWGGFSVDNATLNRFFSLHYLLPFIIAAASLVHLAALHQEGSGNPLGIDAS
SDKVPMYPYFIVKDLLGIVSFIIFFAFFVYFSPNLLGHPDNYIEANPMVTPAHIVPEWYF
LPFYAILRSIPHKLGGVICMIFAIIVLALLPWIHSTEIRSSRFRPIYRLLYWGMVACCLI
LGWIGGMPVEDPYIIIGQIASFFYFFYFLIILPSLGQIEKFLLNYKVD--MKLFKKIFFQ
TT-PY-NNLNLKFFRIYRWSPSNQVESRFSIYPIHTKNCGPMVLDALIKIKDEQDSTIVF
RRSCREGICGSCSMNINGINTLACLQPIKTKTNITTIYPLPHMYIIKDLVPDLSNFYAQY
KYIQPWLMNKVNVQAEYLQSEKDRSELNGIYECILCACCSASCPSYWWNNDKYLGPAILL
QAYRWLLDSRDTNTQNRLELLGGKSKLFKCHTIMNCSRTCPKSLNPGKAIASIKHSINCG
------MITQLYCENYTFFLFLIGVLGIFLNQKSIIIIIMSLEIMFLSVSFNFIFFSIYL
DNIIGQLFALAILTVAASESSIGLAILVVYYRIRNTITIELMTLTKG------------M
RSINRPVSPHLTIYNPQKASTFSIWHRISGVSMFVLIISPFFILNNIYFSHMNIFFAQLL
VDSILFNWFLFSCKLFVISIFLYHISNGILHLLWDVVMHVSTKKMYKDSNILLFFVFVVI
MTQFYIAF--------MHIGILFLSFSSNNIHFLLTDCKGRIKAWTTAGKLRPKGVKKNL
SLSFFEISNFLEKKTKSLNYTFLHVRIKGWGKNKKNVFKILKQSKLKFISVLDNTACPHN
GCKIPRKRKL------------------------MKRFNTKNNPTRQHK-AIKKTINQTS
HLVKRGQFGLRSLEYKQVDIKQINSIKMKILKEIKVLEKNTSLGKIKIWFYMRPKQAVTK
LSPETRMGKGKGPIVSHCCYIRPGQLIFELSNLSKLKASELISSVQDSFSFKTQLLFKFY
----M-GQKVNPRGFRIGINSLWHTESQCYGKSFINSKRLYKKILPTTNFLTKLLESKMC
IRGEIQSKIKDNKWQHRVQYVSLLSQNSLDIQVGEKIAPSVF--SIELLKYNTTFWYRNG
SLICEFIKFSLKKGIAFRKIVTAIKMFFLNKKKYNLVLKTVCGQQLFEFMGIKIKYVGRF
GGSRSRMSNSVVFRTGAVPLQKLNTYIEFYETPLYTKQGVCNLKVWVAYKTI--
>Porphyra_umbilicalis
MTLPLQLHFKELRFRTSYLLFSY--LLSLLIMLKYNESIFFLETYALIYLDKKRFIATHI
TEVFFTSIYAGVSLSGAINFPYAYYHC----------RNFLVPSWYKSQVWFLSILVVPS
SVLFFFCMFICYFSILPSFFHFLNNWKVALNYALEIQLEARIEIYTYWTLQTAYFLSNTT
FIFFTKLLHSYLLDNMITLHVQARKFKKYFLVFLCLFTSFIVPPESFLQIVFVIVLASLV
EVLFLVTCVFFAK-------------------NNV----MSTLKQKIKYPRIKKFIKAKT
PALDKAPQKKGVCTKVYTISPKKPNSAERKVAKIRLTTGRFIIGYIGGEGHNLQEHSVVL
IRGGRVKDLPGVRYHLVRGIYDLQAVTKRKNGRSKYGTKRSQV---------------ML
TQLFSIKISFGDSAEDWQLGFQDPATPIMEGIINLHHDFMFFICAISVFVSWILGRTLWH
YHWSKNKYPSSMVHGTTIEMIWTITPSITLLAIAVPSFALLYSMDEIIAPAITIKTVGHQ
WYWSYEYSDYTNDEDDTIMFESYMIPEEDLTLGQLRLLEVDNPMVIPVNTHVRLIITAAD
VLHSWAVPSLGIKCDAVPGRLNQSSIFVKREGIFYGQCSEICGVNHGFMPIVVEAVSLPN
YISWVANKLSE-MTNTTNLSFVQTAKQLQRHPFHLVDPSPWPITAAIAAFSCALGGVMYM
HAYNNGGYLLLSGFSLLLFTMFSWWRDVTREATFSGHHTGAVQKGLRYGVI-LFIVSEIL
FFFAFFWAFFHSSLAPSIDIGSMWPPKGIVVFSPWEIPFLNTIILLLSGCSVTWAHHSIV
AGYKKQATLSLVVTIVLATIFTGFQGFEYSVANFKLSDGVYGSTFYMATGFHGFHVFIGT
IFLAICLIRLLKSHLTQQHHFGFEAAAWYWHFVDVVWLFLFISIYWWGGI--MKTLNLPT
TSLTFFHFLAFFIVICYHNIYIFTEESILLFCFIAWVNITWSYLAPQINDSLKDRAQKIY
LNFQQVSLNNIESWKNYRQGYSFKTLHIETLNNLVPYLVHFIKTILLLESKSNTLQVITP
YLKRLNIVKDLESKLTKISYTTICQRIQDTAAIREFYGNQLKIKSFYSESRLDMLERIRK
LEECV-MYNINKILFLASPLEQFEIIPLLPIELFGLNISLTNASIFLIFSVLLSLFWSSL
VIYKNKLIPGNWQSLKEMFYDTTLILVKDNLGTKGYPYFPFIYTIFSIILYCNLIGMVPY
SFTVTSHIAFTFGLALSVYIGINIIGFRTHGIKFFTIFLPKGVPLFIVPLVVAIEFVSYI
VKVFTISIRLFANMTSGHTLLKIIAGFVWTMISIGGIFVYLQIIPLVLLLALVGLEIGIA
LLQAYVFTLLTCIYLNDVLEMH-MPQLDRVIILSQIFWLFLMFLVAYISYAHFVLSNLLK
-TFLVRWWKLRKDITQVALKARLIK-FLIDSNTQSLRKIYSTVRSILLSIIKKLSDNNLN
KSKTSFQDLNSLVLKVSLETSLYSSKSVTKSGIYSYWT-MYLLIIALPLIGTLFTGLGGR
WLGRKGSNIFSTTCVILCFFLSLLAFFEVGLCGVPCYVSISPWISSGVLNITWGFLFDSL
TTTMLVVITSISSLVHLYSIQYMEYDPHCPRFMSFLEIFTFFMLLLVTADNFVQMFLGWE
GVGLVSYLLINFWYTRLCANQAAVKALIVNRVGDFGLSLGILTIFSLFGSVDYEVVFSLV
HTYSNHNIYLFGAHLNTLTLVGIFLLIGAVGKSAQLGLHTWLPDAMEGPTPVSALIHAAT
MVTAGVFLIVRCSPLIDLAPNVLFLITILGSSTAFFASIVGVFQNDIKRVIAYSTCSQLG
YMVFVCGLSYYNVGMFHLVNHAFFKALLFLSAGSVIHALSNEQDMRRMGSLMHNLPITYA
AMLIGSLSLAGFPFLTGFYSKDLIIEITQISYYSNLYITYGIFACWLANISVFFTSFYTF
RLIFLTFIKNNNSYRTYMDGIHESPKLILIPLILLAIASIFVGFISKDLFVGVGNSFWGN
SISTMPIACNLLEVEFMTTSIKWLPFVLSTLGAFFAYSVNAGIFKNNITFAYSNRFRKLA
FSLSKKLYWDKLYNGLIVSFLLNFGYNISFKNIDRGFIELLGPYGISKIISNLSFKIAKI
QTGQITHYTFFVVTGLCLLLLLVPFFTFLENLIDIRLIACCFFALFTAWSSKDTLIMQLN
NLLIWTSLTPLSGVILLILIPGSYFNLIRNVAFGTAQLTFILSILLWICFDPTTSLFQFV
YTINWFPSYNIYYTIGIDGISLFFIVLTTWLVTTCVLISWNMTNTQIKEYLICFLTLEFI
LIQVFCVLDVLFFYIFFESVLIPMFLIIGIWGSRQRKIRAAYQFFIYTLAGSLLMLLAIL
IIYFQQGTTDIQILWNVNFDTRTQILLWLAFFASLAVKIPMIPFHIWLPEAHAEAPTAGS
VILAGVLLKMGGYGFLRFSLPMFPEASLYFAPLIYLLSIIAAVYASLTTIRQVDLKKIIA
YSSVSHMGFVTLGLFSFNLQGLEGSIILMLSHGLVSSALFLCVGILYDRHKTRILKYYGG
LVQVMPIFSILLLFFTFSNIGFPGTSSFVGELLVLIGLFQFSAISTFLSAFSMVLGAGYS
IWLFNRVCFGSLKLQYITSFQDISRREFYTLLPLGVSVLWMGIYPNVFLNEIHCSSCNLI
SYFSMQFIQVFIQAVANKKLYFFWLPRFFSLLLVPGFFFDLEILVLFQPIILLHACLGLG
VIIEDYIHVEFIKFQYLSLTKIFSVLLINLNILYLLMLFISSYDFYALLTEIYILNSVCV
LLIYGVILNTSLKRGTPVLDHNIGGFAIQTVIISLWLTFLSNTPHMISWNALLCHDFLSY
GLKNVILATALFWIFIVFSYNKAEKINFYEYWIISILAIVAMLFISNSFDFLVMYLAIEF
QSIAFYILASFKRTSEFSTEAGLKYFVLGAFSSALLLLGISLLYGTTGLTNFGDLSKFFG
GITSTKSCVINATLLGIVLIEAALFFKISAAPFHMWSPDVYEGAPTNVTSFFGILPKLAL
VGLMFRIFYLCCAEIIYMLNFTLVICAFLSMLIGTFGALAQAKWKRFIAYSTISHVGFIL
AGFSTSEFTGAFGSMFYILIYTLTSLAIFSIVLSFRNISYPTTYQSRYLGDVTGLVKVNP
VLSASLVGVLFSMAGMPPFPGFFAKAFVLLALLQEKLRGLAILAIILSCISCFYYIRLIQ
TIYFTNAKVIAIFCPIEKEKSIVISLTMLLLVTTFLKIDLISNFVQSMLFL-----MFYN
ILINIIKIITIIIPLLIAVAYMTLAERKVMAAMQRRKGPNVVGIFGLLQPLADGLKLFSK
ETVLPSSANIFIFLAAPVLTFLLALLAWCVLPLDEGKVFSDLNVGVLYILAISSLGVYGI
ITAGWSSNSKYAFLGALRSAAQMVSYEVSIGLILINILLCAGTLNLTQIVLAQQSIWYII
PLFPVFIMFYISILAETNRAPFDLPEAEAELVAGYNVEYSAMGFALFFLGEYANMILMCS
LTTIFFFGGWLPLFNFPPFYWVPSVIWFGLKTTLLLFGFIWVRAAFPRYRYDQLMRLGWK
IFLPLSLGWVLFVSGMLFSFDWLPMNVLYNEYLAILSFFAIAFLISILILILSYILNPQQ
GDQEKVSAYECGFNPFDDARATFDVRFYLVAILFLIFDLEISFLFPWSLVLGKLSTFGFW
SMIIFLIILTLGFIYEWKKGALEWEMNVTLQSAKMIGAGLATIGLTGVGAGVGIVFGSLV
IAYSRNPSLKNELFGYTILGFALTEAIALFALMMAFLILFTMTSTTLFWIFSIISLLSAC
MVVSLANAVYSVLFLIIVFCNTASILLLLGAEFLSFLFLIVYVGAIAVLFLFVVMMLNVK
TDGVKINYTTIFMIGFLISSVLLLQFSSAMQIDFDAYSSIGIDLTKANFPAITLWIQENS
LPSNVESIGLILYTSYSLIFILCAFILLLAMVGSIVLTMNQRSGVKKQQITLQLYRNQGK
VVRFLDLRKA----------------MRLIKKPLFNIVNNHLIDYPTPINIHYAWNFGFL
SAMCLIIQIITGIFLAMHYTPHVDLAFISVEHIMRDVNFGWLLRYIHANGASMFFIVVYI
HIFRGLYYGSYTSPRQFVWVIGVVILLLMIITAFIGYVLPWGQMSLWGATVITNLVSAVP
LVGDSIVAWLWGGFSVDNATLNRFFSLHYLLPFVIAAASLIHLAALHQEGSGNPLGIDAS
GDKIPMYPYFIVKDLLGIAIFIIFFSFFVYFSPNILGHPDNYIEANPMVTPAHIVPEWYF
LPFYAILRSIPHKLGGVICMIFAIVVLALLPWIHSTEIRSSRFRPIYRVLYWSMAACCLI
LGWIGGMPVEDPYIIIGQIASVYYFVYFLIILPILGNVEKFLLSYKVSMKMKLLKNITFQ
MR-PYDNSLDLKFLRIYRWTPSNQAEARFTVHPVHTKNCGPMILDALLKIKDEQDSSLAF
RRSCREGICGSCSMNINGTNSLACLKPIKTDTTIITIYPLPHMYIIKDLVPDLSNFYSQY
KYIKPWLINKAPKKSEYLQSEKDRSELNGIYECILCACCSASCPSYWWNHDKYLGPAILL
QAYRWLADSRDTNTKERLSLLSGKSKLFKCHTIMNCSRTCPKSLNPGKAIASIKHSINYS
EAHLVKMITKLYCENYAFFLFMIGVLGIFLNQKSIIIIIMSLEMMFLAVSFNFIFFSVYL
DNIVGQLFALAILTVAASESSIGLAILVVYYRIRSTITIELMTLTKG------------M
YNINRPISPHLTIYNAQKSSLFSIWHRISGVAMFILVSSPILLLKLSTFSYENYNTWGFI
RDNFVFSFVLPWFYAIISVIFLYHIINGIRHFLWDSVLNVNTKAIRKDSNILLIVVFLVV
FLKFIL------MQQKKHIGILFLSFSSNNTYFLLTDHVGRIQACTTAGRSKIKGVKKNL
SISTFEIVTFLEQKAKNLNYSFLHVRIKGWGKNKKNIFKILKQSKLKFISVIDVTACPYN
GCKIPRKRKL------------------------MKRFNLKNNPTRQYK-QIKKNVNQTN
HILKRGYVGLRSLEQVQVDVSQINSLKQFLQKELKIIEKKTDQGKIKLWFYMLPNRAVTK
LSPETRMGKGKGPIVSYCCYIEQGQLLFEIANLPEVKTLEVVSKVRNFISFKAQLLSRFS
----M-GQKIDPRGFRIGLSDLWHDESQCYGKSFKNQKNLLKETRNIFEFLNQYFESKKL
IQGKTNQKVSNKIKEYNVQYVPVSPKAASLTHNMGLTAANVFKKNIQVRNYNTTLWYQNG
PLLCEFIKTSLKKGIAFRKIINTVQRLLELQTPHQIVLKTSSGTKIMEYTGLKVRYTGRF
GGSRSRMASNIVYRIGAVSLQKIETHIQFYTSSLHTKQGLCNIEIWMAYKSI--
>Neopyropia_yezoensis_mt
MQIPLRCYLIEFKFRFVYFLLSF--FLSLLVVINYHEAVFFFETYTFLFINEGAFIATHI
AELFSTSMYISFNLVLCINYPFAYYHC----------SRFFNSSWYKSQVWFFKNMQSLT
FITFLASLLLCYFLILPYTYAFLDTWTVTIVYAFKVQLEARIATYVCWTLQTMCLLSNIV
YLFFTRLICFYLVDNMINLHLFFRKNKKYTFFFVCLSASVCLPQESFIQITFIISIIVLF
ELFFLVTCLFFAK-------------------NNV----MSTLNQKIKNPRKHKITKAKT
PALNKSPQKKGVCTKVYTTNPKKPNSAERKVAKIRLSTGRSIIGYIGGEGHNLQEHSVVL
IRGGRVKDLPGVRYHIVRGVYDLQAVVKRKNGRSKYGKRKV-----------------ML
TQLLQSRIVISDSAEDWQLGFQDPATPIMEGIINLHHDFMFFICAISIFVSWILARTLWH
YHWTKNEYPSATVHGTAIEIIWTVTPSITLLAIAVPSFALLYSMDEIIAPAITIKTVGHQ
WYWSYEYSDYTNEDDNTIMFESYMIPEEDLTLGQLRLLEVDNPMVIPVNTHVRLIITAAD
VLHSWAVPSLGIKCDAVPGRLNQSSLFVKREGIFYGQCSEICGVNHGFMPIVVEAVSLPN
YISWVANKLSE-MATTTNLNFIKTAKQLQRHPFHLVDPSPWPVTAAIAAFSCALGGVMYM
HAYSNGGYLLFSGFSLLLFTMFSWWRDVTREATFSGHHTGAVQKGLRYGVI-LFIVSEIL
FFFAFFWAFFHSSLSPAIDIGSMWPPKGIVVFSPWEVPFLNTIILLLSGCSVTWAHHSIV
AGYKKQATLALITTVILAAIFTGFQGFEYSVANFTLSDGVYGSTFYMATGFHGFHVFIGT
IFLGICLLRLLKSHLTQQHHFGFEAAAWYWHFVDVVWLFLFISIYWWGGT--MKLINLPT
IKLTFWHALAFLIIICYHNIYIFTEESILLFCFIAWLNITWNYISPQINASLSERGEKIN
SNFQHITNDNIITWKKYRQGYSLKITHVDILKNLITYLTCLIKTVLLLESKSSSLQSIAP
YLKRLHIVKDLETKLTKISYITICQRIQDTATIRSFYANRVKIKSFHSESKLDLFERIRK
LEAGS-MYNINQTFFSASPLEQFEIIPLIPLELFGLNMSLTNASIFLILSVALSIFWSTL
VIYKNKLVPGNWQSVKEIFYDTTLTLVKDNLGKKGYRYFPFIFTLFTIILYCNLIGMVPY
SFTVTSHIAFTFGLALAIYIGINIIGFRTHGIKFFTIFLPKGVPLFIVPLVVAIEFVSYV
VKVFTISIRLFANMTSGHTLLKIIAGFVWTMISIGGVFVYLQIIPLVLLLALVGLEIGIA
LLQAYVFTLLTCIYLNDVLEMH-MPQLDRVIIFGQIFWLFFTFLIAYVVYTHFILSNLLK
-IFLVRWWKLRKDITQIALKIRLTS-YLIDSNIQTLRRIYSTIRNILASLTKSLLTKSIS
KPKLVLNDLNSLVIKISLETSLYGSKSITKSGTYSYWT-MYLLIIALPLVGTLVTGLGGR
WIGRKGSNLFSTTCVVLCVFFSSIAFFEVGLCGVPCYISLSPWISSGALNISWGFLFDSL
TTTMLVVITSISSLVHLYSIQYMEHDPHCPRFMSFLEIFTFFMILLVTADNFVQMFLGWE
GVGLASYLLINFWYTRLCANQAAIKALVVNRVGDFGLSLGIFTIFYLFGSVDYEIVFSSA
NIYTNYSISFCGFSINTLTLIGIFLLIGAVGKSAQLGLHTWLPDAMEGPTPVSALIHAAT
MVTAGVFLIVRCSPLIDLSSDVLLLITLLGSSTAFFASIVGVFQNDIKRVIAYSTCSQLG
YMVFVCGLSYYNVGMFHLVNHAFFKALLFLSAGSVIHALSNEQDMRRMGSLANSLPITYA
AMLIGSLSLAGFPFLTGFYSKDLIIEITQISYYSNLQISFGVYACWLANISVLFTSFYTF
RLIFLTFIKNTNSYRKHIENIHESPPLILIPLILLAISSIFVGFLTKDIFVGIGTPFWGN
AINILPTSCNLLEVEFMPSLIKWLPFVLSSMGAILAYTINVGVLKNNIQFAHNHLFRKLA
FSLSKKLYWDKLYNSFIVSPLMYFGYNISFKNLDRGFIEFVGPYGISRTIKNWSTKVIKI
QTGQLTHYTFFVIFGLCSLLLLVPVWDFLQFLVDVRLLVFCFIALFVA--------MQIT
NLLLWTSLIPLCGAILLIFIPRFYSHLIRNIAFATAQLAFIYSILLWLCFESTTSLFQFI
YTINWFPSYNIYYTIGVDGISLFFIILTTWLITVCTLISWNMPDSQIKEYLICFLLLEAI
LIQVFCVLDVLFFYIFFESVLIPMFLIIGVWGSRERKIRAAYQFFIYTLAGSLLMLLAIL
TIYFQHGTTDIQVLWNINFDVRTQILLWLAFFASLAVKIPMIPFHIWLPEAHAEAPTAGS
VILAGVLLKMGGYGFLRFSLPLFPEASLYFAPLIYLLSIIAAIYASLTTIRQVDLKKIIA
YSSVSHMGFVTLGLFSFNSQGIEGSIILMLSHGLVSSALFLCVGILYDRHKTRLLKYYGG
LVQVMPIFSILLLFFTFSNIGFPGTSSFVGELLVLMGVFQFSPISTFLSAFSMILGAGYS
IWLFNRVCFGSLKLQYITNFQDISRREFCILFPLSVFVLWMGIYPEIFLSEIHCSSYNLI
AYFNMKFIKTLILAFMKKKSYFYWFPRFLGLLLIPGFLFDTEILVLFQSLILLHASLGLE
VIIEDYLHLEIIKLQCLSLIKVLLILLVNLNILYLLMLFISSYDFYALLTEIYFLNAICA
LLIYGVILNTSYRRGHPVIEHNVSGLSTQILIVSLWLTVCSNIPCLTSWNSLLVHDFLSF
GIKSTILAISLLWSLIIFSYNRLEKINLYEYWIVSMLAIVAMLFVSCSYDLLAMYLAIEF
QSIAFYILASFKRTSEFSTEAGLKYFVLGAFSSALLLLGISLLYGTTGLTNFGDLSKFFL
GTTLENASFINITFFGVVLIEVALFFKISAAPFHMWSPDVYEGAPTNVTSFFGILPKLAL
VSLIFRFFYFCCAEVVLLLNFTLIICALLSMIIGTFGALAQTKWKRFIAYSTISHVGFIV
AGFSTLEFNGAFGALFYILVYTLTSLATFSIVLSFRCLAYPSTYQLRYLTDIVSLVKLNP
ILAGSLVAVLFSMAGIPPFPGFFAKVFVLFSLLQEQLIGLAIMAIFLSCVSCFYYIRLIQ
MMYFTHTKTILIFYPIEKTTSTILSITMLLLVLIFLKIDLISNFVHCMLFL-----MFYN
IAINIIKVLTIIVPLLIAVAYMTLAERKVMAAMQRRKGPNVVGIFGLLQPLADGLKLFSK
ETILPSSANIFIFLAAPVLTFLLALLAWCVLPLDEGKVFSDLNIGVLYILAVSSLGVYGI
ITAGWSSNSKYAFLGALRSAAQMVSYEVSIGLILINILLCAGTLNLTQIVLAQQNMWYII
PLFPIFIMFYISILAETNRAPFDLPEAEAELVAGYNVEYSAMGFALFFLGEYANMILMCS
LTTIFFFGGWLPLVNMLPFYWIPPVLWFGLKTTLLLFGFIWVRAAFPRYRYDQLMRLGWK
IFLPLSLGWVLLVSGILFSFDWLPMNVLYNEYSAILTFFAVAFLISLIILILSYILNPQQ
SDQEKVSAYECGFNPFDDARATFDVRFYLVAILFLIFDLEVSFLFPWSLVLGQLPSFGFW
SMVAFLAILTLGFIYEWKKGALEWEMNVTLQSAKMIGAGLATIGLTGVGAGVGIVFGSLV
IAYSRNPSLKNELFGYTILGFALTEAIALFALMMAFLILFTMTSTTLFWIFSIISLISAC
MVVSLSNAVYSVLFLIVVFCNTASILLLLGAEFLSFLFLIVYVGAIAVLFLFVVMMLNVK
IDGVKINYSTIFLIGILISLILLIQIWTALQLDIEAYDNIGVPLSQNNFPTIISWIQENE
LPSNTESIGLILYTSYSLVFIMCAFILLLAMIGSIVLTMNQRSGVKTQQITLQLYRNQNK
VVRFIDLRKN----------------MRLIKKPLFNIVNNHLIDYPTPINIHYAWNFGFL
SAMCLIIQIVTGIFLAMHYTPHVDLAFISVEHIMRDVNFGWLLRYIHANGASMFFIVVYI
HIFRGLYYGSYAAPRQFVWVIGVIILLLMIITAFIGYVLPWGQMSLWGATVITNLVSAVP
LVGDSIVAWLWGGFSVDNATLNRFFSLHYLLPFVIAAASLVHLAALHQEGSGNPLGIDAS
SDKVPMYPYFIVKDLLGIVAFIIFFSFFVYFSPNLLGHPDNYIEANPMVTPAHIVPEWYF
LPFYAILRSIPHKLGGVICMIFAIVVLALLPWIHSTEIRSSRFRPIYRGLYWSMAACCLI
LGWIGGMPVEDPYIIIGQIASVYYFLYFLVILPLLGSLEKFLLSYKIN--MQLFKKISFQ
LV-SN-NNLDLKFLRIYRWTPSNPTITHFSTHPIHTKNCGPMVLDALIKIKDEQDSSIAF
RRSCREGICGSCSMNINGTNTLACLQPLNINTRTITIYPLPHMYIIKDLVPDLSNFYAQY
KYIKPWLINNTPSKTEYLQSEKDRSELNGIYECILCACCSASCPSYWWNHDKYLGPAILL
QAYRWLADSRDIKTQDRLALLGGKSKLFKCHTIMNCSRTCPKSLNPGKAIASIKHSISNS
------MITQLYCENYTFFLFLVGVLGIFLNQKSIIIIIMSLEIMFLSVSFNFIFFSIYL
DNIVGQLFALAILTVAASESSIGLAILVVYYRIRSTITIELMTLTKG------------M
QNINRPISPHLTIYNPQRSSIFSIWHRISGVIMFVLIVGPILLLNQVYFLYITILPIHFF
VDHLFFPWFLTSVRWVVSAIFLYHISNGIRHFFWDSVKHVNTRKMYKDSNYLLLFLLIVN
IIQLYIQF----------MGILFLSFSSNNIHFLLTDCKGKIKSWTTAGKSRSKGVKRSL
SLSSSEIIHFLEIKTKELSYTSLHVRIKGWGKNKKNVFKILKQSKLKFISVMDITTCPYN
GCKIPRKRKL------------------------MKRFNTKNNPTRQHK-KKNRYINQTS
HLVKRGQFGLRSLSYKQVDITQINNIKKIIQKEIKVIEKKSSLGKIKVWFYMLPKNAVTK
FSPETRMGKGKGAIVSHCCYIRPGQLLFELSNLPKLKSLELLSCVKSSLSFKTQSFFRFH
----M-GQKVNPRGFRIGVNDLWNTESQCYGKGFKNQKQIYKKVLPATNFLNKHFESKTF
IKGNTLSKINDNRWEYNVQYVPLLAKSDCLVPTFK-----MF--DLDVKKYNATFWHQNG
ALLCGFIKSGLKKGLAFRKIINTIKILFFNKKKHKIVLKTARGIQFYEFTGIKIRYAGRF
GGSRSRMSSSIVFRLGAVSLQKLETYIEFFETPLYTKQGICNLQVWMAYKTI--
>Pyropia_fucicola_mt
MQIPLRCYLTEFKFRLVYFLLSF--SFSLLIIINHHEAVIFFETYTFLFINDGRFIATHI
AELFATSIYISFNLVLFINYPFLYYHC----------SRFLNSSWYKSQVWFFKNMQSLT
FVTFSVTLLLCYFLIFPYTFAFLDTWTITTVYAFKVQLEARIETYVCWTLQTVCLLSNIV
YLFFTRITYFYLVDNMINLHLFFRENKKYTLFFICLSASVCLPQESFIQITFLICIIILL
ELFFLVTCLFFAK-------------------NNV----MSTLKQKIKNPRKQKVTKVKT
PALNRSPQRKGVCTKVYTTNPKKPNSAERKVAKIRLSTGRSIIGYIGGEGHNLQEHSVVL
IRGGRVKDLPGVRYHIVRGVYDLQAVVKRKNGRSKYGKRKV-------------MGLALL
TQLLQSRIIISDSAEDWQLGFQDPATPIMEGIINLHHDFMFFICAISIFVSWILARTLWH
YHWTKNEYPSATVHGTSIEIIWTVTPSITLLAIAVPSFALLYSMDEIIAPAITIKTVGHQ
WYWSYEYSDYTNEDDNTIMFESYMIPEEDLTLGQLRLLEVDNPMVIPVNTHVRLIITAAD
VLHSWAVPSLGIKCDAVPGRLNQSSLFVKREGIFYGQCSEICGVNHGFMPIVVEAVSLPN
YISWVANKLSE-MVTTKNLNFIKTAKQLQRHPFHLVDPSPWPVTAAIAAFSCALGGVMYM
HAYNNGGYLLFSGFSLLLFTMFSWWRDVTREATFAGHHTGAVQKGLRYGVI-LFIVSEIL
FFFAFFWAFFHSSLAPAIDIGSMWPPKGIVVFSPWEVPFLNTIILLLSGCSVTWAHHSII
AGYKKQATLALITTVILAAVFTCFQGFEYSVANFTLSDGVYGSTFYLATGFHGFHVFIGT
IFLGICLLRLLKSHLTQQHHFGFEAAAWYWHFVDVVWLFLFISIYWWGGT--MKLINLPT
VKLTFWHALAFFIIICYHNIYIFTEESILLFCFIAWLNITWNYISPQINASLSERGEKIN
SNFQQITNDNIITWKKYRQGYSLKITHVDILKNLIPYLTRLIKVVLLVESKSSSLQSIAP
YLKRLHIVKDLETKLTKISYITSCQRIQDTATIRSFYVNQVKIKSFHSESKLDLFERIRK
LEAGS-MYNINKSFFSASPLEQFEIIPLIPLELFGLNMSLTNASIFLILSVALSIFWSTL
VIYKNRLVPGNWQSVEEMFYDTTLTLVKDNLGKKGYAYFPFIFTIFTIILYCNLIGMVPY
SFTVTSHIAFTFGLALSIYIGINIIGFRTHGIKFFTIFLPKGVPLFIVPLVVAIEFVSYV
VKVFTISIRLFANMTSGHTLLKIIAGFVWTMISIGGVFVYLQIIPLVLLLALVGLEIGIA
LLQAYVFTLLTCIYLNDVLEMH-MPQLDRVIIFGQIFWLFSTFLGAYIVYTHFVLSNFLK
-IFLVRWWKLRKDITQIALKIRITS-YLIDSNIQTLRRIYSTIRNILASLTKSLLTKNLS
KPKLVLNDLNSSVIKISLETSLYGSKSITKSGTYSYWT-MYLLIIALPLVGTLVTGLGGR
WIGRKGSNLFSTTCVVLCFFFSSIAFFEVGLCGVPCYISLSPWISSGALNISWGFLFDSL
TTTMLVVITSISSLVHLYSIQYMEYDPHCPRFMSFLEIFTFFMILLVTADNFVQMFLGWE
GVGLASYLLINFWYTRLCANQAAIKALVVNRVGDFGLSLGIFTTFYLFGSVDYEIVFSSA
NIYTNYSISFFGSSINTLTLIGIFLLIGAVGKSAQLGLHTWLPDAMEGPTPVSALIHAAT
MVTAGVFLIVRCSPLIDLSSDVLVLITLLGSSTAFFASIVGVFQNDVKRVIAYSTCSQLG
YMVFVCGLSYYNVGMFHLVNHAFFKALLFLSAGSVIHALSNEQDMRRMGSLANSLPITYA
AMLIGSLSLAGFPFLTGFYSKDLIIEITQISYYSNLQITSGVYACWLANISVLFTSFYTF
RLIFLTFIKNTNSYRKHIENIHESPLLILVPLILLAISSIFVGFLTKDLFVGVGTPFWGN
AINILPTSCNLLEVEFMPYLIKWLPFVLSFMGAVLAYIINVGVLKNSTQFAYNHLFRKLA
FSLNKKLYWDKLYNSVIVSPLMHFGYNISFKNLDRGFIELVGPYGISRTIKNWSTKVIKI
QTGQVTHYIFFVIFGLCFLLLLVPVWDFLAFLVDVRLLVFCFIALFVA--------MQIT
NLLVWTSLIPLCGAILLIFIPRSYSNLIRNIAFATAQLVFIYSILLWLCFESTTSLFQFI
YTINWFPSYNIYYTIGIDGISLFFIILTTWLITVCILISWNMPNSQIKEYLICFLLLEAI
LIQVFCVLDVIFFYIFFESVLIPMFLIIGVWGSRERKIRAAYQFFIYTLAGSLLMLLAIL
IIYFQQGTTDIQVLWNINFDVRTQILLWLAFFASLAVKIPMIPFHIWLPEAHAEAPTAGS
VILAGVLLKMGGYGFLRFSLPMFPEASLYFAPLIYLLSIIAAVYASLTTIRQVDLKKIIA
YSSVSHMGFVTLGLFSFNSQGIEGSIILMLSHGLVSSALFLCVGILYDRHKTRLLKYYGG
LVQVMPIFSILLLFFTFSNIGFPGTSSFVGELLVLMGVFQFSPISTFLSAFSMILGAGYS
IWLFNRVCFGSLKPQYITNFQDISRREFCILFPLSVFVLWMGIYPEIFLSEIRCSSYNLI
AYFNMKLIKTLIPAFIKKKSYFYWFPRFSGLLLIPGFLFDIDILVLFQSFILLHASLGLE
VIIEDYLHIEIIKLQCLSLIKVLLILLVNLNILYLLMLFISSYDFYALLTEIYLLNAICA
LLIYGVILNTSYERGHPVIDYNISGLSTQTLIVSLWLIVCSNTPYLTSWNSLLVHDFLSF
GIKSTILAISLLWSLIIFSYNKLEKINLYEYWIVSMLAIVAMLFVSCSYDLLAMYLAIEF
QSIAFYILASFKRTSEFSTEAGLKYFVLGAFSSALLLLGISLLYGTTGLTNFGDLSKFFL
GTTLENSSFINITFFGVVLIEVALFFKISAAPFHMWSPDVYEGATTNVTSFFGILPKLAL
VSLIFRFFYFCCAEVVTLLNFTLIICALLSMIIGTFGALAQTKWKRFIAYSTISHVGFIV
AGFSTLEFNGAFGALFYILVYTLTSLAIFSIVLSFRCLAYPNTYQLRYLTGIVSLVKLNP
MLAGSLVAVLFSMAGIPPFPGFFAKAFVLFSLLQEQLIGLAIIAIFLSCISCFYYIRLIQ
MMYFTHTKTILIFYPIEKTTSTILSITMLLLVLIFLKIDLISNFVHCMLFL-----MFYN
IAINIIKVLTIIVPLLIAVAYMTLAERKVMAAMQRRKGPNVVGIFGLLQPLADGLKLFSK
ETILPSSANIFIFLAAPVLTFLLALLAWCVLPLDEGKVFSDLNIGVLYILAISSLGVYGI
ITAGWSSNSKYAFLGALRSAAQMVSYEVSIGLILINILLCAGTLNLTQIVLAQQNLWYII
PLFPIFIMFYISILAETNRAPFDLPEAEAELVAGYNVEYSAMGFALFFLGEYANMILMCS
LTTIFFFGGWLPLFNMLPFHWIPPVLWFGLKTTLLLFGFIWVRAAFPRYRYDQLMRLGWK
IFLPLSLGWVLVVSGILFSFDWLPMNILYNEYSAILTFFAVAFLISLIILILSYILNPQQ
SDQEKVSAYECGFNPFDDARATFDVRFYLVAILFLIFDLEISFLFPWSLVLGQLPSFGFW
SMIVFLAILTLGFIYEWKKGALEWEMNVTLQSAKMIGAGLATIGLTGVGAGVGIVFGSLV
IAYSRNPSLKNELFGYTILGFALTEAIALFALMMAFLILFTMTTTTLFWIFSIISLISAC
MVVSLSNAVYSVLFLIVVFCNTASILLLLGAEFLSFLFLIVYVGAIAVLFLFVVMMLNVK
IDGVKINYSTIFLIGILISLILFIQIWTALQSDIEAYANIGVLLSQNNFPTIVSWIQETE
LPSNTESIGLILYTSYSLVFIMCAFILLLAMIGSIVLTMNQRSGVKKQQITLQLYRNQNK
VVRFIDLRKN----------------MRLIKKPLFNIVNNHLIDYPTPINIHYAWNFGFL
SAMCLIIQIVTGIFLAMHYTPHVDLAFISVEHIMRDVNFGWLLRYIHANGASMFFIVVYI
HIFRGLYYGSYAAPRQFVWVIGVIILLLMIITAFIGYVLPWGQMSLWGATVITNLVSAVP
LVGDSIVAWLWGGFSVDNATLNRFFSLHYLLPFVIAAASLVHLAALHQEGSGNPLGIDAS
SDKIPMYPYFIVKDLLGIVAFIIFFSFFVYFSPNLLGHPDNYIEANPMVTPAHIVPEWYF
LPFYAILRSIPHKLGGVICMIFAIVVLALLPWIHSTEIRSSRFRPIYRSLYWSMAACCLI
LGWIGGMPVEDPYIIIGQIASIYYFFYFLVILPLLGSLEKFLLSYKIN--MKLFKKISFQ
LV-SN-NDLDLKFLRIYRWTPSNQTIAHFSTHPIHTKSCGPMVLDALIKIKDEQDSSIAF
RRSCREGICGSCSMNINGTNTLACLQPLNTNTNTITIYPLPHMYIIKDLVPDLSNFYAQY
KYIKPWLINYASSKTEYLQSEKDRSELNGIYECILCACCSASCPSYWWNHDKYLGPAILL
QAYRWLADSRDIKTQDRLALLGGKSKLFKCHTIMNCSRTCPKSLNPGKAIASIKHSISNS
------MITQLYCENYTFFLFLVGVLGIFLNQKSIIIIIMSLEIMFLSVSFNFIFFSIYL
DNIVGQLFALAILTVAASESSIGLAILVVYYRIRSTITIELMTLTKG------------M
YNINRPISPHLTIYNPQRSSIFSIWHRISGVIMLVLIVSPIFLLNQVHFSYVTIFSIHSL
VDYLFSPWLLTSVRWVVSTIFLYHVSNGIRHFFWDSVKHVNTRKMYKDSNYLLLFVLIVN
IIQLYIQF----------MGILFLSFSSNNIHLLLTDCKGKIKSWTTAGKSRPKGVKKNL
SLSSSEITQFLETKTKKFNYTSLHVRIKGWGKNKKNIFKILKQSKLKFISIIDITTCPHN
GCKIPRKRKL------------------------MKRFNTKNNPTRQHK-NTKKHINQTS
HLVKRGQLGLRSLAYKQVDITQINSIQKKIQKEIKVIEKKSNLGRIKLWFYMLPKNAVTK
FSPETRMGKGKGAIVSHCCYIKPGQLLFELSNLPKLKSLELLSCVKSSLSFKTQSFFRFH
----M-GQKVNPRGFRIGVNDIWNIESQCYGKGFKNQKKIYIKALPVINCLNNHFESKAF
IKGNVQSKINDNRWEYNVQYVPSLAKQDCSVLTFE-----IS--DIELKKYNATFWYQNG
ALLCGFIKSALKKGLAFRKIINIIKMLFFNKKKHQIVLKTASGIQFYEFTGIKIKYAGRF
GGSRSRMSSSIVFRLGAVSLQKLETYIEFFETPLYTKQGSCNLQVWMAYKTI--
>Bmitochondria_corrected
MQSPFIFYLIELKFRSIYFLFSF--INCLIIIISYHEAIFFLKIHIFYFINNNNFIAIHI
AELFETSMYIAFNLALIINFPFGYYHC----------SRFFKSS*YKSQT*FFANMQIFT
ATIFIISIFASYF*FLPFAYKFLDT*SITTNYAFKVQLETRIKTYIYWTFQTAFVLSNLL
FVIFNRLTYSYLTDNMINLHVSLREYKKYSILFVCLLTSLCTPSEGFMQLVTNCSLILLL
EIFFFVTCVFFAK-------------------NNV---*MSTLQQKIKHPRKKKQTKNKT
PALNKSPQRKGVCTKVYTINPKKPNSAERKVAKIRLSTGRFIIGYIGGEGHNLQEHSVVL
VRGGRVKDLPGVRYHIVRGIHDLQAVFKRKNARSKYGKKRI-----------------LL
TQLLHIKTVFSDSAENWQLGFQDPATPIMEGIINLHHDFMFFICAISIFVS*ILARTL*H
YH*TKNQYPSAMVHGTAIEII*TITPSLTLLAIAVPSFALLYSMDEIIAPAITIKTVGHQ
*Y*SYEYSDYTNEDDNTIMFESYMIPEEDLTLGQLRLLEVDNPMVIPVNTHVRLIITAAD
VLHS*AVPSLGIKCDAVPGRLNQSSLFVKREGIFYGQCSEICGVNHGFMPIVVEAVSLPN
YIS*VANKLSE*MLNSTNLNFIKTAKQFQRHPFHLVDPSP*PVTAAIAAFSCALGGVMYM
HAYNNGGYLLFSGFSLLLFTMFS**RDVTREATFSGHHTGAVQKGLRYGVI-LFIVSEVL
FFFAFF*AFFHSSLAPSIDIGSM*PPKGIIVFSP*EVPFLNTIILLLSGCSVT*AHHSIV
AGYKKQATVSLIITIILAAIFTGFQGFEYSVANFTLSDGVYGSTFYMATGFHGFHVFIGT
IFLSICLFRLTKFHLTQQHHFGFEAAA*Y*HFVDVV*LFLFISIY**GGI*MTKIIHLPN
IKITF*HVLAFFIILCYHNIYIFTEESVLLFCFIA*LNIT*NYISPQINTSLSERGKKIS
ANFQHVTNDNIIT*KKYRQGYLLKTLHIPVLKNAIFYLTQLIKTIFFLESKSSTLQSITP
YLKRLHIAKDLETKLTKISYIAICQRMQDVVVVRSFYANQLKIKSFSSESKLDLFERIRK
LKIGV*MCSIKKIFFLASPLEQFEIIPLLPVELFGLNVSLTNASLFLILSVTLSIF*FML
VIHKNKLVPGN*QSVKEMFYDTTLTLVTDNLGKKGYSYFPFIFTIFTIILYCNLIGMVPY
SFTVTSHIAFTFGLALSIYLGTNIIGFRTHGIKFFTIFLPKGVPLFIVPLVVAIEFVSYI
VKVFTISIRLFANMTSGHTLLKIIAGFV*TMISIGGIFLYLQIIPLILLLALVGLEIGIA
FLQAYVFTLLTCIYLNDVLEMH*MPQLDRIVIFSQIF*LFFTFLISYIVYTHFILSNLLK
-IFLIR*WKLRKDITQIALKLRLTN-FLIDSNIKTLRRTYATIKNILIYLTKNLIIKNQN
KSKLILNDLNFMILKISLETSLYSSKRIIKSGTYSH*T-MYLLIIALPLVGTIVTGLGGR
*LGRKGSNIFSTTCVILCFFFSLVAFFEVGLCGIPCYLSLSP*ISSGALNIS*GFLFDSL
TTTMLVVITSISSLVHLYSIQYMEFDPHCPRFMSFLEIFTFFMILLVTADNFVQMFLG*E
GVGLASYLLINF*YTRLCANQAAIKALVVNRIGDFGLSLGIVAIFYLFGSVDYEIVFSSV
NIYVNYSIGFFGFSLNFLTLIGVFLLIGATGKSAQLGLHT*LPDAMEGPTPVSALIHAAT
MVTAGIFLIVRCSPLIDVSSNVLFLITILGSSTAFFASIVGVFQNDIKRVIAYSTCSQLG
YMIFVCGLSYYNVGMFHLVNHAFFKALLFLSAGSVIHALANEQDMRRMGSLLNSLPITYA
AMLIGSLSLAGFPFLTGFYSKDLIIELTQISYYSNLQITFGIYAC*LANISVFFTSFYTF
RLIFLTFIKNSNSYRKYIDNIHESPPLILIPLILLSIASIFVGFLTKDLFVGVGTSFWGN
SINILPSACNFIEVEFMSSFIK*LPFILSSAGAIFAYVISVGFLKNNIQFAYNYKFKKLA
FLLSKKLY*DKLYNS*IVFPLINFGYNVSFKTMDRGFIELVGPYGISRTIKN*SVKIIKI
QTGQLTHYVFFIISGLCFLLLLIPF*SFLELLIDVRLIAFCFLALFVV--------MQVT
NLLV*TSLIPLCGVIVLIFIPKFYSNLIRNIAFATSQLAFVCSLLL*LCFDSTTSLFQFI
YSVN*FPLYNIYYTIGIDGISLFFILLTT*LITVCILIS*NMPNSQIKEYLICFLLLEAI
LIQVFCVLDVLFFYIFFESVLIPMFLIIGV*GSRERKIRAAYQFFIYTLAGSLLMLLSIL
VIYFQHGTTDIQIL*NINFNIRTQILL*LAFFASLAVKIPMIPFHI*LPEAHAEAPTAGS
VILAGVLLKMGGYGFLRFSLPMFPEASLYFAPLIYLLSIIAAIYASLTTIRQVDLKKIIA
YSSVSHMGFVTLGLFSFNSQGIEGSIILMLSHGLVSSALFLCVGILYDRHKTRLIKYYGG
LVQIMPIFSILLLFFTFSNIGFPGTSSFVGEFLVLIGLFQFSPVSTFLSAFSMILGAGYS
I*LFNRICFGNLKLQYITSFQDISRREFCILFPLSIFVL*MGIYPEIFLTEIHCSSYNLI
AYFNMKLIKIIIESVLKKKDLFY*FPRFLGLLLIPGFIFDIEILIFFQSLVVLHANLGVE
VIIEDYLHIEIIKLQYLFLVKVFSILMVGLNILYLLMLFISVYDFYALLTEIYLLTAICA
LLIYGIILNTSSNRGTPVIDCNIGKLSSQTILIGLWLTIYSNTPYMTS*NFLLIHDFLSF
GIKGIILVISLL*SFIIFSYNKKEKINFYEY*IVSMLAIVAMIFISCSYDLLTMYLAIEF
QSIAFYILASFKRTSEFSTEAGLKYFVLGAFSSALLLLGISLLYGTTGLTNFGDLSQFFL
GISLENSFFISTIFFSIILIKVALFFKISAAPFHM*SPDVYEGAPTNVTSFFGILPKLAL
VSLLFRLYFFCYAEVITSLNLTLIICAILSMLIGTFGALIQTK*KRFIAYSTISHVGFIL
AGFSTLNFNGAFSVLFYIIVYTLTSLATFSIVLAFRCMFYPTTYQLRYLTDVISLTKLNP
VLASSLVIILFSMAGIPPFPGFFAKAFVLLSLLHEQLIGLAIIAVILSCISCFYYIRLIQ
MMYFANMKTVLIFYPIDKEKSIIISVTILFFVFIFFKIDLLSNFVYCMLFL-----MFYS
IIINIIKVLTIVLPLLIAVAYMTLAERKVMAAMQRRKGPNIVGIFGLLQPLADGLKLFSK
ETILPSSANIFIFLAAPILTFLLALLA*CVVPIGEGKVFSDLNIGVLYILAISSLGVYGI
ITAG*SSNSKYAFLGALRSAAQMVSYEVSIGLILINVLLCAGTLNLTQIVLAQQNL*YII
PLFPVFIMFYISILAETNRAPFDLPEAEAELVAGYNVEYSAMGFALFFLGEYANMILMCS
LTTIFFFGG*LPLFNIFPFY*IPSVI*FGLKTTLLLFGFI*VRAAFPRYRYDQLMRLG*K
IFLPLSLG*VLLVSGILFSFD*LPMNIIYNEYSSILTFFAVAFLISLVILILSYVLNPQQ
SDQEKISAYECGFNPFDDARATFDVRFYLVAILFLIFDLEISFLFP*SLVLGQLPSFGFW
SMIIFLAILTLGFIYE*KKGALE*EMNITLQSAKMIGAGLATIGLTGVGAGVGIVFGSLV
IAYSRNPSLKNELFGYTILGFALTEAIALFALMMAFLILFTMTSTTLF*IFSMISLISAC
MVVSLSNAVYSVLFLIIVFCNTASILLLLGAEFLSFLFLIVYVGAIAVLFLFVVMMLNVK
IDGVKINYTTIFLIGILISLVLFIQI*IAFQSDLEAYSNIGKFLLTNNLPTITS*IQENN
LPSNTESIGLVLYTSYSLVFIMCAFILLLAMIGSIVLTMSQRSNVKKQQITLQLYRNQNN
VVRFLHLRKN----------------MRLIKKPLFNIVNNHLIDYPTPINIHYA*NFGFL
SAMCLIIQIVTGIFLAMHYTPHVDLAFISVEHIMRDVNFGWLLRYIHANGASMFFIVVYI
HIFRGLYYGSYTAPRQFV*VIGVIILLLMIITAFIGYVLP*GQMSL*GATVITNLVSAVP
LVGDSIVA*L*GGFSVDNATLNRFFSLHYLLPFVIAAASLIHLAALHQEGSGNPLGIDAS
SDKVPMYPYFIVKDLLGIVAFIIFFSFFVYFSPNLLGHPDNYIEANPMVTPAHIVPE*YF
LPFYAILRSIPHKLGGVICMIFAIIVLALLP*IHSTEIRSSRFRPIYRVLY*SMVACCLI
LG*IGGMPVEDPYIIIGQIASAYYFLYFLVILPLLGNLEKFLLEYKIN--MKLLKKISFQ
NT-SN-NNLDLKFIRIYR*TPSSQTKAYFSVHPIDIKNCGPMILDALIKIKDEQDSSIVF
RRSCREGICGSCSMNINGINTLACLQPLNTNNSIITIYPLPHMYIIKDLVPDLSNFYAQY
KYIKP*LMNEISLKTEYLQSEKDRSELNGMYECILCACCSASCPSY**NHDKYLGPAILL
QAYR*LADSRDNKTQYRLKLLTGKSKLFKCHTIMNCSKTCPKSLNPGKAIASIKHRISYC
-----*MITQLYCENYTCCLFLVGVLGIFLNQKSIITIIMSLEMMFLAVSFNFIFFSIYL
DNIVGQLFALAILTVAASESSIGLAILVVYYRIRNTITIELMTLTKG------------M
NNINRPLSPHLTIYNPQKSSIFSIWHRISGVFMFTLINSFFFLLNQAYFSYTISFFQNFL
EDYTISNLLLFSMKLLVSVIFLYHITNGIRHFL*DSVIHVSTKKVYQDSNFLLFFIFINV
ILQFYVKF----------MGILFLSLSSNNIHFLLTNSAGQIKS*TTVGKLRSKGVRKTL
VIPSFEIIRFLEKKTKELNYSFLHLRIKG*GNHKKNIFKLLKQSKLKFVSIIDVTTCPHN
GCKISRNRRL------------------------MKRFNTKNNLTRQHK-SLKKSINQTN
HLVKRGLFGLRALEFKQVDIRQVNSIKKAILKEIKKLEKKSGTGKIKM*FYMLPKSAVTK
LSPETRMGKGKGPIVS*CCYIRPGQLLFELSNLSKKKAIELLSTVKNSFSFKTQSLFKIY
*---M-GQKINPQGFRVGVNNL*FAENQCYGKSFKNPKNLYKKSIFATNYLNQHFESKTL
AKSKPQLKIIDNK*QCNLQYTSLLPKNDFDPQILKKLISKFL--IIKLQSYNTPF*YQNG
ALLCEFITYCLKKGFAFRKAINFLKFLFIDKKNHKIVLKTVSGIQLFEFTGLKIKYTGRF
GGSRNRMSSSTTFRMGAVPLQKLETHIEFNEILLYTKQGICNLQV*MAYKII--
>Porphyra_crispata_mt
MQVPLHLYFIEIKFRLLYFFFSC--FSCFIIVFNYHETIFFFSTYSLFFINKGKFITTHI
AELFATHMYVSFNAVTFINFPYAYYHC----------RQFLSSSWYKSQMWFFKNLQIYS
FISVLLSLFACYFAILPYAYVFLDTWTITIIHVFQIQLEARIETYIWTTLQTTCLLSNLT
YLFLARIIYSFLIDNMMNLHIFYRKNKKSTLFFVCLATSICLPPETIIQILFIISAILLS
ELFFFITCVFFAK-------------------NNV----MSTIQQKIKYPRKSKSTKIKA
PALNGAPQKKGVCTKIYVTNPKKPNSAERKVAKIRLSTGRFVIGYIGGEGHSLQEHSIVL
IRGGRVKDLPGVRYHIVRGIYDLQAVASRQNGRSKYGKKLLTSK--------------ML
TQLFYNQVIYSDSAEDWQLGFQDPATPIMEGIINLHHDFMFFICGISIFVSWILVRTLWH
YQWTKNEYPSAMVHGTIIEIVWTITPSITLLAIAIPSFALLYSMDEIIAPAITIKTVGHQ
WYWSYEYSDYMNEENNTIMFESYMVPEEDLTLGQLRLLEVDNPMVIPVNTHVRLIITAAD
VLHSWAVPSLGIKCDAVPGRLNQSSLFVKREGLFYGQCSEICGVNHGFMPIVVEAVSLPN
YISWVANKLSE-MTNTTNLNFIKTAKQLQRHPFHLVDPSPWPVTAAIAAFSCALGGVMYM
HAYNNGGYLLLSGFLLLLFTMFSWWRDVTREATFSGHHTGAVQKGLRYGVL-LFIVSEVL
FFFAFFWAFFHSSLAPSIDIGSMWPPKGIIVFSPWEVPFLNTIILLLSGCSVTWAHHSIV
AGYRKQATISLVITIILATIFTGFQGFEYSVANFTLSDGVYGSTFYMATGFHGFHVFIGT
IFLSICLGRLLKSHLTQQHHFGFEAAAWYWHFVDVVWLFLFISIYWWGGT-MTKITSLFN
VKFTFLHLSFFLIIICYHNIYIFTEESVLLFCFIAWLNITWNYVSPQINNFFEERRNKIN
LNFQHVANNNIITWKKYRQGYSLKKAHEKVLNSIIPYLIQLIKTLLFLESKSSTLQSIAP
YLKRLYIVKDLETKLTKISYVTTCQRIQDMAVIRNFYSNTLKINSFYSESKLDFFERVRK
LEIGC-MYNINKLFFLASPLEQFEIIPLLPLEVFGLNISVTNTSLFLMLSVVLSIFWFSL
VIYKNKLVPTNWQSMKELFYDVTITLVQDNLGKKGLAYFPFIFTIFTIILYCNLVGMVPY
SFTVTSHIAFTFGLAFSVYIGINIIGFQTHGIKFFTIFLPKGVPLFIVPLVVAIEFVSYI
VKVFTISIRLFANMTSGHTLLKIIAGFVWTMISIGSVFLYLQIIPLILLLALVGLEIGIA
FLQAYVFTLLTCIYLNDVLEMH-MPQLDRVIIFGQIFWLFFIFLATYIVYTHFILSNFLK
-ILLVRWWKLKKDITQIALKLRLTN-FLIDWNIQMLRKIYAVTKRILITLAKRLTQNHFN
KPKLALNDLNFLVIKVSLETALYSNKSITKAGTYSYWT-MYLLIVVLPLVGTLATGLGGR
WLGRKGANVFSTVCVFMCLFFSLIAFFEVGLCGVPCYMSVGTWISSGALKISWGFLFDSL
TTTMLVVITSISSLVHLYSIQYMEYDPHCPRFMSFLEIFTFFMIVLVTADNFVQMFLGWE
GVGLASYLLINFWYTRLCANQAAIKALVVNRVGDLGLSLGIFSIFYLFGSVDYELVFSLA
SLYKDYNVHFLGFSINFLTLIGFFLLIGAVGKSAQLGLHTWLPDAMEGPTPVSALIHAAT
MVTAGVFLIVRCSPIINLSSNILFLITIIGSSTAFFASIVGVFQNDIKRVIAYSTCSQLG
YMVFACGLSYYNISMFHLVNHAFFKALLFLSAGSVIHALSNEQDMRRMGSLATNLPITYS
AMLIGSLSLAGFPFLTGFYSKDLIIEITQISYYSNLQINFGVFACWLANISVFFTSFYTF
RLLFLTFIKNSNNYRKHMDNVHESSLLILLPLILLGIASIFVGFFTKDLFVGIGTPFWKN
AINILPSSCSLLEVEFMSHLIKWLPFILSVFGAIFAYTINVGWLKNNIKFAYMYMFRKLA
FLLSKKIYWDKLYNSIIVSSLMNFGYTVSFKNIDRGFIELLGPYGISRIIKNWSMKIIRI
QTGQVTHYTFFVVFGLCLLLLLIPVWSFLEFFLDIRLFTFCFLALFVA--------MQIT
NLLLWTALIPLCGVILLLLIPGCYFNLIRNIAFIVAQLTFVCSILLWLCFELKTSLFQFI
YTINWFPSYNIYYTIGIDGISLFFIILTTWLITTCILISWNMPNKRVKEYLICFLLLETI
LIQVFCVLDVLFFYIFFESVLIPMFLIIGIWGSRERKIRAAYQFFIYTLAGSLLMLLAIL
VIYFQHGTTDIQMLWNVNFNIRTQILLWLAFFASLAVKIPMIPFHIWLPEAHAEAPTAGS
VILAGVLLKMGGYGFLRFSLPMFPEASLYFAPLIYLLSVIAAIYASLTTIRQVDLKKIIA
YSSVSHMGFVTLGLFSFNSQGIEGSVVLMLSHGLVSSALFLCIGILYDRHKTRLLKYYGG
FVQIMPIFSLLFIFFTFSNIGFPGTSSFVGELLILIGVFQLSPISAFLSAFSMILGAGYS
IWLFNRICFGSLKLQYIKNFQDVSRREFYILFPLSVFILWMGVYPEVFLKALHCSSYNLI
AYFNMKFNKTFILSSVSKNVYFFWLPRIFGLLLLPGFLFDIEILILFQSLIFLHASLGLE
VIVEDYLHVIITKLQYVALIKMLSILLINLNILYLLMLLISSYDFYILFTEIYFLNAICA
LLIYGVIFNTSYNRGTPVLDYNIGGLCTQILIIGMWLTLCSQGPYIISWNALLVHDFLSF
GIKSIIIVISLLWSLTIFSYNKIEKINFYEYWIVSMLAIIAMLFISCSYDFLSMYLSIEF
QSIAFYILASFKRTSEFSTEAGLKYFVLGAFSSALLLLGISLLYGITGLTNFGDLSKFFL
SISAENFIFINTILFSIVLIEVALLFKISAAPFHMWSPDVYEGAPTNVTSFFGILPKLAL
VSLMFRIIFLILPSIFAHLNFTVIICAILSMIIGTFGALAQAKWKRFIAYSTISHVGFIL
AGFSTLEFNGAFSALFYILIYVLTSLIIFSILLSSRCWSYPTTYQLRYLTDVVNLVITNP
ILAGSLIIVLFSMAGIPPFPGFFAKMFVLLSLLKEQLIGFAIIAVSLSCISCFYYIRLIQ
IMCFSHVKTILIFYPIEKEKAIILSFNLLLFTLIFLKIDLISNFVYCMLFF-----MFYN
ITINIIKVLAIILPLLIAVAYMTLAERKVMAAMQRRKGPNVVGIFGLLQPLADGLKLFSK
ETILPSSANIFLFLFAPVLTFLLALLAWCVLPLDEGKVFSDLNIGVLYILAISSLGVYGI
ITAGWSSNSKYAFLGALRSTAQMVSYEVSIGLILITILLCAGTLNLTQIVLAQQNIWYII
PLFPIFIMFYISILAETNRAPFDLPEAEAELVAGYNVEYSAMGFALFFLGEYANMILMCS
LTTIFFFGGWLPLFNILPLYWIPPVLWFGFKTTVLLFGFIWVRAAFPRYRYDQLMRLGWK
IFLPLSLGWVLLVSGVLFSFDWLPMNVIYNEYFVVLIFFTVALFISLIILILSYVLNSQQ
SDQEKVSAYECGFNPFDDARATFDVRFYLVAILFLIFDLEISFLFPWSLVLGQLPFFGFW
SMIFFLAILTLGFIYEWKKGALEWEMNVTLQSAKMIGAGLATIGLTGVGAGVGIVFGSLV
IAYSRNPSLKNELFGYTILGFALTEAIALFALMMAFLILFTMTSTTLFWIFSIISLISAC
MVVSLSNAVYSVLFLIIVFCNTASILLLLGAEFLSFLFLIVYVGAIAVLFLFVVMMLNIK
TSNVKINYSTIFLIGIFISLILFIQIWTILQSDFEAYSNINISLVSSNFLLITSWIQENN
LPSNTESIGLILYTSYSLIFIMCAFILLLAMIGSIVLTMNQRIGVKKQQISLQLYRNQNK
VIRFLNLRKN----------------MRLIKRPLFNIVNNHLIDYPTPINIHYAWNFGFL
SAMCLIIQIVTGIFLAMHYTPHVDLAFISVEHIMRDVNFGWLLRYVHANGASMFFIVVYI
HIFRGLYYGSYTAPRQFVWVIGVIILLLMIITAFIGYVLPWGQMSLWGATVITNLVSAVP
LVGDSIVAWLWGGFSVDNATLNRFFSLHYLLPFVIAAASLVHLAALHQEGSGNPLGIDAS
GDKVPMYPYFIVKDLLGIVTFIIFFSVFVYFTPNLLGHPDNYIEANPMVTPAHIVPEWYF
LPFYAILRSIPHKLGGVICMIFAIVVLALLPWIHSTEIRSSRFRPIYRTLYWSMAACCLI
LGWIGGMPVEDPYIIIGQIASLYYFFYFLIILPFLGTVEKFLLSYKIN--MKLFKKITFQ
SA-FY-NHLNLKFFRIYRWTPIDQKQSRFSVHPIHVKNCGPMILDALIKIKDEQDSSLAF
RRSCREGICGSCSMNINGVNTLACLQPIKTNTDIITIYPLPHMYIIKDLIPDLSNFYAQY
KYIKPWLINKSFSQVEYLQSEKDRSELNGIYECILCACCSASCPSYWWNHDKYLGPAILL
QAYRWLLDSRDTNTKNRLKLLKGKSKLFKCHTIMNCSRTCPKSLNPGKAIASIKHSMSCR
------MITQLYCENYTFFLFLVGVLGIFLNQKSIIIIIMSLEIMFLSVSFNFIFFSIYL
DNIIGQLFALAILTVAASESSIGLAILVVYYRIRNTITIELMTLTKG------------M
QNLNRPISPHLTIYNFQKTSTFSIWHRISGIILFVSTTCFIFFLNNVYFSYTIILFTKSI
FEYILFNWLLVSCKLLIIITFLYHSINGMRHLFWDSVIHVNILKMHEDGNILLFFVILAA
LFQFYVEL----MQNQAHIGILFLSFSLNNIHFLLTDCTGQIKSWTTARKSRSKGAKKNL
PLSSFELIKFLEKKTKDLNYAFLHVRIKGWGHNKKNVFKILKQSRLKFISVIDTTTCPHN
GCRIPRKRKL------------------------MKRFNTKNNFTRQYK-TVKKNVNQTS
HLVKRGEFGLRSLEYKKVDIKQIQNIKKLIQKEIKSVEKKTNVGKIKVWFYMFPTKATTK
LSSETRMGKGKAPIVSQCCYVRPGQLLFELANLSKSKTSELIFCVTNALSFRTQPLFKFY
----M-GQKVNPRGFRIGINNLWRMESQCYGKNFTNTRKLYKKTLPSTNYLNKLFESKML
TKGEVYSRILDNKWYCNVSYAPLVFVNDVSIQFPQKSLSVLL--NIEVQNYKKKFWHQNG
SLLCEFIKFALQKGLPFRKIVVIVKTMFLNKKHYNLVLKTVCGTQFLEFIGLKIKYAGRF
GGSRSRMSNNVIFRTGSVPLQKIGIYIEFYEMPLYTKQGVCNLQVWMAYKKSTT
>Pyropia_endiviifolia_mt
MQIPLRFHLTEVKWRFYYFCFSFGSYICLIIILNYHEVMFFWGTYSFSFVNEGKFITTHI
AELFATSMYISINIGFFTSFPYAYYHC----------SSFFGSSWYKSQIWFFTNLQLFL
FIAFWTSIFLSYFVILPYAYAFLDTWTITTIYAFKVQLEARIETYVYWMFQTTCLLSNIT
CAFLGRLMYFFLVDNMINLHISYRKNKNYILFFIFSVFSVCLPPENWIQLLNFMYVMLFY
ELFFFLRVLFLQKIMSKSGFEPLTQRFSIFCSNHWAIQTMSTLKQKIKYPRKRKNSKVKT
PALNKMPQKKGVCTKVYTTNPKKPNSAERKVAKIRLSTGRFVIGYIGGEGHNLQEHSVVL
IRGGRVKDLPGVRYHVIRGTYDLQAVAIRKNGRSKYGKKRV---MLKKNIILLFLGLILW
TQLFYSHILLSDAAEDWQLGFQDPATPIMEGIINLHHDFMFFICAISIFVSWILVRTLWH
YHWTKNEYPSAMVHGTAIEIIWTVTPSITLLAIAVPSFALLYSMDEIIAPAITIKTVGHQ
WYWSYEYSDYTNADDSTILFESYMIPEEDLTLGQLRLLEVDNPMVIPVNTHVRLIITAAD
VLHSWAVPSLGIKCDAVPGRLNQSSLFVKREGLFYGQCSEICGVNHGFMPIVVEAVSLPN
YISWVANKLSE-MTNITNLSFIKTAKQLQRHPFHLVDPSPWPITAALAAFSCALGGVMYM
HAYNNGGYLLLSGFSLLLFTMFSWWRDVTREATFSGHHTGAVQKGLRYGVI-LFIVSEVL
FFFAFFWAFFHSSLAPSIDIGSMWPPKGIVVFSPWEVPFLNTIILLLSGCSVTWAHHSIV
AGYKKQATTSLIITVILAAIFTGFQGFEYSVANFTLSDGVYGSTFYMATGFHGFHVFIGT
IFLSICLFRLLKSHLTQQHHFGFEAAAWYWHFVDVVWLFLFISIYWWGGT-MTKITNLPN
IKLTLLHVAAFFIIICYHNIYIFTEESVLLFCFITWVNITWNYIAPQINKLLKERGHNIQ
INFKHVTNDNVITWKKYRQGYLLKTAHVKVLNNAIPYLTYLIKSFLLLGSKSSTLQSITP
YLKRLNIVKDLEIKLTKISYITICQRIQNMATIRNFYSNQLKIKSFHSESKLDLFERIRK
LEISA-MYNINKSFFLASPLEQFEIIPILPIELSGFNISITNASLFLMLSVALSIFWFGL
VIYKNKLVPRNWQSVKEIFYDTTLTLVQDNLGKKGYAYFPFIFTIFTIILYCNLIGMVPY
SFTVTSHIAFTFSLALSIYIGINIIGFRTHGIKFFTIFLPKGVPLFIVPLVVAIEFVSYI
VKVFTISIRLFANMTSGHTLLKIIAGFVWTMISIGGIFLYLQIIPLILLLALVGLEIGIA
LLQAYVFTLLTCIYLNDVLEMH-MPQLDRVIIFGQIFWLFLTFLAAYIIYTHFVLTNLLK
-IFLVRWWKLRKDTTQIVLKQRLTN-FLINSNIQMLRKIYFTIRNILISLSKKTAQNNLN
ISKLALNDLNSLIIKISLETALYSNKSIIKSGTYSHWT-MYLLIVALPLVGTLVTGLGGR
WLGRKGANLFSTMCVVLCCCFSLIAFFEVGLCGVPCYLSLSPWISSGALKISWGFLFDSL
TTTMLVVITSISSLVHLYSIQYMEYDPHCPRFMSFLEIFTFFMIVLVTADNFVQMFLGWE
GVGLASYLLINFWYTRLCANQAAIKALVVNRVGDFGLSLGIFSIFYLFGSLDYELVFASA
SLYTNYNIYFFGLPINFLTLIGIFLLIGAVGKSAQLGLHTWLPDAMEGPTPVSALIHAAT
MVTAGIFLIVRCSALIELSSSVLFLITILGSSTAFFASIVGVFQNDIKRVIAYSTCSQLG
YMLFVCGLSYYNVGMFHLVNHAFFKALLFLSAGSVIHALSNEQDMRRMGSLRNNLPITYA
AMLIGSLSLAGFPFLTGFYSKDLIIESIQIPCYSNLQITFGIFACWLANISVFFTAFYTF
RLLFLTFIKNSNSYRRHIENIHESPVLILIPLILLSLASIFIGFLTKDLFVGVGTTFWGN
GLNILPTSSSLLEVEFMPYFIKWLPFVLSVTGALLAYTINLGVYKNNIQFAYNQVFRKLA
FSLNKKLYWDKLFNYLIVSSLMKFGYIVSFKNINRGFIELLGPYGISRTITNWSIQTIKI
QTGQVTHYTFFVVLGLGFLLLFVPLLSLSGLPSDIRLLTFCFLALFVA--------MQTI
NLLLLTSFIPLSGAILLILTPRSYFMLIRNIAFVVAQLTFVCSILLWLCFESKISLFQFV
YTINWFPLYNIYYTIGIDGISLFFIVLTTWLITACILISWNMPHNQIKEYLICFLVLEAI
LIQVFSVLDVIFFYIFFESVLIPMFLIIGVWGSRERKIRAAYQFFIYTLAGSLLMLLAIL
VIYFQHGTTDIQILWNVNFDVQTQILLWLAFFASLAVKIPMVPFHIWLPEAHAEAPTAGS
VILAGVLLKMGGYGFLRFSLPLFPEASLYFAPLIYLLSIIAAIYASLTTIRQVDLKKIIA
YSSVSHMGFVTLGLFSFNSQGIEGSIILMLSHGLVSSALFLCIGILYDRHKTRLLKYYGG
LVQVMPIFSVFLLFFTFSNIGFPGTSSFVGELLVLIGLFQFSPLATFLSAFSMILGAGYS
IWLFNRICFGSLKLQYITNFQDISRREFFILWPLSIFILWMGVYPEVFLNAIHCSSYNLI
TYFNMYFIKTFTLAHKKKEASFYWLPRVFGLLLIPGFLFDIENFILFQSLAFLHASLGLE
TIIEDYVHIEIIKLQCLSLIKVFSILLINLNILYLLMLFISSYDFYALLTEIYFLNTVCA
LLIYGVILNTSNNRGTPVIDCNIGGFLSQILVIGLWLTLCSNAPYIISWNSLLIHDFLAF
GTKIIILTISLLWSLIIFSYNKVEKINFYEYWIISMLAIIAMIFISCSYDFLAMYLSIEL
QSIAFYILASFKRTSEFSTEAGLKYFILGAFSSALLLLGISLLYGFTGLTNFGDLSKFFL
GISAENCTFVKTISFSIILIEVALLFKISAAPFHMWSPDVYEGAPTNVTSFFGILPKVAL
VSLIFRIFFLAAPEIATQLNVTLIISAVLSMFIGTFGALAQTKWKRFIAYSTISHVGFIL
AGLSTLEFSGAFSALFYIFIYTLTSLAIFSTLLSFRCLSYPGTYQLRYLTDIRNLIKTSP
ILASSIILVLFSMAGIPPFPGFFAKAFVLLSLLQEQLIGLAIIAVILSCISCFYYIRLIQ
MVYFSPMRTILIFSPIEKEKAITLNLIMLLLLFTCLKIDLISNFVHCMLFL-----MFYN
ITINIIKVFTIILPLLIAVAYMTLAERKVMAAMQRRKGPNVVGIFGLLQPLADGLKLFSK
ETILPSSANIFIFLAAPVLTFLLALLAWCVLPLDEGKVFSDLNIGVLYVLAISSLGVYGI
ITAGWSSNSKYAFLGALRSAAQMVSYEVSIGLILINILLCAGTLNLTQIVLAQQNMWYII
PLFPIFIMFYISILAETNRAPFDLPEAEAELVAGYNVEYSAMGFALFFLGEYANMILMCS
LTTIFFFGGWLPLLNILPLYWIPPVLWFGLKTTLLLFGFIWVRAAFPRYRYDQLMRLGWK
IFLPLSLGWVLLVSGVLFSFDWLPMNVIYNEYAAILIFFTVAFFVSLIILTLSYILNPQQ
DDQEKVSAYECGFNPFDDARATFDVRFYLVAILFLIFDLEISFLFPWSLVLGQLPSLGFW
SMILFLAILTLGFIYEWKKGALEWEMNVTLQSAKMIGAGLATIGLTGVGAGVGIVFGSLV
IAYSRNPSLKNELFGYTILGFALTEAIALFALMMAFLILFTMASTTLFWIFSIISLFSAC
MVVSLSNAVYSVLFLIIVFCNTASLLLLLGAEFLSFLFLIVYVGAIAVLFLFVVMMLNVK
IEGVKINYSTIFLIGFFISILFCIQTWAALQLDFEAYANINVSLPSSDFLTITSWISEKS
LPSNTESIGLILYTSYSLIFIMCAFILLLAMIGSIVLTMNQRAGVKKQQISLQLYRDQSK
VVRFLDFRKIMGSSPILRPTKIKILFMRLIKKPLFNIVNNHLIDYPTPVNIHYAWNFGFL
SAMCLIIQIVTGIFLAMHYTPHVDLAFISVEHIMRDVNFGWLLRYIHANGASMFFIVVYI
HIFRGLYYGSYTAPRQFVWVIGEIFLLLMIITAFIGYVLPWGQMSLWGATVITNLVSAVP
LVGDSIVAWLWGGFSVDNATLNRFFSLHYLRPFVIAAASLVHLAALHQEGSGNPLGIDAS
SDKVPMYPYFIVKDLLGIVSFIVFFSFFVYFSPNLLGHPDNYIEANPMVTPAHIVPEWYF
LPFYAILRSIPHKLGGVICMIFAIVILALLPWIHSTEIRSLVLDPIFFFFF---------
--------------------------------------------------MKLFKKITFQ
TI-PY-NDLNLKFFRIYRWSPSNQTEARLSIYPIHTKNCGPMVLDALIKIKDEQDSSIVF
RRSCREGICGSCSMNINGINTLACLQPIKTKTNIITIYPLPHMYVIKDLVPDLSNFYAQY
KYIKPWLINEANSQTEYLQSEKDRSELNGIYECILCACCSASCPSYWWNHDKYLGPAILL
QAYRWLADSRDTHTQKRLELLGGKSKLFKCHTIMNCSRKCNQWKNPGKAIAAIKHSINRS
------MITQLYCENYTLFLFLVGVLGIFLNQKSIIIIIMSLEIMFLAVSFNFIFFSIYL
DNLIGQLFALSILTVAASESSIGLAILVVYYRIRNTITIELMTLTKGMVVKYPENVNYNM
RRINRPISPHLTIYNPQKASIFSIWHRISGVTMFVLVMSPFLILNTIYFSYMTTSFAQFL
VDYVVFNWFLVSCKLFISSIFFYHIINGIRHLFWDVVIHVNTIKMYKDSNILLSFLFAII
SAQFYAGF--------MYTGILFLSFSSNNIHFLLTDCTGQIKAWTTAGKSRSKGVKKNL
SLSFSELSNFLEKKTKDLNYTFLHVRIKGWGKNKKNVFKILKQSKLKFISVLDNTTCPHN
GCKISRKRKLMKLHYIQNKAYAIFKFGWHTKQFNMKRFNTKNNPTRQHK-AFKNTKNQTS
HLVKQGQFGVRSLEYKQVDIKQVNNIKFKMLKEIKVLEKKTSLGKVKVWFHMRPKQAVTK
LSPETRMGKGKGPIVSHCCYIRPGQVVFELSNLSKLKALELISSVQNSFSFKTQLLCKFY
----M-GQKVNPIGFRIGINNLWRMESQCYGKSFINPKRLYKKLLPTTNNLNKLLESKMF
LLGEIQSKIKDNKWQYSVQYVPLTSQNSLDIQACKKIVPSIF--SIDLLQYNTTVWYRNG
ALVCEFIKLLLKKGIAFRKIVNTIKITFLNNSKFKLVLKTVRGQQLFEFIGIKIKYVGRF
GGSRSRMSNSIAFRTGAVPLQKLNTYIEFHETPLYTKQGICNLQVWMAYKTI--
>Pyropia_nitida_mt
MQIPLHFYLNEIKWRFYYFCFSF--IICLIIILNYHEAVFFWSTYSFSFVNKNRFITTHI
AELFATSMYVSINIVSFINFPYAYYHC----------NSFFSSGWYKSQIWFFTNLQIFM
FIVLGISIFISYFTVLPYAYAFLDTWTITTIYAFKVQLEARIETYVYWMFQTTCLLSNTM
CFFLGRLMYLFLLDNMINLHIFYRKNKKYVLFLVFVGFFICLPPENMIQLYYFFFIVLFY
ELFFFITCLFFAK-------------------NNV----MSTLQQKIKHPRKRKNLKMKT
PALNKMPQKKGVCTKVYTTNPKKPNSAERKVAKIRLSTGRFVIGYIGGEGHNLQEHSVVL
IRGGRVKDLPGVRYHIIRGTYDLQAVANRKNARSKYGKKRT---MLKKNTVLLFLGLILL
IQLFYSRVIFSDSAEDWQLGFQDPATPIMEGIINLHHDFMFFICGISIFVSWILARTLWH
YHWTKNEHPSAMVHGTAIEIIWTITPSITLLAIAVPSFALLYSMDEIIAPAITIKTVGHQ
WYWSYEYSDYTNADDSTILFESYMIPEEDLTLGQLRLLEVDNPMVIPVNTHVRLIITAAD
VLHSWAVPSLGIKCDAVPGRLNQSSLFVKREGLFYGQCSEICGVNHGFMPIVVEAVSLPN
YISWVANKLSE-MTNITNLSFIKTAKQLQRHPFHLVDPSPWPITAAIAAFSCALGGVMYM
HAYNNGGYLLLSGFSLLLFTMFSWWRDVTREATFSGHHTGAVQKGLRYGVI-LFIVSEVL
FFFAFFWAFFHSSLAPSIDIGSMWPPKGIVVFSPWEVPFLNTIILLLSGCSVTWAHHSIV
AGYKKQATISLIVTVILAAIFTGFQGFEYSVANFTLSDGVYGSTFYMATGFHGFHVFIGT
IFLSICLFRLSKSHLTQQHHFGFEAAAWYWHFVDVVWLFLFISIYWWGGI-MTKITNLTN
IKLTFLHVAAFFIIICYHNIYIFTEESVLLFCFIAWVNITWNYISPQINKSLKERGHNIQ
INFQHVTNDNVTTWKKYRQGYLLKTAHIEVLNNVIPYLTYLIKSFLFLESKSSTLQSITP
YLKRLNIVKDLETKLTKISYVTVCQRIQNMATIRNFYSSQLKIKSFHSESKLDLFERIRK
LEIGA-MYNINKSFFLASPLEQFEIIPILPIELFGFNISITNASLFLMLSVALSIFWSSL
VIYNNRLVPKNWQSVKEIFYDTTLTLVQDNLGKKGYAYFPFIFTIFTIILYCNLIGMVPY
SFTVTSHIAFTFSLALSIYIGINIIGFRTHGIKFFTIFLPKGVPLFIVPLVVAIEFVSYI
VKVFTISIRLFANMTSGHTLLKIIAGFVWTMISIGGIFLYLQIIPLILLLALVGLEIGIA
LLQAYVFTLLTCIYLNDVLEMH-MPQLDRIIIFGQIFWLFFIFLVAYIIYTHFVLTNLSK
-IFLVRWWKLRKDTTQIVLKQRLTD-FLVESNIQMLRKIYTKIKSILISLSKKLIQNNFN
KSKVVLKDLNSLIIQISLETALYSNKSIKKSGTYSHWT-MYLLIVILPLVGTLVTGLGGR
WLGRKGANLLSTMCVVLCCCLSLVAFFEVGLCGVPCYLFLSPWISSGALKISWGFLFDSL
TTTMLVVITSISSLVHLYSIQYMEYDPHCPRFMSFLEIFTFFMIVLVTADNFVQMFLGWE
GVGLASYLLINFWYTRLCANQAAIKALVVNRVGDFGLSLGIFSIFFLFGSLDYELVFASA
SMYTNYNIYFFGLPINFLTLIGIFLLIGAVGKSAQLGLHTWLPDAMEGPTPVSALIHAAT
MVTAGIFLIVRCSALIELSSNVLFLITIIGSSTAFFASIVGVFQNDIKRVIAYSTCSQLG
YMLFVCGLSYYNVGMFHLINHAFFKALLFLSAGSVIHALSNEQDMRRMGSLINNLPITYA
SMLIGSLSLAGFPFLTGFYSKDLIIEITQISYYNNLQITFGIFACWLANISVFFTAFYTF
RLLFLTFIKNSNSYRKHIENIHESPMLILIPLILLSFASIFVGFLTKDLFVGVGTSFWGN
AINILPLSCSLLEIEFMSYLIKWFPFILSVTGALFAYIINVGVLKNNIQFAYNYTFRKLA
FSLNKKLYWDKLYNFLIVSSLMKFGYTVSFKNIDRGFIELLGPYGISRTIKSWSIQTIKI
QTGQVTHYTFFVVFGLILFLLFVPVLSLFWSFVDIRLLTFCFLALFVV--------MQTI
NLLLLTSLIPLCSAILLILIPGSYFTLIRNIAFIASQITFICSILLWLCFEPKTSLFQFV
YTINWFPLYNIYYTIGIDGISLFFIILTTWLITACILISWNMSNNQIKEYLICFLLLEAI
LIQVFCVLDVLFFYIFFESVLIPMFLIIGVWGSRERKIRAAYQFFIYTLAGSLLMLLAIL
VIYFQHGTTDIQILWNVNFNTQTQILLWLAFFASLAVKIPMVPFHIWLPEAHAEAPTAGS
VILAGVLLKMGGYGFLRFSLPMFPEASLYFAPLIYLLSIIAALYASLTTIRQVDLKKIIA
YSSVSHMGFVTLGLFSFNLQGIEGSIILMLSHGLVSSALFLCIGILYDRHKTRLLKYYGG
LVQVMPIFSLFLLFFIFSNIGFPGTSSFVGELLVLVGLFQFSPISTFLSAFSMILGAGYS
IWLFNRICFGSLKLQYITNFQDISRREFFILWPLSIFILWMGIYPEVFLNVIHCSSYNLI
TYFNMHFIKTLILAAIKKEASFYWLPRFFGLLLLPGFLFDTESLILFQSLVFLHASLGLE
TIIEDYLHIEIIKLQCVSLTKIFSILLINLNILYLLMLFISSYDFYVLLTEIYFLNTVCA
LLIYGVILNTSSTRGTPVIDWNIGGFFSQILIIGIWLTLCSNAPYIISWNSLLVHDFLSF
GTKSIILTISLLWSLTVFSYNKVEKTNFYEYWIISMLAIIAMIFISCSYDFLAMYLAIEF
QSIAFYILASFKRTSEFSTEAGLKYFILGAFSSALLLLGISLLYGFTGLTNFGDLSKFFL
GILATNCTSVKIILFSIILIEVALLFKISAAPFHMWSPDVYEGAPTNVTSFFGILPKLAL
ISLIFRIFFFSCSEIITQLNFTLIVCAVLSMFIGTLGALAQTKWKRFIAYSTISHVGFIL
AGFSTLEFNGAFSALFYIFIYTLTSLAIFSTLLSFRCLSYPSTYQLRYLTDISNLVKTSP
MLASSIVLILFSMAGIPPFPGFFAKAFVLLSLLQEQLIGLAIIAIILSCISCFYYIRLIQ
MIYFSHIKTILIFSPVEKEKAIVLSMIMLLLLFIGLKIDLISNFVHCMLFL-----MFYN
ITINIIKVFTIILPLLIAVAYMTLAERKVMAAMQRRKGPNVVGVFGLLQPLADGLKLFSK
ETILPSSANIFIFLAAPVLTFLLALLAWCVLPLDEGKVFSDLNVGVLYILAISSLGVYGI
ITAGWSSNSKYAFLGALRSAAQMVSYEVSIGLILINVLLCAGTLNLTQIVLAQQNIWYII
PLFPIFIMFYISILAETNRAPFDLPEAEAELVAGYNVEYSAMGFALFFLGEYANMILMCS
LTTIFFFGGWLPLFNILPLYWIPAVLWFGVKTTLLLFGFIWVRAAFPRYRYDQLMRLGWK
IFLPLSLGWVLLISGVLFSFDWLPMNVIYNEYSAILIFFTVAFFISLIILILSYALNPQQ
DDQEKVSAYECGFNPFDDARATFDVRFYLVAILFLIFDLEISFLFPWSLVLGQLPSLGFW
AMILFLAILTLGFIYEWKKGALEWEMNVTLQSAKMIGAGLATIGLTGVGAGVGIVFGSLV
IAYSRNPSLKNELFGYTILGFALTEAIALFALMMAFLILFTMASTTLFWIFSIISLLSAC
MVVSLSNAVYSVLFLIIVFCNTASILLLLGAEFLSFLFLIVYVGAIAVLFLFVVMMLNVK
IDGVKINYSTIFLIGVFISIILFIQVWAALQLSFETYANINVSLPSSGFLAVTSWILEKN
IPSNTESIGLILYTSYSLIFIMCAFILLLAMIGSIVLTMNQRAGIKQQQISLQLYRNQNK
IIRFLDFRKI----------------MRLIKKPLFNIVNNHLIDYPTPINIHYAWNFGFL
SAMCLIIQIVTGIFLAMHYTPHVDLAFISVEHIMRDVNFGWLLRYTHANGASMFFIVVYI
HIFRGLYFGSYTAPRQFVWVIGVIILLLMIITAFIGYVLPWGQMSLWGATVITNLVSAVP
LVGDSIVAWLWGGFSVDNATLNRFFSLHYLLPFVIAAASLIHLAALHQEGSGNPLGIDAS
SDKVPMYPYFIVKDLLGIVSFIIFFSFFVYFSPNLLGHPDNYIEANPMVTPAHIVPEWYF
LPFYAILRSIPHKLGGVICMIFAIVVLALLPWIHSTEIRSSRFRPIYRVLYWSMAACCLI
LGWIGGMPVEDPYIIIGQIASFYYFFYFLIILPALGKIEKFLLNYKMD--MKLFKKISFQ
AI-PY-NDLNLKFFRIYRWSPSNQMESRFNIYPIHTKNCGPMILDALLKIKDEQDSSIVF
RRSCREGICGSCSMNINGINTLACLQPIKADAKMTTIYPLPHMYIIKDLVPDLSNFYAQY
KYIKPWLMNEVNSQTEYLQSEKDRSELNGIYECILCACCSASCPSYWWNHDKYLGPAILL
QAYRWLLDSRDTNTQKRLELLGGKSKLFKCHTIMNCSRTCPKSLNPGKAIASIKHNINRS
------MITQLYCENYTFFLFLVGVLGIFLNQKSIIIIIMSLEIMFLSVSFNFIFFSLSL
DNIIGQLFALAILTVAASESSIGLAILVVYYRIRNTITIELMTLTKG------------M
RNINRPISPHLTIYNPQKASIFSIWHRISGVIMFVLIISPFFLLHSIYFSHMTIFLAHFL
VHYVVSDWFLFSCKLFVISIFLYHISNGIRHLLWDVVIHVNTINMYKDSNILLFLAFIII
IAQFCVSF--------MHTGILFLSFSSNNIHFLLTDCKGEIKAWTTAGKSRSKGVKKNL
SLSFFEISNFLEKKTKDLNYTFLHVRIKGWGKNKKSVFKILKQSKLKFISVLDNTTCPHN
GCKIPRKRKL------------------------MKRFNPKNNPTRQHK-VIKKNINQTS
HLAKRGQFGLRSLEYKQIDIKQVNNIKMKILKEIKVAEKKTSLGKIKVWFYMQPTKAITK
LSPETRMGKGKGPIVSHCCYIRPGQLIFELSNLSKLKAFELISSVQNSFSFKTQFLFKFY
----M-GQKVNPIAFRIGINNLWRTESQCYGKSFINSKRLYKKVLPTTNYLNQLFKSKMF
IRGEIQSKIKDNKWQYSVQYVPLLSQNSLDIQVDKKVLPSMF--NIELLQYNTTLWYRNG
ALICELINLSLKKGIAFRKIVNTIKMLFLNKNKHKLVLKTVSGQQLFEFIGIKIKYVGRF
GGSRSRMSNNIVFRTGAVPLQKLNTHIEFYEIPLYTKQGVCNLQVWMAYKTI--
>Pyropia_pulchra_mt
MRIPLQFHLNEIKWRFGYFFFSF--SNCLIIILNYHEAVFFWTTYSFSFVNDGKFITTHI
AELFTTCIYISVNIVAFLNFPYAWYHC----------FNFFSSSWYKAQAWLFTQMQIFT
FVTFFITKIIAYFLILPHAYVFLDTWTITTIYAFKVQLEARIEIYIRWACQTTYFLSNII
YLFSVRIIHFYLMDNMTNLHLFLRRNKKWILFFTFLFSSICLPAESVIQFYAFFFSLVFS
EIIFFFTCLFFAK-------------------NNV----MPTLKQKIKYPRKQKTAKLKT
PALNKCHKKKGVCTKVYTTNPKKPNSAERKVAKIRLSTGRSVIGYIGGEGHNLQEHSVVL
IRGGRVKDLPGVRYHLTRGVYDLQAVVNRKNARSKYGRKRV---MLKKSSVLLFLSLMLL
IQLFYSGPLFSDSAEDWQLGFQDPATPIMEGIINLHHDFMFFICAISIFVSWILVRTLWH
YHWTKNEYPSAMVHGTAIEIIWTVTPSITLLAIAVPSFALLYSMDEIIAPAITIKTVGHQ
WYWSYEYSDYTNEDDSTIMFESYMIPEEDLTLGQLRLLEVDNPMVIPVNTHVRLIITAAD
VLHSWAVPSLGIKCDAVPGRLNQSSLFVKREGLFYGQCSEICGVNHGFMPIVVEAVALPN
YISWVANKLSE-MTNITNLSFIKTAKQLQRHPFHLVDPSPWPITAALAAFSCALGGVMYM
HAYNNGGYLLLSGFSLLLFTMFSWWRDVTREATFSGHHTGAVQKGLRYGVIFIYSFRSAI
FFSLSFELFFHSSLAPSIDIGSMWPPKGIVVFSPWEVPFLNTIILLLSGCSVTWAHHSIV
AGYKKQATISLVITVVLAAIFTGFQGFEYSVANFTLSDGVYGSTFYMATGFHGFHVFIGT
VFLSICLFRLLKSHLTQQHHFGFEAAAWYWHFVDVVWLFLFISIYWWGGI----MTNLPT
IKLTFLHVLAFFIIICYHNIYIFTEESVLLFCFIAWVNITWNYISPQINEALKERREKIQ
TNFQHVINDNIITWKKYRQGYLLKTAHLEVLNNAIPYLTYFIKTFLFIGLKSRTLQSTTP
YLKRLNIVKDLEGKLTKISYVTICQRIQNMAVIRNFYSNKLKIKSFHSESKLDLFERIRK
LEIGI-MHNVNKIFFSASPLEQFEIIPLLPLNLFGFNISVTNASLFLMLSVALSIFWSSL
VIYKNKLVPRNWQSIKEIFYDTTFTLVQDNLGKKGYAYFPFIFTIFTIVLYCNLIGMVPY
SFTVTSHIAFTFGLALSIYIGINIIGFRTHGVKFFTIFLPKGVPLFIVPLVVAIEFVSYI
VKVFTISIRLFANMTSGHTLLKIIAGFVWTMLSIGGIFLYLQIIPLVLLLALVGLEIGIA
LLQAYVFTLLTCIYLNDVLEMH-MPQLDRVIIFGQIFWLFFTFLIAYIVYTHFVLSNLLK
NFFLVRWWKLRKDTTQVVLKQRLTNFFLINWNIQMLRKIYVTIKSILISLSRKLIQTNFN
KSKLVLNDINSLVIKISLETALYSSKSITKSGIYSHWT-MYLLIVVLPLVGTLVTGLGGR
WIGRKGANLFSTTCVILCCCLSIVAFFEVGLCGVPCYLSLSPWISSGALKISWGFLFDSL
TTTMLVVITSISSLVHLYSIQYMEYDPHCPRFCPSWKFFTFFMIVLVTADNFVQMFLGWE
GVGLASYLLINFWYTRLCANQAAIKALVVNRVGDFGLSLGIFTIFFLFGSVDYELVFASA
SLYTNYSIYFLGCSVNFLTIIGIFLLIGAIGKSAQLGLHTWLPDAMEGPTPVSALIHAAT
MVTAGVFLIVRCSALINLSSNVLFLITILGSSTAFFASIVGVFQNDIKRVIAYSTCSQLG
YMLFVCGLSYYNVGMFHLVNHAFFKALLFLSAGSVIHALSNEQDMRRMGSLANSLPITYA
AMLIGSLSLAGFPFLTGFYSKDLIIEITQISYYSNLQITFGIFACWLANISVFFTAFYTF
RLLFLTFVKNSNSYEKNIENIHESPILILIPLILLSLASIFVGFLTKDLFVGVGTSFWGN
AINILPTSCNLLEVEFMSYLIKWLPFVLSINGAIFAYTLNIGYYKNNIQFAYNHIFRKLA
FSLSKKLYWDKLYNFLVVSPLMQFGYNVSFKNIDRGFIELLGPYGISRTIKKWSTQILKI
QTGQVTHYTFFVVSGLCLFFLFAPVWSSLEFFIDIRLVAFCFLALFVA--------MQII
NLLLCTSLIPLCSAILLVLIPGSYFMLIRNIAFVAAQLTFVCSILLWLCFESKTSLFQFV
YTINWFPLYNIYYTIGLDGISLFFIVLTTWLITACILISWNMSNSQIKEYLICFLLLEAI
LIQVFCVLDVLFFLYLFESVLIPMFLIIGVWGSRERKIRAAYQFFIYTLAGSLLMLLAIL
VIYFQHGTTDIQTLWNISFDIRTQILLWLAFFASLAVKIPMIPFHIWLPEAHAEAPTAGS
VILAGVLLKMGGYGFLRFSLPMFPEASLYFAPLIYLLSIIAAIYASLTTIRQVDLKKIIA
YSSVSHMGFVTLGLFSFNSQGIEGSIILMLSHGLVSSALFLCIGILYDRHKTRLLKYYSG
LVQVMPIFSLFLLFFTFSNIGFPGTSSFVGELLVLIGLFQFSPISTFLSAFSMILGAGYS
IWLFNRICFGSLKLQYITNFQDISRREFCILWPLSIFILWMGIYPEVFLNAIHCSSYNLI
TYFK---MNTLILVTQKKGLSFYWLPRFFGLLLLPGFLFDTEILILLQSLILLHASLGLE
TIIEDYLHIDLIKLQCLSLAKTLSILLTNINILYLLMLFISSYDFYVLLTEIYLLNAVCA
LLIYGVILNTSRNRGTPILDCNIGGFFSQVLIVGLWLTLYSKAPYLISWNSLLVHDFLSF
GTKSLILITSLFWSLIILSYNKTEKINFYEYWIVSMLAIIAMIFISCSYDFLAMYLAIEF
QSIAFYILASFKRTSEFSTEAGLKYFVLGAFSSALLLLGISLVYGFTGLTNFGDLSKFFL
GISAENCISINIILFSITLIEVALLFKISAAPFHMWSPDVYEGAPTNVTSFFGILPKLAL
VSLIFRIFFFSCSGIVIQLNSTLIISAIFSMFVGTFGALAQTKWKRFIAYSTISHVGFIL
AGFSTLEFNGAFSALFYIVIYTLTSLTIFSTILSFRCLSYPNTYQLRYLTDINSLVKTNP
ILASSIVLVLFSMAGIPPFPGFFAKAFVLLALLQEQLTGLAIIAISLSCISCFYYIRLIQ
MIYFSHLKTILIFSSIEKEKAIVLSLTMLLLILIFLKIDLVSNFIQCMLFFIKIIYMFYN
ITINIIKVLTIILPLLIAVAYMTLAERKVMAAMQRRKGPNVVGIFGLLQPLADGLKLFSK
ETILPSSANIFIFLAAPVLTFLLALLAWCVLPLDEGKVFSDLNVGVLYILAISSLGVYGI
ITAGWSSNSKYAFLGALRSAAQMVSYEVSIGLILINILLCAGTLNLTQIVLAQQNIWYII
PLFPIFIMFYISILAETNRAPFDLPEAEAELVAGYNVEYSAMGFALFFLGEYANMILMCS
LTTIFFFGGWLPLFNIIPLYWIPPVLWFGLKTTLLLFGFIWVRAAFPRYRYDQLMRLGWK
IFLPLSLGWVLLVSGILFSFDWLPMNVIYNEYLSILIFFAIAFLISLIILILSYTLNPQQ
DDQEKVSAYECGFNPFDDARATFDVRFYLVAILFLIFDLEISFLFPWSLVLGQLPLLGFW
SMILFLAILTLGFVYEWKKGALEWEMNVTLQSAKMIGAGLATIGLTGVGAGVGIVFGSLV
IAYSRNPSLKNELFGYTILGFALTEAIALFALMMAFLILFTMTSTNLFWIFSIISLLSAC
MVVSLSNAVYSVLFLIIVFCNTASILLLLGAEFLSFLFLIVYVGAIAVLFLFVVMMLNVK
IEGVKINYSTIFLIGFFISLILFIQTWAAFQLDFEAYFNINISVLNNPFPILLSWILEKN
LPSNTESIGLILYTSYSLVFIMCAFILLLAMIGSIVLTMNQRAGVKKQQISLQLYRNQNK
VVRFLDLRKN----------------MRLIKKPFFNLVNNHLIDYPTPINIHYAWNFGFL
SAMCLIIQIVTGIFLAMHYTPHVDLAFISVEHIMRDVNFGWLLRYIHANGASMFFIVVYI
HIFRGLYFGSYTAPRQFVWVIGVIILLLMIITAFIGYVLPWGQMSLWGATVITNLVSAVP
LVGDSIVAWLWGGFSVDNATLNRFFSLHYLLPFIIAAASLVHLAALHQEGSGNPLGIDAS
SDKVPMYPYFIIKDLLGIVSFIIIFSFLSTFSPNLLGHPDNYIEANPMVTPAHIVPEWYF
LPFYAILRSIPHKLGGVICMIFAIVVLALLPWIHSTEIRSSRFRPIYRTLYWSMAGCCLI
LGWIGGMPVEDPYIIIGQIASIYYFCYFIIILPILGKIERFLLNYKVS------------
MI-AS-NNLNLKFFRIYRWSPSDQIISRFSIHPIHTKNCGPMILDGLIKIKDEQDSSIAF
RRSCREGICGSCSMNINGVNTLACLQPIKTDTSVITIYPLPHMYVIKDLVPDLSNFYAQY
KYIKPWLINKSFSQTEYLQSEKDRSELNGIYECILCACCSASCPSYWWNHDKYLGPAILL
QAYRWLLDSRDTSTQNRLELLKGKSKLFKCHTIMNCSRTCPKSLNPGKAIASIKHSINSC
------MITQLYCENYTFFLFLIGVLGIFLNQKSIIIIIMSLEIMFLSVSFNFIFFSIYL
DNIIGQLFALAILTVAASESSIGLAILVVYYRIRSTITIELMTLTKG------------M
CNINKPISPHLTIYNAQKASIFSIWHRISGVIMLVLVISPFFILNNVYFSHKTVFFAQFL
IDYILFNWFIFSCKLFVISIFLYHISNGIRHFFWDGVVHVNTTRMYKDSNQLLLFIFSII
IVQFYFVL----MQNQIHTGILFLSFSYNNIHFLLTDCTGQIKACITAGRSRPKGIKKSL
ALSFFEISNFLEKKTKDLNYTFLHVRIKGWGKNKKNVFKILKQSKLKFISILDNTNCPHN
GCKIPRKRKL------------------------MKRFNTKNNLTRQHKVKKKKNINQTS
HIIKRGQFGLRSLEYKQVDIKQVNNIKIKMLKEIKAMEKKNNLGKIKVWFYMKPQHAVTK
LSPETRMGKGKGPIISHCCYVRPGQLLFELSNLSKFRAYELVSFVENSFSFKTQSLFKFY
----MWPKKVNPIGFRTGVNGLWRTESQCYGKNFTNPKRLYKKILPSTNNMHTLLESKFF
LKGETQSKIKDNKWQYYMQYVPLLPQNSLDIQVDNFLSSSMS--SIEIKTYNATFWYQNG
ALICAFIKCALKKGIAFRKIVSTMKMLFSNKNKHKVVLKTVCGIQAFEFTGIKIKYVGRF
GGSRSRMSNSIVFRIGAVSLQKLNTYIEFYESPLYTKQGVCNLQVWMAYKII--
>Pyropia_perforata_mt
MQIPLHFFVVELKFRFFYFFFSF--LSCFVITVNYHEAIFFFSTYSFSFINEGRFITTHI
AELFSTYIYISFNLIIFLNFPYAYYHC----------SQFISSSWYKSQVWFFKNIQIAT
FSFFTLSLVLCYFFILPYVYIFFNSWAITLVYAFQVQLEARIETYIWWTLQTTLLLSNII
YFFSARIVYFYMLDNMINLHIFYRKNKKSTLFLLCLVTSMYLPPETIVQTFFIFHTVLLF
EFSFLITCLFFAK-------------------NNV----MSTLNQKIRNPRKNKNRKDKS
PALNGAPLKKGVCTKIYTTNPKKPNSAERKVAKIRLTTGRFVIGYVGGEGHNLQEHSVVL
IRGGRAKDLPGVRYHVVRGIYDLQGVANRQKGRSKYGKKNTKV-MVKKKIVLLSLGLALL
TQLFHSQVLYSDSAEDWQLGFQDPATPIMEGIINLHHDFMFFICGISIFVSWILARTLWH
YQWTKNKYPSAMVHGTAIEIIWTVTPSITLLAIAIPSFALLYSMDEIIAPAITIKTVGHQ
WYWSYEYSDYTNEEDNTIMFESYMIPEEDLILGQLRLLEVDNPMVIPVNTHVRLIITAAD
VLHSWAVPSLGIKCDAVPGRLNQSSLFVKREGLFYGQCSEICGVNHGFMPIVVEAVSLPN
YISWVANKLSE----MTNLSFTKTAKQLQRHPFHLVDPSPWPVTAAIAAFSCALGGVMYM
HAYNNGGYLLLSGFSLLLFTMFSWWRDVTREATFSGHHTGAVQKGLRYGVL-LFIVSEVL
FFFAFFWAFFHSSLAPAVDIGSMWPPKGIVVFSPWEVPFLNTIILLLSGCSVTWAHHSIV
AGYKKQATISLVITVVLAAIFTGFQGFEYNVANFTLSDGVYGSTFYMATGFHGFHVFIGT
IFLGICLFRLLKSHLTQQHHFGFEAAAWYWHFVDVVWLFLFISIYWWGGT-MAKTINLFN
VKFTFLHIAAFFAVICYHNIYIFTEESILLFCFVAWLNITWNYISPQINEFLNDRSNKID
SNFQQVNNNNIITWKKYRQGYSLKTAHTKVLNNITSYLIQLIKTILSLKAQSSKLHSLAP
YLKRLHLVKDLETNLIKISHITTCQRIQDMTATRNFYTNQIKVKSFYSESKLDLFERIRK
LEVGY-MHHTNKLLFLASPLEQFEIIPLLPIELFGLNISITNTSLFLTLSVALSIFWFSL
IIYKNKLIPSNWQSVKEIFYDVTITLVQDNLGKKGYIYFPFIFTIFTVILYCNLIGMVPY
SFTVTSHIAFTFGLALSIYIGINIIGFQAHGIKFFTIFLPKGVPLFIVPLVIAIEFVSYI
VKVFTISIRLFANMTSGHTLLKIIAGFVWTMISIGGIFLYLQIIPLVLLLALVGLEIGIA
FLQAYVFTLLTCIYLNDVLEMH-MPQLDRVIIFGQIFWLFFIFLIAYVIYTHFILSNLLK
-IFLVRWWKLKKDIIQITLKLRLTN-LLIDTNTQLLRKIYYLTKSILFSLAKKIKQKSYN
DPKLVVNDLNLLIIQISLETALYSNKSINKSSTYSYWT-MYLLIVALPLVGTLATGLGGR
WIGRKGANVFSTSCVIICCFLSLVAFFEVGLCGVPCYLSISPWISSGALKISWGFLFDSL
TTTMLVVITFISSLVHLYSIQYMEYDPHCPRFMSFLEIFTFFMIILVTADNFVQMFLGWE
GVGLASYLLINFWYTRLCANQAAIKALIVNRVGDFGLSLGIFSIFYLFGSVDYELVFSSA
SMYTDYTIHFLGLTIHYLTLIGFFLLIGAIGKSAQLGLHTWLPDAMEGPTPVSALIHAAT
MVTAGVFLIVRCSPLINLSPNILFLITIIGSSTAFFASLVGLFQNDIKRVIAYSTCSQLG
YMTFVCGLSYYNVGMFHLVNHAFFKALLFLSAGSVIHALSNEQDMRRMGSLLNNLPITYA
AMLIGSLSLAGFPFLTGFYSKDLIIELTQISYYSNLQISYGIFACWLANIAVFFTSFYTF
RLIFLTFIKNSNSYRKHIENIHESPLLILIPLILLGFFSIFVGFLTKDLFVGVGTHFWSA
AINVLPMSYNLLEVEFMSYSIKWLPFMLSTLGAFLAYTINIGIFKKNTKFAYTYIFRKLS
FLLSKKVYWDKLYNSLIISPLMNFGYIISFKNIDRGFIELLGPYGISRVIKNWSIKIIKI
QTGQITHYTFFIVTGLCFLLLLAPAWVFLELFLDIRLLTFCFLALFVV--------MQIT
NLLLWTALVPLCGAIVLLLTPRSYFNLIRNIAFVTGQLTFICSVLLWLCFESKTSLFQFV
YTINWFPTYNIYYTIGIDGISLFFIVLTTWLIITCILISWNVPNDQIKEYLICFLILETI
LIQVFCVLDVLFFYIFFESVLIPMFLIIGIWGSRERKIRAAYQFFIYTLAGSLLMLLAIL
VIYFQHGTTDVQILWNISFDIRTQILLWLAFFASLAVKIPMVPFHIWLPEAHAEAPTAGS
VILAGILLKMGGYGFLRFSLPMFPEASLYFAPLIYSLSVIAAVYASLTTIRQVDLKKIIA
YSSVSHMGFVTLGLFSFNVQGVEGSIILMLSHGLVSSALFLCIGVLYDRHKTRLLKYYGG
LVQVMPIFSLFLLFFIFSNIGFPGTSSFVGELLVLIGLFQSSPISTFLSAFSIIIGAGYS
IWLFNRICFSSLKMHYITSFQDISRREFYILVPLVVSILWMGIYPEIFLEAMHCSSYNLV
AYFNMKFIKKFILAFTFKKAYFFWLPRIFGLLLFPGFLFDIEVLILLQSLVLLHAGLGLE
VIIEDYLHITITKLQHLSLVKIFSILLINLNILYLLMLLISCYDFYILSTEIYLLNAICA
LLVYGVILNTSHDRGTPAVDYNIGGLCTQVLIIGIWLTLYSKGPYMVSWSSLLVHDFLFF
GMKSTILIISLLWSLTIFSYNKIEKINFYEYWIVSMLAIVAMLFIGCSYDFLSMYLSIEF
QSIAFYILASFKRTSEFSTEAGLKYFILGAFSSALLLLGISLLYGITGLTNFGDLSKFFL
NVSTENFVFINITLFSIILIELALLFKISAAPFHMWSPDVYEGASTNVTSFFGILPKLAL
VSLMFRLIFLSFSEIFPQLNFTLVVCAVLSMVVGTFGALMQMKWKRFIAYSTISHIGFIL
AGFSTLEFNGAFSALFYILVYVLTSLSIFAILLSFRCWSYPTTHQLRYLTDISSLVKVNP
VLASSLVLILFSMAGIPPFPGFFAKAFVLLALLQEQLMGLALIAISLSCIACFYYIRLIQ
MMYFSHVKTVLIFYPIEKEKATVLSFNILLLILLFFNINLISNFVYCMLFL-----MLYN
IIIAIIKTLTIILPLLIAVAYMTLAERKVMAAMQRRKGPNVVGIFGILQPLADGLKLFSK
ETILPSSANIFIFLAAPVLTFLLALLAWCVLPLDEGKVFSDLNVGVLYILAISSLGVYGI
ITAGWSSNSKYAFLGALRSAAQMVSYEVSIGLILITVLLCAGTLNLTQIVLAQQNVWYII
PLFPIFIMFYISILAETNRAPFDLPEAEAELVAGYNVEYSAMGFALFFLGEYANMILMCS
LTTIFFFGGWLPLFNILPLHWISPVLWFGFKTTLLLFGFIWVRAAFPRYRYDQLMRLGWK
IFLPLSLGWVLLVSGILFSFNWLPMNVIYNEYLVILIFFSVAFLISFVILILSYILNPQQ
GDQEKVSAYECGFNPFDDARATFDVRFYLVAILFLIFDLEISFLFPWSLVLGQLSLFGFW
SMILFLAILTLGFVYEWKKGALEWEMNVTLQSAKMIGAGLATIGLTGVGAGVGIVFGSLV
IAYSRNPSLKNELFGYTILGFALTEAIALFALMMAFLILFTMANTTLFWIFSIISLVSAC
MVVSLSNAVYSVLFLIIVFCNTASILLLLGAEFLSFLFLIVYVGAIAVLFLFVVMMLNVK
KSTVKINYDTIFLIGFFISLILFIQIWVILQSDFEAYSNINVSLIANNFPLIICWTQENN
LPSNTESIGLILYTSYSLIFIMCAFILLLAMIGSIVLTMSQRKNVRKQQISLQLYRNQNK
VVRFLDLRKN----------------MRLLKKPLFNIVNNHLIDYPTPINIHYAWNFGFL
SAMCLIIQILTGIFLAMHYTPHVDLAFISVEHIMRDVNFGWLLRYIHANGASMFFIVVYI
HIFRGLYYGSYATPRQFVWVIGVIILLLMIITAFIGYVLPWGQMSLWGATVITNLVSAVP
LVGDSIVAWLWGGFSVDNATLNRFFSLHYLLPFVIAAASLIHLAALHQEGSGNPLGIDAS
SDKVPMYPYFIVKDLLGIVCFVIFFSFFVYFSPNLLGHPDNYIEANPMVTPAHIVPEWYF
LPFYAILRSIPHKLGGVICMIFAIIVLALLPWIHSTEIRSSRFRPIYRTLYWSMVACCLI
LGWIGGMPVEDPYIVIGQIASIYYFYYFLFILPFLGTLEKFLLNYKRN--MKLFKKINFQ
MT-PY-NNSDLKFFRIYRWTPANQNKSRFSVHPIHIKNCGPMILDALLKIKDEQDSSLVF
RRSCREGICGSCSMNINGVNTLACLQSINTSTNIITIYPLPHMYIIKDLIPDLSNFYAQY
KYIKPWLINKSFTQVEYLQSEKDRSELNGIYECILCACCSASCPSYWWNHDKYLGPAILL
QAYRWLLDSRDTNTNSRLELLKGKSKLFKCHTIMNCSRTCPKSLNPGKAIASIKHSINCR
------MITQLYCENYTFFLFFLGVLGIFLNQKSIIIVIMSLEIMFLSVSFNFIYFSIYL
DNIIGQLFALAILTVAASESSIGLAILVVYYRIRNTITIELMSLTKG------------M
QNLNRPISPHLTIYNPQKASTFSIWHRISGVFMFTIITSSLLILNNLYLSYTTVFLVPLL
FKYFLFDWLLFSCKLLLQTIFLYHTINGIRHLLWDSVIHVNTIKMRKDANVLLFVAFIII
LIQFCVEFQLRKMQNQRHIGILFLSFSSNNIHFLLTDCTGQIKAWTTARKSRSKGMKKSL
SFSSFELVNFLENKIKVLNYTFLHVRIKGWGKHKKSVFKTLKQSRLKFLSIIDDTTCPHN
GCRIPRKRKL------------------------MKRFNIKNNFTRQYQ-KIKQSKNQTS
HLIKRGQFGLRSLDYKQVDIKQINSIKKLIQKEIKLLEKKTNVGKIKIWFYMFPNKAVTK
FSPETRMGKGKGAIISQCCYVRPGQLLFEFSSLPKLKVAELISCIKNLLSFKTQSLSKF-
----M-GQKVNPKGFRIGVNNLWAVESQCYGKNFTNTKNLYKKSLFTENYLRKLFVSNEF
IKGDTNLKIWDNMWQYDIEYAPLISKNNSSIQAFKKPLFHLS--NIELQNYNATLWYQNG
SLLCEFIKCSIKKGLPFRKIVTMIKVLFSSEKSYNIVLKTVCGTQLYEFTGLKIEYAGRF
GGSRSRMANKISFRIGAVSLQKLETHVEFYEVPLYTKQGICNLQVWMAYKTIRV
>Pyropia_tenera_mt
MRVPLRCYLIEFKFRLVYFLLSF--LFSLLIVINYHEAVFFFETYTFLFINNGEFIATHI
AELFSTSMYISFNLVLCVNYPFAYYHC----------SRFLNSSWYKSQVWFFSNIQSLT
FIVFLVSFLLCYFLILPYTYAFLDTWTITTVYAFKVQLEARIETYVCCTLQTICLLSNIV
YIFFTRVICFYLVDNMINLHLFFRKNKKYTLFLICLSASVCLPQESFIQITFIICIVVLF
ELFFLITCLFFAK-------------------NNV----MSTLNQKIKNPRKHKVTKAKT
PALSKSPQKKGVCTKVYTTNPKKPNSAERKVAKIRLSTGRSIIGYIGGEGHNLQEHSVVL
IRGGRVKDLPGVRYHIVRGVYDLQAVVKRKNGRSKYGKRKV-----------------ML
TQLLQSRIVISDSAEDWQLGFQDPATPIMEGIINLHHDFMFFICAISIFVSWILARTLWH
YHWTKNEYPSATVHGTAIEIIWTVTPSITLLAIAVPSFALLYSMDEIIAPAITIKTVGHQ
WYWSYEYSDYTNEDDNTIMFESYMIPEEDLTLGQLRLLEVDNPMVIPVNTHVRLIITAAD
VLHSWAVPSLGIKCDAVPGRLNQSSLFVKREGIFYGQCSEICGVNHGFMPIVVEAVSLPN
YISWVANKLSE-MVTTTNLNFIKTAKQLQRHPFHLVDPSPWPVTAAIAAFSCALGGVMYM
HAYNNGGYLLFSGFSLLLFTMFSWWRDVTREATFSGHHTGAVQKGLRYGVI-LFIVSEIL
FFFAFFWAFFHSSLAPAIDIGSMWPPKGIVVFSPWEVPFLNTIILLLSGCSVTWAHHSIV
AGYKRQATLALITTVILAAIFTGFQGFEYSVANFTLSDGVYGSTFYMATGFHGFHVFIGT
IFLGICLLRLLKSHLTQQHHFGFEAAAWYWHFVDVVWLFLFISIYWWGGT--QKLINLPT
IKITFWHALAFFIIICYHNIYIFTEESILLFCFIAWLNITWNYISPQINASLSKRGEKIN
SNFQQITNDNIITWKKYRQGYSLKITHIDILKNLVPYLTRLIKDVLLLESKSSSLQSVAP
YLKRLHIVKDLETKLNKISYITICQRIQDTATIRSFYANQVKIKSFHSESKLDLFERIRK
LEAGS-MYNINKLFFSASPLEQFEIIPLIPLELFGLNMSLTNASIFLILSVALSIFWSTL
VIYKNKLVPGNWQSVKEIFYDTTLTLVKDNLGKKGYAYFPFIFTIFTIILYCNLIGMVPY
SFTVTSHIAFTFGLALSIYIGINIIGFRTHGIKFFTIFLPKGVPLFIVPLVVAIEFVSYV
VKVFTISIRLFANMTSGHTLLKIIAGFVWTMISIGGVFVYLQIIPLVLLLALVGLEIGIA
LLQAYVFTLLTCIYLNDVLEMH-MPQLDRVIIFGQIFWLFFTFLTAYVVYTHFILSNLLK
-IFLVRWWKLRKDITQIALKIRLTS-YLIDSNIQTLRRIYSTTRNILVSLTKSLLTKNLS
KPKLVLNDLNSLVIKISLETSLYGSKSITKSGTYSYWT-MYLVIIALPLVGTLVTGLGGR
WIGRKGSNLFSTTCVVLCFFFSLVAFFEVGLCGVPCYISLSPWINSGALNISWGFLFDSL
TTTMLVVITSISSLVHLYSIQYMEYDPHCPRFMSFLEIFTFFMILLVTADNFVQMFLGWE
GVGLASYLLINFWYTRLCANQAAIKALVVNRVGDFGLSLGIFTIFYLFGSVDYEIVFSSA
NIYTNYSIPFLGFSINTLTLIGIFLLIGAVGKSAQLGLHTWLPDAMEGPTPVSALIHAAT
MVTAGVFLIVRCSPLIDLSSDVLLLITLLGSSTAFFASIVGVFQNDIKRVIAYSTCSQLG
YMVFVCGLSYYNVGMFHLVNHAFFKALLFLSAGSVIHALSNEQDMRRMGSLANSLPITYA
AMLIGSLSLAGFPFLTGFYSKDLIIEITQISYYSNLHITFGVYACWLANISVLFTSFYTF
RLIFFTFIKNTNSYRKHIENIHESPPLMLIPLILLTISSIFVGFLTKDIFVGIGTPFWGN
AINILPTSCNLLEVEFMPSLIKWLPFVLSSMGAILAYTINVGILKNNTQFAYNHLFRKLA
FSLSKKLYWDKLYNSFIVSPLMHFGYNISFKNLDRGFIELVGPYGISHTIKNWSTKVIKI
QTGQLTHYTFFVIFGLCFLLILVPVWDFLAFLVDVRLLVFCFIALFVA--------MQIT
NLLLWTSLIPLCGAILLIFIPIFYSNLIRNIAFATAQLVFIYSILLWLCFESTTPLFQFI
YTINWFPSYNIYYTIGVDGISLFFIILTTWLITVCILISWNMPNGQIKEYLICFLLLEAI
LIQVFCVLDVLFFYIFFESVLIPMFLIIGVWGSRERKIRAAYQFFIYTLAGSLLMLLAIL
TIYLQHGTTDIQVLWNINFDVRTQILLWLAFFASLAVKIPMIPFHIWLPEAHAEAPTAGS
VILAGVLLKMGGYGFLRFSLPMFPEASLYFAPLIYLLSIIAAIYASLTTIRQVDLKKIIA
YSSVSHMGFVTLGLFSFNSQGIEGSIILMLSHGLVSSALFLCVGILYDRHKTRLLKYYGG
LVQVMPIFSTLLLFFTFSNIGFPGTSSFVGELLVLMGVFQFSPISTFLSAFSMILGAGYS
IWLFNRVCFGSLKLQYITNFQDISRREFCLLFPLSVFVLWMGIYPEIFLSEIHCSSYNLI
AYFNMKFIKTLILAFMKKKSYFYWFPRFLGLLLIPGFLFDVEILVFFQSLILLHASLGLE
VIIEDYLHLKIIKLQCLSLIKVLLILLVNLNILYLLMLFISSYDFYALLTEIYLFNAICA
LLIYGVILNTSYKRGNPVIDHNVSGLSTQILIVSLWLTVCSNTPYLLSWNSLLVHDFLSF
GIKSTILIISLLWSLIIFSYNRLEKINLYEYWIVSMLAIVAMLFVSCSYDLLAMYLAIEF
QSIAFYILASFKRTSEFSTEAGLKYFVLGAFSSALLLLGISLLYGTTGLTNFGDLSKFFL
GTTLENASFINITFFGVVLIEVALFFKISAAPFHMWSPDVYEGAPTNVTSFFGILPKLAL
VSLIFRFFYFCCAEVVLLLNFTLIICALLSMIIGTFGALAQTKWKRFIAYSTISHVGFIV
AGFSTLEFNGAFSALFYILVYTLTSLATFSIVLSFRCLAYPSTYQLRYLTDIVSLVKLNP
ILAGSLVAVLFSMAGIPPLPGFFAKAFVLFSLLQEQLTGLAIIAIFLSCVSCFYYIRLIQ
MMYFTHTKTILIFYPIEKTTSTILSITMLLLVLIFLKIDLISNFVHCMLFL-----MLHN
IVINIIKVLTIIVPLLIAVAYMTLAERKVMAAMQRRKGPNVVGIFGLLQPLADGLKLFSK
ETILPSSANIFIFLAAPVLTFLLALLAWCVLPLDEGKVFSDLNIGVLYILAVSSLGVYGI
ITAGWSSNSKYAFLGALRSAAQMVSYEVSIGLILINILLCAGTLNLTQIVLAQQNLWYII
PLFPIFIMFYISILAETNRAPFDLPEAEAELVAGYNVEYSAMGFALFFLGEYANMILMCS
LTTIFFFGGWLPLFNMLPFYWIPPVLWFGLKTTLLLFGFIWVRAAFPRYRYDQLMRLGWK
IFLPLSLGWVLLVSGILFSFDWLPMNVLYNEYSAILTFFAVAFLISLIILILSYMLNPQQ
SDQEKVSAYECGFNPFDDARATFDVRFYLVAILFLIFDLEISFLFPWSLVLGQLPSFGFW
SMIVFLAILTLGFIYEWKKGALEWEMNVTLQSAKMIGAGLATIGLTGVGAGVGIVFGSLV
IAYSRNPSLKNELFGYTILGFALTEAIALFALMMAFLILFTMTSTTLFWIFSIISLISAC
MVVSLSNAVYSVLFLIVVFCNTASILLLLGAEFLSFLFLIVYVGAIAVLFLFVVMMLNVK
IDGVKINYSTIFLIGILISLILLIQIWTALQLDIEAYANIGVSLYQNNFPTIVSWIQEIE
LPSNTESIGLILYTSYSLVFIMCAFILLLAMIGSIVLTMNQRSGVKTQQITLQLYRNQNK
VVRFIDLRKN----------------MRLIKKPLFNIVNNHLIDYPTPINIHYAWNFGFL
SAMCLIIQIVTGIFLAMHYTPHVDLAFISVEHIMRDVNFGWLLRYIHANGASMFFIVVYI
HIFRGLYYGSYAAPRQFVWVIGVIILLLMIITAFIGYVLPWGQMSLWGATVITNLVSAVP
LVGDSIVAWLWGGFSVDNATLNRFFSLHYLLPFVIAAASLVHLAALHQEGSGNPLGIDAS
SDKVPMYPYFIVKDLLGIVAFIVFFSFFVYFSPNLLGHPDNYIEANPMVTPAHIVPEWYF
LPFYAILRSIPHKLGGVICMIFAIVVLALLPWIHSTEIRSSRFRPIYRSLYWSMAACCLI
LGWIGGMPVEAPYIVIGQIASVYYFFYFLVTLPLLGSLEKFLLSYKIN--MKLFKKISFQ
LV-SN-NNLDLKFLRIYRWTPSNSNITHFSTHPIHIKSCGPMVLDALIKIKDEQDSSISF
RRSCREGICGSCSMNINGTNTLACLQPLNTNTSTITIYPLPHMYIIKDLVPDLSNFYAQY
KYIKPWLVNNAPSKTEHLQSEKDRSELNGIYECILCACCSASCPSYWWNHDKYLGPAILL
QAYRWLADSRDSKTQDRLALLRGKSKLFKCHTIMNCSRTCPKSLNPGKAIASIKHSISNS
------MITQLYCENYTFFLFLVGVLGIFLNQKSIIIIIMSLEIMFLSVSFNFIFFSIYL
DNIVGQLFALAILTVAASESSIGLAILVVYYRIRSTITIELMTLTKG------------M
HNINRPISPHLTIYNPQRSSIFSIWHRISGVIMFVLIVGPILLLNQVHFLYITILPTHFF
VEHLFSPWFLTSVRWVVSTIFLYHISNGIRHFFWDSVKHVNTRKMYKDSNYLLLFLLTAN
IIQLYI------------MGILFLSFSSNNIHFLLTDCKGKIKSWTTAGKSRSKGVKRSL
SLSSSEIIHFLEIKTKEFNYTSLHVRIKGWGKNKKNVFKILKQSKLKFISIMDITTCPHN
GCKIPRKRKL------------------------MKRFNTKNNPTRQYK-KKNKNINQTS
HLVKRGQLGLRSLAYKQVDITQINNIKNIIQKEIKVIEKKSSLGKVKVWFYMLPKNAVTK
FSPETRMGKGKGAIVSHCCYIRPGQLLFELSNLPKSKSLELLSCVKGSLSFKTQSFFRFH
----M-GQKVNPRGFRIGVNDLWNTESQCYGKGFKNQKKIYKKVLPAINSLNNHFESKTF
IKGSMQSKINDNRWEYNVQYVPLLVKSDCLIPTFK-----MF--DLDLKKYNATFWDQNG
ALLCGFIKFGLKKGLAFRKIINTIKMLFFNKKKHKIVLKTASGIQFYEFTGIKIKYAGRF
GGSRSRMSSSTVFRLGAVSLQKLETYIEFFETPLYTKQGICNLQVWMAYKTI--
>Wildemania_schizophylla_mt
MQVPAQLYLTESKFRLFFFSFSL--LFCLLIVLTYHEAIFFLETYNFSGGEKKFYYYKYH
RTILNFYVYL-----------YVYSLCNKHTIRLLSFQSLFYSSWYKSQIQLFRMLLVGP
LLLFISGLFICHIILIPLALSFFSTWNITVIYTLDVQLEARIQTYTYWTLQIAFYLSNFL
FFSLFKLLRSYIDDGMISLHFFFRKNRKYFLVFIYICTSLLLPPEGLVQLLLLLSILALT
EVFFLITCIFFVK-------------------NNV----MSTLKQKTRYPRKKKVLKRKH
PHLNKAPQRKGVCTKVYTINPKKPNSAERKVAKIRLTTGRFIIGYINGEGHNLQEHSVVL
VRGGRVQDLPGVRYHIVRGTYDSQSVINRKKGRSKYGTKLN---MRKKIFTMLLLGLALL
TQLFYGKQLFADSAEDWQLSFQDPATPIMEGIINLHHDFMFFICAISIFVSWILVRTLWH
YHWKKNKYPSAMVHGTAIEIIWTVTPSITLLAIAVPSFALLYSMDEIIAPAITIKTVGHQ
WYWSYEYSDYTNDANDAVMFESYMIPEEDLTLGQLRLLEVDNPMVIPVNTHVRLIITAAD
VLHSWAVPSLGIKCDAVPGRLNQSSLFVKREGIFYGQCSEICGVNHGFMPIVVEAVSLPN
YISWVANKLSE-MNNTTNQNFSKIAKELQRHPFHLVDPSPWPITAAIAAFSCALGGVMYM
HAYNNGGYLLASGFTLLLFTMFTWWRDVTREATFSGHHTGAVQKGLRYGVI-LFIISEVL
FFFAFFWAFFHSSLAPSIDIGSVWPPKGIVVFSPWEVPFLNTIILLLSGCSVTWAHHSIV
AGYKRQAIIALIVTVVLATIFTGFQGFEYSVANFKLSDGVYGSTFYMATGFHGFHVFIGT
IFLSICLARLIKSHLTQQHHFGFEAAAWYWHFVDVVWLFLFISVYWWGGI--MKNLYLPN
INLTFWHIITFFIIVCYHNIYIFTEESILLFCFFAWLNITWNYISPQVNSSFKERNTKIH
QNFQGTARKNIETWKNYRQGYLLKTVHVNVLNDVVPYVTNLIKTVFSLESKIKTFQFIAP
YLKRLNIVKDLEKKFTKIPYTTIYQNIYNTATTRNFYTNQLQVKSFHSESKLDTLERIRR
LQNSS-MHNINKLIILSSPLEQFEIIPLLPIELFGLNISVTNASLFLVLSVLLSIFWSSL
VIFKNRLVPGNWQSIKEMFYDASLLLVKDNLGTKGYAYFPFIFTIFSIVLYCNLIGMVPY
SFTVTSHIAFTFGLALSIYIGINIIGFKTHGINFFTIFLPKGVPLFIVPLVVAIEFVSYI
VKVFTISIRLFANMTSGHTLLKIIAGFVWTMISIGGIFLYLQIIPLILLLALVGLEIGIA
FLQAYVFTLLTCIYLNDVLEMH-MPQLDRVIIFSQIFWLFLTFVVAYIVYTHFVLSNLLK
-IFLVRWWKLRKDITQIALKSRLTE-LFINANIKSTRTIYFTIKNIVLSIGKDLTKRTVN
KKKISLSDLNRLVLSVSLEIALYTSKSITKSGTYSPWT-MYLLIIVLPLVGTLITGLGGR
WLGRKGANLFSTVCVILCFFFSSLSFFEVGICGVPCYLVLSPWISSGALNISWGFLFDSL
TTTMLVVITSISSLVHLYSIQYMEHDPHCPRFMSFLEIFTFFMVLLVTADNFAQMFLGWE
GVGLASYLLINFWYTRLCANQAAIKALIVNRVGDFGLSLCIFLVFYLFGSVDYEVVFSST
DLYGSHKINFFGLTINTLTLIGIFLIIGAAGKSAQLGLHTWLPDAMEGPTPVSALIHAAT
MVTAGVFLIVRCSPLINAAPTVLFLVTLLGSSTAFFASIVGVFQNDIKRVIAYSTCSQLG
YMVFICGLSYYNVGMFHLVNHAFFKALLFLSAGSVIHALSNEQDMRRMGSLIKHLPITYS
AMLIGSLSLMGFPFLTGFYSKDLIIEITQISHYSNIQTTYGIFACWLANISVFFTSFYTF
RLVFLTFIKNTNSYRKHIDNIHESPTFLLVPLILLSIASVFIGFLSKDLFVGIGSDFWGN
SINMLPLSSNLLEVEFMSIFLKWLPFLLSMLGAFSAYAINIGFFKSNTSFVYNATFRKCA
FALNKKLYWDKLYNSLIVSSAMYFGYVISFKNFDRGFIELLGPYGLSRAISSLSKKLIKV
QTGQITHYTFFVTAGLCSLLLLIPYWSFLELFIDIRLIAFSFFGLLAIWSPKS---MQLT
NLLLLTSTIPLWGAFLLVIIPSNYSKIIRNVAFGTAQLTFLCSVLLWLCFESSTSLFQFV
YTISWFPSYNICYTVGIDGISLFFILLTSWLITICILVSWNMPNNYIKEYLICFLTLEAI
LIQVFCVLDILFFYIFFESVLIPMFLIIGIWGSRQRKIRAAYQFFLYTLAGSLLMLLAIL
IIYFQYGTTDIQVLWNIHFDIRTQIILWLAFFASLAVKIPMVPFHIWLPEAHAEAPTAGS
VILAGVLLKMGGYGFLRFSLPLFPEASLYFAPLIYLLSIIAAIYASLTTIRQVDLKKIIA
YSSVSHMGFVTLGLFSFTIQGIEGSIILMLSHGLVSSALFLCIGILYDRHKTRILKYYGG
LVQVMPIFSLLFLFFTFSNLGFPGTSSFVGEFLVLIGLFYIQPITTFLSSLAMILGAGYS
IWLFNRLCFGNLKLQYIQNFQDISRREFFILFPLSLTILWMGIYPEVFLTEIHCSSYNLL
AYFKMQFTLALTAAVLKEKNYSFWLPRFFGLLVVPGFLFDVEILVLFQAVIFLHASLGLE
VIIDDYVHTKATKYQFLFLAKIFSILLVNLHIFYLLMLFISSYDFYVLLTEIYILSTSCI
LLIYGVLLSTSTKRGTPVLDRNVGCLSVQILLISLWLTTCSSMPYIISWKNFLSHDFLSF
GIKSAIIFSAFLWSLSVFSYNKSEKVNFYEYWIVCMFAIAAMLLISSAYDFLVMYLAIEF
QSIAFMCLQALREPLNFYRSRA-KIFCLGAFSSALLLLGISLLYGLTGLTNFGDLSKFFL
GITVENSVFLNTAILSIVLIEVALFFKISAAPFHMWAPDVYEGAPTNVTSFFGILPKIAL
ITLIFRIFFFCFSEITYLLNFTLILCAFLSMLIGTFGALAQSKWKRFIAYSTISHVGFVI
AGFSTLEFTGVFGSLFYTLVYALTSIILFSIVLSFRGILYPTTYQLRYLKDVASLVKINP
VLSASLMLILFSMAGIPPFPGFFSKAFILLALLQEKLTGLAIIAIILSCVSCFYYIRLIQ
TMYFMNAKTIIVFQPLEKEKSIALSVSLLFLLLVFFKIDLISNFVHCMLFL-----MFYT
IIINIIKVITIIVPLLVAVAYMTLAERKVMAAMQRRKGPNVVGLFGLLQPLADGLKLFSK
ETILPSSANIFIFLAAPVLTFLLALLAWCVIPLDEGKVFSDLNVGVLYILAISSLGVYGI
ITAGWSSNSKYAFLGALRSAAQMVSYEVSIGLILISVLICAGTLNLTQIVLAQQNLWYIL
PLFPIFVMFYISILAETNRAPFDLPEAEAELVAGYNVEYSAMGFALFFLGEYANMILMCS
LTTIFFFGGWLPPLNILPLYWIPPVIWFGLKTTCLLFGFIWVRAAFPRYRYDQLMRLGWK
ILLPLSLGWVLLISGILFSFDWLPMNIIFNEYSSILVFFSIAFFISIIILFLSYILNPQQ
SDQEKVSAYECGFNPFDDARATFDVRFYLVAILFLIFDLEISFLFPWSLVLGKLPTFGFW
SMILFLAILTLGFIYEWKKGALEWEMNVTLQSAKMIGAGLATIGLTGVGAGVGIVFGSLV
IAYSRNPSLKNELFGYTILGFALTEAIALFALMMAFLILFTMTSSTLFWIFSIVSLLSAC
MVVSLSNAVYSVLFLILVFCNTASILLLLGAEFLSFLLLIVYVGAIAVLFLFVVMMLNVK
TDGIKINYNTLFLIGFLISTILFFQVLSAIQLDFHIYSRLGVYLTKENAFVITSWVQEKD
LPSNVQSIGLILYTSYSLMFILCAFILLLAMIGSIVLTMSQRSDVKKQQITLQLYRNQAK
VIRFLEIRQK----------------MRLIKKPLFNIVNNHLIDYPTPINIHYAWNFGFL
SAMCLIIQIVTGIFLAMHYTPHVDLAFISVEHIMRDVNFGWLLRYMHANGASMFFIVVYI
HIFRGLYYGSYAAPRQFVWVIGVVILLLMIITAFIGYVLPWGQMSLWGATVITNLVSAVP
LVGDSIVAWLWGGFSVDNATLNRFFSLHYLLPFIIAAASLIHLAALHQDGSGNPLGIDAS
GDKIPMYPYFIVKDLLGIVIFILFFSFFIYFSPNLLGHPDNYIEANPMVTPAHIVPEWYF
LPFYAILRSIPHKLGGVICMIFAIVVLALLPWIHSTEIRSSRFRPIYRILYWSMGACCLI
LGWIGGMPVEDPYIIIGQIASIYYFFYFLIILPLLGNLEKFLLNYKIY--MKLLKKISFQ
TRQAI-NSTDLKFIRVYRWSPSHQEKPYFSVYPVDQKSCGPMVLDALIKIKDEQDSCIAF
RRSCREGICGSCSMNINGINTLACLHPLKTNFNTITIYPLPHMYILKDLVPDLSNFYAQY
KYIKPWLINRTQQKKEHLQSEKDRAELNGIYECILCACCSASCPSYWWNNDKYLGPAILL
QAYRWLADSRDADTGNRLQLLKGKSKLFKCHTIMNCSRTCPKSLNPGKAIASIKHNINNK
------MITQLYCENYTFLLFMIGVLGIFLNQKSIIIIIMSLEIMFLSVSFNFIFFSIYL
DNLVGQLFALAILTVAASESSIGLAILVVYYRIRNTITIELMTLTKG------------M
YNINRPISPHLTIYNSQISSIFSIWHRISGFTMFILITIPFFTLNNVLFTFINISLSSLT
INFVLVNFVLPGFLIVISAIFLYHILNGLRHLLWDSVMHVTTKKINKDSHILLFLIATFV
LTKLFIEI----MQNNKHTGILFLSFSSNNIHFLLTDNKGQIKSWTTANKLRSKGIKKAL
PLSTFEIVNYLGSKSNEHNYSYLHVRIKGWGKNKKNVFKILKQSKLKFLSIIDVTAHAHN
GCKIPRKRKL------------------------MKKPINRNNLIKQHK-PLKASINQTN
HILKRGQFGLRSSQHARVNVNQINNFKKFIYKEIKLVEKKSTLGKIKIWFCMFPTRPLTK
LSPETRMGKGKGPIVDHCCYLRPGKLLFELANFPRSKASEFTRRIRNVTSFKFQSLLKFN
----M-GQKVNPRGFRVGVNELWANESQCYGKNFKNPRQLEKKFKQTSTFLNQYFERKEL
IKGQTQSKFLCNKLTCMVQYVPFSPQIDPSLKNASKKLSILCETNVKIKKFNSTFWYQNG
LLVCAFVTAALKKGLPLRKIINIIQVLLDQNKKHQIVLKTCVGTKTFEFMGLKLRYAGRF
GGSRSRMANSIVYRLGTVSLQKLETHIEFFEKALYTKQGLCNLQVWMSYKQI--
>Amitochondria_corrected
MQSPFIFYLIELKFRSIYFLFSF--INCLIIIISYHEAIFFLKIHIFYFINNNNFIAIHI
AELFETSMYIAFNLALIINFPFGYYHC----------SRFFKSS*YKSQT*FFANMQIFT
ATIFIISIFASYF*FLPFAYKFLDT*SITTNYAFKVQLETRIKTYIYWTFQTAFVLSNLL
FVIFNRLTYSYLTDNMINLHVSLREYKKYSILFVCLLTSLCTPSEGFMQLVTSCSLILLL
EIFFFVTCVFFAK-------------------NNV---*MSTLQQKIKHPRKKKQTKNKT
PALNKSPQRKGVCTKVYTINPKKPNSAERKVAKIRLSTGRFIIGYIGGEGHNLQEHSVVL
VRGGRVKDLPGVRYHIVRGIHDLQAVFKRKNARSKYGKKRI-----------------LL
TQLLHIKTVFSDSAENWQLGFQDPATPIMEGIINLHHDFMFFICAISIFVS*ILARTL*H
YH*TKNQYPSAMVHGTAIEII*TITPSLTLLAIAVPSFALLYSMDEIIAPAITIKTVGHQ
*Y*SYEYSDYTNEDDNTIMFESYMIPEEDLTLGQLRLLEVDNPMVIPVNTHVRLIITAAD
VLHS*AVPSLGIKCDAVPGRLNQSSLFVKREGIFYGQCSEICGVNHGFMPIVVEAVSLPN
YIS*VANKLSE*MLNSTNLNFIKTAKQFQRHPFHLVDPSP*PVTAAIAAFSCALGGVMYM
HAYNNGGYLLFSGFSLLLFTMFS**RDVTREATFSGHHTGAVQKGLRYGVI-LFIVSEVL
FFFAFF*AFFHSSLAPSIDIGSM*PPKGIIVFSP*EVPFLNTIILLLSGCSVT*AHHSIV
AGYKKQATVSLIITIILAAIFTGFQGFEYSVANFTLSDGVYGSTFYMATGFHGFHVFIGT
IFLSICLFRLTKFHLTQQHHFGFEAAA*Y*HFVDVV*LFLFISIY**GGI*MTKIIHLPN
IKITF*HVLAFFIILCYHNIYIFTEESVLLFCFIA*LNIT*NYISPQINTSLSERGKKIS
ANFQHVTNDNIIT*KKYRQGYLLKTLHIPVLKNAIFYLTQLIKTIFFLESKSSTLQSITP
YLKRLHIAKDLETKLTKISYIAICQRMQDVVVVRSFYANQLKIKSFSSESKLDLFERIRK
LKIGV*MCSIKKIFFLASPLEQFEIIPLLPVELFGLNVSLTNASLFLILSVTLSIF*FML
VIHKNKLVPGN*QSVKEMFYDTTLTLVTDNLGKKGYSYFPFIFTIFTIILYCNLIGMVPY
SFTVTSHIAFTFGLALSIYLGTNIIGFRTHGIKFFTIFLPKGVPLFIVPLVVAIEFVSYI
VKVFTISIRLFANMTSGHTLLKIIAGFV*TMISIGGIFLYLQIIPLILLLALVGLEIGIA
FLQAYVFTLLTCIYLNDVLEMH*MPQLDRIVIFSQIF*LFFTFLISYIVYTHFILSNLLK
-IFLIR*WKLRKDITQIALKLRLTN-FLIDSNIKTLRRTYATIKNILIYLTKNLIIKNQN
KSKLILNDLNFMILKISLETSLYSSKRIIKSGTYSH*T-MYLLIIALPLVGTIVTGLGGR
*LGRKGSNIFSTTCVILCFFFSLVAFFEVGLCGIPCYLSLSP*ISSGALNIS*GFLFDSL
TTTMLVVITSISSLVHLYSIQYMEFDPHCPRFMSFLEIFTFFMILLVTADNFVQMFLG*E
GVGLASYLLINF*YTRLCANQAAIKALVVNRIGDFGLSLGIVAIFYLFGSVDYEIVFSSV
NIYVNYSIGFFGFSLNFLTLIGVFLLIGATGKSAQLGLHT*LPDAMEGPTPVSALIHAAT
MVTAGIFLIVRCSPLIDVSSNVLFLITILGSSTAFFASIVGVFQNDIKRVIAYSTCSQLG
YMIFVCGLSYYNVGMFHLVNHAFFKALLFLSAGSVIHALANEQDMRRMGSLLNSLPITYA
AMLIGSLSLAGFPFLTGFYSKDLIIELTQISYYSNLQITFGIYAC*LANISVFFTSFYTF
RLIFLTFIKNSNSYRKYIDNIHESPPLILIPLILLSIASIFVGFLTKDLFVGVGTSFWGN
SINILPSACNFIEVEFMSSFIK*LPFILSSAGAIFAYVISVGFLKNNIQFAYNYKFKKLA
FLLSKKLY*DKLYNS*IVFPLINFGYNVSFKTMDRGFIELVGPYGISRTIKN*SVKIIKI
QTGQLTHYVFFIISGLCFLLLLIPF*SFLELLIDVRLIAFCFLALFVV--------MQVT
NLLV*TSLIPLCGVIVLIFIPKFYSNLIRNIAFATSQLAFVCSLLL*LCFDSTTSLFQFI
YSVN*FPLYNIYYTIGIDGISLFFILLTT*LITVCILIS*NMPNSQIKEYLICFLLLEAI
LIQVFCVLDVLFFYIFFESVLIPMFLIIGV*GSRERKIRAAYQFFIYTLAGSLLMLLSIL
VIYFQHGTTDIQIL*NINFNIRTQILL*LAFFASLAVKIPMIPFHI*LPEAHAEAPTAGS
VILAGVLLKMGGYGFLRFSLPMFPEASLYFAPLIYLLSIIAAIYASLTTIRQVDLKKIIA
YSSVSHMGFVTLGLFSFNSQGIEGSIILMLSHGLVSSALFLCVGILYDRHKTRLIKYYGG
LVQIMPIFSILLLFFTFSNIGFPGTSSFVGEFLVLIGLFQFSPVSTFLSAFSMILGAGYS
I*LFNRICFGNLKLQYITSFQDISRREFCILFPLSIFVL*MGIYPEIFLTEIHCSSYNLI
AYFNMKLIKIIIESVLKKKDLFY*FPRFLGLLLIPGFIFDIEILIFFQSLVVLHANLGVE
VIIEDYLHIEIIKLQYLFLVKVFSILMVGLNILYLLMLFISVYDFYALLTEIYLLTAICA
LLIYGVILNTSSNRGTPVIDCNIGKLSSQTILIGLWLTIYSNTPYMTS*NFLLIHDFLSF
GIKGIILVISLL*SFIIFSYNKKEKINFYEY*IVSMLAIVAMIFISCSYDLLTMYLAIEF
QSIAFYILASFKRTSEFSTEAGLKYFVLGAFSSALLLLGISLLYGTTGLTNFGDLSQFFL
GISLENSFFISTIFFSIILIKVALFFKISAAPFHM*SPDVYEGAPTNVTSFFGILPKLAL
VSLLFRLYFFCYAEVITSLNLTLIICAILSMLIGTFGALIQTK*KRFIAYSTISHVGFIL
AGFSTLNFNGAFSVLFYIIVYTLTSLATFSIVLAFRCMFYPTTYQLRYLTDVISLTKLNP
VLASSLVIILFSMAGIPPFPGFFAKAFVLLSLLHEQLIGLAIIAVILSCISCFYYIRLIQ
MMYFANMKTVLIFYPIDKEKSIIISVTILFFVFIFFKIDLLSNFVYCMLFL-----MFYS
IIINIIKVLTIVLPLLIAVAYMTLAERKVMAAMQRRKGPNIVGIFGLLQPLADGLKLFSK
ETILPSSANIFIFLAAPILTFLLALLA*CVVPIGEGKVFSDLNIGVLYILAISSLGVYGI
ITAG*SSNSKYAFLGALRSAAQMVSYEVSIGLILINVLLCAGTLNLTQIVLAQQNL*YII
PLFPVFIMFYISILAETNRAPFDLPEAEAELVAGYNVEYSAMGFALFFLGEYANMILMCS
LTTIFFFGG*LPLFNIFPFY*IPSVI*FGLKTTLLLFGFI*VRAAFPRYRYDQLMRLG*K
IFLPLSLG*VLLVSGILFSFD*LPMNIIYNEYSSILTFFAVAFLISLVILILSYVLNPQQ
SDQEKISAYECGFNPFDDARATFDVRFYLVAILFLIFDLEISFLFP*SLVLGQLPSFGFW
SMIIFLAILTLGFIYE*KKGALE*EMNITLQSAKMIGAGLATIGLTGVGAGVGIVFGSLV
IAYSRNPSLKNELFGYTILGFALTEAIALFALMMAFLILFTMTSTTLF*IFSMISLISAC
MVVSLSNAVYSVLFLIIVFCNTASILLLLGAEFLSFLFLIVYVGAIAVLFLFVVMMLNVK
IDGVKINYTTIFLIGILISLVLFIQI*IAFQSDLEAYSNIGKFLLTNNLPTITS*IQENN
LPSNTESIGLVLYTSYSLVFIMCAFILLLAMIGSIVLTMSQRSNVKKQQITLQLYRNQNN
VVRFLHLRKN----------------MRLIKKPLFNIVNNHLIDYPTPINIHYA*NFGFL
SAMCLIIQIVTGIFLAMHYTPHVDLAFISVEHIMRDVNFGWLLRYIHANGASMFFIVVYI
HIFRGLYYGSYTAPRQFV*VIGVIILLLMIITAFIGYVLP*GQMSL*GATVITNLVSAVP
LVGDSIVA*L*GGFSVDNATLNRFFSLHYLLPFVIAAASLIHLAALHQEGSGNPLGIDAS
SDKVPMYPYFIVKDLLGIVAFIIFFSFFVYFSPNLLGHPDNYIEANPMVTPAHIVPE*YF
LPFYAILRSIPHKLGGVICMIFAIIVLALLP*IHSTEIRSSRFRPIYRVLY*SMVACCLI
LG*IGGMPVEDPYIIIGQIASAYYFLYFLVILPLLGNLEKFLLEYKIN--MKLLKKISFQ
NT-SN-NNLDLKFIRIYR*TPSSQTKAYFSVHPIDIKNCGPMILDALIKIKDEQDSSIVF
RRSCREGICGSCSMNINGINTLACLQPLNTNNSIITIYPLPHMYIIKDLVPDLSNFYAQY
KYIKP*LMNEISLKTEYLQSEKDRSELNGMYECILCACCSASCPSY**NHDKYLGPAILL
QAYR*LADSRDNKTQYRLKLLTGKSKLFKCHTIMNCSKTCPKSLNPGKAIASIKHRISYC
-----*MITQLYCENYTCCLFLVGVLGIFLNQKSIITIIMSLEMMFLAVSFNFIFFSIYL
DNIVGQLFALAILTVAASESSIGLAILVVYYRIRNTITIELMTLTKG------------M
NNINRPLSPHLTIYNPQKSSIFSIWHRISGVFMFTLINSFFFLLNQAYFSYTISFFQNFL
EDYTISNLLLFSMKLLVSVIFLYHITNGIRHFL*DSVIHVSTKKVYQDSNFLLFFIFINV
ILQFYVKF----------MGILFLSLSSNNIHFLLTNSAGQIKS*TTVGKLRSKGVRKTL
VIPSFEIIRFLEKKTKELNYSFLHLRIKG*GNHKKNIFKLLKQSKLKFVSIIDVTTCPHN
GCKISRNRRL------------------------MKRFNTKNNLTRQHK-SLKKSINQTN
HLVKRGLFGLRALEFKQVDIRQVNSIKKAILKEIKKLEKKSGTGKIKM*FYMLPKSAVTK
LSPETRMGKGKGPIVS*CCYIRPGQLLFELSNLSKKKAIELLSTVKNSFSFKTQSLFKIY
*---M-GQKINPQGFRVGVNNL*FAENQCYGKSFKNPKNLYKKSIFATNYLNQHFESKTL
AKSKPQLKIIDNK*QCNLQYTSLLPKNDFDPQILKKLISKFL--IIKLQSYNTPF*YQNG
ALLCEFITYCLKKGFAFRKAINFLKFLFIDKKNHKIVLKTVSGIQLFEFTGLKIKYTGRF
GGSRNRMSSSTTFRMGAVPLQKLETHIEFNEILLYTKQGICNLQV*MAYKII--
