# Supplementary material for: Characterization and organelle genome sequencing of Pyropia species from Myanmar
Source: Sci Rep. 2023 Sep 21;13:15677. doi: 10.1038/s41598-023-42262-3 (PMC10514050; doi:10.1038/s41598-023-42262-3)
Supplement: Supplementary file 1 — Supplementary Information 1. [file 41598_2023_42262_MOESM1_ESM.zip › Supplementary_dataset_16.nwk]

(Amitochondria_corrected:2.4875E-6,(((Bangia_fuscoputputea_mt:0.2029428273,Wildemania_schizophylla_mt:0.2728641088):0.0800575945,(((Porphyra_crispata_mt:0.0016273356,Porphyra_haitanensis_mt:8.855565E-4):0.1060892847,Pyropia_perforata_mt:0.1209670249):0.0467816474,(((Pyropia_endiviifolia_mt:0.0709814659,Pyropia_nitida_mt:0.0428725486):0.0100089642,Pyropia_kanakaensis_mt:0.0798561953):0.0280196075,Pyropia_pulchra_mt:0.0968050725):0.0406131085):0.0319134344):0.0201347646,((Neopyropia_yezoensis_mt:0.0178225273,Pyropia_tenera_mt:0.0188748873):0.0117335354,Pyropia_fucicola_mt:0.0258367644):0.0672716594):0.1468971957,Bmitochondria_corrected:3.823782E-4);
