# Supplementary material for: Characterization and organelle genome sequencing of Pyropia species from Myanmar
Source: Sci Rep. 2023 Sep 21;13:15677. doi: 10.1038/s41598-023-42262-3 (PMC10514050; doi:10.1038/s41598-023-42262-3)
Supplement: Supplementary file 1 — Supplementary Information 1. [file 41598_2023_42262_MOESM1_ESM.zip › Supplementary_dataset_2.nwk]

((((((((Calidia_sp,FormA)0.9120,Calidia_vietnamensis)1.0000,(Calidia_denticulata,Calidia_tanegashimensis)1.0000)0.4980,(Calidia_acanthophora,Calidia_yamadae)1.0000)0.9940,Calidia_suborbiculata)0.5260,(Porphyrella_gardneri,((Neopyropia_elongata,Neopyropia_koreana)0.5140,(Neopyropia_tenera,Neopyropia_yezoensis)1.0000)1.0000)0.5320)0.2380,(((Neoporphyra_dentata,Neoporphyra_spiralis)0.4600,Neoporphyra_seriata)0.9860,((Pyropia_pseudolinearis,Pyropia_pulchra)0.5340,(Pyropia_protolanceolata,(Pyropia_lanceolata,Pyropia_pseudolanceolata)0.8240)0.9980)0.8520)0.7760)0.3800,Uedaea_onoi,Porphyra_purpurea);
