# Supplementary material for: Characterization and organelle genome sequencing of Pyropia species from Myanmar
Source: Sci Rep. 2023 Sep 21;13:15677. doi: 10.1038/s41598-023-42262-3 (PMC10514050; doi:10.1038/s41598-023-42262-3)
Supplement: Supplementary file 1 — Supplementary Information 1. [file 41598_2023_42262_MOESM1_ESM.zip › Supplementary_dataset_3.fasta]

>Bangia_fuscopurpurea_Taiwan      
aagccatgcatgtgtaagtataaatat---------gtattcgtacagtatgaaactgcg
aatggctcattaaaacagttatagttcctttgaacgtagtgttgctacttggatatccgt
agtaattctagagctaatacatgcctt-ctcgcccgactt----cggaagggtggtatct
attagataaaaaaccat-cgcaca--------ctcg------------tgc-tttgtgat
gattcataatagcttttcggatcgcatggcc-ttgcgccggtgacggttcattcaaattt
ctgccctatcaactttcgatggtagagtagtggtctaccatggtgtcgacgggtaacggg
gaattagggttcgattccggagagggagcctgagaaacggctaccacatccaa-ggaagg
cagcaggcgcgcaaattacccaatcccgatccggggaggtagtgacaagaaataacaata
ggaggccatttt-cggtcttctaattggaatgagaaaaatttaaatcccttatcgaggat
ccattggagggcaagtctggtgccagcagccgcggtaattccagctccaatagcgtatat
taaag-ttgttgcagttaaaacgctcgtagtcggacttcggagcg-ctctccactggacc
ggctt-catttgctgttgttc-tgggggt--------cctc---ctatgccggga-ccac
gg-------tgggctttattg-gcttg--gcaccga-tcaactgcgggccggtcttttac
tgtgaagaaaggaaagtgttcaaagcagtgccaacgccttgtaatttgtgagcatggaat
aatggaataggacttg-ggctctattctgtt------ctgtgaccaagtaatgattaata
gggacagttgggggcattcgtatttcattgtcagaggtgaaattcttggattgatggaag
acgaacaaccgcgaaagcatct-gccatggatgttttcattgatcaagaacgaaagttag
gggatcgaagacgatcagataccgtcgtagtcttaaccataaacgatgccgactggggat
tgagcagatggcgctacataccttgtatatgacctgtctgtcagcaccctgagggaaacc
aaagtctttgggttctggggggagtatggtcgcaaggctgaaacttaaaggaattgacgg
aagggcaccaccaggagtggagcctgcggcttaatttgactcaacacgggaaaacttacc
aggtccggac-agaagaatgattgacagac-tgaaagctctttcttgattttttg-gttg
gtggtgcatggccgttcttagttggtggagtgatttgtctggttaattccgttaacgaac
gagacctc-gtcctactaaatagatgtgcgcatgccagtactgcgttcgtatcttcttag
agggactatgcgcgtctagcgtatggaagattgaggcaataacaggtctgtgatgccctt
agatgttctgggccgcacgcgcgctacactgatgcattcaacgagttcc-actatacagc
cctgggccggaagtcctgggtaatcttttgaaactgcatcgtgctggggatagatcattg
caattattgatc-ttaaacgaggaattccttgtaggc-gcaggtcatca-gcctgcgtcg
aata-cgt-ccctgccctt-tgtacacaccgc-ccgtcgcttctaccgattgaatggtcc
gatgaagtgtccggatcgtgg--ctagtgtgatggaact---tgttcca-gagc-acgtg
cttcgagaagtgcattaaatcgtatcatttagaggaa-----------------------
------------------------------------------------------------
-----------------------------------------------------agttgta
tggac-tgatttg--ctaccagcttgtgaccttaatagaccaaaagcatatcgtgtagat
ccagttccaaatgttgca-gat-caata-ttttgcttatatcgcttatgatattgattta
tttgaagaaggttct-attgcgaacttaactgcttc-aattattggtaatgtttttggat
ttaaagctgttaaagctcttcgtct-gg-aagatatgcgtatgccagtagcttacttaaa
aactttccaaggtccagcaacgggcatgattgtagaacgtgagcgtatgaatatg-tttg
gcagacctttcctaggtgctacagtt--aaacctaaattaggtct-ttccggtaaaaact
acggacgagt-tgtgtatgaa-ggtcttaaaggcggtctaga---cttcctgaaagatga
cgaaaatattaactctcaaccatttatgcgttggagagaaagatatttatactca-atgg
aaggtgt-aaataaagcgt-ctgctgcttccggtgaagttaaaggtcactaccttaacgt
aactgctgc-aactatggaagatatgtatgaaagagcagaattttctaaagatgttggta
gtatcatctgtatgattgaccttgtaattggttatactgcgattcaaagtatggcaatct
gggctcgtaagcatgacatgatttta----------------------------------
------------------------------------------------------------
--------------------------tgtaggtaaacttgaaggtgatcctttaatgatt
aaaggtttctacaa-tactttacttgaaagtgaaacaccaattaacttacctcaa-ggtc
-tattctttgctcaaaactgggcttccttaagaaaagttgtgcctgtagcttctggtggt
attcac-gctggtcaaatgcatcaacttcttgattatttaggtgatgatgtagt--tctt
cagtttggtggtggtactattggacatcc-------------------------------
------------------------------------------------------------
------------------------------------------------------------
------------------------------------------------------------
--------------------
>Bangia_gloiopeltidicola          
-agccatgcatgtctaagtataaacac-----------ttttataca-cgtgaaactgcg
aatggctcattaaaacagttatagttcctttgaggatatc-acactacttggataaccgt
agtaattctagagctaatacatgcctc-aacgcccaactc----acgaagggtggtattt
attggataaaaaaccat-cgtgct--------cctt------ccagagcgc-tttgagat
gattcacaataacttgtcggatcgcatggcc-ttgcgctggcgaccgctcattcaaattt
ctgccctatcaactttcgatggtagagtattggtctaccatggtgtcgacgggtaacggg
gaattagggttcgattccggagagggagcctgagaaatggctaccacatccaa-ggaagg
cagcaggcgcgcaaattacccaatcccgactcggggaggtagtgacaaaaaataacaata
ggaggcc-catt-gggtcttctaattggcatgagaacaatttaaaccccttatcgaggat
ccattggagggcaagtctggtgccagcagccgcggtaattccagctccaatagcgtatat
taaag-ttgttgcagttaaaacgctcgtagtcgaacttcggagcg--cccccacgggccg
ggcgt-tggcctg--gagcca-gtggag-g-ttcgt-ctcc---ttttgtcggga--cgc
ggtgcgtg-gtggcttgattg-cctct--gcgcgtg--tacctgcgggccgaccgtttac
tgtgaagaaagtaaagtgttcaaagcag-gccaacgccttg-aatatgtgagcatggaat
aatagaataggacttg-ggctctattttgttggtttccagtgaccaagtaatgattaata
gggatggttgggggcattcgtatttcattgtcagaggtgaaattcttggattgatggaag
acgtacaactgcgaaagcatct-gccatggatgttttcattgatcaagaacgaaagttag
gggatcgaagacgatcagataccgtcgtagtcttaaccataaacgatgccgactggggat
tggcggggg----------cactattttatgac---cacgtcagcaccctgagggaaacc
aaagtctttgggttctggggggagtatggtcgcaaggctgaaacttaaaggaattgacgg
aagggcaccaccaggagtggagcctgcggcttaatttgactcaacacgggaaaacttacc
aggtccggac-agaagaatgattgacagac-tgaaagctctttcttgattttttg-gttg
gtggtgcatggccgttcttagttggtggagtgatttgtctggttaattccgttaacgaac
gagacctc-gtcctgctaaataggtgcgcgcatgccagcactgcgttctgaccttcttag
agggactgtgcgcgtctagcgtacggaagattgaggcaataacaggtctgtgatgccctt
agatgttctgggccgcacgcgcgctacactgatgcattcaacgagtttc-acttgatagt
ccttgaccggaaggtccgggtaatcttttgaaagtgcatcgtgctggggatagatcattg
caattattgatc-ttaaacgaggaattccttgtaggc-gcaggtcatca-gcctgcgccg
aata-cgt-ccctgccctt-tgtacacaccgc-ccgtcgctcctaccgattgaatggtcc
gatgaaatgtccggatctcgg--ctggcgcgatggac-c---tgt-cca-gagc-actga
ccgtgagaagctcattaaatcttatcatttagaggaattactgggatgctgattatgt-a
attaaagaaacag-at-attttagctctgtttagaattactcctcaaccaggtgttgatc
ctattgaagca-tctgctgcaattgcaggagaatcttcaacggcgacttggacagttgta
tggac-tgatttg--ctaactgcttgcgatctatacagagcgaaagcataccgcgtagat
ccagttccaaacgttgca-gat-caata-ttttgcttatatagcttatgatattgaccta
tttgaagagggttcc-attgcaaacctaactgcttc-aatcatcggtaacgttttcggat
tcaaagctgttaaagctcttcgtct-ag-aagatatgcgtatgccagtagcttacttaaa
aactttccaaggtccagcaactggacttattgtggaacgtgagcgtatggacaaa-ttcg
gcagacctttcctaggtgctacagtt--aaacctaaattaggtct-ttctggtaaaaatt
acggaagagt-tgtatacgaa-ggtcttaaaggtggactaga---cttccttaaggatga
tgaaaatattaattctcagccatttatgcgctggagagaaagatttttatactcc-atgg
aaggtgt-aaacaaagcgt-ctgctgctgcaggagaaattaaaggtcattaccttaacgt
aacagctgc-aactatggaagatatgtacgaaagagcagaattttccaaagacgttggta
gtatcatctgtatgattgaccttgtaattggttatactgcaatccaaagcatggctattt
gggctcgtaaaaatgatatgattttacatttacatagagca-ggtaactctacttactct
cgtcaaaaaaatcatggcatgaacttccgagttatctgtaaatggatgcgtatggcaggt
gttgaccatattcatgcaggaacagttgtaggtaaacttgaaggagatcctttaatgatt
aaagggttctataa-cactttacttgaaagtgacacagatattaatttacctcaa-ggtt
-tattctttgctcaaaactgggcttctttacgtaaagttgtaccggtagcttctggcggt
atccat-gctgggcaaatgcaccaacttcttgattacttaggtgatgatgtagt--gctt
cagtttggtggtggtacaattggacatcctgatggtattcaagcaggtgcaactgcaaac
agagtagcattagaatctatggtcatggcaagaaatgaaggtcgtgattatgtagcagaa
ggtccacaaattttaagagacgctgctaaaacttgcggacctctacaaacagctttagat
ttatggaaagatattagtttcaactatacttctacagatacagctgatttc--gttgaga
ctccaacagcaaacgtctag
>Porphyra_dioica                  
---ccatgcatgtctaagtataaacac-----------ttttataca-cgtgaaactgcg
aatggctcattaaaccagttatagtttctttgaacgtacc-ttactacttggataaccgt
agtaattctagagctaatacatgccta-cacgcccgactc----acgaagggtggtattt
attagataaaaaaccat-cgcac----------ttt-----------gtgc-tttgtgat
gattcataataacat-tcggatcgcatggcc-tagagccggcgacggttcattcaaattt
ctgccctatcaactttcgatggtagagtagtggtctaccatggtgtcaacgggtgacggg
gaattagggttcgattccggagagggagcctgagaaacggctaccacatccaa-ggaagg
cagcaggcgcgcaaattacccaatcccaacacggggaggtagtgacaaaaaataacaata
gggggcc-tttt-aggtcttctaattggaatgagaagaatttaaatctcttatcgaggat
ccattggagggcaagtctggtgccagcagccgcggtaattccagctccaatagcgtatat
taaag-ttgttgcagttaaaacgctcgtagtcggatttcgaagcg--cgttcacggcggc
ggttc-ttgccgtttctgtgg--------g-ggtttgcttc---tatttctggga--cgc
ggtgtg--cgggacttgattg-tctct--gcgcatc------tgcgggccggacgtttac
tgtgaagaaattagggtgttcaaagcag-gcgtttgctatg-aatacgtgagcatggaat
aatagaataggacttg-ggctctattttgttggtttccggtgaccaagtaatgattaata
gggacagttgggggcattcgtatttcattgtcagaggtgaaattcttggattgatggaag
acgaacaactgcgaaagcatct-gccaaggatgttttcattgatcaagaacgaaagttag
gggatcgaagacgatcagataccgtcgtagtcttaaccataaactatgccgactggggat
tggcggggg----------ttcagttgaatgat---cctgtcagcaccctgagggaaacc
aaagtctttgggttctggggggagtatggtcgcaaggctgaaacttaaaggaattgacgg
aagggcaccaccaggagtggagcctgcggcttaatttgactcaacacgggacaacttacc
aggtccggac-agaataatgattgacagac-tgaaagctctttcttgattttttg-gttg
gtggtgcatggccgttcttagttggtggagtgatttgtctggttaattccgttaacgaac
gagacctt-accctgctaaataggtgtacgcatgctcgtactgcgtggctaccttcttag
agggactatacgcgtctagcgtatggaagtttgaggcaataacaggtctgtgatgccctt
agatgttctgggccgcacgcgcgctacactgatgcattcaacgagtttc-acttgttcgt
ccttggtcggaaggcccgggtaatcttgtgaaagtgcatcgtgctggggatagatcattg
caatttttgatc-ttcaacgaggaattccttgtaggc-gcaggtcatca-gcctgcgccg
aata-cgt-ccctgccctt-tgtacacaccgc-ccgtcgctcctaccgattgaatggtcc
gatgaaatgctcggattgtgg--cctgcgtgatggattt-------cca-tagc-gtgcg
ccatgaaaagttcattaaatcttatcatttagaggaattactgggatgctgattatgt-a
attaaagatacag-at-gttctagctctatttagaatcactcctcaaccaggtgttgatc
ctattgaggct-tctgctgcaattgcaggtgaatcttcaacagcaacatggacagttgtt
tggac-tgatttg--ctaacagcttgtgatctatatagagcaaaagcatatagggtagat
ccagttccaaacgttgca-gac-caata-ttttgcttatattgcttatgatattgattta
tttgaagaaggttcc-attgcgaacttaactgcttc-tatcattggtaatgttttcggat
ttaaagctgttaaagctcttcgtct-tg-aagatatgcgtatgccagtagcttatttaaa
aactttccaaggtccagcaactggactaattgtagaacgtgagcgtatggataaa-tttg
gcaggcctttcttaggtgctacagtg--aagccaaaactaggtct-ttctggtaaaaact
atggtagagt-tgtatatgaa-ggtcttaaaggtggactcga---ttttctaaaagacga
tgaaaatattaactctcaaccatttatgcgctggagagaaagatatctatattcc-atgg
aaggtgt-taacaaagcat-ctgctgctgctggtgaaattaaaggtcactaccttaacgt
aaccgctgc-tactatggaagatatgtatgaaagagcagagttttccaaagttgttggaa
gtattatatgcatgattgaccttgtaatcggttatactgcaatccaaagtatggccattt
gggctcgtaaaaatgacatgattttacatttgcacagagca-ggtaattccacttactct
cgtcaaaaaaatcatggtatgaacttccgagtaatctgtaaatggatgcgtatggcaggc
gttgatcatatccatgcaggaacagttgtaggtaaactggaaggtgatcctttaatgatt
aaaggattctataa-tactttacttgaaagtgaaacagacattaacttacctcaa-ggtc
-tattctttgctcaagactgggcatccctaagaaaagttgtaccagtagcttctggtggt
attcat-gctggtcaaatgcaccaacttcttgattatctaggtgatgacgtggt--tctt
caatttggtggtggtacaattggccatcctgatggtatccaagctggtgcaactgcaaat
agagtagcactagaatccatggttatggcaagaaatgaaggtcgtgactttgtaggagaa
ggccctcagattttaagagatgctgcaaaaacttgtggacctctacaaacagctttagat
ttatggaaagatattagttttaactatacttccacagatacagctgatttc--gttgaga
ctccaacagccaacgtctag
>Porphyra_linearis                
---ccatgcatgtctaagtataaacac-----------ttttataca-cgtgaaactgcg
aatggctcattaaaccagttatagtttctttgaacgtacc-ttactacttggataaccgt
agtaattctagagctaatacatgccta-cacgcccgactc----acgaagggtggtattt
attagataaaaaaccaa-cgcac---------tttt-----------gtgc-tttgtgat
gattcataataactc-tcggatcgcatggcc-tagagccggcgacggttcattcaaattt
ctgccctatcaactttcgatggtagagtagtggtctaccatggtgtcaacgggtgacggg
gaattagggttcgattccggagagggagcctgagaaacggctaccacatccaa-ggaagg
cagcaggcgcgcaaattacccaatcccaacacggggaggtagtgacaaaaaataacaata
gggggcc-tttt-aggtcctctaattggaatgagaagaatttaaatctcttatcgaggat
ccattggagggcaagtctggtgccagcagccgcggtaattccagctccaatagcgtatat
taaag-ttgttgcagttaaaacgctcgtagtcggatttcgaagca--cgctcacggggcc
ggttc-ttgctgttcctgtgg--------g-ggtgt-cttc---ttattctggga--cgc
ggtgtg--cgggacttgattg-tctct--gcacatc------tgcgggccggacgtttac
tgtgaagaaattagggtgttcaaagcag-gcgtttgctatg-aatacgtgagcatggaat
aatagaataggacttg-ggctctattttgttggtttccggagaacaagtaatgattaata
gggacagttgggggcattcgtatttcattgtcagaggtgaaattcttggattgatggaag
acgaacaactgcgaaagcatct-gccaaggatgttttcattgatcaagaacgaaagttag
gggatcgaagacgatcagataccgtcgtagtcttaaccataaactatgccgactggggat
tggcggggg----------ttcagttgaatgat---cctgtcagcaccctgagggaaacc
aaagtctttgggttctggggggagtatggtcgcaaggctgaaacttaaaggaattgacgg
aagggcaccaccaggagtggagcctgcggcttaatttgactcaacacgggacaacttacc
aggtccggac-agaataatgattgacagac-tgaaagctctttcttgattttttg-gttg
gtggtgcatggccgttcttagttggtggagtgatttgtctggttaattccgttaacgaac
gagacctt-accctgctaaataggtgtacgcatgctcgtactgcgtggctaccttcttag
agggactatacgcgtctagcgtatggaagtttgaggcaataacaggtctgtgatgccctt
agatgttctgggccgcacgcgcgctacactgatgcattcaacgagtttc-acttgttcgt
ccttggtcggaaggcccgggtaatcttgtgaaagtgcatcgtgctggggatagatcattg
caatttttgatc-ttcaacgaggaattccttgtaggc-gcaggtcatca-gcctgcgccg
aata-cgt-ccctgccctt-tgtacacaccgc-ccgtcgctcctaccgattgaatggtcc
gatgaaatgctcggattgtgg--cttgcgtgatggatctc------cca-tagc-gtacg
ccatgaaaagttcattaaatcttatcatttagaggaattactgggatgctgattatgt-g
attaaagatacag-at-gttctagctctatttagaatcactcctcaaccaggtgttgatc
cgattgaagct-tctgctgcaattgcaggtgaatcttcaacagcaacatggacagttgtt
tggac-tgatttg--ctaacagcttgtgatctatatagagcaaaagcatatagagtagat
ccagttccaaacgttgca-gac-caata-ttttgcttatatcgcttatgatattgactta
tttgaagagggttct-attgcgaacttaactgcttc-tatcattggtaatgttttcggat
ttaaagctgttaaagctcttcgtct-tg-aagatatgcgtatgccagtagcttacttaaa
aactttccaaggtccagcaactggactaattgtagaacgtgagcgtatggataaa-tttg
gtagacctttcttaggtgctacagtg--aagccaaaactgggcct-ttctggtaaaaact
atggaagagt-tgtatatgag-ggtcttaaaggtggattgga---tttcctaaaagatga
tgaaaatattaactctcaaccattcatgcgctggagagaaagatatctatattcc-atgg
aaggtgt-taacaaagcat-ccgctgctgctggtgaaattaaaggtcattaccttaacgt
aaccgctgc-tactatggaagatatgtatgaaagagcagagttttccaaagttgttggta
gtattatctgtatgattgaccttgtaattggttatactgcaatccaaagtatggcaatct
gggctcgtaaaaatgacatgattttacatttacatagagca-ggtaattctacttactct
cgtcaaaaaaatcatggtatgaacttccgagtaatctgtaaatggatgcgtatggcaggt
gttgatcatattcatgcaggaacagttgtaggtaaactggaaggtgatcctttaatgatt
aaaggattctataa-tactttacttgaaagtgacacagacattaacttacctcaa-ggtc
-tattctttgctcaaaactgggcatccctaagaaaagttgtaccagtagcttctggtggt
attcat-gctggtcaaatgcaccaacttcttgattatctaggtgatgacgtggt--tctt
caatttggtggtggtaccattggacatcctgatggtatccaagctggtgcaactgcaaat
agagtagcactagaatccatggttatggcaagaaatgaaggtcgcgactatgtagcagaa
ggcccacaaattttaagagatgctgcaaaaacttgtggacctctacaaacagctttagat
ttatggaaggatattagttttaattatacttccacagatacagctgatttc--gttgaga
ctccaacagcaaacgtctag
>Porphyra_lucasii                 
aagccatgcatgtctaagtataaacac-----------ttctataca-cgtgaaactgcg
aatggctcattaaaccagttatagtttctttgaacgtacc-ttactacttggataaccgt
agtaattctagagctaatacatgccta-cacgcccgactc----acgaagggtggtattt
attagataaaaaaccaa-cgcac---------tttt-----------gtgc-tttgtgat
gattcataataactc-tcggatcgcatggcc-tagagccggcgacggttcattcaaattt
ctgccctatcaactttcgatggtagagtagtggtctaccatggtgtcaacgggtgacggg
gaattagggttcgattccggagagggagcctgagaaacggctaccacatccaa-ggaagg
cagcaggcgcgcaaattacccaatcccaacacggggaggtagtgacaaaaaataacaata
gggggcc-tttt-aggtcctctaattggaatgagaagaatttaaatctcttatcgaggat
ccattggagggcaagtctggtgccagcagccgcggtaattccagctccaatagcgtatat
taaag-ttgttgcagttaaaacgctcgtagtcggatttcgaagca--cgctcacggggcc
ggctc-ttgctgggtctgtgt--------g-ggtgc-cttc---ttattctggga--cgc
gatgtgcgcgagacttgagtg-tcttg--gcagatc------tgcgggccggacgtttac
tgtgaagaaattagggtgttcaaagcag-gcgtttgctatg-aatacgtgagcatggaat
aatagaataggacttg-ggctctattttgttggtttccggggaacaagtaatgattaata
gggacagttgggggcattcgtatttcattgtcagaggtgaaattcttggattgatggaag
acgaacaactgcgaaagcatct-gccaaggatgttttcattgatcaagaacgaaagttag
gggatcgaagacgatcagataccgtcgtagtcttaaccataaactatgccgactggggat
tggcgggggc---------ttcagttgaatgat---cccgtcagcaccctgagggaaacc
aaagtctttgggttctggggggagtatggtcgcaaggctgaaacttaaaggaattgacgg
aagggcaccaccaggagtggagcctgcggcttaatttgactcaacacgggacaacttacc
aggtccggac-agaataatgattgacagac-tgaaagctctttcttgattttttg-gttg
gtggtgcatggccgttcttagttggtggagtgatttgtctggttaattccgttaacgaac
gagacctt-atcctgctaaataggtgtacgcatgctcgaactgcgtggctaccttcttag
agggactatacgcgtctagcgtatggaagtttgaggcaataacaggtctgtgatgccctt
agatgttctgggccgcacgcgcgctacactgatgcattcaacgagtttc-acatgttcgt
cctgcgtcggaaggcccgggtaatcttgtgaaagtgcatcgtgctggggatagatcattg
caatttttgatc-ttcaacgaggaattccttgtaggc-gcaggtcatca-gcctgcgccg
aata-cgt-ccctgccctt-tgtacacaccgc-ccgtcgctcctaccgattgaatggtcc
gatgaaatgctcggattgtgg--cttgcgtgatggatctc------cca-tagc-gtacg
ccatgaaaagttcattaaatcttatcatttagaggaa-----------------------
---------acag-at-gttctagctctatttagaattactcctcaaccaggtgttgatc
cgattgaagct-tctgctgcaattgcaggtgaatcttcaacagcaacatggacagttgtt
tggac-tgatttg--ctaacagcttgtgatctatatagagcaaaagcatatagagtagat
ccagttccaaacgttgca-gac-caata-ttttgcttatatcgcttatgatattgactta
tttgaagagggttct-attgcgaacttaactgcttc-tatcattggtaatgttttcggat
ttaaagctgttaaagctcttcgtct-tg-aagatatgcgtatgccagtagcttacttaaa
aactttccaaggtccagcaactggactaattgtagaacgtgagcgtatggataaa-tttg
gtagacctttcttaggtgctacagtg--aagccaaaactgggcct-ttctggtaaaaact
atggaagagt-tgtatatgag-ggtcttaaaggtggattgga---tttcctaaaagatga
tgaaaatattaactctcaaccattcatgcgctggagagaaagatatctatattcc-atgg
aaggtgt-taacaaagcat-ccgctgctgctggtgaaattaaaggtcattaccttaacgt
aaccgctgc-tactatggaagatatgtatgaaagagcagagttttccaaagttgttggta
gtattatctgtatgattgaccttgtaattggttatactgcaatccaaagtatggcgatct
gggctcgtaaaaatgacatgattttacatttacatagagca-ggtaattctacttactct
cgtcaaaaaaatcatggtatgaacttccgagtaatctgtaaatggatgcgtatggcaggt
gttgatcatattcatgcaggaacagttgtaggtaaactggaaggggatcctttaatgatt
aaaggattctataa-tactttacttgaaagtgaaacagacattaacttacctcaa-ggtc
-tattctttgctcaaaactgggcatccctaagaaaagttgtaccagtagcttctggtggt
attcat-gctggtcaaatgcaccaacttcttgactatctaggtgatgacgtagt--tctt
caatttggtggtggtaccattggacatcctgatggtatccaagctggtgcaactgcaaat
agagtagcactagaatccatggttatggcaagaaatgaaggtcgcgactatgtagcagaa
ggcccacaaattttaagagatgctgcaaaaacttgtggacctctacaaacagctttagat
ttatggaaggatattagttttaattatacttccacagatacagctgatttc--gttgaga
ctccaacagcaaacgtctag
>Porphyra_purpurea                
aagccatgcatgtctaagtataaacacctcgttttcttttttgtact-cgtgaaactgcg
aatggctcattaaaccagttatagtttctttgaacgtgcc-ttactacttggataaccgt
agtaattctagagctaatacatgccta-cacgcccgactc----acgaagggtggtattt
attagataaaaaacctt-cgcacagt-----gacct-----------gtg--tgttagat
gattcataataactc-tcggatcgcatggcc-tagagccggcgacggttcattcaaattt
ctgccctatcaactttcgatggtagagtagtggtctaccatggtgtcaacgggtaacggg
gaattagggttcgattccggagagggagcctgagaaacggctaccacatccaa-ggaagg
cagcaggcgcgcaaattacccaatcccaacacggggaggtagtgacaagaaataacgata
gggggcc-tttt-aggttttctaatcggaatgagaagaatttaaacctctcaccgaggat
ccattggagggcaagtctggtgccagcagccgcggtaattccagctccaatagcgtatat
taaag-ttgttgcagttaaaacgctcgtagtcggatatcggggcg--cggacacagaagc
ggctc-cggttgcagctgtga--------acggtctgcccc---taattctggga--cgc
ggtgtg--cgggactttactg-tctct--gcgcacc------tgcgggccggacgtttac
tgtgaagaaattagggtgttcaaagcat-gcgttcgctatg-gatacgtgagcatggaat
aatagaataggacttg-ggctctattttgttggtttccggggaccaagtaatgattaata
gggatagttgggggcattcgcatttcattgtcagaggtgaaattcttggattgatggaag
acggactactgcgaaagcatct-gccaaggatgttttctttgatcaagaacgaaagttag
gggatcgaagacgatcagataccgtcgtagtcttaaccataaactatgccgactggagat
tggcgggga-----------tttgttgtatgat---cccgtcagcatcctgcgggaaacc
aaagtctttgggttctggggggagtatggtcgcaaggctgaaacttaaaggaattgacgg
aagggcaccaccaggagtggagcctgcggcttaatttgactcaacacgggacaacttacc
aggtccggac-aggagaatgattgacagac-tgaaagctctttcttgattttttg-gttg
gtggtgcatggccgttcttagttggtggagtgatttgtctggttaattccgttaacgaac
gagacctt-accctgctaaataggtgcgcgtatgctcgtactgcgttgcactcttcttag
agggactatatgcgtctagtatatggaagtttgaggcaataacaggtctgtgatgccctt
agatgttctgggctgcacgcgcgctacactgatgcattcaacgagtcac-acttttacgt
ccttggttttatgacctgggtaatcttgggaacgtgcatcgtgctggggatagatcattg
caatttttggtc-ttcaacgaggaattccttgtaggc-gcaggtcatca-gcctgcgccg
aata-cgt-ccctgccctt-tgtacacaccgc-ccgtcgctcctaccgattgaatggtcc
gatgaagtgcttagatcttgg--ggagcggcctggaggtcaaagt-cca-gtac-gtgaa
ccttgaaaagatcattgaatcttaccctttagaggaattactgggatgctgattatgt-t
attaaagaaacag-at-attctagctctgttcagaatcactcctcaaccaggtgttgatc
caattgaagct-tctgctgcaattgcaggtgaatcttcaacagcaacatggacagttgtt
tggac-tgatttg--ctaacagcttgtgacttatatagagcaaaagcatatagagtggat
ccagttccaaacgttgca-gat-caata-ttttgcttatatcgcgtatgacatcgattta
tttgaagagggttct-attgcgaacttaactgcttc-tattattggtaacgtttttggat
ttaaagctgttaaagctcttcgtct-ag-aagatatgcgcatgccagtagcttatttaaa
aactttccaaggtccagcaactggactgattgtagaacgtgagcgcatggataaa-tttg
gtagaccgttcttaggtgcaacagtg--aaaccgaaactaggtct-ttctggtaaaaact
atggaagagt-tgtctatgaa-ggtcttaaaggtggattaga---tttcctaaaagatga
tgaaaatattaactctcaaccatttatgcgctggagagaaagatttctgtattcc-atgg
aaggtgt-taacaaagcat-ctgctgctgctggtgaaattaaaggtcattacctcaacgt
aactgctgc-tactatggaagatatgtatgaaagagcagagttctccaaagttgttggta
gtattatctgcatgattgaccttgtaattggttatactgcaatccaaagtatggcaattt
gggctcgtaaaaatgacatgattttacatttacatagagca-ggtaattctacttactct
cgtcaaaaaaatcatggtatgaacttccgagtaatctgtaaatggatgcgtatggcaggc
gttgatcatattcatgcaggaacagttgtaggtaaactggaaggtgatcctttaatgatt
aaaggattctataa-tactttacttgccggtgaaacagagattaatttacctcaa-ggtc
-tattctttgctcaaaactgggcttccttacgaaaagttgtaccagtagcttctggtggt
attcat-gctggtcaaatgcaccaacttctcgattacctaggtgatgacgtggt--cctt
caatttggtggtggtacaattggacatcctgatggtatacaagctggtgcaactgcaaat
agagtagcattagaatctatggttatggcgagaaatgaaggtcgtgactttgtagcagaa
ggtccacaaattttaagagatgctgcaaaaacttgtgggcctctacaaactgctttagat
ttatggaaagatattagttttaactatacttccacagatacagctgatttt--gttgaga
ctccaacagccaacgtctag
>Porphyra_sp_FIB                  
aagccatgcatgtctaagtataaacac-----------ttttataca-cgtgaaactgcg
aatggctcattaaaccagttatagtttctttgaacgtacc-ttactacttggataaccgt
agtaattctagagctaatacatgccta-cacgcccgactc----acgaagggtggtattt
attagataaaaaaccaa-cgcac---------tttt-----------gtgc-tttgtgat
gattcataataactc-tcggatcgcatggcc-tagagccggcgacggttcattcaaattt
ctgccctatcaactttcgatggtagagtagtggtctaccatggtgtcaacgggtgacggg
gaattagggttcgattccggagagggagcctgagaaacggctaccacatccaa-ggaagg
cagcaggcgcgcaaattacccaatcccaacacggggaggtagtgacaaaaaataacaata
gggggcc-tttt-aggtcctctaattggaatgagaagaatttaaatctcttatcgaggat
ccattggagggcaagtctggtgccagcagccgcggtaattccagctccaatagcgtatat
taaag-ttgttgcagttaaaacgctcgtagtcggatttcgaagca--cgctcacggggcc
ggctc-ttgctgatcctgtgt--------g-ggtgt-cttc---ttattctggga--cgc
gatgtg--cgggacttgattg-tctct--gcacatc------tgcgggccggacgtttac
tgtgaagaaattagggtgttcaaagcag-gcgtttgctatg-aatacgtgagcatggaat
aatagaataggacttg-ggctctattttgttggtttccggagaacaagtaatgattaata
gggacagttgggggcattcgtatttcattgtcagaggtgaaattcttggattgatggaag
acgaacaactgcgaaagcatct-gccaaggatgttttcattgatcaagaacgaaagttag
gggatcgaagacgatcagataccgtcgtagtcttaaccataaactatgccgactggggat
tggcgaggg----------ttcagttgaatgat---ctcgtcagcaccctgagggaaacc
aaagtctttgggttctggggggagtatggtcgcaaggctgaaacttaaaggaattgacgg
aagggcaccaccaggagtggagcctgcggcttaatttgactcaacacgggacaacttacc
aggtccggac-agaataatgattgacagac-tgaaagctctttcttgattttttg-gttg
gtggtgcatggccgttcttagttggtggagtgatttgtctggttaattccgttaacgaac
gagacctt-accctgctaaataggtgtacgcatgctcgtactgcgtggctaccttcttag
agggactatacgcgtctagcgtatggaagtttgaggcaataacaggtctgtgatgccctt
agatgttctgggccgcacgcgcgctacactgatgcattcaacgagtttc-acttgttcgt
ccttggtcggaaggcccgggtaatcttgtgaaagtgcatcgtgctggggatagatcattg
caatttttgatc-ttcaacgaggaattccttgtaggc-gcaggtcatca-gcctgcgccg
aata-cgt-ccctgccctt-tgtacacaccgc-ccgtcgctcctaccgattgaatggtcc
gatgaaatgttcggattgtgg--cttgcgtgatggatctc------cca-tagc-gtacg
ccatgaaaagttccttaaatcttatcatttagaggaattactgggatgctgattatgt-g
attaaagatacag-at-gttttagctctatttagaatcactcctcaaccaggtgttgatc
cgattgaagct-tctgctgcaattgcaggtgaatcttcaacagcaacatggacagttgtt
tggac-tgatttg--ctaacagcttgtgatctatatagagcaaaagcatatagagtagat
ccagttccaaacgttgca-gac-caata-ttttgcttatatcgcttatgatattgactta
tttgaagagggttct-attgcgaacttaactgcttc-tatcattggtaatgttttcggat
ttaaagctgttaaagctcttcgtct-tg-aagatatgcgtatgccagtagcttacttaaa
aactttccaaggtccagcaactggactaattgtagaacgtgagcgtatggataaa-tttg
gtagacctttcttaggtgctacagtg--aagccaaaactgggcct-ttctggtaaaaact
atggaagagt-tgtatatgag-ggtcttaaaggtggattgga---tttcctaaaagatga
tgaaaatattaactctcaaccattcatgcgctggagagaaagatatctatattcc-atgg
aaggtgt-taacaaagcat-ccgcttctgctggtgaaattaaaggtcattaccttaacgt
aaccgctgc-tactatggaagatatgtatgaaagagcagagttttccaaagttgttggta
gtattatctgtatgattgaccttgtaattggttatactgcaatccaaagtatggcgatct
gggctcgtaaaaatgacatgattttacatttacatagagca-ggtaattctacttactct
cgtcaaaaaaatcatggtatgaacttccgagtaatctgtaaatggatgcgtatggcaggt
gttgatcatattcatgcaggaacagttgtaggtaaactggaaggtgatcctttgatgatt
aagggattctataa-tactttacttgaaagtgaaacagacattaacttaccccaa-ggtc
-tattctttgctcaaaactgggcatcactaagaaaagttgtaccagtagcttctggtggt
attcat-gctggtcaaatgcaccaacttcttgattatctaggtgatgacgtggt--tctt
caatttggtggtggtaccattggacatcctgatggtatccaagctggtgcaactgcaaat
agagtagcactagaatccatggttatggcaagaaatgaaggtcgcgactatgtagcagaa
ggcccacaaattttaagagatgctgcaaaaacttgtggacctctacaaacagctttagat
ttatggaaggatattagttttaattatacttctacagatacagctgatttc--gttgaga
ctccaacagcaaacgtctag
>Porphyra_sp_FIG                  
-agccatgcatgtctaagtataaacac-----------ttttataca-cgtgaaactgcg
aatggctcattaaaccagttatagtttctttgaacgtacc-ttactacttggataaccgt
agtaattctagagctaatacatgccta-cacgcccgactc----acgaagggtggtattt
attagataaaaaaccaa-cgcac---------tttt-----------gtgc-tttgtgat
gattcataataactc-tcggatcgcatggcc-tagagccggcgacggttcattcaaattt
ctgccctatcaactttcgatggtagagtagtggtctaccatggtgtcaacgggtgacggg
gaattagggttcgattccggagagggagcctgagaaacggctaccacatccaa-ggaagg
cagcaggcgcgcaaattacccaatcccaacacggggaggtagtgacaaaaaataacaata
gggggcc-tttt-aggtcctctaattggaatgagaagaatttaaatctcttatcgaggat
ccattggagggcaagtctggt--------------taattccagctccaatagcgtatat
taaag-ttgttgcagttaaaacgctcgtagtcggatttcgaagca--cgctcacggggcc
ggctc-ttgctggttctgtgt--------g-ggtgt-cttc---ttattctggga--cgc
gatgtg--cgggacttgattg-tctct--gcacatc------tgcgggccggacgtttac
tgtgaagaaattagggtgttcaaagcag-gcgtttgctatg-aatacgtgagcatggaat
aatagaataggacttg-ggctctattttgttggtttccggagaacaagtaatgattaata
gggacagttgggggcatttgtatttcattgtcagaggtgaaattcttggattgatggaag
acgaacaactgcgaaagcatct-gccaaggatgttttcattgatcaagaacgaaagttag
gggatcgaagacgatcagataccgtcgtagtcttaaccataaactatgccgactggggat
tggcgaggg----------ttcagttgaatgat---ctcgtcagcaccctgagggaaacc
aaagtctttgggttctggggggagtatggtcgcaaggctgaaacttaaaggaattgacgg
aagggcaccaccaggagtggagcctgcggcttaatttgactcaacacgggacaacttacc
aggtccggac-agaataatgattgacagac-tgaaagctctttcttgattttttgtgttg
gtggtgcatggccgttcttagttggtggagtgatttgtctggttaattccgttaacgaac
gagacctt-accctgctaaataggtgtacgcatgctcgtactgcgtggctaccttcttag
agggactatacgcgtctagcgtatggaagtttgaggcaataacaggtctgtgatgccctt
agatgttctgggccgcacgcgcgctacactgatgcattcaacgagtttc-acttgttcgt
ccttggtcggaaggcccgggtaatcttgtgaaagtgcatcgtgctggggatagatcattg
caatttttgatc-ttcaacgaggaattccttgtaggc-gcaggtcatca-gcctgcgccg
aata-cgt-ccctgccctt-tgtacacaccgc-ccgtcgctcctaccgattgaatggtcc
gatgaaatgttcggattgtgg--cttgcgtgatggattt-------cca-tagc-gtacg
ccatgaaaagttccttaaatcttatcatttagaggaa-----------------------
------------------------ctctatttagaatcactcctcaaccaggtgttgatc
cgattgaagct-tctgctgcaattgcaggtgaatcttcaacagcaacatggacagttgtt
tggac-tgatttg--ctaacagcttgtgatctatatagagcaaaagcatatagagtagat
ccagttccaaacgttgca-gac-caata-ttttgcttatatcgcttatgatattgactta
tttgaagagggttct-attgcgaacttaactgcttc-tatcattggtaatgttttcggat
ttaaagctgttaaagctcttcgtct-tg-aagatatgcgtatgccagtagcttacttaaa
aactttccaaggtccagcaactggactaattgtagagcgtgagcgtatggataaa-tttg
gtagacctttcttaggtgctacagtg--aagccaaaactgggcct-ttctggtaaaaact
atggaagagt-tgtgtatgag-ggtcttaaaggtggattgga---tttcctaaaagatga
tgaaaatattaactctcaaccattcatgcgctggagagaaagatatctatattct-atgg
aaggtgt-taacaaagcat-ccgctgctgctggtgaaattaaaggtcattaccttaacgt
aactgctgc-tactatggaagatatgtatgaaagagcagagttttccaaagttgttggta
gtattatctgtatgattgaccttgtaattggttatactgcaatccaaagtatggcgatct
gggctcgtaaaaacgatatgattttacatttacatagagca-ggtaattctacttactct
cgtcaaaaaaatcatggtatgaacttccgagtaatctgtaaatggatgcgtatggcaggt
gttgatcatattcatgcaggaacagttgtaggtaaactggaaggtgatcctttaatgatt
aaaggattctataa-tactttacttgaaagtgacacagacattaacttacctcaa-ggtc
-tattctttgctcaaaactgggcatccctaagaaaagttgtaccagtagcttctggtggt
attcat-gctggtcaaatgcaccaacttcttgattatctaggcgatgacgtggt--tctt
caatttggtggtggtaccattggacatcctgatggtatccaagctggtgcaactgcaaat
agagtagcactggaatccatggttatggcaagaaatgaaggtcgcgactttgtagcagaa
ggcccacaaattttaagagatgctgcaaaaacttgtggacctctacaaacagctttggat
ttatggaaggatattagttttaattatacttctacagatacagctgatttc--gttgaga
ctccaacagcaaacgtc---
>Porphyra_sp_GDM                  
aagccatgcatgtctaagtataaacac-----------ttttataca-cgtgaaactgcg
aatggctcattaaaccagttatagtttctttgaacgtacc-ttactacttggataaccgt
agtaattctagagctaatacatgccta-cacgcccgactc----acgaagggtggtattt
attagataaaaaaccaa-cgcac---------tttt-----------gtgc-tttgtgat
gattcataataactc-tcggatcgcatggcc-tagagccggcgacggttcattcaaattt
ctgccctatcaactttcgatggtagagtagtggtctaccatggtgtcaacgggtgacggg
gaattagggttcgattccggagagggagcctgagaaacggctaccacatccaa-ggaagg
cagcaggcgcgcaaattacccaatcccaacacggggaggtagtgacaaaaaataacaata
gggggcc-tttt-aggtcctctaattggaatgagaagaatttaaatctcttatcgaggat
ccattggagggcaagtctggtgccagcagccgcggtaattccagctccaatagcgtatat
taaag-ttgttgcagttaaaacgctcgtagtcggatttcgaagca--cgct-acgggggc
ggctc-ttgctgttcctgtgt--------g-ggtgt-cttc---ttattctggga--cgg
gatgtg--cgtgacttgagtg-tctct--gcacatc------atcgggccagacgtttac
tgtgaagaaattagggtgttcaaagcag-gcgtttgctatg-aatacgtgagcatggaat
aatagaataggacttg-ggctctattttgttggtttccggagatcaagtaatgattaata
gggacagttgggggcattcgtatttcattgtcagaggtgaaattcttggattgatggaag
acgaacaactgcgaaagcatct-gccaaggatgttttcattgatcaagaacgaaagttag
gggatcgaagacgatcagataccgtcgtagtcttaaccataaactatgccgactggggat
tggcggggg----------ttcagttgaatgat---cccgtcagcaccctgagggaaacc
aaagtctttgggttctggggggagtatggtcgcaaggctgaaacttaaaggaattgacgg
aagggcaccaccaggagtggagcctgcggcttaatttgactcaacacgggacaacttacc
aggtccggac-agaataatgattgacagac-tgaaagctctttcttgattttttg-gttg
gtggtgcatggccgttcttagttggtggagtgatttgtctggttaattccgttaacgaac
gagacctt-atcctgctaaataggtgtacgcatgttcacactgcgtagctaccttcttag
agggactatacgcgtctagcgtatggaagtttgaggcaataacaggtctgtgatgccctt
agatgttctgggccgcacgcgcgctacactgatgcattcaacgagtttc-acg--tttgt
ccttggtcggaaggcccgggtaatcttgtgaaagtgcatcgtgctggggatagatcattg
caatttttgatc-ttcaacgaggaattccttgtaggc-gcaggtcatca-gcctgcgccg
aata-cgt-ccctgccctt-tgtacacaccgc-ccgtcgctcctaccgattgaatggtcc
gatgaaatgctcggattgtgg--cttgcgtgatggatctc------cca-tagc-gtacg
ccatgaaaagttcattaaatcttatcatttagaggat------gggagctgactatgt-a
attaaagaaacag-atagttttagctctatttagaattactcctcagccaggtgttgacc
ctattgaagcgttcagctgcaattgcaggtgaatcttcaacagctacttggactgttgta
tggacatgattta--ttaacagcttgtgacttatatagagcaaaagcatatcgagtagat
ccagtcccaaatgttgcg-gactcaatacttttgcttacatcgcttatgatattgattta
tttgaagaaggttct-attgcgaacttaactgcttcgtattattggtaacgtttttggat
ttaaagctgttaaagctctgcgtct-ag-aagatatgcgtatgccaatagcttacttgaa
aactttccaaggtcctgcaactggattgattgtagaacgtgagcgtatggataaagtttg
gtagacctttcctaggtgctacggtgtaaaccataaactgggcctgttctggtaaaaact
atggaagagtatgtatatgaagggtcttaaaggtggattgtgactttcctataaagatga
tgaaaatattaactctcaaccattcatgcgctggagagaaagatatttatattcctatgg
aaggtgtgtaacaaagcatcctgctgctgctggtgaaattaaaggtcattaccttaacgt
aactgctgc-tactatggaagatatgtatgaaagagcagaattttccaaagttgttggta
gtattatctgtatgattgaccttgtaattggttatactgcaatccaaagtatggcgatct
gggctcgtaaaaatgacatgattttacatttacatagagca-ggtaattctacttactct
cgtcaaaaaaatcatggtatgaacttccgagtaatctgtaaatggatgcgtatggcaggt
gttgatcatattcatgcaggaacagttgtaggtaaactggaaggtgatcctttaatgatt
aaaggattctataactactttacttgaaagtgacacagacattaacttacctcaa-ggtc
ttattctttgctcaaaactgggcatccctaagaaaagttgtgccagtagcttctggtggt
attcat-gctggtcaaatgcaccaacttcttgattatctaggtgatgacgtggt--tctt
caatttggtggtggtaccattggacatcctgatggtatccaagctggtgcaactgcaaat
agagtagcactagaatccatggttatggcaagaaatgaaggtcgcgactatgtagcagaa
ggcccacaaattttaagagatgctgcaaaaacttgtggacctctacaaacagctttagat
ttatggaaggatattagt------------------------------------------
--------------------
>Porphyra_sp_GRB108               
aagccatgcatgtctaagtataaacaa-----------atctataca-cgtgaaactgcg
aatggctcattaaaccagttatagtttctttgaacgtacc-ttactacttggataaccgt
agtaattctagagctaatacatgccta-cacgcccgactc----acgaagggtggtattt
attagataaaaaaccaactgcac---------tttt-----------gtgcttttgtgat
gattcataataactc-tcggatcgcatggcc-tggtgccggcgacggttcattcaaattt
ctgccctatcaactttcgatggtagagtagtggtctaccatggtgtcaacgggtgacggg
gaattagggttcgattccggagagggagcctgagaaacggctaccacatccaa-ggaagg
cagcaggcgcgcaaattacccaatcccaacacggggaggtagtgacaaaaaataacaata
gggggcc-tttt-aggtcctctaattggaatgagaagaatttaaatcccttatcgaggat
ccattggagggcaagtctggtgccagcagccgcggtaattccagctccaatagcgtatat
taaag-ttgttgcagttaaaacgctcgtagtcggatttcgaagcg--cgctcacggagac
ggctc-ctgctgtttctgtgt--------g-ggtgt-cttc---ttattctggga--cgc
gatgtgcgcgagacttgattg-tcttt--gcacatc------tgcgggccggacgtttac
tgtgaagaaattagggtgttcaaagcag-gcgtttgccatg-aatacgtgagcatggaat
aatagaataggacttg-ggctctattttgttggtttccggagaacaagtaatgattaata
gggacagttgggggcattcgtatttcattgtcagaggtgaaattcttggattgatggaag
acgaacaactgcgaaagcatct-gccaaggatgttttcattgatcaagaacgaaagttag
gggatcgaagacgatcagataccgtcgtagtcttaaccataaactatgccgactggggat
tggcgaggg----------atcagttgaatgat---ctcgtcagcaccctgagggaaacc
aaagtctttgggttctggggggagtatggtcgcaaggctgaaacttaaaggaattgacgg
aagggcaccaccaggagtggagcctgcggcttaatttgactcaacacgggacaacttacc
aggtccggac-agaataatgattgacagac-tgaaagctctttcttgattttttg-gttg
gtggtgcatggccgttcttagttggtggagtgatttgtctggttaattccgttaacgaac
gagacctt-accctgctaaataggtgtacgtattttcgcactgcgtggtaaccttcttag
agggactatacgcgtctagcgtatggaagtttgaggcaataacaggtctgtgatgccctt
agatgttctgggccgcacgcgcgctacactgatgcattcaacgagtttc-act--tttgt
cctgggtcggaaggcccgggtaatcttgtgaaagtgcatcgtgctggggatagatcattg
caatttttgatc-ttcaacgaggaattccttgtaggc-gcaggtcatca-gcctgcgccg
aata-cgt-ccctgccctt-tgtacacaccgcgccgtcgctcctaccgattgaatggtcc
gatgaaatgttcggattatgg--cgtgagtgatggatctc------cca-tgac-agctg
ccatgcaaagttcattaaatcttatcatttagaggaa-----------------------
----aagatacag-at-gttctagctctatttagaatcactcctcaaccaggtgttgatc
cgattgaagct-tctgctgcaattgcgggtgaatcttcaacagcaacatggacagttgtg
tggac-tgatttg--ctaacagcttgcgatctatacagagcaaaagcatatagagtagat
ccagttccaaacgttgca-gat-caata-ttttgcttatatcgcttatgatattgactta
tttgaagagggttct-attgcgaacttaactgcttc-tatcattggtaatgttttcggat
ttaaagctgttaaagctcttcgtct-cg-aagatatgcgtatgccagtagcttacttaaa
aactttccaaggtccagcaactggactaattgtagaacgtgagcgtatggataaa-tttg
gtagacctttcttaggtgctacagtg--aagccaaagcttggcct-ttctggtaaaaact
atggaagagt-tgtatatgag-ggtcttaaaggtggattgga---tttcctaaaagatga
tgaaaatattaactctcaaccatttatgcgctggcgagaaagatatctatattcc-atgg
aaggtgt-taacaaagcat-ccgctgctgctggtgaaattaaaggtcattaccttaacgt
aaccgctgc-tactatggaagatatgtatgaaagagcagagttttccaaagttgttggta
gtattatctgtatgattgaccttgtaattggttatactgcaatccaaagtatggcgatct
gggctcgtaaaaatgacatgattttacatttacacagagca-ggtaattctacttactct
cgtcaaaaaaatcatggtatgaacttccgagtaatctgtaaatggatgcgtatggcaggt
gttgatcatattcatgcaggaacagttgtaggtaaactagaaggtgatcctttaatgatt
aaaggattctataa-tactttacttgaaagtgaaacagatattaacttacctcaa-ggtc
-tattctttgctcagaactgggcatccctaagaaaagttgtaccagtagcttctggtggt
attcat-gctggtcaaatgcaccaacttcttgattatctaggcgatgacgtggt--tctt
caatttggtggtggtaccattggacatcctgatggtatccaagctggtgcaactgcaaat
agagtagcactagaatccatggttatggcaagaaatgaaggtcgagactatgtagcagaa
ggcccacaaattttaagagatgctgcaaaaacttgtggacctctacaaacagctttagat
ttatggaaggatattagttttaattatacttccacagatacagctgatttc--gttgaga
ctcc----------------
>Porphyra_sp_GRB145               
aagccatgcatgtctaagtataaacaa-----------atctataca-cgtgaaactgcg
aatggctcattaaaccagttatagtttctttgaacatacc-ttactacttggataaccgt
agtaattctagagctaatacatgccta-cacgcccgactc----acgaagggtggtattt
attagataaaaaaccaactgcac---------tttt-----------gtgcttttgtgat
gattcataataactc-tcggatcgcatggcc-tagtgccggcgacggttcattcaaattt
ctgccctatcaactttcgatggtagagtagtggtctaccatggtgtcaacgggtgacggg
gaattagggttcgattccggagagggagcctgagaaacggctaccacatccaa-ggaagg
cagcaggcgcgcaaattacccaatcccaacacggggaggtagtgacaaaaaataacaata
gggggcc-tttt-aggtcctctaattggaatgagaagaatttaaatcccttatcgaggat
ccattggagggcaagtctggtgccagcagccgcggtaattccagctccaatagcgtatat
taaag-ttgttgcagttaaaacgctcgtagtcggatttcgaagcg--cgctcacggaggc
ggctc-ctgctgtttctgtgt--------g-ggtgt-cttc---ttattctggga--cgc
gatgtgcgcgagacttgattg-tcttt--gcacatc------tgcgggccggacgtttac
tgtgaagaaattagggtgttcaaagcag-gcgtttgccatg-aatacgtgagcatggaat
aatagaataggacttg-ggctctattttgttggtttccggagaacaagtaatgattaata
gggacagttgggggcattcgtatttcattgtcagaggtgaaattcttggattgatggaag
acgaacaactgcgaaagcatct-gccaaggatgttttcattgatcaagaacgaaagttag
gggatcgaagacgatcagataccgtcgtagtcttaaccataaactatgccgactggggat
tggcgaggg----------atcagttgaatgat---ctcgtcagcaccctgagggaaacc
aaagtctttgggttctggggggagtatggtcgcaaggctgaaacttaaaggaattgacgg
aagggcaccaccaggagtggagcctgcggcttaatttgactcaacacgggacaacttacc
aggtccggac-agaataatgattgacagac-tgaaagctctttcttgattttttg-gttg
gtggtgcatggccgttcttagttggtggagtgatttgtctggttaattccgttaacgaac
gagacctt-accctgctaaataggtgtacgtatcttcgcactgcgtggtaaccttcttag
agggactatacgcgtctagcgtatggaagtttgaggcaataacaggtctgtgatgccctt
agatgttctgggccgcacgcgcgctacactgatgcattcaacgagtttc-act--tttgt
cctgggtcggaaggcccgggtaatcttgtgaaagtgcatcgtgctggggatagatcattg
caatttttgatc-ttcaacgaggaattccttgtaggc-gcaggtcatca-gcctgcgccg
aata-cgt-ccctgccctt-tgtacacaccgc-ccgtcgctcctaccgattgaatggtcc
gatgaaatgttcggattatgg--cgtgagtgatggatatc------cca-tgac-agctg
ccatgaaaagttcattaaatcttatcat--------------------------------
attaaagatacag-at-gttctagctctatttagaatcactcctcaaccaggtgttgatc
cgattgaagct-tctgctgcaattgcgggtgaatcttcaacagcaacatggacagttgtg
tggac-tgatttg--ctaacagcttgtgatctatacagagcaaaagcatatagagtagat
ccagttccaaacgttgca-gac-caata-ttttgcttatatcgcttatgatattgactta
tttgaagagggttct-attgcgaacttaactgcttc-tataattggtaatgttttcggat
ttaaagccgttaaagctcttcgtct-tg-aagatatgcgtatgccagtagcttacttaaa
aactttccaaggtccagcaactggactaattgtagaacgtgagcgtatggataaa-tttg
gtagacctttcttaggtgctacagtg--aagccaaaacttggcct-ttctggtaaaaact
atggaagagt-tgtatatgag-ggtcttaaaggtggattaga---tttcctaaaagatga
tgaaaatattaactctcaaccatttatgcgctggcgagaaagatatctttattcc-atgg
aaggtgt-taacaaagcat-ctgctgctgctggtgaaattaaaggtcattaccttaacgt
aactgctgc-tactatggaagatatgtatgaaagagcagagttttccaaagttgttggta
gtattatctgtatgattgaccttgtaattggttatactgcaatccaaagtatggcgatct
gggctcgtaaaaatgacatgattttacatttacatagagca-ggtaattctacttactct
cgtcaaaaaaatcatggtatgaacttccgagtaatctgtaaatggatgcgtatggcaggt
gttgatcatattcatgcaggaacagttgtaggtaaactagaaggtgatcctttaatgatt
aaaggattctataa-tactttacttgaaagtgaaacagatattaacttacctcaa-ggtc
-tattctttgctcagaactgggcatccctaagaaaagttgtaccagtagcttctggtggt
attcat-gctggtcaaatgcaccaacttcttgattatttaggcgatgacgtagt--tctg
caatttggtggtggtaccattggacatcctgacggtatccaagctggtgcaactgcaaat
agggtagcactagaatccatggttatggcaagaaatgaaggtcgagactatgtagcagaa
ggcccacaaattttaagagatgctgcaaaaacttgtggacctctacaaacagctttagat
ttatggaaggatattagttttaattatacttccacagatacagctgatttc--gttgaga
ctccaacagcaaacgtctag
>Porphyra_sp_GRB178               
aagccatgcatgtctaagtataaacaa-----------atctataca-cgtgaaactgcg
aatggctcattaaaccagttatagtttctttgaacgtacc-ttactacttggataaccgt
agtaattctagagctaatacatgccta-cacgcccgactc----acgaagggtggtattt
attagataaaaaaccaactgcac---------tttt-----------gtgcttttgtgat
gattcataataactc-tcggatcgcatggcc-tagtgccggcgacggttcattcaaattt
ctgccctatcaactttcgatggtagagtagtggtctaccatggtgtcaacgggtgacggg
gaattagggttcgattccggagagggagcctgagaaacggctaccacatccaa-ggaagg
cagcaggcgcgcaaattacccaatcccaacacggggaggtagtgacaaaaaataacaata
gggggcc-tttt-aggtcctctaattggaatgagaagaatttaaatcccttatcgaggat
ccattggagggcaagtctggtgccagcagccgcggtaattccagctccaatagcgtatat
taaag-ttgttgcagttaaaacgctcgtagtcggatttcgaagca--cgctcacggagac
ggctc-ctgttgtttctgtgt--------g-ggtgt-cttc---ttattctggga--cgc
gatgtgcgcgagacttgattg-tcttt--gcacatc------tgcgggccggacgtttac
tgtgaagaaattagggtgttcaaagcag-gcgtttgccatg-aatacgtgagcatggaat
aatagaataggacttg-ggctctattttgttggtttccggagaacaagtaatgattaata
gggacagttgggggcattcgtatttcattgtcagaggtgaaattcttggattgatggaag
acgaacaactgcgaaagcatct-gccaaggatgttttcattgatcaagaacgaaagttag
gggatcgaagacgatcagataccgtcgtagtcttaaccataaactatgccgactggggat
tggcgaggg----------atcagttgaatgat---ctcgtcagcaccctgagggaaacc
aaagtctttgggttctggggggagtatggtcgcaaggctgaaacttaaaggaattgacgg
aagggcaccaccaggagtggagcctgcggcttaatttgactcaacacgggacaacttacc
aggtccggac-agaataatgattgacagac-tgaaagctctttcttgattttttg-gttg
gtggtgcatggccgttcttagttggtggagtgatttgtctggttaattccgttaacgaac
gagacctt-accctgctaaataggtgtacgtatcttcgcactgcgtggtaaccttcttag
agggactatacgcgtctagcgtatggaagtttgaggcaataacaggtctgtgatgccctt
agatgttctgggccgcacgcgcgctacactgatgcattcaacgagtttc-act--tttgt
cctgggtcggaaggcccgggtaatcttgtgaaagtgcatcgtgctggggatagatcattg
caatttttgatc-ttcaacgaggaattccttgtaggc-gcaggtcatca-gcctgcgccg
aata-cgt-ccctgccctt-tgtacacaccgc-ccgtcgctcctaccgattgaatggtcc
gatgaaatgttcggattatgg--cgtgagtgatggatctc------cca-taac-agctg
ccatgaaaagttcattaaatcttatcatttagaggaattactgggatgctgattatgt-g
attaaagatacag-at-gttctagctctatttagaatcactcctcaaccaggtgttgatc
cgattgaagct-tctgctgcaattgcgggtgaatcttcaacagcaacatggacagttgtg
tggac-tgatttg--ctaacagcttgcgatctatacagagcaaaagcatatagagtagat
ccagttccaaacgttgca-gac-caata-ttttgcttatatcgcttatgatattgactta
tttgaagagggttct-attgcgaacttaactgcttc-tatcattggtaatgttttcggat
ttaaagctgttaaagctcttcgtct-tg-aagatatgcgtatgccagtagcttacttaaa
aactttccaaggtccagcaactggactaattgtagaacgtgagcgtatggataaa-tttg
gcagacctttcttaggtgctacagtg--aagccaaaacttggcct-ttctggtaaaaact
atggaagagt-tgtatatgag-ggtcttaaaggtggattaga---tttcctaaaagatga
tgaaaatattaactctcaaccatttatgcgctggcgagaaagatatctttattcc-atgg
aaggtgt-taacaaagcat-ccgctgctgctggtgaaattaaaggtcattaccttaacgt
aactgctgc-tactatggaagatatgtatgaaagagcagagttttccaaagttgttggta
gtattatctgtatgattgaccttgtaattggttatactgcaatccaaagtatggcgatct
gggctcgtaaaaatgacatgattttacatttacatagagca-ggtaattctacttactct
cgtcaaaaaaatcatggtatgaacttccgagtaatctgtaaatggatgcgtatggcaggt
gttgatcatattcatgcaggaacagttgtaggtaaactagaaggtgatcccttaatgatt
aaaggattctataa-tactttacttgaaagtgaaacagatattaacttacctcaa-ggtc
-tattctttgctcagaactgggcatccctaagaaaagttgtaccagtagcttctggtggt
attcat-gctggtcaaatgcaccaacttcttgattatttaggcgatgacgtagt--tctt
caatttggtggtggtaccattggacatcctgacggtatccaagctggtgcaactgcaaat
agggtagcactagaatccatggttatggcaagaaatgaaggtcgagactatgtagcagaa
ggcccacaaattttaagagatgctgcaaaaacttgtggacctctacaaacagctttagat
ttatggaaggatattagttttaattatacttccacagatacagctgatttc--gttgaga
ctccaacagcaaacgtctag
>Porphyra_sp_GRB287               
aagccatgcatgtctaagtataaacaa-----------atctataca-cgtgaaactgcg
aatggctcattaaaccagttatagtttctttgaacgtacc-ttactacttggataaccgt
agtaattctagagctaatacatgccta-cacgcccgactc----acgaagggtggtattt
attagataaaaaaccaactgcac---------tttt-----------gtgcttttgtgat
gattcataataactc-tcggatcgcatggcc-tggtgccggcgacggttcattcaaattt
ctgccctatcaactttcgatggtagagtagtggtctaccatggtgtcaacgggtgacggg
gaattagggttcgattccggagagggagcctgagaaacggctaccacatccaa-ggaagg
cagcaggcgcgcaaattacccaatcccaacacggggaggtagtgacaaaaaataacaata
gggggcc-tttt-aggtcctctaattggaatgagaagaatttaaatcccttatcgaggat
ccattggagggcaagtctggtgccagcagccgcggtaattccagctccaatagcgtatat
taaag-ttgttgcagttaaaacgctcgtagtcggatttcgaagcg--cgctcacggagac
ggctc-ctgctgtttctgtga--------g-ggtgt-cttc---ttattctggga--cgc
gatgtgctcgagacttgattg-tcttt--gcacatc------tgcgggccggacgtttac
tgtgaagaaattagggtgttcaaagcag-gcgtttgccatg-aatacgtgagcatggaat
aatagaataggacttg-ggctctattttgttggtttccggagaacaagtaatgattaata
gggacagttgggggcattcgtatttcattgtcagaggtgaaattcttggattgatggaag
acgaacaactgcgaaagcatct-gccaaggatgttttcattgatcaagaacgaaagttag
gggatcgaagacgatcagataccgtcgtagtcttaaccataaactatgccgactggggat
tggcgaggg----------atcagttgaatgat---ctcgtcagcaccctgagggaaacc
aaagtctttgggttctggggggagtatggtcgcaaggctgaaacttaaaggaattgacgg
aagggcaccaccaggagtggagcctgcggcttaatttgactcaacacgggacaacttacc
aggtccggac-agaataatgattgacagac-tgaaagctctttcttgattttttg-gttg
gtggtgcatggccgttcttagttggtggagtgatttgtctggttaattccgttaacgaac
gagacctt-accctgctaaataggtgtacgtattttcgcactgcgtggtaaccttcttag
agggactatacgcgtctagcgtatggaagtttgaggcaataacaggtctgtgatgccctt
agatgttctgggccgcacgcgcgctacactgatgcattcaacgagtttc-act--tttgt
cctgggtcggaaggcccgggtaatcttgtgaaagtgcatcgtgctggggatagatcattg
caatttttgatc-ttcaacgaggaattccttgtaggc-gcaggtcatca-gcctgcgccg
aata-cgt-ccctgccctt-tgtacacaccgc-ccgtcgctcctaccgattgaatggtcc
gatgaaatgttcggattatgg--cgtgagtgatggatctc------cca-tgac-agctg
ccatgaaaagttcattaaatcttatcatttagaggaa--------atgctgattatgt-g
attaaagatacag-at-gttctagctctatttagaatcactcctcaaccaggtgttgatc
cgattgaagct-tctgctgcaattgcgggtgaatcttcaacagcaacatggacagttgtg
tggac-tgatttg--ctaacagcttgtgatctatacagagcaaaagcatatagagtagat
ccagttccaaacgttgca-gac-caata-ttttgcttatatcgcttatgatattgacttg
tttgaagagggttct-attgcgaacttaactgcttc-tatcattggtaatgttttcggat
ttaaagctgttaaagctcttcgtct-tg-aagatatgcgtatgccagtagcttacttaaa
aactttccaaggtccagcaactggactaattgtagaacgtgagcgtatggataaa-tttg
gtagacctttcttaggtgctacagtg--aagccaaaacttggcct-ttctggtaaaaact
atggaagagt-tgtatatgaa-ggtcttaaaggtggattaga---tttcctaaaagatga
tgaaaatattaactctcaaccatttatgcgctggcgagaaagatatctatattcc-atgg
aaggtgt-taacaaagcat-ccgctgctgctggtgaacttaaaggtcattaccttaacgt
aaccgctgc-tactatggaagatatgtatgaaagagcagagttttccaaagttgttggta
gtgttatctgtatgattgaccttgtaattggttatactgcaatccaaagtatggcgatct
gggctcgtaaaaatgacatgattttacatttacacagagca-ggtaattctacttactct
cgtcaaaaaaatcatggtatgaacttccgagtaatctgtaaatggatgcgtatggcaggc
gttgaccatattcatgcaggaacagttgtaggtaaactagaaggtgatcccttaatgatt
aaaggattctataa-tactttacttgaaagtgaaacagatattaacttacctcaa-ggtc
-tattctttgctcagaactgggcatccctaagaaaagttgtaccagtagcttctggtggt
attcat-gctggtcaaatgcaccaacttcttgattatctaggcgatgacgtggt--tctt
caatttggtggtggtaccattggacatcctgatggtatccaagctggtgcaactgcaaat
agagtagcactagaatccatggttatggcaagaaatgaaggtcgagactatgtagcagaa
ggcccacaaattttaagagatgctgcaaaaacttgtggacctctacaaacagctttagat
ttatggaaggatattagttttaattatacttccacagatacagctgatttc--gttgaga
ctccaacagcaaacgtctag
>Porphyra_sp_GRB368               
aagccatgcatgtctaagtataaacaa-----------atctataca-cgtgaaactgcg
aatggctcattaaaccagttatagtttctttgaacgtacc-ttactacttggataaccgt
agtaattctagagctaatacatgccta-cacgcccgactc----acgaagggtggtattt
attagataaaaaaccaactgcac---------tttt-----------gtgcttttgtgat
gattcataataactc-tcggatcgcatggcc-tggtgccggcgacggatcattcaaattt
ctgccctatcaactttcgatggtagagtagtggtctaccatggtgtcaacgggtgacggg
gaattagggttcgattccggagagggagcctgagaaacggctaccacatccaa-ggaagg
cagcaggcgcgcaaattacccaatcccaacacggggaggtagtgacaaaaaataacaata
gggggcc-tttt-aggtcctctaattggaatgagaagaatttaaatcccttatcgaggat
ccattggagggcaagtctggtgccagcagccgcggtaattccagctccaatagcgtatat
taaag-ttgttgcagttaaaacgctcgtagtcggatttcgaagcg--cgctcacggagac
ggctc-ctgctgtttctgtga--------g-ggtgt-cttc---ttattctggga--cgc
gatgtgcgcgagacttgattg-tcttt--gcacatc------tgcgggccggacgtttac
tgtgaagaaattagggtgttcaaagcag-gcgtttgccatg-aatacgtgagcatggaat
aatagaataggacttg-ggctctattttgttggtttccggagaacaagtaatgattaata
gggatagttgggggcattcgtatttcattgtcagaggtgaaattcttggattgatggaag
acgaacaactgcgaaagcatct-gccaaggatgttttcattgatcaagaacgaaagttag
gggatcgaagacgatcagataccgtcgtagtcttaaccataaactatgccgactggggat
tggcgaggg----------atcagttgaatgat---ctcgtcagcaccctgagggaaacc
aaagtctttgggttctggggggagtatggtcgcaaggctgaaacttaaaggaattgacgg
aagggcaccaccaggagtggagcctgcggcttaatttgactcaacacgggacaacttacc
aggtccggac-agaataatgattgacagac-tgaaagctctttcttgattttttg-gttg
gtggtgcatggccgttcttagttggtggagtgatttgtctggttaattccgttaacgaac
gagacctt-accctgctaaataggtgtacgtatcttcgcactgcgtggtaaccttcttag
agggactatacgcgtctagcgtatggaagtttgaggcaataacaggtctgtgatgccctt
agatgttctgggccgcacgcgcgctacactgatgcattcaacgagtttc-act--tttgt
cctgggtcggaaggcccgggtaatcttgtgaaagtgcatcgtgctggggatagatcattg
caatttttgatc-ttcaacgaggaattccttgtaggc-gcaggtcatca-gcctgcgccg
aata-cgt-ccctgccctt-tgtacacaccgc-ccgtcgctcctaccgattgaatggtcc
gatgaaatgttcggattatgg--cgtgagtgatggatctc------cca-tgac-agctg
ccatgaaaagttcattaaatcttatcatttagaggaattactgggatgctgattatgt-g
attaaagatacag-at-gttctagctctatttagaatcactcctcaaccaggtgttgatc
cgattgaagct-tctgctgcaattgcgggtgaatcttcaacagcaacatggacagttgtg
tggac-tgatttg--ctaacagcttgtgatctatacagagcaaaagcatatagagtagat
ccagttccaaacgttgca-gac-caata-ttttgcttatatcgcttatgatattgactta
tttgaagagggttct-attgcgaacttaactgcttc-tatcattggtaatgttttcggat
ttaaagctgttaaagctcttcgtct-tg-aagatatgcgtatgccagtagcttacttaaa
aactttccaaggtccagcaactggactaattgtagaacgtgagcgtatggataaa-tttg
gtagacctttcttaggtgctacagtg--aagccaaaacttggcct-ttctggtaaaaact
atggaagagt-tgtatatgag-ggtcttaaaggtggattaga---tttcctaaaagatga
tgaaaatattaactctcaaccatttatgcgctggcgagaaagatatctatattcc-atgg
aaggtgt-taacaaagcat-ccgctgctgctggtgaaattaaaggtcattaccttaacgt
aaccgctgc-tactatggaagatatgtatgaaagagcagagttctccaaagttgttggta
gtattatctgtatgattgaccttgtaattggttatactgcaatccaaagtatggcgatct
gggctcgtaaaaatgacatgattttacatttacatagagca-ggtaattctacttactct
cgtcaaaaaaatcatggtatgaacttccgagtaatctgtaaatggatgcgtatggcaggc
gttgatcatattcatgcaggaacagttgtaggtaaactagaaggtgatcctttaatgatt
aaaggattctataa-tactttacttgaaagtgaaacagatattaacttacctcaa-ggtc
-tattctttgctcaaaactgggcatccctaagaaaagttgtaccagtagcttctggtggt
attcat-gctggtcaaatgcaccaacttcttgattatctaggcgatgacgtggt--tctt
caatttggtggtggtaccattggacatcctgatggtatccaagctggtgcaactgcaaat
agagtagcactggaatccatggttatggcaagaaatgaaggtcgagactatgtagcagaa
ggcccacagattttaagagatgctgcaaaaacttgtggacctctacaaacagctttagat
ttatggaaggatattagttttaattatacttccacagatacagctgatttc--gttgaga
ctccaacagcaaacgtctag
>Porphyra_sp_GRB488               
---------------------------------------tctataca-cgtgaaactgcg
aatggctcattaaaccagttatagtttctttgaacgtacc-ttactacttggataaccgt
agtaattctagagctaatacatgccta-cacgcccgactc----acgaagggtggtattt
attagataaaaaaccaactgcac---------ttcg-----------gtgcttttgtgat
gattcataataactc-tcggatcgcatggcc-tagtgccggcgacggttcattcaaattt
ctgccctatcaactttcgatggtagagtagtggtctaccatggtgtcaacgggtgacggg
gaattagggttcgattccggagagggagcctgagaaacggctaccacatccaa-ggaagg
cagcaggcgcgcaaattacccaatcccaacacggggaggtagtgacaaaaaataacaata
gggggcc-ttta-aggtcctctaattggaatgagaagaatttaaatctcttatcgaggat
ccattggagggcaagtctggtgccagcagccgcggtaattccagctccaatagcgtatat
taaag-ttgttgcagttaaaacgctcgtagtcggatttcgaagca--cgctcacggagac
ggctc-ctgctgtttctgtgt--------g-ggtgt-cttc---ttattctggga--cgc
gatgtgcgcgagacttgattg-ttttt--gcacatc------tgcgggccggacgtttac
tgtgaagaaattagggtgttcaaagcag-gcgtttgctatg-aatacgtgagcatggaat
aatagaataggacttg-ggctctattttgttggtttccggagaacaagtaatgattaata
gggacagttgggggcattcgtatttcattgtcagaggtgaaattcttggattgatggaag
acgaacaactgcgaaagcatct-gccaaggatgttttcattgatcaagaacgaaagttag
gggatcgaagacgatcagataccgtcgtagtcttaaccataaactatgccgactggggat
tggcgaggg----------atcagttgaatgat---ctcgtcagcaccctgagggaaacc
aaagtctttgggttctggggggagtatggtcgcaaggctgaaacttaaaggaattgacgg
aagggcaccaccaggagtggagcctgcggcttaatttgactcaacacgggacaacttacc
aggtccggac-agaataatgattgacagac-tgaaagctctttcttgattttttg-gttg
gtggtgcatggccgttcttagttggtggagtgatttgtctggttaattccgttaacgaac
gagacctt-accctgctaaataggtgtacgtattttcgcactgcgtggtaaccttcttag
agggactatacgcgtctagcgtatggaagtttgaggcaataacaggtctgtgatgccctt
agatgttctgggccgcacgcgcgctacactgatgcattcaacgagtttc-act--tttgt
cctgggtcggaaggcccgggtaatcttgtgaaagtgcatcgtgctggggatagatcattg
caatttttgatc-ttcaacgaggaattccttgtaggc-gcaggtcatca-gcctgcgccg
aata-cgt-ccctgccctt-tgtacacaccgc-ccgtcgctcctaccgattgaatggtcc
gatgaaatgttcggattatgg--cgtgagtgatggatctc------cca-taac-agctg
ccatgaaaagttcattaaatcttatcatttagaggaattactgggatgctgattatgt-g
attaaagatacag-at-gttctagctctatttagaatcactcctcaaccaggtgttgatc
cgattgaagct-tctgctgcaattgcaggtgaatcttcaacagcaacatggacagttgtt
tggac-tgatttg--ctaacagcttgtgatctatatagagcaaaagcatatagagtagat
ccagttccaaacgttgca-gac-caata-ttttgcttatatcgcttatgatattgactta
tttgaagagggttct-attgcgaacttaactgcttc-tatcattggtaatgttttcggat
ttaaagctgttaaagctcttcgtct-tg-aagatatgcgtatgccagtagcttacttaaa
aactttccaaggtccagcaactggactaattgtagaacgtgagcgtatggataaa-tttg
gtagacctttcttaggtgctacagtg--aagcc-aaactgggcct-ttctggtaaaaact
atggaagagt-tgtatatgag-ggtcttaaaggtggattaga---tttcctaaaagatga
tgaaaatattaactctcaaccatttatgcgctggcgagaaagatatctatattcc-atgg
aaggtgt-taacaaagcat-ccgctgctgctggtgaaattaaaggtcattaccttaacgt
aaccgctgc-tactatggaagatatgtatgaaagagcagagttttccaaagttgttggta
gtattatctgtatgattgaccttgtaattggttatactgcaatccaaagtatggcgatct
gggctcgtaaaaatgacatgattttacatttacatagagca-ggtaattctacctactct
cgtcaaaaaaatcatggtatgaacttccgagtaatctgtaaatggatgcgtatggcaggt
gttgatcatattcatgcaggaacagttgtaggtaaactagaaggtgatcctttaatgatt
aaaggattctataa-tactttacttgaaagtgaaacagatattaacttacctcaa-ggtc
-tattctttgctcagaactgggcatctctaagaaaagttgtaccagtagcttctggtggt
attcat-gctggtcaaatgcaccaacttcttgattatctaggtgatgacgtggt--tctt
caatttggtggtggtactattggacatcctgatggtatacaagctggtgcaactgcaaat
agagtagcactagaatccatggttatggcaagaaatgaaggtcgagactatgtagcagaa
ggcccacaaattttaagagatgctgcaaaaacttgtggacctctacaaacagctttagat
ttatggaaggatattagttttaattatacttccacagatacagctgatttc--gttgaga
ctccaacagcaaacgtctag
>Porphyra_sp_JBCH26A              
------------------tataaacac-----------ttttataca-cgtgaaactgcg
aatggctcattaaaccagttatagtttctttgaacgtacc-ttactacttggataaccgt
agtaattctagagctaatacatgccta-cacgcccgactc----acgaagggtggtattt
attagataaaaaaccaa-tgcac---------ttcg-----------gtgc-tttgtgat
gattcataataactc-tcggatcgcacggcc-ttgtgctggcgacggttcattcaaattt
ctgccctatcaactttcgatggtagagtagtggtctaccatggtgtcaacgggtgacggg
gaattagggttcgattccggagagggagcctgagaaacggctaccacatccaa-ggaagg
cagcaggcgcgcaaattacccaatcccaacacggggaggtagtgacaaaaaataacaata
gggggcc-tttt-aggtcctctaattggaatgagaagaatttaaatcccttatcgaggat
ccattggagggcaagtctggtgccagcagccgcggtaattccagctccaatagcgtatat
taaag-ttgttgcagttaaaacgctcgtagtcggatttcgaagcg--cgttcacgggggc
ggttc-ttgctgttcctgtga--------a-ggttg-cttc---ttattctggga--cgc
gatgtgc-cgtgacttgactg-tctct--gcacatc------tgcgggccggacgtttac
tgtgaagaaattagggtgttcaaagcag-gcgtttgccatg-aatacgtgagcatggaat
aatagaataggacttg-ggctctattttgttggtttccggagatcaagtaatgattaata
gggacagtcgggggcattcgcatttcattgtcagaggtgaaattcttggattgatggaag
acgaacaactgcgaaagcatct-gtcaaggatgttttcattgatcaagaacgaaagttag
gggatcgaagacgatcagataccgtcgtagtcttaaccataaactatgccgactggggat
tggcggggg----------ttcagttgaatgat---cccgtcagcaccctgagggaaacc
aaagtctttgggttctggggggagtatggtcgcaaggctgaaacttaaaggaattgacgg
aagggcaccaccaggagtggagcctgcggcttaatttgactcaacacgggacaacttacc
aggtccggac-agaataatgattgacagac-tgaaagctctttcttgattttttg-gttg
gtggtgcatggccgttcttagttggtggagtgatttgtctggttaattccgttaacgaac
gagacctt-accctgctaaataggtatacgcaaggcagcactgcgtagctaccttcttag
agggactatacgcgtctagcgtatggaagtttgaggcaataacaggtctgtgatgccctt
agatgttctgggccgcacgcgcgctacactgatgcattcaacgagtttc-acttgtccgt
ccttggtcggaaggcccgggtaatcttgtgaaagtgcatcgtgctggggatagatcattg
caatttttgatc-ttcaacgaggaattccttgtaggc-gcaggtcatca-gcctgcgccg
aata-cgt-ccctgccctt-tgtacacaccgc-ccgtcgctcctaccgattgaatgatcc
gatgaaacgttcggattgtgg--cttgcgtgatggatctc------cca-tagc-gtacg
ccatgaaaagttcattaaatcttatcatttagaggaattactgggatgctgattatgt-g
attaaagatacag-at-gttttagctctatttagaatcactcctcaaccaggtgttgatc
cgattgaagct-tctgctgcaattgcaggtgaatcttcaacagcaacatggacagttgtt
tggac-tgatttg--ctaacagcttgtgatctatatagagcaaaagcatatagagtagat
ccagttccaaacgttgca-gac-caata-ttttgcttatatcgcttatgatattgactta
tttgaagagggttct-attgcgaacttaactgcttc-tatcattggtaatgttttcggat
ttaaagctgttaaagctcttcgtct-tg-aagatatgcgtatgccagtagcttacttaaa
aactttccaaggtccagcaactggactaattgtagaacgtgagcgtatggataaa-tttg
gtagacctttcttaggtgctacagtg--aagccaaaactgggcct-ttctggtaaaaact
atggaagagt-tgtgtacgag-ggtcttaaaggtggattaga---tttcctaaaagatga
tgaaaatattaactctcaaccattcatgcgctggagagaaagatatctatattcc-atgg
aaggtgt-taataaagcct-ccgctgctgctggtgaaattaaaggtcattaccttaacgt
aactgctgc-cactatggaagatatgtatgaaagagcagagttctccaaagttgttggta
gtattatctgtatgattgaccttgtaattggttatactgcaatccaaagtatggcgattt
gggctcgtaaaaatgacatgattttacatttacatagagca-ggtaattctacttactct
cgtcaaaaaaatcatggtatgaacttccgagtaatctgtaaatggatgcgtatggcaggt
gttgatcatattcatgcaggaacagttgtaggtaaactagaaggtgatcctttaatgatt
aaaggattctataa-tactttacttgaaagtgatacagacattaacttacctcaa-ggtc
-tgttctttgctcaaaactgggcatccctaagaaaagttgtaccagtggcttctggtggt
attcat-gctggtcaaatgcaccaacttcttgattatctaggtgatgacgtggt--tctt
caatttggtggtggtaccattggacatcctgatggtatccaagctggtgcaactgcaaat
agagtggcactagagtctatggttatggcaagaaatgaaggtcgcgactatgtagcagaa
ggcccacaaattttaagagatgctgcaaaaacttgtggacctctacaaacagctttagat
ttatggaaggatattagttttaattatacttccacagatacagctgatttt--gttgaga
ctccaacagcaaacgtctag
>Porphyra_sp_LGD                  
aagcca-gcatgtctaagtataaacaa-----------gttta-aca-cgtgaaactgcg
aatggctcattaaaccagtcata-tttctttgaacgtacc-ttactacttggataaccgt
agtaattgtagagctaatacatgctaa-cacgcccgactc----acgaagggtggtattt
attagataaaaaaccaaacgcact--------tttt-----------gtgc-tttgtgat
gattcataataactc-tcggatcgcatggc--tagtgc-ggcgacggttcattcaaattt
ctgccctatcaactttcgatggtagagtagtggtctaccatggtgtcaacgggtgacggg
gaattagggttc-attccggagagggagcctgagaaacgg-taccacatccaa-ggaagg
cagcaggcgcgcaaattacccaatcccaacacggggaggtagtgacaaaaaataacaata
gggggcc-tttt-aggtcctctaattggaatgagaagaatttaaatctcttatcgaggat
ccattggagggcaagtctggtgccagcagccgcggtaattccagctccaatagcgtatat
taaag-ttgttgcagttaaaacgctcgtagtcggatttcgaagcg--cgctcacggggac
ggctc-ctgctgttcctgtgt--------g-ggtgt-cttc---ttattctggga--cgc
gatgtg--cgaggcttgattg-tcttt--gcacatc------tgcgggccggacgtttac
tgtgaagaaattagggtgttcaaagcag-gcgtttgctatg-aatacgtgagcatggaat
aatagaataggacttg-ggctctattttgttggtttccggagaacaagtaatgattaata
gggacagttgggggcattcgtatttcattgtcagaggtgaaattcttggattgatggaag
acgaaccactgcgaaagcatct-gccaaggatgttttcattgatcaagaacgaaagttag
gggatcgaagacgatcagataccgtcgtagtcttaaccataaactatgccgactggggat
tggcggggg----------ttcagttgaatgat---cccgtcagcaccctgagggaaacc
aaagtctttgggttctggggggagtatggtcgcaaggctgaaacttaaaggaattgacgg
aagggcaccaccaggagtggagcctgcggcttaatttgactcaacacgggacaacttacc
aggtccggac-agaataatgattgacagac-tgaaagctctttcttgattttttg-gttg
gtggtgcatggccgttcttagttggtggagtgatttgtctggttaattccgttaacgaac
gagacctt-accctgctaaataggtgtacgcattttcgcactgcgtggctaccttcttag
agggactatacgcgtctagcgtatggaagtttgaggcaataacaggtctgtgatgccctt
agatgttctgggccgcacgcgcgctacactgatgcattcaacgagtttc-aca--ttcgt
cctgggtcggaaggcccgggtaatcttgtgaaagtgcatcgtgctggggatagatcattg
caatttttgatc-ttcaacgaggaattccttgtaggc-gcaggtcatca-gcctgcgccg
aata-cgt-ccctgccctt-tgtacacaccgc-ccgtcgctcctaccgattgaatggtcc
gatgaaatgctcggattgtgg--cttgcgtgatggatctc------cca-taac-gtacg
ccatgaaaagttcattaaatcttatcatttagaggaattactgggatgctgattatgt-g
attaaagatacag-at-gttctagctctatttagaatcactcctcaaccaggtgttgatc
cgattgaagct-tctgctgcaattgcaggtgaatcttcaacagcaacatggacagttgtt
tggac-tgatttg--ctaacagcttgtgatctatatagagcaaaagcatatagagtagat
ccagttccaaacgttgca-gac-caata-ttttgcttatatcgcttatgatattgactta
tttgaagagggttct-attgcgaacttaactgcttc-tatcattggtaatgttttcggat
ttaaagctgttaaagctcttcgtct-tg-aagatatgcgtatgccagtagcttacttaaa
aactttccaaggtccagcaactggactaattgtagaacgtgagcgtatggataaa-tttg
gtagacctttcttaggtgctacagtg--aagccaaaactgggcct-ttctggtaaaaact
atggaagagt-tgtatatgag-ggtcttaaaggtggattaga---tttcctaaaagatga
tgaaaatattaactctcaaccattcatgcgctggagagaaagatatctatattcc-atgg
aaggcgt-taacaaagcat-ccgctgctgctggtgaaattaaaggtcattaccttaacgt
aactgctgc-cactatggaagatatgtatgaaagagcagagttttccaaagttgttggta
gtattatctgtatgattgaccttgtaattggttatactgcaatccaaagtatggcgatct
gggctcgtaaaaatgacatgattttacatttacatagagca-ggtaattctacttactct
cgtcaaaaaaatcatggtatgaacttccgagtaatctgtaaatggatgcgcatggcaggt
gttgatcatattcatgcaggaacagttgtaggtaaactggaaggtgatcctttaatgatt
aaaggattctataa-tactttacttgaaagtgacacagacattaacttacctcaa-ggtc
-tattctttgctcaaaactgggcatccctaagaaaagttgtaccagtagcttctggtggt
attcat-gctggtcaaatgcaccaacttcttgattatctaggtgatgacgtggt--tctt
caatttggtggtggtaccattggacatcctgatggtatccaagctggtgcaactgcaaat
agagtagcactagaatccatggttatggcaagaaatgaaggtcgcgactatgtagcagaa
ggcccacaaattttaagagatgctgcaaaaacttgtggacctctacaaacagctttagat
ttatggaaggatattagttttaactatacttccacagatacagctgatttc--gttgaga
ctccaacagcaaacgtctag
>Porphyra_sp_MTR                  
--------------taagtataaacac-----------ttttataca-cgtgaaactgcg
aatggctcattaaaccagttatagtttctttgaacgtacc-ttactacttggataaccgt
agtaattctagagctaatacatgccta-cacgcccgactc----acgaagggtggtattt
attagataaaaaaccaaacgcact--------tttt-----------gtgc-tttgtgat
gattcataataactc-tcggatcgcacggcc-tggtgctggcgacggttcattcaaattt
ctgccctatcaactttcgatggtagagtagtggtctaccatggtgtcaacgggtgacggg
gaattagggttcgattccggagagggagcctgagaaacggctaccacatccaa-ggaagg
cagcaggcgcgcaaattacccaatcccaacacggggaggtagtgacaaaaaataacaata
gggggcc-tttt-aggtcctctaattggaatgagaagaatttaaatctcttatcgaggat
ccattggagggcaagtctggtgccagcagccgcggtaattccagctccaatagcgtatat
taaag-ttgttgcagttaaaacgctcgtagtcggatttcgaagcg--cgctcacgggggc
ggctc-ctgctgttcctgtga--------g-ggtgt-cttc---ttattctggga--cgc
gatgtgtgcgagacttgaatg-tccct--gcacatc------tgcgggccggacgtttac
tgtgaagaaattagggtgttcaaagcag-gcgtttgccatg-aatacgtgagcatggaat
aatagaataggacttg-ggctctattttgttggtttccggagaacaagtaatgattaata
gggacagttgggggcattcgcatttcattgtcagaggtgaaattcttggattgatggaag
acgaacaactgcgaaagcatct-gccaaagatgttttcattgatcaagaacgaaagttag
gggatcgaagacgatcagataccgtcgtagtcttaaccataaactatgccgactggagat
tggcggggg----------ttcagttgaatgat---cccgtcagcatcctgagggaaacc
aaagtctttgggttctggggggagtatggtcgcaaggctgaaacttaaaggaattgacgg
aagggcaccaccaggagtggagcctgcggcttaatttgactcaacacgggaaaacttacc
aggtccggac-agaataatgattgacagac-tgaaagctctttcttgattttttg-gttg
gtggtgcatggccgttcttagttggtggagtgatttgtctggttaattccgttaacgaac
gagacctt-accctgctaaataggtgtacgtatttccgcactgcgtggcgaccttcttag
agggactatacgcgtctagcgtatggaagtttgaggcaataacaggtctgtgatgccctt
agatgttctgggccgcacgcgcgctacactgatgcattcaacgagttca-gct--tttgt
ccttggtcggaagacccgggtaatcttgtgaacgtgcatcgtgctggggatagatcattg
caatttttgatc-ttcaacgaggaattccttgtaggc-gcaggtcatca-gcctgcgccg
aata-cgt-ccctgccctt-tgtacacaccgc-ccgtcgctcctaccgattgaatggtcc
gatgaaatgttcggattgtgg--cgtgcgtgatggatctc------cca-tgac-gtacg
ccatgaaaagttcattaaatcttatcatttagaaggattactgggatgctgattatgt-g
attaaagatacag-at-gttttagctctatttagaatcactcctcaaccaggtgttgatc
cgattgaagct-tctgctgcaattgcaggtgaatcttcaacagcaacatggacagttgtt
tggac-tgacttg--ctaacagcttgtgatctatatagagcaaaagcatatagagtagat
ccagttccaaacgttgca-gac-caata-ttttgcttatatcgcttatgatattgactta
tttgaagaaggttct-attgcgaacttaactgcttc-tatcattggtaatgtctttggat
ttaaagctgttaaagctcttcgtct-tg-aagatatgcgtatgccagtagcttacctaaa
aactttccaaggtccagcaactggactaattgtagaacgtgagcgtatggataaa-ttcg
gtagaccgttcttaggtgctacagtg--aagccaaaactgggcct-ttctggtaaaaact
atggaagagt-tgtatatgag-ggtcttaaaggcggattgga---tttcctaaaagatga
tgaaaatattaactctcaaccattcatgcgctggagagaaagatatctatattcc-atgg
aaggtgt-taacaaagcat-ccgctgctgctggtgaaattaaaggtcattaccttaacgt
aactgctgc-tactatggaagatatgtatgaaagagcagagttttccaaagttgttggta
gtattatctgtatgattgaccttgtaattggttatactgcaatccaaagtatggcaatct
gggctcgtaaaaatgacatgattttacatttgcatagagca-ggtaattctacttactct
cgtcaaaaaaatcatggtatgaacttccgagtaatctgtaaatggatgcgtatggcaggt
gttgatcatattcacgcaggaacagttgtaggtaaactggaaggtgatcctttaatgatt
aaaggattctataa-tactttacttgaaagtgaaacagacattaacttacctcaa-ggtc
-tattctttgctcaaaactgggcatccctaagaaaagttgtaccagtagcttctggtggt
attcat-gctggtcaaatgcaccaacttcttgattatctaggtgatgacgtggt--tctt
caatttggtggtggtaccattggacatcctgatggtatccaagctggtgcaactgcaaat
agagtagcgctagaatctatggttatggcaagaaatgaaggtcgcgactatgtagcagaa
ggcccacaaattttaagagatgccgcaaaaacttgtggacctctacaaacagctttagat
ttatggaaggatattagttttaattatacttccacagatacagctgatttc--gttgaga
ctccaacagcaaacgtctag
>Porphyra_sp_OSK                  
aagccatgcatgtctaagtataaacac-----------ttttataca-cgtgaaactgcg
aatggctcattaaaccagttatagtttctttgaacgtacc-ttactacttggataaccgt
agtaattctagagctaatacatgccta-cacgcccgactc----acgaagggtggtattt
attagataaaaaaccaa-cgcac---------tttt-----------gtgc-tttgtgat
gattcataataactc-tcggatcgcatggcc-tagagccggcgacggttcattcaaattt
ctgccctatcaactttcgatggtagagtagtggtctaccatggtgtcaacgggtgacggg
gaattagggttcgattccggagagggagcctgagaaacggctaccacatccaa-ggaagg
cagcaggcgcgcaaattacccaatcccaacacggggaggtagtgacaaaaaataacaata
gggggcc-ttta-aggtcctctaattggaatgagaagaatttaaacctcttatcgaggat
ccattggagggcaagtctggtgccagcagccgcggtaattccagctccaatagcgtatat
taaag-ttgttgcagttaaaacgctcgtagtcggatttcgaagca--cgctcacgggggc
gg-tc-atgctgttcctgtgt--------g-ggtgt-cttc---ttattctggga--cgc
gatgtg--cgtgacttgagtg-tctct--gcacatc-----ttgcgggccggacgtttac
tgtgaagaaattagggtgttcaaagcag-gcgtttgctatg-aatacgtgagcatggaat
aatagaataggacttg-ggctctattttgttggtttccggagatcaagtaatgattaata
gggacagttgggggcattcgtatttcattgtcagaggtgaaattcttggattgatggaag
acgaaccactgcgaaagcatct-gccaaggatgttttcattgatcaagaacgaaagttag
gggatcgaagacgatcagataccgtcgtagtcttaaccataaactatgccgactggggat
tggcggggg----------ttcagttgaatgat---cccgtcagcaccctgagggaaacc
aaagtctttgggttctggggggagtatggtcgcaaggctgaaacttaaaggaattgacgg
aagggcaccaccaggagtggagcctgcggcttaatttgactcaacacgggacaacttacc
aggtccggac-agaataatgattgacagac-tgaaagctctttcttgattttttg-gttg
gtggtgcatggccgttcttagttggtggagtgatttgtctggttaattccgttaacgaac
gagacctt-atcctgctaaataggtgtacgcatctaatcactgcgtggttaccttcttag
agggactatacgcgtctagcgtatggaagtttgaggcaataacaggtctgtgatgccctt
agatgttctgggccgcacgcgcgctacactgatgcattcaacgagtttc-act--tttgt
ccttggtcggaaggcccgggtaatcttgtgaaagtgcatcgtgctggggatagatcattg
caatttttgatc-ttcaacgaggaattccttgtaggc-gcaggtcatca-gcctgcgccg
aata-cgt-ccctgccctt-tgtacacaccgc-ccgtcgctcctaccgattgaatggtcc
gatgaaatgctcggagtgtgg--cttgcgtgatggatctg------cca-tagc-gtacg
ccatgtaaagttcattaaatcttatcatttagaggaa----------------tatgt-g
attaaagatacag-at-gttctagctctatttagaatcactcctcaaccaggtgttgatc
cgattgaagct-tctgctgcaattgcaggtgaatcctcaacagcaacatggacagttgtt
tggac-tgatttg--ctaacagcttgtgatctatatagagcaaaagcatatagagtagat
ccagttccaaacgttgca-gac-caata-ttttgcttatatcgcttatgatattgactta
tttgaagagggttct-attgcgaacttaactgcttc-tatcattggtaatgttttcggat
ttaaagctgttaaagctcttcgtct-tg-aagatatgcgtatgccagtagcttacttaaa
aactttccaaggtccagcaactggactaattgtagaacgtgagcgtatggataaa-tttg
gtagacctttcttaggtgctacagtg--aagccaaaactgggcct-ttctggtaaaaact
atggaagagt-tgtatatgag-ggtcttaaaggtggattgga---tttcctaaaagatga
tgaaaatattaactctcaaccattcatgcgctggagagaaagatatctatattcc-atgg
aaggtgt-taacaaagcat-ccgctgctgctggtgaaattaaaggtcattaccttaacgt
aaccgctgc-tactatggaagatatgtatgaaagagcagagttttccaaagttgttggta
gtattatctgtatgattgaccttgtaattggttatactgcaatccaaagtatggcgatct
gggctcgtaaaaatgacatgatcttacatttacatagagca-ggtaattctacttactct
cgtcaaaaaaatcatggtatgaacttccgagtaatctgtaaatggatgcgtatggcaggt
gttgatcatattcatgcaggaacagttgtaggtaaactggaaggtgatcctttaatgatt
aaaggattctacaa-tactttacttgaaagtgacacagacattaacttacctcaa-ggtc
-tattctttgctcaaaactgggcatccctaagaaaagttgtaccagtagcttctggtggt
attcat-gctggtcaaatgcaccaacttcttgattatctaggtgatgacgtggt--tctt
caatttggtggtggtaccattggacatcctgatggtatccaagctggtgcaactgcaaat
agagtagcactagaatccatggttatggcaagaaatgaaggtcgcgactatgtagcagaa
ggcccacaaattttaagagatgctgcaaaaacttgtggacctctacaaacagctttagat
ttatggaaggatattagttttaattatacttccacagatacagctgatttc--gttgaga
ctccaacagcaaacgtctag
>Porphyra_sp_SBA                  
aagccatgcatgtctaagtataaacac-----------ttttataca-cgtgaaactgcg
aatggctcattaaaccagttatagtttctttgaacgtacc-ttactacttggataaccgt
agtaattctagagctaatacatgccta-cacgcccgactc----acgaagggtggtattt
attagataaaaaaccaa-cgcac---------tttt-----------gtgc-tttgtgat
gattcataataactc-tcggatcgcatggcc-tggagccggcgacggttcattcaaattt
ctgccctatcaactttcgatggtagagtagtggtctaccatggtgtcaacgggtgacggg
gaattagggttcgattccggagagggagcctgagaaacggctaccacatccaa-ggaagg
cagcaggcgcgcaaattacccaatcccaacacggggaggtagtgacaaaaaataacaata
gggggcc-ctag-tggtcctctaattggaatgagaagaatttaaatctcttatcgaggat
ccattggagggcaagtctggtgccagcagccgcggtaattccagctccaatagcgtatat
taaag-ttgttgcagttaaaacgctcgtagtcggatttcgaagca--cgctcacggggcc
ggctc-ttgctggacctgtga--------g-ggtgt-cttc---ttattctggga--cgc
gatgtg--cgggacttgattg-tctct--gcacatc------tgcgggccggacgtttac
tgtgaagaaattagggtgttcaaagcag-gcgtttgctatg-aatacgtgagcatggaat
aatagaataggacttg-ggctctattttgttggtttccggagaacaagtaatgattaata
gggacagttgggggcattcgtatttcattgtcagaggtgaaattcttggattgatggaag
acgaacaactgcgaaagcatct-gccaaggatgttttcattgatcaagaacgaaagttag
gggatcgaagacgatcagataccgtcgtagtcttaaccataaactatgccgactggggat
tggcgaggg----------cacagttgaatgat---ctcgtcagcaccctgagggaaacc
aaagtctttgggttctggggggagtatggtcgcaaggctgaaacttaaaggaattgacgg
aagggcaccaccaggagtggagcctgcggcttaatttgactcaacacgggacaacttacc
aggtccggac-agaataatgattgacagac-tgaaagctctttcttgattttttg-gttg
gtggtgcatggccgttcttagttggtggagtgatttgtctggttaattccgttaacgaac
gagacctt-accctgctaaataggtgtacgcatgctcgtactgcgtggctaccttcttag
agggactatacgcgtctagcgtatggaagtttgaggcaataacaggtctgtgatgccctt
agatgttctgggccgcacgcgcgctacactgatgcattcaacgagtttc-acttgttcgt
ccttggtcggaaggcccgggtaatcttgtgaaagtgcatcgtgctggggatagatcattg
caatttttgatc-ttcaacgaggaattccttgtaggc-gcaggtcatca-gcctgcgccg
aata-cgt-ccctgccctt-tgtacacaccgc-ccgtcgctcctaccgattgaatggtcc
gatgaaatgctcggattgtgg--cttgcgtgatggatctc------cca-tagc-gtacg
ccatgaaaagttcgttaaatcttatcatttagaggaattactgggatgctgattatgt-g
attaaagatacag-at-gttttagctctatttagaatcactcctcaaccaggtgttgatc
cgattgaagct-tctgctgcaattgcaggtgaatcttcaacagcaacatggacagttgtt
tggac-tgatttg--ctaacagcttgtgatttatatagagcgaaagcatatagagtagat
ccagttccaaacgttgca-gac-caata-ttttgcttatatcgcttatgatattgactta
tttgaagagggttct-attgcgaacttaactgcttc-tatcattggtaatgttttcggat
ttaaagctgttaaagctcttcgtct-tg-aagatatgcgtatgccagtagcttacttaaa
aactttccaaggtccagcaactggactaattgtagaacgtgagcgtatggataaa-tttg
gtagacctttcttaggtgctacagtg--aagccaaaactgggcct-ttctggtaaaaact
atggaagagt-tgtatatgag-ggtcttaagggtggattgga---tttcctaaaagatga
tgaaaatattaactctcaaccattcatgcgctggagagaaagatatctatattcc-atgg
aaggtgt-taacaaagcat-ccgctgccgctggtgaaattaaaggtcattaccttaacgt
aaccgctgc-tactatggaagatatgtatgaaagagcagagttttccaaagttgttggta
gtattatctgtatgattgaccttgtaattggttatactgcaatccaaagtatggcgatct
gggctcgtaaaaatgacatgattttacatttacacagagca-ggtaattctacttactct
cgtcaaaaaaatcatggtatgaacttccgagtaatctgtaaatggatgcgtatggcaggt
gttgatcatattcatgcaggaacggttgtaggtaaactggaaggtgatcctttaatgatt
aaaggattctataa-tactttacttgaaagtgacacagacattaacttacctcaa-ggtc
-tattctttgctcaaaactgggcatccctaagaaaagttgtaccagtagcttctggtggt
attcat-gctggtcaaatgcaccaacttcttgattatctaggtgatgacgtggt--tctt
caatttggtggtggtaccattggacatcctgatggtatccaggctggtgcaactgcaaat
agagtagcactagaatccatggttatggcaagaaatgaaggacgcgactatgtagcagaa
ggcccacaaattttaagagatgctgcaaaaacttgtggacctctacaaacagctttagat
ttatggaaggatattagttttaattatacttccacagatacagctgatttc--gttgaga
ctccaacagcaaacgtctag
>Porphyra_sp_SIR                  
aagccatgcatgtctaagtataaacac-----------ttttataca-cgtgaaactgcg
aatggctcattaaaccagttatagtttctttgaacgtacc-ttactacttggataaccgt
agtaattctagagctaatacatgccta-cacgcccgactc----acgaagggtggtattt
attagataaaaaaccaa-cgcac---------tttt-----------gtgc-tttgtgat
gattcataataactc-tcggatcgcatggcc-tagtgccggcgacggttcattcaaattt
ctgccctatcaactttcgatggtagagtagtggtctaccatggtgtcaacgggtgacggg
gaattagggttcgattccggagagggagcctgagaaacggctaccacatccaa-ggaagg
cagcaggcgcgcaaattacccaatcccaacacggggaggtagtgacaaaaaataacaata
gggggcc-ttta-aggtcctctaattggaatgagaagaatttaaatctcttatcgaggat
ccattggagggcaagtctggtgccagcagccgcggtaattccagctccaatagcgtatat
taaag-ttgttgcagttaaaacgctcgtagtcggatttcgaagca--cgctcacggggcc
gactc--tgtcgatcctgtgt--------g-ggtgt-cttc---ttattctggga--cgg
gatgtg--cgggacttgattg-tctttgcgcacatc------atcgggccagacgtttac
tgtgaagaaattagggtgttcaaagcag-gcgtttgctatg-aatacgtgagcatggaat
aatagaataggacttg-ggctctattttgttggtttccggggaacaagtaatgattaata
gggacagttgggggcattcgtatttcattgtcagaggtgaaattcttggattgatggaag
acgaacaactgcgaaagcatct-gccaaggatgttttcattgatcaagaacgaaagttag
gggatcgaagacgatcagataccgtcgtagtcttaaccataaactatgccgactggggat
tggcggggg----------ttcagttgaaagat---ctcgtcagcaccctgagggaaacc
aaagtctttgggttctggggggagtatggtcgcaaggctgaaacttaaaggaattgacgg
aagggcaccaccaggagtggagcctgcggcttaatttgactcaacacgggacaacttacc
aggtccggac-agaataatgattgacagac-tgaaagctctttcttgattttttg-gttg
gtggtgcatggccgttcttagttggtggagtgatttgtctggttaattccgttaacgaac
gagacctt-accctgctaaataggtgcgcgtatgctcgtactgcgtggctaccttcttag
agggactatacgcgtctagcgtatggaagtttgaggcaataacaggtctgtgatgccctt
agatgttctgggccgcacgcgcgctacactgatgcattcaacgagtttc-acg--tttgt
ccttggtcggaaggcccgggtaatcttgtgaaagtgcatcgtgctggggatagatcattg
caatttttgatc-ttcaacgaggaattccttgtaggc-gcaggtcatca-gcctgcgccg
aata-cgt-ccctgccctt-tgtacacaccgc-ccgtcgctcctaccgattgaatggtcc
gatgaaatgctcggattgtgg--cttgcgtgatggatctc------cca-taac-gtacg
ccatgaaaagttcattaaatcttatcatttagaggaa----------gctgattatgt-g
attaaagatacag-at-gttctagctctatttagaatcactcctcaaccaggtgttgatc
cgattgaagct-tctgctgcaattgcaggtgaatcttcaacagcaacatggacagttgtt
tggac-tgatttg--ctaacagcttgtgatctatatagagcaaaagcatatagagtagat
ccagttccaaacgttgca-gac-caata-ttttgcttatatcgcttatgatattgactta
tttgaagagggttct-attgcgaacttaactgcttc-tattattggtaatgtttttggat
ttaaagctgttaaagctcttcgtct-tg-aagatatgcgtatgccagtagcttacttgaa
aactttccaaggtccagcaactggactaattgtagaacgtgagcgtatggataaa-tttg
gtagacctttcttaggtgctacagtg--aagccaaaactgggcct-ttctggtaaaaact
acggaagagt-tgtatatgag-ggtcttaaaggtggattgga---tttcctaaaagatga
tgaaaatattaactctcaaccattcatgcgctggagagaaagatatttatattcc-atgg
aaggtgt-taacaaagcat-ccgctgctgctggtgaaattaaaggtcattaccttaacgt
aactgctgc-tactatggaagatatgtatgaaagagcagaattttccaaagttgttggta
gtattatctgtatgattgaccttgtaattggttacactgcaatccaaagtatggcgatct
gggctcgtaaaaatgacatgattttacatttacatagagca-ggtaattctacttactct
cgtcaaaaaaatcatggtatgaacttccgagtaatctgtaaatggatgcgtatggcaggt
gttgatcatattcatgcaggaacagttgtaggtaaactggaaggtgatcctttaatgatt
aaaggattctataa-tactttacttgaaagtgacacagacattaacttacctcaa-ggtc
-tattctttgctcaaaactgggcatccctaagaaaagttgtgccagtagcttctggtggt
attcat-gctggtcaaatgcaccaacttcttgattatctaggtgatgacgtggt--tctt
caatttggtggtggtaccattggacatcctgatggtatccaagctggtgcaactgcaaat
agagtagcactagaatccatggttatggcaagaaatgaaggtcgcgactatgtagcagaa
ggcccacaaattttaagagatgctgcaaaaacttgtggacctctacaaacagctttagat
ttatggaaggatattagttttaattatacttccacagatacagctgatttc--gttgaga
ctccaacagcaaacgtctag
>Porphyra_sp_TAS                  
aagccatgcatgtctaagtataaacac-----------ttttataca-cgtgaaactgcg
aatggctcattaaaccagttatagtttctttgaacgtacc-ttactacttggataaccgt
agtaattctagagctaatacatgccta-cacgcccgactc----acgaagggtggtattt
attagataaaaaaccaa-cgcac---------tttt-----------gtgc-tttgtgat
gattcataataactc-tcggatcgcatggcc-tagagccggcgacggttcattcaaattt
ctgccctatcaactttcgatggtagagtagtggtctaccatggtgtcaacgggtgacggg
gaattagggttcgattccggagagggagcctgagaaacggctaccacatccaa-ggaagg
cagcaggcgcgcaaattacccaatcccaacacggggaggtagtgacaaaaaataacaata
gggggcc-tttt-aggtcctctaattggaatgagaagaatttaaatctcttatcgaggat
ccattggagggcaagtctggtgccagcagccgcggtaattccagctccaatagcgtatat
taaag-ttgttgcagttaaaacgctcgtagtcagatttcgaagca--cgctcacggggcc
ggttc-ttgccgatcctgtgt--------g-ggtgt-cttc---ttattctggga--cgc
gatgtg--cgggacttgattg-tctgt--gcacatc------tgcgggccggacgtttac
tgtgaagaaattagggtgttcaaagcag-gcgtttgctatg-aatacgtgagcatggaat
aatagaataggacttg-ggctctattttgttggtttccggggaacaagtaatgattaata
gggacagttgggggcattcgtatttcattgtcagaggtgaaattcttggattgatggaag
acgaacaactgcgaaagcatct-gccaaggatgttttcattgatcaagaacgaaagttag
gggatcgaagacgatcagataccgtcgtagtcttaaccataaactatgccgactggggat
tggcggggg----------ttcagttgaatgat---cccgtcagcaccctgagggaaacc
aaagtctttgggttctggggggagtatggtcgcaaggctgaaacttaaaggaattgacgg
aagggcaccaccaggagtggagcctgcggcttaatttgactcaacacgggacaacttacc
aggtccggac-agaataatgattgacagac-tgaaagctctttcttgattttttg-gttg
gtggtgcatggccgttcttagttggtggagtgatttgtctggttaattccgttaacgaac
gagacctt-accctgctaaataggtgtacgcatgctcgtactgcgtggctaccttcttag
agggactatacgcgtctagcgtatggaagtttgaggcaataacaggtctgtgatgccctt
agatgttctgggccgcacgcgcgctacactgatgcattcaacgagtttc-acttgttcgt
ccttggtcggaaggcccgggtaatcttgtgaaagtgcatcgtgctggggatagatcattg
caatttttgatc-ttcaacgaggaattccttgtaggc-gcaggtcatca-gcctgcgccg
aata-cgt-ccctgccctt-tgtacacaccgc-ccgtcgctcctaccgattgaatggtcc
gatgaaatgctcggattgtgg--cttgcgtgatggatctc------cca-tagc-gtacg
ccatgaaaagttcgttaaatcttatcatttagaggaa----------------tatgt-g
attaaagatacag-at-gttctagctctatttagaatcactcctcaaccaggtgttgatc
cgattgaagct-tctgctgcaattgcaggtgaatcttcaacagcaacatggacagttgtt
tggac-tgatttg--ctaacagcttgtgatctatatagagcaaaagcatatagagtagat
ccagttccaaacgtcgca-gac-caata-ttttgcttatatcgcttatgatattgactta
tttgaagagggttct-attgcgaacttaactgcttc-tatcattggtaatgttttcggat
ttaaagctgttaaagctcttcgtct-tg-aagatatgcgtatgccagtagcttacttaaa
aactttccaaggtccagcaactggactaattgtagaacgtgagcgtatggataaa-tttg
gtagacctttcttaggtgctacagtg--aagccaaaactgggcct-ttctggtaaaaact
atggaagagt-tgtatatgag-ggtcttaaaggtggattaga---tttcctaaaagatga
tgaaaatattaactctcaaccattcatgcgctggagagaaagatatctatattcc-atgg
aaggtgt-taacaaagcat-ctgcggctgctggtgaaattaaaggtcattaccttaacgt
aaccgctgc-tactatggaagatatgtatgaaagagcagagttttccaaagttgttggta
gtattatctgtatgatcgaccttgtaattggttatactgcaatccaaagtatggcgatct
gggctcgtaaaaatgacatgattttacatttacatagagca-ggtaattctacttactct
cgtcaaaaaaatcatggtatgaacttccgagtaatctgtaaatggatgcgtatggcaggt
gttgatcatattcatgcaggaacagttgtaggtaaactggaaggggatcctttaatgatt
aaaggattctataa-tactttacttgaaagtgacacagacattaacttacctcaa-ggtc
-tattctttgctcaaaactgggcatccctaagaaaagttgtaccagtagcttctggtggt
attcat-gctggtcaaatgcaccaacttcttgattatctaggtgatgacgtggt--tctt
caatttggtggtggtaccattgggcatcctgatggtatccaagctggtgcaactgcaaat
agagtagcattagaatccatggttatggcaagaaatgaaggtcgcgactatgtagcagaa
ggcccacaaattttaagagatgctgcaaaaacttgtggacctctacaaacagctttagat
ttatggaaagatattagttttaattatacttccacagatacagctgatttt--gttgaga
ctccaacagcaaacgtctag
>Porphyra_sp_WLR                  
aagccatgcatgtctaagtataaacac-----------ctttataca-cgtgaaactgcg
aatggctcattaaaccagttatagtttctttgaacgtacc-ttactacttggataaccgt
agtaattctagagctaatacatgccta-cacgcccgactc----acgaagggtggtattt
attagataaaaaaccaa-cgcac---------tttt-----------gtgc-tttgtgat
gattcataataactc-tcggatcgcatggcc-tagtgccggcgacggttcattcaaattt
ctgccctatcaactttcgatggtagagtagtggtctaccatggtgtcaacgggtgacggg
gaattagggttcgattccggagagggagcctgagaaacggctaccacatccaa-ggaagg
cagcaggcgcgcaaattacccaatcccaacacggggaggtagtgacaaaaaataacaata
gggggcc-ttta-aggtcctctaattggaatgagaagaatttaaacctcttatcgaggat
ccattggagggcaagtctggtgccagcagccgcggtaattccagctccaatagcgtatat
taaag-ttgttgcagttaaaacgctcgtagtcggatttcgaagcg--cgctcacgggggc
ggctc-ctgctgttcctgtgt--------g-ggtgt-cttc---ttattctggga--cgc
gatgtgcgcgtgacttaagtg-tctct--gcacatc------tgcgggccggacgtttac
tgtgaagaaattagggtgttcaaagcag-gcgtttgctatg-aatacgtgagcatggaat
aatagaataggacttg-ggctctattttgttggtttccggagatcaagtaatgattaata
gggacagttgggggcattcgtatttcattgtcagaggtgaaattcttggattgatggaag
acgaaccactgcgaaagcatct-gccaaggatgttttcattgatcaagaacgaaagttag
gggatcgaagacgatcagataccgtcgtagtcttaaccataaactatgccgactggggat
tggcgggga----------ttcagttgaaagat---cccgtcagcaccctgagggaaacc
aaagtctttgggttctggggggagtatggtcgcaaggctgaaacttaaaggaattgacgg
aagggcaccaccaggagtggagcctgcggcttaatttgactcaacacgggacaacttacc
aggtccggac-agaataatgattgacagac-tgaaagctctttcttgattttttg-gttg
gtggtgcatggccgttcttagttggtggagtgatttgtctggttaattccgttaacgaac
gagacctt-atcctgctaaataggtgtacgcatctaatcactgcgtagttaccttcttag
agggactatacgcgtctagcgtatggaagtttgaggcaataacaggtctgtgatgccctt
agatgttctgggccgcacgcgcgctacactgatgcattcaacgagtttc-act--tttgt
ccttggtcggaaggcccgggtaatcttgtgaaagtgcatcgtgctggggatagatcattg
caatttttgatc-ttcaacgaggaattccttgtaggc-gcaggtcatca-gcctgcgccg
aata-cgt-ccctgccctt-tgtacacaccgc-ccgtcgctcctaccgattgaatggtcc
gatgaaatgctcggagtgtgg--cttgcgtgatggatctg------cca-tagc-gtacg
ccatgtaaagttcattaaatcttatcatttagaggaa-------------gattatgt-g
attaaagatacag-at-gttctagctctatttagaatcactcctcaaccaggtgttgatc
cgattgaagct-tctgctgcaattgcaggtgaatcttcaacagcaacatggacagttgtt
tggac-tgatttg--ctaacagcttgtgatctatatagagcaaaagcatatagagtagat
ccagttccaaatgttgca-gac-caata-ttttgcttatatcgcttatgatattgactta
tttgaagagggttct-attgcgaacttaactgcttc-tatcattggtaatgttttcggat
ttaaagctgttaaagctcttcgtct-tg-aagatatgcgtatgccagtagcttacttaaa
aactttccaaggtccagcaactggactaattgtagaacgtgagcgtatggataaa-tttg
gtagacctttcttaggtgctacagtg--aagccaaaactgggcct-ttctggtaaaaact
atggaagagt-tgtatatgaa-ggtcttaaaggtggattgga---tttcctaaaagatga
tgaaaatattaactctcaaccattcatgcgctggagagaaagatatctatattcc-atgg
aaggtgt-taacaaagcat-ccgctgctgctggtgaaattaaaggtcattaccttaacgt
aaccgctgc-tactatggaagatatgtatgaaagagcagagttttccaaagttgtcggta
gtattatctgtatgattgaccttgtaattggttatactgcaatccaaagtatggcgatct
gggctcgtaagaatgacatgattttacatttacatagagca-ggtaattctacttactct
cgtcaaaaaaatcatggtatgaacttccgagtgatctgtaaatggatgcgtatggcaggt
gttgatcatattcatgcaggaacagttgtaggtaaactggaaggtgatcctttaatgatt
aaaggattctataa-tactttacttgaaagtgacacagacattaacttacctcaa-ggtc
-tattctttgctcaaaactgggcatccctaagaaaagttgtaccagtggcttctggtggt
attcat-gctggtcaaatgcaccaacttcttgattatctaggtgatgacgtggt--tctt
caatttggtggtggtaccattggacatcctgatggtatccaagctggtgcaactgcaaat
agagtagcactagaatccatggttatggcaagaaatgaaggtcgcgactatgtagcagaa
ggcccacaaattttaagagatgctgcaaaaacttgtggacctctacaaacagctttagat
ttatggaaggatattagttttaattatacttccacagatacagctgatttc--gttgaga
ctccaacagcaaacgtctag
>Porphyra_sp_ZBS                  
aagccatgcatgtctaagtataaacac-----------ttttataca-cgtgaaactgcg
aatggctcattaaaccagttatagtttctttgaacgtacc-ttactacttggataaccgt
agtaattctagagctaatacatgccta-cacgcccgactc----acgaagggtggtattt
attagataaaaaaccaa-tgcac---------ttcg-----------gtgc-tttgtgat
gattcataataactc-tcggatcgcacggcc-ttgtgctggcgacggttcattcaaattt
ctgccctatcaactttcgatggtagagtagtggtctaccatggtgtcaacgggtgacggg
gaattagggttcgattccggagagggagcctgagaaacggctaccacatccaa-ggaagg
cagcaggcgcgcaaattacccaatcccaacacggggaggtagtgacaaaaaataacaata
gggggcc-tttt-aggtcctctaattggaatgagaagaatttaaatcccttatcgaggat
ccattggagggcaagtctggtgccagcagccgcggtaattccagctccaatagcgtatat
taaag-ttgttgcagttaaaacgctcgtagtcggatttcgaagcg--cgttcacgggggc
ggttc-ttgctgttcctgtga--------a-ggtgt-cttc---ttattctggga--cgc
gatgtgc-cgtgacttgactg-tctct--gcacatc------tgcgggccggacgtttac
tgtgaagaaattagggtgttcaaagcag-gcgtttgccatg-aatacgtgagcatggaat
aatagaataggacttg-agctctattttgttggtttccggggatcaagtaatgattaata
gggacagtcgggggcattcgcatttcattgtcagaggtgaaattcttggattgatggaag
acgaacaactgcgaaagcatct-gccaaggatgttttcattgatcaagaacgaaagttag
gggatcgaagacgatcagataccgtcgtagtcttaaccataaactatgccgactggggat
tggcggggg----------ttcagttgaatgat---cctgtcagcaccctgagggaaacc
aaagtctttgggttctggggggagtatggtcgcaaggctgaaacttaaaggaattgacgg
aagggcaccaccaggagtggagcctgcggcttaatttgactcaacacgggacaacttacc
aggtccggac-agaataatgattgacagac-tgaaagctctttcttgattttttg-gttg
gtggtgcatggccgttcttagttggtggagtgatttgtctggttaattccgttaacgaac
gagacctt-accctgctaaataggtatacgcaaggcagcactgcgtagctatcttcttag
agggactatacgcgtctagcgtatggaagtttgaggcaataacaggtctgtgatgccctt
agatgttctgggccgcacgcgcgctacactgatgcattcaacgagtttc-acatgttcgt
ccttggtcggaaggcccgggtaatcttgtgaaagtgcatcgtgctggggatagatcattg
caatttttgatc-ttcaacgaggaattccttgtaggc-gcaggtcatca-gcctgcgccg
aata-cgt-ccctgccctt-tgtacacaccgc-ccgtcgctcctaccgattgaatggtcc
gatgaaacgttcggattgtgg--cttgcgtgatggatctc------cca-tagc-gtacg
ccatgaaaagttcattaaatcttatcatttagaggaattactgggatgctgattatgt-g
attaaagatacag-at-gttttagctctatttagaatcactcctcaaccaggtgttgatc
cgattgaagct-tctgctgcaattgcaggtgaatcttcaacagcaacatggacagttgtt
tggac-tgatttg--ctaacagcttgtgatctatatagggcaaaagcatatagagtagat
ccagttccaaatgttgca-gac-caata-ttttgcttatatcgcttatgatattgactta
tttgaagagggttct-attgcgaacttaactgcttc-tatcattggtaatgttttcggat
ttaaagctgttaaagctcttcgtct-tg-aagatatgcgtatgccagtagcttacttaaa
aactttccaaggtccagcaactggactaattgtagaacgtgagcgtatggataaa-tttg
gtagacctttcttaggtgctacagtg--aagccaaaactgggtct-ttctggtaaaaact
atggaagagt-tgtttacgag-ggtcttaaaggtggattaga---tttcctaaaagatga
tgaaaatattaactctcaaccattcatgcgttggagagaaagatatctatattcc-atgg
aaggtgt-taataaagcat-ccgctgctgctggtgaaattaaaggtcattaccttaacgt
aaccgctgc-tactatggaagatatgtatgaaagagcagaattttccaaagttgttggta
gtattatctgtatgattgaccttgtaattggttatactgcaatccaaagtatggcgatct
gggctcgtaaaaatgacatgattttacatttacatagagca-ggtaattctacttactct
cgtcaaaaaaatcatggtatgaacttccgagtaatctgtaaatggatgcgtatggcaggt
gttgatcatattcatgcaggaacagttgtaggtaaactagaaggtgatcctttaatgatt
aaaggattctataa-tactttacttgaaactgatacagacattaacttacctcaa-ggtc
-tgttctttgctcaaaactgggcatccctaagaaaagttgtaccagtagcttctggtggt
attcat-gctggtcaaatgcaccaacttcttgattatctaggtgatgacgtggt--tctt
caatttggtggtggtaccattggacatcctgatggtatccaagctggtgcaactgcaaat
agagtagcactagaatctatggttatggcaagaaatgaaggtcgcgactatgtagcagaa
ggcccacaaattttaagagatgctgcaaaaacttgtggacctctacaaacagctttagat
ttatggaaggatattagttttaattatacttccacagatacagctgatttt--gttcaga
ctccaacagcaaacgtctag
>Porphyra_sp_ZCE                  
aagccatgcatgtctaagtataaacac-----------ttttataca-cgtgaaactgcg
aatggctcattaaaccagttatagtttctttgaacgtacc-ttactacttggataaccgt
agtaattctagagctaatacatgccta-cacgcccgactc----acgaagggtggtattt
attagataaaaaaccaa-cgcac---------ttcg-----------gtgt-tttgtgat
gattcataataactc-tcggatcgcacggcc-ttgtgctggcgacggttcattcaaattt
ctgccctatcaactttcgatggtagagtagtggtctaccatggtgtcaacgggtgacggg
gaattagggttcgattccggagagggagcctgagaaacggctaccacatccaa-ggaagg
cagcaggcgcgcaaattacccaatcccaacacggggaggtagtgacaaaaaataacaata
gggggcc-ttttttggtcctctaattggaatgagaagaatttaaatcccttatcgagaaa
ccattggagggcaagtctggtgccagcagccgcggtaattccagctccaatagcgtatat
taaag-ttgttgcagttaaaacgctcgtagtcggatttcgaagca--tgttcacgggggc
ggttg--tgctgctgctgtgg--------a-ggtgt-cttc---ttattctggga--cgc
gatgtgc-cgtgacttgactg-tttct--gcacatc------tgcgggccggacgtttac
tgtgaagaaattagggtgttcaaagcag-gcgtttgccatg-aatacgtgagcatggaat
aatagaataggacttg-atctctattttgttggtttccggggaccaagtaatgattaata
gggacagtcgggggcattcgcatttcattgtcagaggtgaaattcttggattgatggaag
acgaacaactgcgaaagcatct-gccaaggatgttttcattgatcaagaacgaaagttag
gggatcgaagacgatcagataccgtcgtagtcttaaccataaactatgccgactggggat
tggcggggg----------atcagttgaatgat---cccgtcagcaccctgagggaaacc
aaagtctttgggttctggggggagtatggtcgcaaggctgaaacttaaaggaattgacgg
aagggcaccaccaggagtggagcctgcggcttaatttgactcaacacgggacaacttacc
aggtccggac-agaataatgattgacagac-tgaaagctctttcttgattttttg-gttg
gtggtgcatggccgttcttagttggtggagtgatttgtctggttaattccgttaacgaac
gagacctt-accctgctaaataggtatacgcaaggcagcactgcgtagctaccttcttag
agggactatacgcgtctagcgtatggaagtttgaggcaataacaggtctgtgatgccctt
agatgttctgggccgcacgcgcgctacactgatgcattcaacgagtttc-acttgttcgt
cctaggtcggaaggcccgggtaatcttgtgaaagtgcatcgtgctggggatagatcattg
caatttttgatc-ttcaacgaggaattccttgtaggc-gcaggtcatca-gcctgcgccg
aata-cgt-ccctgccctt-tgtacacaccgc-ccgtcgctcctaccgattgaatgatcc
gatgaaacgctcggattgtgg--cttgcgtgatggatctc------cca-tagc-gtacg
ccatgaaaagttcattaaatcttatcatttagaggaa-tactgggatgctgattatgt-g
attaaagatacag-at-gttctagctctatttagaatcactcctcaaccaggtgttgatc
ctattgaagct-tctgctgcaattgcaggtgaatcttcaacagcaacatggacagttgtt
tggac-tgatttg--ctaacagcttgtgatctatatagagcaaaagcatatagggtagat
ccagttccaaacgttgca-gac-caata-ttttgcttatatcgcttatgatattgactta
tttgaagagggttct-attgcgaacttaactgcttc-tatcattggtaatgttttcggat
ttaaagctgttaaagctcttcgtct-tg-aagatatgcgtatgccagtagcttacttaaa
aactttccaaggtccagcaactggactaattgtagaacgtgagcgtatggataaa-tttg
gtagacctttcttaggtgctacagtg--aagccaaaactaggcct-ttctggtaaaaact
atggaagagt-tgtatacgag-ggtcttaaaggtggattgga---tttcctaaaagatga
tgaaaatattaactctcaaccattcatgcgctggagagaaagatatctatattcc-atgg
aaggtgt-taacaaagcat-ctgctgctgctggtgaaattaaaggtcattaccttaacgt
aaccgctgc-tactatggaagatatgtatgaaagagctgagttttccaaagttgttggta
gtattatctgtatgattgaccttgtaattggttatactgcaatccaaagtatggcgatct
gggctcgtaaaaatgacatgattttacatttacatagagca-ggtaattctacttactct
cgtcaaaaaaatcatggtatgaacttccgagtaatctgtaaatggatgcgtatggcaggt
gttgatcatattcatgcaggaacagttgtaggtaaactagaaggtgatcctttaatgatt
aaaggattctataa-tactttacttgaaagtgagacagacattaacttacctcaa-ggtc
-tgttctttgctcaaaactgggcatctctaagaaaagttgtaccagtagcttctggtggt
attcat-gctggtcaaatgcaccaacttcttgattatctaggtgatgacgtggt--tctt
caatttggtggtggtaccattggacatcctgatggtatccaagctggtgcaactgcaaat
agagtggcactagaatccatggttatggcaagaaatgaaggtcgtgactatgtagcagaa
ggcccacaaattttaagagatgctgcaaaaacttgtggacctctacaaacagctttagat
ttatggaaggatattagttttaattatacttccacagatacagctgatttc--gttgaga
ctccaacagcaaacgtctag
>Porphyra_sp_ZDR                  
aagccatgcatgtctaagtataaacac-----------ttttataca-cgtgaaactgcg
aatggctcattaaaccagttatagtttctttgaacgtgcc-ttactacttggataaccgt
agtaattctagagctaatacatgccta-cacgcccgactc----acgaagggtggtattt
attagataaaaaaccaa-cgcac---------ctcg-----------gtgc-tttgtgat
gattcataataactc-tcggatcgcacggcc-ttgagccggcgacggttcattcaaattt
ctgccctatcaactttcgatggtagagtagtggtctaccatggtgtcaacgggtgacggg
gaattagggttcgattccggagagggagcctgagaaacggctaccacatccaa-ggaagg
cagcaggcgcgcaaattacccaatcccaacacggggaggtagtgacaaaaaataacaata
gggggcc-tttt-aggtcctctaattggaatgagaagaatttaaatcccttatcgaggat
ccattggagggcaagtctggtgccagcagccgcggtaattccagctccaatagcgtatat
taaag-ttgttgcagttaaaacgctcgtagtcggatttcgaagcg--cgtccacgggg-c
ggctc-ttgccgaccctgtga--------a-ggtgt-cttc---ttattctggga--cgc
gacgtgc-cgtgacttgactg-tttct--gcacgtc------tgcgggccggacgtttac
tgtgaagaaattagggtgttcaaagcag-gcgtttgccatg-aatacgtgagcatggaat
aatagaataggacttg-gtctctattttgttggtttccggggaccaagtaatgattaata
gggacagttgggggcattcgcatttcattgtcagaggtgaaattcttggattgatggaag
acgaacaactgcgaaagcatct-gccaaggatgttttcattgatcaagaacgaaagttag
gggatcgaagacgatcagataccgtcgtagtcttaaccataaactatgccgactggggat
tggcgaggg----------ttcagttgaatgat---ctcgtcagcaccctgagggaaacc
aaagtctttgggttctggggggagtatggtcgcaaggctgaaacttaaaggaattgacgg
aagggcaccaccaggagtggagcctgcggcttaatttgactcaacacgggacaacttacc
aggtccggac-agaataatgattgacagac-tgaaagctctttcttgattttttg-gttg
gtggtgcatggccgttcttagttggtggagtgatttgtctggttaattccgttaacgaac
gagacctt-accctgctaaataggtatacgcaaggctgcactgcgtagctatcttcttag
agggactatacgcgtctagcgtatggaagtttgaggcaataacaggtctgtgatgccctt
agatgttctgggccgcacgcgcgctacactgatgcattcaacgagtttc-acttgttcgt
ccttggtcggaaggcccgggtaatcttgtgaaagtgcatcgtgctggggatagatcattg
caatttttgatc-ttaaacgaggaattccttgtaggc-gcaggtcatca-gcctgcgccg
aata-cgt-ccctgccctt-tgtacacaccgc-ccgtcgctcctaccgattgaatggtcc
gatgaaatgctcggattgtgg--cttgcgtgatggatctc------cca-tagc-gtacg
ccatgaaaagttcattaaatcttatcatttagaggaattactgggatgctgactatgt-g
attaaagatacag-at-gttctagctctgtttagaatcactcctcaaccaggtgttgatc
cgattgaagct-tctgctgcaattgcgggtgaatcttcaacagcgacatggacagttgtt
tggac-tgatttg--ctaacagcttgtgatctatatagagcaaaagcatatagagtagat
ccagtgccaaacgttgca-gac-caata-ttttgcttatattgcttatgatattgactta
tttgaagaggcttct-attgcgaacttaactgcttc-tatcattggcaatgttttcggat
ttaaagctgttaaagctcttcgtct-tg-aagatatgcgtatgccagtagcttacttaaa
aactttccaaggtccagcaactggactaattgtagagcgtgagcgtatggataaa-tttg
gtagacctttcttaggtgctacagtg--aagccgaagctgggcct-ttctggtaaaaact
atggaagagt-tgtatatgaa-ggtcttaaaggtggattgga---tttcctaaaagatga
tgaaaatattaattctcaaccattcatgcgctggagagaaagatatctatattcc-atgg
aaggtgt-taacaaagcat-ctgctgctgctggtgaaattaaaggtcattaccttaatgt
aactgctgc-tactatggaagacatgtatgaaagagcagagttttccaaagttgttggta
gtattatctgtatgattgaccttgtaattggttatactgcaatccaaagtatggcgattt
gggctcgtaaaaatgacatgattttacatttacatagagca-ggtaattctacttactct
cgtcaaaaaaatcatggtatgaacttccgagtaatctgtaaatggatgcgtatggcaggt
gtcgatcatattcatgcaggaacagttgtaggtaaactggaaggtgatcctttaatgatt
aaaggattctataa-tactttacttgaaagtgagacagatattaacttacctcaa-ggtc
-tattctttgctcaaaactgggcatccctaagaaaagttgtaccagtagcttctggcggt
attcat-gctggtcaaatgcaccaacttcttgattatctaggtgatgacgtggt--tctt
caatttggtggtggtaccattggacatcctgatggtatccaagctggtgcaactgcaaat
agagtagcactagaatccatggttatggcaagaaatgaaggtcgcgactatgtaggagaa
ggcccacaaattttaagagatgctgcaaaaacttgtggacctctacaaacagctttagat
ttatggaaagatattagttttaattatacttccacagatacagctgatttc--gttgaga
ctccaacagcaaacgtctag
>Porphyra_sp_ZGR                  
aagccatgcatgtctaagtataaacac-----------ttttataca-cgtgaaactgcg
aatggctcattaaaccagttatagtttctttgaacgtacc-ttactacttggataaccgt
agtaattctagagctaatacatgccta-cacgcccgactc----acgaagggtggtattt
attagataaaaaaccaa-tgcac---------ttcg-----------gtgc-tttgtgat
gattcataataactc-tcggatcgcacggcc-ttgtgctggcgacggttcattcaaattt
ctgccctatcaactttcgatggtagagtagtggtctaccatggtgtcaacgggtgacggg
gaattagggttcgattccggagagggagcctgagaaacggctaccacatccaa-ggaagg
cagcaggcgcgcaaattacccaatcccaacacggggaggtagtgacaaaaaataacaata
gggggcc-tttt-aggtcctctaattggaatgagaagaatttaaatcccttatcgaggaa
ccattggagggcaagtctggtgccagcagccgcggtaattccagctccaatagcgtatat
taaag-ttgttgcagttaaaacgctcgtagtcggatttcgaagca--cgttcacgggggc
ggttc-ttgctgttcctgtga--------a-ggtgt-cttc---ttattctggga--cgc
gatgtgc-cgtgacttgactg-tctct--gcacatc------tgcgggccggacgtttac
tgtgaagaaattagggtgttcaaagcag-gcgtttgccatg-aatacgtgagcatggaat
aatagaataggacttg-agctctattttgttggtttccggggatcaagtaatgattaata
gggacagtcgggggcattcgcatttcattgtcagaggtgaaattcttggattgatggaag
acgaacaactgcgaaagcatct-gccaaggatgttttcattgatcaagaacgaaagttag
gggatcgaagacgatcagataccgtcgtagtcttaaccataaactatgccgactggggat
tggcggggg----------atcagttgaatgat---cccgtcagcaccctgagggaaacc
aaagtctttgggttctggggggagtatggtcgcaaggctgaaacttaaaggaattgacgg
aagggcaccaccaggagtggagcctgcggcttaatttgactcaacacgggacaacttacc
aggtccggac-agaataatgattgacagac-tgaaagctctttcttgattttttg-gttg
gtggtgcatggccgttcttagttggtggagtgatttgtctggttaattccgttaacgaac
gagacctt-accctgctaaataggtatacgcaaggcagcactgcgtagctaccttcttag
agggactatacgcgtctagcgtatggaagtttgaggcaataacaggtctgtgatgccctt
agatgttctgggccgcacgcgcgctacactgatgcattcaacgagtttc-acatgttcgt
ccttggtcggaaggcccgggtaatcttgtgaaagtgcatcgtgctggggatagatcattg
caatttttgatc-ttcaacgaggaattccttgtaggc-gcaggtcatca-gcctgcgccg
aata-cgt-ccctgccctt-tgtacacaccgc-ccgtcgctcctaccgattgaatggtcc
gatgaaacgttcggattgtgg--cttgcgtgatggatctc------cca-tagc-gtacg
ccatgaaaagttcattaaatcttatcatttagaggaattactgggatgctgattatgt-g
attaaagatacag-at-gttttagctctatttagaatcactcctcaaccaggtgttgatc
cgattgaagct-tctgctgcaattgcaggtgaatcttcaacagcaacatggacagttgtt
tggac-tgatttg--ctaacagcttgtgatctatatagagcaaaagcatatagagtagat
ccagttccaaacgttgca-gac-caata-ttttgcttatatcgcttatgatattgactta
tttgaagagggttct-attgcgaacttaactgcttc-tatcattggtaatgttttcggat
ttaaagctgttaaagctcttcgtct-tg-aagatatgcgtatgccagtagcttacttaaa
aactttccaaggtccagcaactggactaattgtagaacgtgagcgtatggataag-tttg
gtagacctttcttaggtgctacagtg--aagccaaaactaggtct-ttctggtaaaaact
atggaagagt-tgtgtacgag-ggtcttaaaggtggattaga---tttcctaaaagatga
tgaaaatattaactctcaaccattcatgcgttggagagaaagatatctatattcc-atgg
aaggtgt-taataaagcat-ccgctgctgctggtgaaattaaaggtcattaccttaacgt
aaccgctgc-tactatggaagatatgtatgaaagagcagagttttccaaagttgttggta
gtattatctgtatgattgaccttgtaattggttatactgcaatccaaagtatggcgatct
gggctcgtaaaaatgacatgattttacatttacatagagca-ggtaattctacttactct
cgtcaaaaaaatcatggtatgaacttccgagtaatttgtaaatggatgcgtatggcaggt
gttgatcatattcatgcaggaacagttgtaggtaaactagaaggtgatcctttaatgatt
aaaggattctataa-tactttacttgaaactgatacagacattaacttacctcaa-ggtc
-tgttctttgctcaaaactgggcatccctaagaaaagttgtaccagtagcttctggtggt
attcat-gctggtcaaatgcaccaacttcttgattatctaggtgatgacgtagt--tctt
caatttggtggtggtaccattggacatcctgatggtattcaagctggtgcaactgcaaat
agagtagcactagaatctatggttatggcaagaaatgaaggtcgtgactatgtagcagaa
ggcccacaaattttaagagatgctgcaaaaacttgtggacctctacaaacagctttagat
ttatggaaggatattagttttaattatacttccacagatacagctgatttt--gttcaga
ctccaacagcaaacgtctag
>Porphyra_sp_ZIR                  
aagccatgcatgtctaagtataaacac-----------ttttataca-cgtgaaactgcg
aatggctcattaaaccagttatagtttctttgaacgtacc-ttactacttggataaccgt
agtaattctagagctaatacatgccta-cacgcccgactc----acgaagggtggtattt
attagataaaaaaccaa-tgcac---------ttcg-----------gtgc-tttgtgat
gattcataataactc-tcggatcgcacggcc-ttgtgctggcgacggttcattcaaattt
ctgccctatcaactttcgatggtagagtagtggtctaccatggtgtcaacgggtgacggg
gaattagggttcgattccggagagggagcctgagaaacggctaccacatccaa-ggaagg
cagcaggcgcgcaaattacccaatcccaacacggggaggtagtgacaaaaaataacaata
gggggcc-tttt-aggtcctctaattggaatgagaagaatttaaatcccttatcgaggat
ccattggagggcaagtctggtgccagcagccgcggtaattccagctccaatagcgtatat
taaag-ttgttgcagttaaaacgctcgtagtcggatttcgaagcg--cgttcacgggggc
ggttc-ttgctgttcctgtga--------a-ggtgt-cttc---ttattctggga--cgc
gatgtgc-cgtgacttgactg-tctct--gcacatc------tgcgggccggacgtttac
tgtgaagaaattagggtgttcaaagcag-gcgtttgccatg-aatacgtgagcatggaat
aatagaataggacttg-agctctattttgttggtttccggggatcaagtaatgattaata
gggacagtcgggggcattcgcatttcattgtcagaggtgaaattcttggattgatggaag
acgaacaactgcgaaagcatct-gccaaggatgttttcattgatcaagaacgaaagttag
gggatcgaagacgatcagataccgtcgtagtcttaaccataaactatgccgactggggat
tggcggggg----------ttcagttgaatgat---cctgtcagcaccctgagggaaacc
aaagtctttgggttctggggggagtatggtcgcaaggctgaaacttaaaggaattgacgg
aagggcaccaccaggagtggagcctgcggcttaatttgactcaacacgggacaacttacc
aggtccggac-agaataatgattgacagac-tgaaagctctttcttgattttttg-gttg
gtggtgcatggccgttcttagttggtggagtgatttgtctggttaattccgttaacgaac
gagacctt-accctgctaaataggtatacgcaaggccgtactgcgtagctaccttcttag
agggactatacgcgtctagcgtatggaagtttgaggcaataacaggtctgtgatgccctt
agatgttctgggccgcacgcgcgctacactgatgcattcaacgagtttc-acttgttcgt
ccttggtcggaaggcccgggtaatcttgtgaaagtgcatcgtgctggggatagatcattg
caatttttgatc-ttcaacgaggaattccttgtaggc-gcaggtcatca-gcctgcgccg
aata-cgt-ccctgccctt-tgtacacaccgc-ccgtcgctcctaccgattgaatggtcc
gatgaaacgttcggattgtgg--cttgcgtgatggatctc------cca-tagc-gtacg
ccatgaaaagttcattaaatcttatcatttagaggaattactgggatgctgattatgt-g
attaaagatacag-at-gttttagctctatttagaatcactcctcaaccaggtgttgatc
cgattgaagct-tctgctgcaattgcaggtgaatcttcaacagcaacatggacagttgtt
tggac-tgatttg--ctaacagcttgtgatctatatagagcaaaagcatatagagtagac
ccagttccaaacgttgca-gac-caata-ttttgcttatatcgcttatgatattgactta
tttgaagagggttct-attgcgaacttaactgcttc-tatcattggtaatgttttcggat
ttaaagctgttaaagctcttcgtct-tg-aagacatgcgtatgccagtagcttacttaaa
aactttccaaggtccagcaactggactaattgtagaacgtgagcgtatggataaa-tttg
gtagacctttcttaggtgctacagtg--aagccaaaactgggcct-ttctggtaaaaact
atggaagagt-tgtgtacgag-ggtcttaaaggtggattaga---cttcctaaaagatga
tgaaaatattaactctcaaccattcatgcgctggagagaaagatatctatattcc-atgg
aaggtgt-taataaagcat-ccgctgctgctggtgaacttaaaggtcattaccttaacgt
aaccgctgc-tactatggaagatatgtatgaaagagcagagttttccaaagttgttggta
gtattatctgtatgattgaccttgtaattggttatactgcaatccaaagtatggcgatct
gggctcgtaaaaatgacatgattttacatttacatagagca-ggtaattctacttactct
cgtcaaaaaaatcatggtatgaacttccgagtaatctgtaaatggatgcgtatggcaggt
gttgatcatattcatgcaggaacagttgtaggtaaactagaaggtgatcctttaatgatt
aaaggattctataa-tactttacttgaaagtgatacagatattaacttacctcaa-ggtc
-tgttctttgctcaaaactgggcatccctaagaaaagttgtaccagtagcttctggtggt
attcat-gctggtcaaatgcaccaacttcttgattatttaggtgatgacgtggt--tctt
caatttggtggtggtaccattggacatcctgatggtatccaagctggtgcaactgcaaat
agagtggcactagaatctatggttatggcaagaaatgaaggtcgcgactatgtagcagaa
ggtccacaaattttaagagatgctgcaaaaacttgtggacctctacaaacagctttagat
ttatggaaggatattagttttaattatacttccacagatacagctgatttt--gttgaga
ctccaacagcaaacgtctag
>Porphyra_sp_ZPP                  
aagccatgcatgtctaagtataaacac-----------ttttataca-cgtgaaactgcg
aatggctcattaaaccagttatagtttctttgaacgtacc-ttactacttggataaccgt
agtaattctagagctaatacatgccta-cacgcccgactc----acgaagggtggtattt
attagataaaaaaccaa-cgcac---------ttcg-----------gtgc-tttgtgat
gattcataataactc-tcggatcgcacggcc-ttgtgctggcgacggttcattcaaattt
ctgccctatcaactttcgatggtagagtagtggtctaccatggtgtcaacgggtgacggg
gaattagggttcgattccggagagggagcctgagaaacggctaccacatccaa-ggaagg
cagcaggcgcgcaaattacccaatcccaacacggggaggtagtgacaaaaaataacaata
gggggcc-tttt-aggtcctctaattggaatgagaagaatttaaatccgttatcgaggat
ccattggagggcaagtctggtgccagcagccgcggtaattccagctccaatagcgtatat
taaag-ttgttgcagttaaaacgctcgtagtcggatttcgaagca--cgttcacgggggc
ggttc-ttgctgttcctgtga--------a-ggtgt-cttc---ttattctggga--cgc
gatgtgc-cgtgacttgactg-tctct--gcagatc------tgcgggccggacgtttac
tgtgaagaaattagggtgttcaaagcag-gcgtttgccatg-aatacgtgagcatggaat
aatagaataggacttg-atctctattttgttggtttccggggaccaagtaatgattaata
gggacagttgggggcattcgcatttcattgtcagaggtgaaattcttggattgatggaag
acgaacaactgcgaaagcatct-gccaaggatgttttcattgatcaagaacgaaagttag
gggatcgaagacgatcagataccgtcgtagtcttaaccataaactatgccgactggggat
tggcggggg----------actagttgaatgat---cctgtcagcaccctgagggaaacc
aaagtctttgggttctggggggagtatggtcgcaaggctgaaacttaaaggaattgacgg
aagggcaccaccaggagtggagcctgcggcttaatttgactcaacacgggacaacttacc
aggtccggac-agaataatgattgacagac-tgaaagctctttcttgattttttg-gttg
gtggtgcatggccgttcttagttggtggagtgatttgtctggttaattccgttaacgaac
gagacctt-accctgctaaataggtatacgcaaggcagcactgcgtagctaccttcttag
agggactatacgcgtctagcgtatggaagtttgaggcaataacaggtctgtgatgccctt
agatgttctgggccgcacgcgcgctacactgatgcattcaacgagtttc-acttgttcgt
cctaggtcggaaggcccgggtaatcttgtgaaagtgcatcgtgctggggatagatcattg
caatttttgatc-ttcaacgaggaattccttgtaggc-gcaggtcatca-gcctgcgccg
aata-cgt-ccctgccctt-tgtacacaccgc-ccgtcgctcctaccgattgaatgatcc
gatgaaacgctcggattgtgg--cttgcgtgatggatctc------cca-tagc-gtacg
ccatgaaaagttcattaaatcttatcatttagaggaattactgggatgctgattatgt-g
attaaagatacag-at-gttctagctctatttagaatcactcctcaaccaggtgttgatc
cgattgaagct-tctgctgcaattgcaggtgaatcttcaacagcaacatggacagttgtt
tggac-tgatttg--ctaacagcttgtgatctatatagagcaaaagcatatagagtagat
ccagttccaaacgttgca-gac-caata-ttttgcttatatcgcttatgatattgactta
tttgaagagggttct-attgcgaacttaactgcttc-tatcattggtaatgttttcggat
ttaaggctgttaaagctcttcgtct-tg-aagatatgcgtatgccagtagcttacttaaa
aactttccaaggtccagcaactggactaattgtagaacgtgagcgtatggataaa-tttg
gtagacctttcttaggtgctacagtg--aagccaaaactgggcct-ttctggtaaaaact
atggaagagt-tgtatacgag-ggtcttaaaggtggattgga---tttcttaaaagatga
tgaaaatattaactctcaaccattcatgcgctggagagaaagatatctatattcc-atgg
aaggtgt-taacaaagcat-ccgctgctgctggtgaaattaaaggtcattaccttaacgt
aactgctgc-tactatggaagatatgtatgaaagagcagagttttccaaagttgttggta
gtattatctgtatgattgaccttgtaattggttatactgcaatccaaagtatggcgatct
gggctcgtaaaaatgacatgattttacatttacatagagca-ggtaattctacttactct
cgtcaaaaaaatcatggtatgaacttccgagtaatctgtaaatggatgcgtatggcaggt
gttgatcatattcatgcaggaacagttgtaggtaaactggaaggtgatcctttaatgatt
aaaggattctataa-cactttacttgaaagtgatacagacattgacttacctcaa-ggtc
-tgttctttgctcaaaactgggcatccctaagaaaagttgtaccagtagcttctggtggt
attcat-gctggtcaaatgcaccaacttcttgattatctaggtgatgacgtggt--tctt
caatttggtggtggtactattggacatcctgatggtatccaagctggtgcaactgcaaat
agagtggcactagaatccatggttatggcaagaaatgaaggtcgcgactatgtagcagaa
ggcccacaaattttaagagatgctgcaaaaacttgtggacctctacaaacagctttagat
ttatggaaggatattagttttaattatacttctacagatacggctgatttc--gttgaga
ctccaacagcaaacgtctag
>Porphyra_sp_ZSM                  
aagccatgcatgtctaagtataaacac-----------ttttataca-cgtgaaactgcg
aatggctcattaaaccagttatagtttctttgaacgtacc-ttactacttggataaccgt
agtaattctagagctaatacatgccta-cacgcccaactc----acgaagggtggtattt
attagataaaaaaccaa-cgcac---------tttt-----------gtgc-tttgtgat
gattcataataactc-tcggatcgcatggcc-tagagccggcgacggttcattcaaattt
ctgccctatcaactttcgatggtagagtagtggtctaccatggtgtcaacgggtgacggg
gaattagggttcgattccggagagggagcctgagaaacggctaccacatccaa-ggaagg
cagcaggcgcgcaaattacccaatcccaacacggggaggtagtgacaaaaaataacaata
gggggcc-tttt-aggtcctctaattggaatgagaagaatttaaatctcttatcgaggat
ccattggagggcaagtctggtgccagcagccgcggtaattccagctccaatagcgtatat
taaag-ttgttgcagttaaaacgctcgtagtcggatttcgaagca--cgctcacggggat
ggttc-ttgctgattctgtga--------g-ggtgt-cttc---ttattctggga--cgc
gatgtgc-cgtgacttgattg-tctcg--gcacatc------tgcgggccggacgtttac
tgtgaagaaattagggtgttcaaagcag-gcgtttgctatg-aatacgtgagcatggaat
aatagaataggacttg-ggctctattttgttggtttccggagatcaagtaatgattaata
gggacagttgggggcattcgtatttcattgtcagaggtgaaattcttggattgatggaag
acgaacaactgcgaaagcatct-gccaaggatgttttcattgatcaagaacgaaagttag
gggatcgaagacgatcagataccgtcgtagtcttaaccataaactatgccgactggggat
tggcggggg----------ttcagttgaatgat---cctgtcagcaccctgagggaaacc
aaagtctttgggttctggggggagtatggtcgcaaggctgaaacttaaaggaattgacgg
aagggcaccaccaggagtggagcctgcggcttaatttgactcaacacgggacaacttacc
aggtccggac-agaataatgattgacagac-tgaaagctctttcttgattttttg-gttg
gtggtgcatggccgttcttagttggtggagtgatttgtctggttaattccgttaacgaac
gagacctt-accctgctaaataggtgtacgtatggtcgtactgcgtagctaccttcttag
agggactatacgcgtctagcgtatggaagtttgaggcaataacaggtctgtgatgccctt
agatgttctgggccgcacgcgcgctacactgatgcattcaacgagtttc-acttgttcgt
cctaggtcggaaggcccgggtaatcttgtgaaagtgcatcgtgctggggatagatcattg
caatttttgatc-ttcaacgaggaattccttgtaggc-gcaggtcatca-gcctgcgccg
aata-cgt-ccctgccctt-tgtacacaccgc-ccgtcgctcctaccgattgaatggtcc
gatgaaatgctcggattgtgg--cttgcgtgatggatctc------cca-tagc-gtacg
ccatgaaaagttcattaaatcttatcatttagaggaattactgggatgctgattatgt-g
attaaagatacag-at-gttctagctctatttagaatcactcctcaaccaggtgttgatc
cgattgaagct-tctgctgcaattgcaggtgaatcttcaacagcaacatggacagttgtt
tggac-tgatttg--ctaacagcttgtgatctatatagagcaaaagcatatagagtagat
ccagttccaaacgttgca-gac-caata-ttttgcttatatcgcttatgatattgactta
tttgaagagggttct-attgcgaacttaactgcttc-tatcattggtaatgttttcggat
ttaaagctgttaaagctcttcgtct-tg-aagatatgcgtatgccagtagcttacttaaa
aactttccaaggtccagcaactggactaattgtagaacgtgagcgtatggataaa-tttg
gtagacctttcttaggtgctacagtg--aagccaaaactaggcct-ttctggtaaaaact
atggaagagt-tgtatatgag-ggtcttaaaggtggattgga---tttcctaaaagatga
tgaaaatattaactctcaaccattcatgcgctggagagaaagatatctatattcc-atgg
aaggtgt-taacaaagcat-ctgctgctgctggtgaaattaaaggtcattaccttaacgt
aaccgctgc-tactatggaagatatgtatgaaagagcagagttttccaaagttgttggta
gtattatctgtatgattgaccttgtaattggttatactgcaatccaaagtatggcgatct
gggctcgtaaaaatgacatgattttacatttacatagagca-ggtaattctacttactct
cgtcaaaaaaatcatggtatgaacttccgagtaatctgtaaatggatgcgtatggcaggt
gttgatcatattcatgcaggaacagttgtaggtaaactggaaggtgatcctttaatgatt
aaaggattctataa-tactttacttgaaagtgacacagacattaacttacctcaa-ggtc
-tattctttgctcaaaactgggcatccctaagaaaagttgtaccagtagcttctggtggt
attcat-gctggtcaaatgcaccaacttcttgattatctaggtgatgacgtggt--tctt
caatttggtggtggtaccattggacatcctgatggtatccaagctggtgcaactgcaaat
agagtagcactagaatccatggttatggcaagaaatgaaggtcgcgactatgtagcagaa
ggcccacaaattttaagagatgctgcaaaaacttgtggacctctacaaacagctttagat
ttatggaaggatattagttttaattatacttccacagatacagctgatttc--gttgaga
ctccaacagcaaacgtctag
>Porphyra_umbilicalis             
aagccatgcatgtctaagtataaacac-----------ttttataca-cgtgaaactgcg
aatggctcattaaaccagttatagtttctttgaacgtacc-ttactacttggataaccgt
agtaattctagagctaatacatgccta-cacgcccgactc----acgaagggtggtattt
attagataaaaaaccaa-tgcac---------tttt-----------gtgc-tttgtgat
gattcataataactc-tcggatcgcacggcc-tagagctggcgacggttcattcaaattt
ctgccctatcaactttcgatggtagagtagtggtctaccatggtgtcaacgggtgacggg
gaattagggttcgattccggagagggagcctgagaaacggctaccacatccaa-ggaagg
cagcaggcgcgcaaattacccaatcccaacacggggaggtagtgacaaaaaataacaata
gggggcc-tatt-aggtcctctaattggaatgagaagaacttaaatcccttatcgaggat
ccattggagggcaagtctggtgccagcagccgcggtaattccagctccaatagcgtatat
taaag-ttgttgcagttaaaacgctcgtagtcggatttcgaagca--cgctcacgggggc
ggttt-ttgctgtttctgtga--------g-ggtgt-cttc---tttttctggga--cgc
gttgtg--cgggacttgattg-tctct--gcacatc------tgcgggccggacgtttac
tgtgaagaaattagggtgttcaaagcag-gcgtttgctatg-aatacgtgagcatggaat
aatagaataggacttg-acctctattttgttggtttccggagaacaagtaatgattaata
gggacagttgggggcattcgtatttcattgtcagaggtgaaattcttggattgatggaag
acgaacaactgcgaaagcatct-gccaaggatgttttcattgatcaagaacgaaagttag
gggatcgaagacgatcagataccgtcgtagtcttaaccataaactatgccgactggggat
tggcggggg----------ttcagttgaatgat---cctgtcagcaccctgagggaaacc
aaagtctttgggttctggggggagtatggtcgcaaggctgaaacttaaaggaattgacgg
aagggcaccaccaggagtggagcctgcggcttaatttgactcaacacgggacaacttacc
aggtccggac-agaataatgattgacagac-tgaaagctctttcttgattttttg-gttg
gtggtgcatggccgttcttagttggtggagtgatttgtctggttaattccgttaacgaac
gagacctt-accctgctaaataggtgtacgcatgctcgtactgcgtggctaccttcttag
agggactatacgcgtctagcgtatggaagtttgaggcaataacaggtctgtgatgccctt
agatgttctgggccgcacgcgcgctacactgatgcattcaacgagtttc-acttttacgt
ccttggtcggaaggcccgggtaatcttgtgaaagtgcatcgtgctggggatagatcattg
caatttttgatc-ttcaacgaggaattccttgtaggc-gcaggtcatca-gcctgcgccg
aata-cgt-ccctgccctt-tgtacacaccgc-ccgtcgctcctaccgattgaatgatcc
gatgaaatgttcggattgtgg--cgtgcgtgatggatatc------cca-tagc-gtacg
tcatgaaaagttcattaaatcttatcatttagaggaattactgggatgctgattatgt-g
attaaagatacag-at-gttctagctctatttagaatcactcctcaaccaggtgttgatc
cgattgaagct-tctgctgcaattgcaggtgaatcttcaacagcgacatggacagttgtt
tggac-tgatttg--ctaacagcttgtgatctatatagagcaaaagcatatagagtagat
ccagttccaaatgttgca-gac-caata-ttttgcttatatcgcttatgatattgactta
tttgaagagggttct-attgcgaacttaactgcttc-tatcattggtaatgttttcggat
ttaaagctgttaaagctcttcgtct-tg-aagatatgcgtatgccagtagcttacttaaa
aactttccaaggtccagcaactggactaattgtagaacgtgagcgtatggataaa-tttg
gtagacctttcttaggtgctacagtg--aagccaaaactgggcct-ttctggtaaaaact
atggaagagt-tgtatatgag-ggtcttaaaggtggattgga---tttcctaaaagatga
tgaaaatattaactctcaaccattcatgcgctggagagaaagatatctatattcc-atgg
aaggtgt-taacaaagcat-ccgctgctgctggtgaacttaaaggtcattaccttaacgt
aaccgctgc-tactatggaagatatgtatgaaagagcagagttttccaaagttgtcggta
gtgttatctgtatgattgaccttgtaattggttacactgcaatccaaagtatggcaatct
gggctcgtaaaaatgacatgattttacatttacatagagca-ggtaattctacttactct
cgtcaaaaaaatcatggtatgaacttccgagtaatctgtaagtggatgcgtatggcaggt
gttgatcatattcatgcaggaacagttgtaggtaaactggaaggtgatcctttaatgatt
aaaggattctataa-tactttacttgaaagtgagacagacattaacttacctcaa-ggtc
-tattctttgctcaaaactgggcatccctaagaaaagttgtaccagtagcttctggtggt
attcat-gctggtcaaatgcaccaacttcttgattatctaggtgatgacgtggt--tctt
caatttggtggtggtaccattggacatcctgatggtatccaagctggtgcaactgcaaat
agagtagcactagaatccatggttatggcaagaaatgaaggtcgcgactatgtagcagaa
ggaccacaaattttaagagatgctgcaaaaacttgtggacctctacaaacagctttagat
ttatggaaggatattagttttaattatacttccacagatacagctgatttc--gttgaga
ctccaacagcaaacgtctaa
>Pyropia_abbottiae                
------------------------------------------------------------
------------------------------------------------------------
------------------------------------------------------------
------------------------------------------------------------
---------------------------------------------------ttcaaattt
ctgccctatcaactttcgatggtagagtattggtctaccatggtgtcgacgggtgacggg
gaattagggttcgattccggagagggagcctgagaaacggctaccacatccaa-ggaagg
cagcaggcgcgcaaattacccaatcccgattcggggaggtagtgacaaaaaataacaata
gggggcc-cttt-gggtcttctaattggaatgagaacaatttaaatctcttatcgaggat
ccattggagggcaagtctggtgccagcagccgcggtaattccagctccaatagcgtatat
taaag-ttgttgcagttaaaacgctcgtagtcggacctcggagcg--ccctcacgggccg
ggctt-ctgccttt-gcgcca-gtggga-g-gttgt-ctcc--tttttgtcggga--cgc
ggtgtgtg-gggcctttattg-actct--gcacgtt--actctgcgggccgaccgtttac
tgtgaagaaagtaaagtgttcaaagcag-gccaatgccttg-aatatgtgagcatggaat
aatagaataggacttg-ggctctattttgttggtttccagtgaccaagtaatgattaata
gggatggttgggggcattcgtatttcattgtcagaggtgaaattcttggattgatggaag
acgtacaactgcgaaagcatct-gccatggatgttttcattgatcaagaacgaaagttag
gggatcgaagacgatcagataccgtcgtagtcttaaccataaacgatgccgactggggat
tggcggggg----------tacaatttaatgac---tccgtcagcaccctgagggaaacc
aaagtctttgggttctggggggagtatggtcgcaaggctgaaacttaaaggaattgacgg
aagggcaccaccaggagtggagcctgcggcttaatttgactcaacacgggaaaacttacc
aggtccggac-agaaggatgattgacagac-tgaaagctctttcttgattttttg-gttg
gtggtgcatggccgttcttagttggtggagtgatttgtctggttaattccgttaacgaac
gagacctc-gtcctgctaaataggtgcgcgcatgctagcactgcgttcttaccttcttag
agggactatgcgcgtctagcgtatggaagattgaggcaataacaggtctgtgatgccctt
agatgttctgggccgcacgcgcgctacactgatgcattcaacgagtttc-acttg-tagt
cctgggtcggaaggcctgggtaatcttttgaaaatgcatcgtgctggggatagatcattg
caattattgatc-ttaaacgaggaattccttgtaggc-gcaggtcatca-gcctgcgccg
aata-cgt-ccctgccctt-tgtacacaccgc-ccgtcgctcctaccga-----------
------------------------------------------------------------
-----------------------------------------------------------a
attaaagaaacag-at-attttagctctgtttagaattactcctcagccaggtgttgacc
ctattgaagca-tctgctgcaatcgcaggcgaatcttcaacagctacttggacagttgta
tggac-tgatttg--ctaacagcttgtgacttatatagagcaaaagcatatcgagttgat
ccagttccaaatgttgca-gat-caata-ctttgcttacatcgcttatgatattgattta
tttgaagaaggttcc-attgcgaacttaactgcttc-aattattggtaacgtgtttggat
ttaaagctgttaaagctcttcgttt-ag-aagatatgcgtatgccagtagcttatctaaa
aactttccaaggtcctgcaactggattgattgtagaacgtgagcgtatggataaa-tttg
gtagacctttccttggtgctacagtt--aaacctaaattaggtct-ttctggtaaaaact
acggaagagt-agtatacgaa-ggtcttaagggtggtcttga---tttccttaaagatga
tgaaaatattaactcacagccatttatgcgttggagagaaagatttttatactct-atgg
aaggtgt-aaataaagcat-ctgcatctgccggcgaaatcaaaggtcattaccttaacgt
aacagctgc-gactatggaagatatgtacgagagagcagaattctccaaagatgttggta
gcatcatttgtatgatcgaccttgtaattggttatactgcgattcaaagtatggcaatct
gggctcgtaagcatgacatgattttacacctacatagagct-ggtaactctacttactct
cgtcaaaaaaatcatggtatgaacttccgagttatttgtaaatggatgcgtatggcaggt
gttgaccatattcatgcaggtacagttgtaggtaaacttgaaggagatcctttaatgatt
aaaggtttctataa-cactttacttgaaagtgatactgatatcaatttacctcaagggtt
-tattctttgctcaaaactgggcttccctacgtaaagttgtaccagtagcatctggtggt
attcat-gctggtcaaatgcaccaacttcttgattacctgggcgacgatgtagt--tctt
cagtttggtggtggtacaattggacaccctgatggtattcaagcaggtgcaactgcaaac
agagtagcattagagtccatggttatggcaagaaatgaaggtcgcaattatgtagcagaa
ggtccacaaatcttaagagacgctgctaaaacttgtggacctctacaaacagctttagat
ttatggaaagatattagttttaactatacttccacagatacagctgatttc--gttgaga
ctccaacagcaaacatc---
>Pyropia_acanthophora             
aagccatgcatgtctaagtataaacgc-----------ctttatact-cgtgaaactgcg
aatggctcattaaaacagttatagttcctttgggaacc-c--cactacttggatagccgt
agtaattctagagctaatacatgccgc-aacgcccaactc----acgaagggtggtattt
attggataaaaaaccat-cgcgct--------cttta-----cccgagtgc-tttgcgat
gattcacaataactattcggatcgcacggcc-atgtgctggcgacgcctcattcaaattt
ctgccctatcaactttcgatggtagagtattggcctaccatggtgtcgacgggtaacggg
gaattagggttcgattccggagagggagcctgagaaacggctaccacatccaa-ggaagg
cagcaggcgcgcaaattacccaatcccaacacggggaggtagtgacaaaaaataacaata
gggggcc-ctttacggtcctctaattggagtgagaacaatttaaattccttatcaaggat
ccattggagggcaagtctggtgccagcagccgcggtaattccagctccaatagcgtatat
taaag-ttgttgcagttaaaacgctcgtagtcgaacctcggagca--cctccacgggccg
ggctt-ctgctttgtttgcca-gttggggg-tttgt-ctcc---ttttgtcggaa--cgt
ggagtgtg-gaggcttgaatgccctcg--acacaac-tcatctgcgggccgaccgtttac
tgtgaagaaagtaaggtgttcaaagcag-gccaatgccttg-aatatgtgagcatggaat
aatcgaataggacttg-gtctctattttgttggtttcctgggatcaagtaatgattaata
gggacagttgggggcattcgtatttcattgtcagaggtgaaattcttggattgatggaag
acgcacaactgcgaaagcatct-gccatggatgttttcattgatcaagaacgaaagttag
gggatcgaagacgatcagataccgtcgtagtcttaaccataaacgatgccgactggggat
tggcggggga---------aacacttttatgac---tccgtcagcaccctatgggaaacc
aaagttcttgggttctggggggagtatggtcgcaaggctgaaacttaaaggaattgacgg
aagggcaccaccaggagtggagcctgcggcttaatttgactcaacacgggaaaacttacc
aggtccggac-agaaggatgattgacagac-tgaaagctctttcttgattttttg-gttg
gtggtgcatggccgttcttagttggtggagtgatttgtctggttaattccgttaacgaac
gagacctc-gtcctgctaaataggtgcgcgtatgcccgtactgcgttcttaccttcttag
agggactatccgcgtctagcgtatggaagattgaggcaataataggtctgtgatgccctt
agatgttctgggccgcacgcgcgctacactgatgcattcaacaagtcgc-acttgacagt
cctggaccggaaggctcgggtaaccttttgaaactgcatcgtgatggggatagatcattg
caattattgatc-ttgaacgaggaattccttgtaggc-gtaggtcacta-gcctgcgccg
aata-cgt-ccctgccctt-tgtacacaccgc-ccgtcgctcctaccgattgaatggtcc
gatgaagtgttcggattgcggctcgggtgtgatggactt---agt-cca-gagc-actag
ccgttagaagttcattaaatcttatcatttagaggaactactgggatgctgactatgt-a
attaaagatacag-at-gttttggctctgttcagaattactcctcaaccaggtgttgatc
ctattgaagca-tctgctgcaattgcaggtgagtcttcaacagctacttggacagttgta
tggac-tgatttg--ctaacagcttgcgatctatatagagcaaaagcatatagagtagat
ccagttccaaacgttgca-gat-caata-ttttgcttatattgcttatgatattgattta
tttgaagaaggttcc-attgcaaacttaactgcttc-aattattggtaacgtttttggat
ttaaagctgttaaagctcttcgttt-ag-aagacatgcgtatgccagtagcttacctaaa
aactttccaaggtcctgcaactggattgattgtagaacgtgagcgtatggacaaa-tttg
gaagacctttcttaggtgctacagtt--aaacctaaactaggtct-atctggtaaaaact
acggaagagt-tgtatacgaa-ggtctaaaaggtggtctaga---cttccttaaagatga
tgaaaatatcaactctcaaccatttatgcgttggagagaaagatacttatattcc-atgg
aagctgt-gaacagagcaa-ttgcagcaactggtgaaaccaaaggacattacatgaatgt
tacagctgc-tacaatggaagagatgtatgaaagagctgaatttgctaaacaattaggaa
gtatcattattatgattgaccttgttattggctatacagcaattcaaactatggctatat
gggcacgtaaaaatgacatgattttacatttacaccgagca-ggtaactcaacttattct
cgtcaaaaaaatcatggcatgaatttccgagttatttgcaaatggatgcgtatgtctggt
gtagaccatatccatgcaggtactgttgtaggtaagcttgaaggagatcctttaatgatt
aaaggattttataa-cacgttacttgaaagtgaaacagatattaacttacctcaa-ggtc
-tattcttcgctcagaactgggcttccttacgtaaagttgtaccagtagcttctggtggt
attcat-gctggtcaaatgcaccaacttcttgattacttaggtgatgatgttgt--tctt
caatttggtggtggtacaattggacatcctgatggtatccaagccggtgcaactgctaac
agagtagcattagaatctatggttctggcaagaaatgaaggccgtaactatgtagcagaa
ggtcctcaaatcttaagagacgctgcaaaaacttgtggacctctacaaacagctttagat
ttatggaaagatattagttttaactatacttccacagatacagctgatttt--gttgaga
ctccaacagcaaatatctag
>Pyropia_aeodis                   
aagccatgcatgtctaagtataaacac-----------ctttataca-cgtgaaactgcg
aatggctcattaaaacagttatagttccattgagaacact--tcttacttggataaccgt
agtaattctagagctaatacatgcctc-aacgcccgactc----acggagggtggtattt
attggataaaaaaccat-cgtgcc--------ccgc------aaggagcac-tttgagat
gattcacaataactagtcggatcgcatagtc-tagtgctggcgactcctcattcaaattt
ctgccctatcaactttcgatggtagagtattggtctaccatggtgtcgacgggtgacggg
gaattagggttcgattccggagagggagcctgagaaacggctaccacatccaa-ggaagg
cagcaggcgcgcaaattacccaatcccgattcggggaggtagtgacaaaaaataacaata
gggggcc-cttt-gggtcttctaattggaatgagaacaatttaaatcccttatcgaggat
ccattggagggcaagtctggtgccagcagccgcggtaattccagctccaatagcgtatat
taaag-ttgttgcagttaaaacgctcgtagtcggacctcggagga--cctccacgggtcg
ggctt-ctgcctat-gtgctt-gtgggg-g-tatgc-ctcc--tttttgccggga--cgc
ggtgtgtg-ggacctttactg-gttct--gcgcgtt--tacctgcgggccggccgtttac
tgtgaagaaagtaaagtgttcaaagcag-gccattgccttg-aatatgtgagcatggaat
aatagaataggacttg-ggctctattttgttggtttccagtgaccaagtaatgattaata
gggacggttgggggcattcgtatttcattgtcagaggtgaaattcttggattgatggaag
acgaacaactgcgaaagcatct-gccatggatgttttcattgatcaagaacgaaagttag
gggatcgaagacgatcagataccgtcgtagtcttaaccataaacgatgccgactggggat
tgacagggg----------tttttttgaacgac---tctgtcagcaccctgagggaaacc
aaagtctttgggttctggggggagtatggtcgcaaggctgaaacttaaaggaattgacgg
aagggcaccaccaggagtggagcctgcggcttaatttgactcaacacgggaaaacttacc
aggtccggac-agaagaatgattgacagac-tgaaagctctttcttgattttttg-gttg
gtggtgcatggccgttcttagttggtggagtgatttgtctggttaattccgttaacgaac
gagacctc-gccctgctaaataggtgcgcgcatgctagaactgcgttcttaccttcttag
agggactatgcgcgtctagcgtatggaagattgaggcaataacaggtctgtgatgccctt
agatgttctgggccgcacgcgcgctacactgatgcattcaacgagtttc-acttgatagt
cctgggtcggaaggcctgggtaatcttttgaaagtgcatcgtgctggggacagatcattg
caattattgatc-tcaaacgaggaattccttgtaggc-gcaggtcatca-gcctgcgccg
aata-cgt-ccctgccctt-tgtacacaccgc-ccgtcgctcctaccgattgaatggtcc
gatgaaatgtccggacggcgg--ctctcaggatggac-c---tgttcca-gaat-gtttg
tcgtggaaagctcattaaatcttatcatttagaggaa---------------ctatgtaa
ttaaacgaaacag-at-attttagctctgtttagaatcactcctcagccaggtgttgacc
ctattgaagca-tcagctgcaattgcaggtgaatcttcaacagctacttggacagttgta
tggac-tgatttg--ctaacagcttgtgacttgtatagagcaaaagcataccgagtagat
ccagtcccaaatgttgca-gat-caata-ctttgcttacattgcttatgatattgattta
tttgaagaaggttct-gttgcgaacttaactgcttc-aattattggtaatgtttttggat
ttaaggctgttaaagctcttcgtct-ag-aagatatgcgtatgccagtagcttacttgaa
aactttccaaggtcctgcaactggactgattgtagaacgtgagcgtatggataaa-tttg
gtagacctttcctaggtgcaacagtt--aaacctaaattaggtct-atctgggaaaaatt
acggaagagt-agtatatgaa-ggtctaaaaggtggtcttga---cttccttaaagatga
tgaaaatattaactctcaaccatttatgcgttggagagaaagatttctatattcc-atgg
agggtgt-aaataaagcat-ccgcatctgctggcgaaatcaaaggtcattaccttaatgt
aaccgctgc-gactatggaagatatgtacgagagagcagaattttccaaagatgttggta
gtatcatttgtatgattgaccttgtaattggttatactgcaattcaaagtatggcaatct
gggctcgtaagcatgatatgattttacatttacatagagca-ggtaactctacttactct
cgtcaaaaaaatcatggtatgaactttcgagttatttgcaaatggatgcgtatggcaggt
gttgatcacattcatgcagggacagttgtaggtaaacttgaaggagatcctttaatgatt
aaaggtttctacaa-cactctacttgaaagtgaaacagatatcaatttacctcaa-ggtc
-tattcttcgctcaaaattgggcttccttacgtaaagtagtcccagtagcatccggtggt
attcat-gctggtcaaatgcaccaacttcttgattatttgggcgatgatgtcgt--tctt
cagttcggtggcggtacaattggacatcctgatggtatccaagccggtgcaactgcaaat
agagtagcattagagtcaatggttatggcaagaaatgaaggtcgcaattatgtagcagaa
ggtccacaaattttaagggacgctgctaagacttgtggacctctacaaacagctctagac
ttatggaaagatattagttttaattatacttccacagatacagctgacttc--gttgaaa
ctccaacagcaaacatc---
>Pyropia_brumalis                 
aagccatgcatgtctaagtataaacac-----------ttttataca-cgtgaaactgcg
aatggctcattaaaacagttatagttcctttgagaaca-c--tactacttggataaccgt
agtaattctagagctaatacatgcctc-aacgcccgactc----acgaagggtggtattt
attggataaaaaaccat-cgtgct--------cttc------caagagcgc-tttgagat
gattcacaataactagtcggatcgcatggcc-tcgtgctggcgactcctcattcaaattt
ctgccctatcaactttcgatggtagagtattggtctaccatggtgtcgacgggtaacggg
gaattagggttcgattccggagagggagcctgagaaacggctaccacatccaa-ggaagg
cagcaggcgcgcaaattacccaatcccgattcggggaggtagtgacaaaaaataacaata
gggggcc-cttt-gggtcttctaattggaatgagaacaatttaaatcccttatcgaggat
ccattggagggcaagtctggtgccagcagccgcggtaattccagctccaatagcgtatat
taaag-ttgttgcagttaaaacgctcgtagtcggacctcggagcg--cccccacgggccg
ggctt-ttgccttt-gtgcca-gtggga-g-tttgt-ctcc---ttttgtcggga--cgc
ggtgtgtg-gggacttgattg-tctct--gcgcgtt--aacctgcgggccgaccgtttac
tgtgaagaaagtaaagtgttcaaagcag-gccaatgccttg-aatatgtgagcatggaat
aatagaataggacttg-ggctctattttgttggtttccagtgaccaagtaatgattaata
gggatggttgggggcattcgtatttcattgtcagaggtgaaattcttggattgatggaag
acgtacaactgcgaaagcatct-gccatggatgttttcattgatcaagaacgaaagttag
gggatcgaagacgatcagataccgtcgtagtcttaaccataaacgatgccgactggggat
tggcgggag----------tactattttatgac---tccgtcagcaccctgagggaaacc
aaagtctttgggttctggggggagtatggtcgcaaggctgaaacttaaaggaattgacgg
aagggcaccaccaggagtggagcctgcggcttaatttgactcaacacgggaaaacttacc
aggtccggac-agaagtatgattgacagac-tgaaagctctttcttgattttttg-gttg
gtggtgcatggccgttcttagttggtggagtgatttgtctggttaattccgttaacgaac
gagacctc-gtcctgctaaataggtgcgcgcatgctagcactgcgttcttaccttcttag
agggactatgcgcgtctagcgtatggaagattgaggcaataacaggtctgtgatgccctt
agatgttctgggccgcacgcgcgctacactgatgcattcaacgagtttc-acttgatagc
cctgggtcggaaggcctgggtaatcttttgaaagtgcatcgtgctggggatagatcattg
caattattgatc-ttcaacgaggaattccttgtaggc-gcaggtcatca-gcctgcgccg
aata-cgt-ccctgccctt-tgtacacaccgc-ccgtcgctcctaccgattgaatggtcc
gatgaaatgtccggattgtgg--ctggcgtgatggac-t---tgt-cca-gagc-ggtag
ccgtgagaagctcattaaatcttattact-------------gggatgctgactatgt-a
attaaagaaacag-at-attttagctctgttcaggatcactcctcagccaggtgttgacc
ctattgaagca-tccgctgcaattgcaggtgaatcttcaacagctacttggacagttgta
tggac-tgatttg--ctaacagcttgtgatctatacagagcaaaagcatatcgagttgat
ccagttccaaatgttgca-gat-caata-ttttgcttacatcgcttatgatattgattta
tttgaagaaggttcc-attgcgaacttaactgcttc-aattattggtaacgtttttggat
ttaaagctgttaaagctcttcgtct-ag-aagatatgcgtatgccagtagcttacctaaa
aacgttccaaggtcctgcaactggattgatcgtagaacgtgagcgtatggataaa-tttg
gtagacctttcctaggtgctacagtt--aaacctaaactaggtct-atctggtaaaaact
atggaagagt-agtatacgaa-ggtctaaaaggtggtcttga---cttccttaaagatga
tgaaaatattaactcacaaccatttatgcgttggagagaaagatttttatattcc-atgg
aaggtgt-aaataaagcat-ccgcttctgctggcgaaattaaaggtcattaccttaacgt
aacagctgc-gactatggaagatatgtacgagagagcagaattctccaaagatgttggta
gcatcatttgtatgattgaccttgtaattggttatactgcgattcaaagtatggcaatct
gggctcgtaagcatgatatgattttacatttacatagagca-ggtaactctacttactct
cgtcaaaaaaatcatggtatgaacttccgagttatttgcaaatggatgcgtatggcaggt
gttgaccatattcacgcaggtacagttgtaggtaaacttgagggagatcctttaatgatt
aaaggtttctacaa-cactttacttgaaagtgacacagatattaatctacctcaa-ggtc
-tattctttgctcaaaactgggcttccctacgtaaagttgtaccagtagcatctggtggt
attcat-gctggtcaaatgcaccaacttcttgattacctaggtgatgatgtagt--tctt
caatttggcggtggtacaattggacatcctgatggtattcaagcaggtgcgactgcaaac
agagtagcattagagtccatggttatggcaagaaatgaaggtcgcaattatgtagcagaa
ggtcctcaaatcttaagagacgctgctaaaacttgtggacctctacaaacagctttagat
ttatggaaagacattagttttaactatacttccacagatacagctgatttc--gttgaga
ctccaacagcaaacatctag
>Pyropia_cf_crassa                
------------------------------------------------------------
------------------------------------------------------------
------------------------------------------------------------
------------------------------------------------------------
------------------------------------------------------------
------------------------------------------------------------
------------------------------------------------------------
------------------------------------------------------------
------------------------------------------------------------
------------------------------------------------------------
------------------------------------------------------------
------------------------------------------------------------
------------------------------------------------------------
------------------------------------------------------------
------------------------------------------------------------
---------------------------------------------------tgatggaag
acgtacaactgcgaaagcatct-gccatggatgttttcattgatcaagaacgaaagttag
gggatcgaagacgatcagataccgtcgtagtcttaaccataaacgatgccgactggggat
tggcggggg----------tactatttaatgac---tctgtcagcaccctgagggaaacc
aaagtctttgggttctggggggagtatggtcgcaaggctgaaacttaaaggaattgacgg
aagggcaccaccaggagtggagcctgcggcttaatttgactcaacacgggaaaacttacc
aggtccggac-agaagtatgattgacagac-tgaaagctctttcttgattttttg-gttg
gtggtgcatggccgttcttagttggtggagtgatttgtctggttaattccgttaacgaac
gagacctc-gtcctgctaaataggtgcgcgcatgctagcactgcgttcttaccttcttag
agggactatgcgcgtctagcgtatggaagattgaggcaataacaggtctgtgatgccctt
agatgttctgggccgcacgcgcgctacactgatgcattcaacgagtttc-acttgatagt
cctgcgtcggaaggcctgggtaatcttttgaaagtgcatcgtgctggggatagatcattg
caattattgatc-ttaaacgaggaattccttgtaggc-gcaggtcatca-gcctgcgccg
aata-cgt-ccctgcccttctgtacacaccgc-ccgtcgctcctaccgattgaatggtcc
gatgaaatgtccggattgcgg--ctggtgtgatggac-t---cgt-cca-gagc-ggtag
ccgtgagaagctcattaaatcttatcatttagaggaattactgggatgctgactatgt-a
attaaagaaacag-at-attttagctctgttcagaatcactcctcagccaggtgttgatc
ctattgaagca-tccgctgcaattgcaggtgaatcttcaacagctacttggacagttgta
tggac-tgatttg--ctaacagcttgtgacctatacagagcaaaagcatatcgagttgat
ccagttccaaatgttgca-gat-caata-ctttgcttacatcgcttatgatattgattta
tttgaagaaggttcc-attgcgaacttaactgcttc-aattattggtaatgtttttggat
ttaaagctgttaaagctcttcgtct-ag-aagatatgcgtatgccagtagcttacctaaa
aacgttccaaggtcctgcaacaggattgatcgtagaacgtgagcgtatggataaa-tttg
gtagacctttcctaggtgctacagtt--aaacctaagctaggtct-atctggtaaaaact
atggaagagt-agtatatgaa-ggtctaaaaggtggtcttga---cttccttaaagatga
tgaaaatattaactcacaaccatttatgcgttggagagaaagatttttatattcc-atgg
aaggtgt-aaataaagcat-ctgcttctgctggcgaaattaaaggtcattaccttaacgt
aacagctgc-aactatggaagatatgtacgagagagcagaattctctaaagatgttggta
gcatcatttgtatgattgaccttgtaattggttatactgcgattcaaagtatggcaatct
gggctcgcaagcatgatatgattttacatttacatagagca-ggtaactctacttactct
cgtcaaaaaaatcatggtatgaacttccgagttatttgcaaatggatgcgtatggcaggt
gttgaccatattcacgcaggtacagttgtaggtaaacttgagggagatcctttaatgatt
aaaggtttctacaa-cactttacttgaaagtgacacagatattaacctacctcaa-ggtc
-tattctttgctcaaaactgggcttccctacgtaaagttgtaccagtagcatctggtggt
attcat-gctggtcaaatgcaccaacttcttgattacctaggtgatgatgtagt--tctt
cagtttggtggtggtacaattggacatcctgatggtatccaagcaggtgcgactgcaaac
agagtagcattagagtccatggttatggcaagaaatgaaggtcgcaattatgtagcagaa
ggtccacaaatcttaagagacgctgctaaaacttgtggacctctacaaacagctttagat
ttatggaaagatattagttttaactatacttccacagatacagctgatttc--gttgaga
ctccaacagcaaacatc---
>Pyropia_cf_pseudolinearis        
----------------------aacac-----------ttttatact-cgtgaaactgcg
aatggctcattaaaacagttatagttcctttgagaaca-c--tactacttggataaccgt
agtaattctagagctaatacatgcctc-aacgcccgactt----acgaagggtggtattt
attggataaaaaaccat-cgtgct--------cttt------ccggagcgc-tttgagat
gattcacaataacttgtcggatcgcatggcc-tcgtgctggcgactcctcattcaaattt
ctgccctatcaactttcgatggtagagtattggtctaccatggtgtcgacgggtaacggg
gaattagggttcgattccggagagggagcctgagaaacggctaccacatccaa-ggaagg
cagcaggcgcgcaaattacccaatcccgattcggggaggtagtgacaaaaaataacaata
gggggcc-cttt-gggtcttctaattggaatgagaacaatttaaatcccttatcgaggat
ccattggagggcaagtctggtgccagcagccgcggtaattccagctccaatagcgtatat
taaag-ttgttgcagttaaaacgctcgtagtcggacctcggagcg--cccctacgggccg
ggctt-ttgccttt-gtgcca-gtggga-g-tttgt-ctcc---ttttgtcggga--cgc
ggtgtgtg-gggacttaattg-tttct--gcgcgtt--tacctgcgggccgaccgtttac
tgtgaagaaagtaaagtgttcaaagcag-gccaatgccttg-aatatgtgagcatggaat
aatagaataggacttg-ggctctattttgttggtttccagtgaccaagtaatgattaata
gggatggttgggggcattcgtatttcattgtcagaggtgaaattcttggattgatggaag
acgtacaactgcgaaagcatct-gccatggatgttttcattgatcaagaacgaaagttag
gggatcgaagacgatcagataccgtcgtagtcttaaccataaacgatgccgactggggat
tggcggggg----------tactatttaatgac---tccgtcagcaccctgagggaaacc
aaagtctttgggttctggggggagtatggtcgcaaggctgaaacttaaaggaattgacgg
aagggcaccaccaggagtggagcctgcggcttaatttgactcaacacgggaaaacttacc
aggtccggac-agaagtatgattgacagac-tgaaagctctttcttgattttttg-gttg
gtggtgcatggccgttcttagttggtggagtgatttgtctggttaattccgttaacgaac
gagacctc-gtcctgctaaataggtgcgcgcatgctagtactgcgttcttaccttcttag
agggactatgcgcgtctagcgtatggaagattgaggcaataacaggtctgtgatgccctt
agatgttctgggccgcacgcgcgctacactgatgcattcaacgagtttc-acttgatagt
cctgggtcggaaggcctgggtaatcttttgaaagtgcatcgtgctggggatagatcattg
caattattgatc-ttaaacgaggaattccttgtaggc-gcaggtcatca-gcctgcgccg
aata-cgt-ccctgccctt-tgtacacaccgc-ccgtcgctcctaccgattgaatggtcc
gatgaaatgtccggatcgcgg--ctagtgtgatgga------------------------
------------------a-----------------------------------------
----aagaaacag-at-attttagctctgttcagaatcactcctcaaccaggtgttgatc
ctattgaagca-tccgctgcaattgcaggtgaatcttcaacagctacttggacagttgta
tggac-tgatttg--ctaacagcttgtgatctatacagagcaaaagcatatcgagttgat
ccagttccaaatgttgca-gat-caata-ctttgcttacatcgcttatgatattgattta
tttgaagaaggttcc-attgcgaacttaactgcttc-aattattggtaacgtttttggat
ttaaagctgttaaagctcttcgtct-ag-aagatatgcgtatgccagtagcttacctaaa
aactttccaaggtcctgcaactggattgattgtagaacgtgagcgtatggataaa-tttg
gtagacctttcctaggtgctacggtt--aaacctaaactaggttt-atctggtaaaaact
atggaagagt-agtatatgaa-ggtctaaaaggtggtcttga---cttccttaaagatga
tgaaaatattaactcacaaccatttatgcgttggagagaaagatttctatattcc-atgg
aaggtgt-aaataaagcat-ctgcttctgctggtgaaattaaaggtcattaccttaacgt
aacagctgc-gactatggaagatatgtacgagagagcagaattctccaaagacgttggta
gtgtcatttgtatgattgaccttgttattggttatactgctattcaaagtatggcaatct
gggctcgtaagcatgatatgattttacatttacatagagca-ggtaactctacttactct
cgtcaaaaaaatcatggtatgaacttccgagttatttgcaaatggatgcgtatggcaggt
gttgaccatattcacgcaggtacagttgtaggtaaacttgagggagaccctttaatgatt
aaaggtttctataa-cactttacttgaaagtgatacagatatcaatctacctcaa-ggtc
-tattctttgctcaaaactgggcttccctacgtaaagttgtaccagtagcatctggtggt
attcat-gctggtcaaatgcaccaacttcttgattacctaggcgatgatgtagt--tctt
cagtttggtggtggtacaattggacatcctgatggtatccaagcaggagcaactgcaaac
agagtagcattagagtccatggttatggcaagaaatgaaggtcgcaattacgtagcagaa
ggtccacaaatcttaagagacgctgctaaaacttgtggacctctacaaacagctttagat
ttatggaaagatattagttttaactatacttccacagatacagctgatttc--gttgaga
ctccaacagcaaacatctag
>Pyropia_cf_thuretii              
aagccatgcatgtctaagtataaacac-----------ttttataca-cgtgaaactgcg
aatggctcattaaaacagttatagttcctttgagaatc-a--tactacttggataaccgt
agtaattctagagctaatacatgcctt-aacgcccgactc----acgaagggtggtattt
attggataaaaaaccat-cgcgct--------cagc------aatgaccgc-tttgagat
gattcacaataacttgtcggatcgcacggcc-tcgcgccggcgactcctcattcaaattt
ctgccctatcaactttcgatggtagagtattggtctaccatggtgtcgacgggtaacggg
gaattagggttcgattccggagagggagcctgagaaacggctaccacatccaa-ggaagg
cagcaggcgcgcaaattacccaatcccgactcggggaggtagtgacaaaaaataacaata
gggggcc-cttt-gggtcttctaattggaatgagaacaatttaaatccgttatcgaggat
ccattggagggcaagtctggtgccagcagccgcggtaattccagctccaatagcgtatat
taaag-ttgttgcagttaaaacgctcgtagtcgaacctcggagcg--cctccacgcgctg
ggtct-atgccctc-atgcgt-gtggggag-tatgt-ctcc---ttttgtcggga--cgc
ggtgcgtacggaccttgattg-gttct--gcgcgtt-ataccagcgggccgaccgtttac
tgtgaagaaagtaaagtgttcaaagcag-gccattgccttg-aatatgtgagcatggaat
aatagaataggacttg-ggctctattttgttggtttccagtgaccaagtaatgattaata
gggacagttgggggcattcgtatttcattgtcagaggtgaaattcttggattgatggaag
acgaacaactgcgaaagcatct-gccatggatgttttcattgatcaagaacgaaagttag
gggatcgaagacgatcagataccgtcgtagtcttaaccataaacgatgccgactggggat
tggcggggc----------tatatatacacgtc---cacgtcagcaccctatgggaaacc
aaagtctttgggttctggggggagtatggtcgcaaggctgaaacttaaaggaattgacgg
aagggcaccaccaggagtggagcctgcggcttaatttgactcaacacgggaaaacttacc
aggtccggac-agaaatatgattgacagac-tgaaagctctttcttgattttttg-gttg
gtggtgcatggccgttcttagttggtggagtgatttgtctggttaattccgttaacgaac
gagacctc-gtcctgctaaataggtgcgcgcatgccagcactgcgttcttaccttcttag
agggactatgcgcgtctagcgtatggaagattgaggcaataacaggtctgtgatgccctt
agatgttctgggccgcacgcgcgctacactgatgcattcaacgagtttc-gcttgatagt
cctgtgtcgaaaggcttgggtaatctcttgaaagtgcatcgtgctggggatagatcattg
caattattgatc-ttaaacgaggaattccttgtaggc-gtaggtcatca-gcctgcgccg
aata-cgt-ccctgccctt-tgtacacaccgc-ccgtcgctcctaccgattgaatggtcc
gatgaagtgtttggattgtgg--ctgttgtgatggac-c---tgt-cca-gaat-aatag
ccgtgagaagttcattaaatcttatcatttagaggaattattgggatgctgactatgt-a
attaaagatacag-at-gttttagctctgtttagaatcactcctcaaccaggtgttgacc
ctattgaagca-tctgctgcaattgcaggtgaatcatcaacagctacttggacagttgta
tggac-tgattta--ttaacagcttgcgacctatacagagcaaaagcatatagagtagat
ccggttccaaatgttgca-gat-caata-ttttgcttatattgcttatgatattgactta
tttgaagaaggttca-atcgcgaacttaacagcttc-aattattggtaacgtttttggat
ttaaggctgttaaagctcttcgtct-ag-aagatatgcgtatgccagtagcttacctaaa
aactttccaaggtcctgcgactggattgattgtagaacgtgagcgtatggataaa-tttg
gtagacctttcttaggtgcgacagtt--aaacctaaattaggtct-gtctggtaaaaact
atggaagagt-agtatatgaa-ggtctaaaaggtggtctgga---cttccttaaagatga
tgaaaatattaactcacaaccatttatgcgttggagagaaagatacctgtattcc-atgg
aaggtgt-aaataaagcat-ctgctgctgctggtgaaattaagggtcattaccttaacgt
aacagctgc-aactatggaagatatgtatgaaagagcggaattctccaaagatgttggta
gtattatttgtatgatcgaccttgtaattggttatactgctattcaaagcatggcaatat
gggctcgcaagcatgatatgattttacatttgcatagagca-ggtaactctacttactct
cgtcaaaaaaatcatggtatgaacttccgagttatttgcaaatggatgcgtatggcaggt
gttgaccatattcacgcaggtacagttgtaggtaaacttgaaggagatcctttaatgatt
aaaggcttctacaa-tactttacttgaaagtgagacagatatcaatctacctcaa-ggtt
-tattctttgctcaaaattgggcgtctttacgtaaagtcgtgccagtagcatctggtggt
attcat-gctggtcaaatgcatcaacttcttgattatttaggagacgatgtagt--tctt
cagtttggtggcggtacgattggacatcctgatggtatccaagcaggtgcgactgcaaac
agagtagcattagagtctatggtgatggcaagaaatgaaggtcgcaattatgtagcagaa
ggtccacaaatcttaagagatgcagctaaaacttgcggacctctacagacagctttggac
ctatggaaagatattagttttaattatacttccacagatacagctgatttc--gttgaga
ctccaacagcaaacatctag
>Pyropia_cinnamomea               
aagccatgcatgtctaagtataaacac-----------gtttataca-agtgaaactgcg
aatggctcattaaaacagttatagttccattgagaaca-a--tactacttggataaccgt
agtaattctagagctaatacatgcctg-aacgcccgactc----acgaagggtggtattt
attggataaaaaaccat-cgtgct--------ctct------cgggagcac-tttgagat
gattcacaataacttgtcggatcgcatagcc-tagtgctggcgactcctcattcaaattt
ctgccctatcaactttcgatggtagagtattggtctaccatggtgtcgacgggtgacggg
ggattagggttcgattccggagagggagcctgagaaacggctaccacatccaa-ggaagg
cagcaggcgcgcaaattacccaatcccgattcggggaggtagtgacaaaaaataacaata
gggggcc-cttt-gggtcttctaattggaatgagaacaatttaaatcccttatcgaggat
ccattggagggcaagtctggtgccagcagccgcggtaattccagctccaatagcgtatat
taaag-ttgttgcagttaaaacgctcgtagtcggacctcggagca--ccctcacgggtcg
ggctt-ctgcctat-gtgctc-gtgggg-g-tttgc-ctcc---ttttgccggga--cgc
ggtgtgtg-ggacctttattg-gttct--gcgcgtt-atgcctgcgggccggccgtttac
tgtgaagaaagtaaggtgttcaaagcag-gccaatgccttg-aatatgtgagcatggaat
aatagaataggacttg-ggctctattttgttggtttccagtgaccaagtaatgattaata
gggatggttgggggcattcgtatttcattgtcagaggtgaaattcttggattgatggaag
acgtacaactgcgaaagcatct-gccatggatgttttcattgatcaagaacgaaagttag
gggatcgaagacgatcagataccgtcgtagtcttaaccataaacgatgccgactggggat
tggcagggg----------ttctttttaacgac---tctgtcagcaccctgagggaaacc
aaagtctttgggttctggggggagtatggtcgcaaggctgaaacttaaaggaattgacgg
aagggcaccaccaggagtggagcctgcggcttaatttgactcaacacgggaaaacttacc
aggtccggac-agaagaatgattgacagac-tgaaagctctttcttgattttttg-gttg
gtggtgcatggccgttcttagttggtggagtgatttgtctggttaattccgttaacgaac
gagacctc-gtcctgctaaataggtgcgcgcatgctagtactgcgttcttaccttcttag
agggactatgcgcgtctagcgtatggaagattgaggcaataacaggtctgtgatgccctt
agatgttctgggccgcacgcgcgctacactgatgcactcaacgagtttc-actagttagt
cctgggtcggaaggcctgggtaaccttttgaaagtgcatcgtgctggggacagatcattg
caattattgatc-tcgaacgaggaattccttgtaggc-gcaggtcatca-gcctgcgccg
aata-cgt-ccctgccctt-tgtacacaccgc-ccgtcgctcctaccgattgaatggtcc
gatgaaatgtccggaccaagg--cacccgtgagggacatt--cgt-cct-gaac-gtttg
tcgtggaaagctcattaaatcttatcatttagaggaa-----------------------
----------cag-at-attttagctctgtttagaatcactcctcagccaggtgttgatc
ctattgaagca-tcagctgcaattgcaggtgaatcttcaacagctacttggacagttgta
tggac-tgatttg--ctaacagcttgtgacttgtatagagcaaaagcatatcgagtagat
ccagtcccaaatgttgct-gat-caata-ctttgcttacatcgcttatgatattgactta
tttgaagaaggttct-gttgcgaacttaactgcttc-aattattggtaacgtttttggat
ttaaagctgttaaagctcttcgtct-ag-aagatatgcgtatgccagtagcttacttgaa
aactttccaaggtcctgccactggattaattgtagaacgtgagcgtatggataaa-tttg
gtagacctttcttaggtgctacagtt--aaacctaagttaggttt-atctggtaaaaact
acggaagagt-agtctatgaa-ggtctaaaaggtggtcttga---cttccttaaagatga
tgaaaatatcaactctcaaccatttatgcgttggagagaaagatttttatattcc-atgg
aaggtgt-aaataaagcat-ctgcatctgctggtgaaattaaaggtcattaccttaacgt
aacagctgc-gactatggaagacatgtacgaaagagcagaattttccaaagatgttggta
gtatcatttgtatgattgaccttgtaattggttatactgcgattcaaagtatggcaatct
gggctcgtaagcatgatatgattttacatttacacagagca-ggtaactctacttactct
cgtcaaaaaaatcatggtatgaacttccgagttatttgcaaatggatgcgtatggcaggt
gttgaccacattcacgcagggacagttgtaggtaaacttgaaggagatcctttaatgatt
aaaggtttctacaa-taccttgcttgaaagtgaaactgatattaatctacctcaa-ggtc
-tattctttgctcaaaattgggcttctctacgtaaagttgtaccagtagcatctggtggt
attcat-gctggtcaaatgcaccaacttcttgattacttaggcgacgatgtagt--tctt
cagtttggtggtggtacaattggacatcctgatggtatccaagctggtgcaactgcaaat
agagtagcgttagagtcaatggttatggcaagaaatgaagggcgtaattatgtagcagaa
ggtccacaaattttaagagacgctgctaaaacttgtggacctctacaaacagccctagat
ttatggaaagatattagttttaactatacttccacagatacagctgatttc--gttgaga
ctccaacagcaaacatctag
>Pyropia_columbina                
aagccatgcatgtctaagtataaacac-----------gtttataca-agtgaaactgcg
aatggctcattaaaacagttatagttccattgagaata-c--tactacttggataaccgt
agtaattctagagctaatacatgcctg-aacgcccgactc----acgaagggtggtattt
attggataaaaaaccat-cgtgct--------ctct------cgggggcac-tttgagat
gattcacaataacttgtcggatcgcatggcc-tagcgctggcgactcctcattcaaattt
ctgccctatcaactttcgatggtagagtattggtctaccatggtgtcgacgggtgacggg
ggattagggttcgattccggagagggagcctgagaaacggctaccacatccaa-ggaagg
cagcaggcgcgcaaattacccaatcccgattcggggaggtagtgacaaaaaataacaata
gggggcc-cttt-gggtcttctaattggaatgagaacaatttaaatcccttatcgaggat
ccattggagggcaagtctggtgccagcagccgcggtaattccagctccaatagcgtatat
taaag-ttgttgcagttaaaacgctcgtagtcggacctcggagca--cctccacgggtcg
ggctt-ctgcctat-gtgctc-gtgggg-g-tttgt-ctcc---ttttgccggga--cgc
ggtgtgtg-ggacctttattg-gttct--gcgcgtt-atacctgcgggccggccgtttac
tgtgaagaaagtaaggtgttcaaagcag-gccaatgccttg-aatatgtgagcatggaat
aatagaataggacttg-ggctctattttgttggtttccagtgaccaagtaatgattaata
gggatggttgggggcattcgtatttcattgtcagaggtgaaattcttggattgatggaag
acgtacaactgcgaaagcatct-gccatggatgttttcattgatcaagaacgaaagttag
gggatcgaagacgatcagataccgtcgtagtcttaaccataaacgatgccgactggggat
tggcagggg----------atctttttaacgac---tctgtcagcaccctgagggaaacc
aaagtctttgggttctggggggagtatggtcgcaaggctgaaacttaaaggaattgacgg
aagggcaccaccaggagtggagcctgcggcttaatttgactcaacacgggaaaacttacc
aggtccggac-agaagaatgattgacagac-tgaaagctctttcttgattttttg-gttg
gtggtgcatggccgttcttagttggtggagtgatttgtctggttaattccgttaacgaac
gagacctc-gtcctgctaaataggtgcgcgcatgctagtactgcgttcttaccttcttag
agggactatgcgcgtctagcgtatggaagattgaggcaataacaggtctgtgatgccctt
agatgttctgggccgcacgcgcgctacactgatgcactcaacgagtttc-actagttagt
cctgggtcggaaggcccgggtaaccttttgaaagtgcatcgtgctggggacagatcattg
caattattgatc-tcgaacgaggaattccttgtaggc-gcaggtcatca-gcctgcgccg
aata-cgt-ccctgccctt-tgtacacaccgc-ccgtcgctcctaccgattgaatggtcc
gatgaaatgtccggaccaagg--cacccgtgagggacatt--cgt-cct-gaac-gtttg
tcgtggaaagctcattaaatcttatcatttagaggaattactgggatgctgactatgt-a
attaaagaaacag-at-attttagctctgtttagaatcactcctcagccaggtgttgacc
ctattgaagca-tcagctgcaattgcaggtgaatcttcaacagctacttggacagttgta
tggac-tgatttg--ctaacagcttgtgacttgtatagagcaaaagcatatcgagtagat
ccagtcccaaatgttgct-gat-caata-ctttgcttacatcgcttatgatattgactta
tttgaagaaggttcc-gttgcgaacttaactgcttc-aattattggtaacgtttttggat
ttaaagctgttaaagctcttcgtct-ag-aagatatgcgtatgccagtagcttacttgaa
aactttccaaggtcctgccactggattgattgtagaacgtgagcgtatggataaa-tttg
gtagacctttcttaggtgctacagtt--aaacctaagttaggttt-atctggtaaaaact
acggaagagt-agtctatgaa-ggtctaaaaggtggtcttga---cttccttaaagatga
tgaaaatatcaactcgcaaccatttatgcgttggagagaaagatttttatattcc-atgg
aaggtgt-aaataaagcat-ctgcatctgctggtgaaattaaaggtcattaccttaacgt
aacagctgc-gactatggaagatatgtacgaaagagcagagttctccaaagatgttggta
gtatcatttgtatgatcgaccttgtaattggttatactgcgattcaaagtatggcaattt
gggctcgtaaacatgatatgattttacatttacatagagca-ggtaactctacttactct
cgtcaaaaaaatcatggtatgaacttccgagttatttgcaaatggatgcgtatggcaggt
gttgaccacattcatgcagggacagttgtaggtaaacttgaaggagatcctttaatgatt
aaaggtttctacaa-caccttacttgaaagtgaaacagatattaatctacctcaa-ggtc
-tattctttgctcaaaattgggcttctctacgtaaagttgtaccagtagcatctggtggt
attcat-gctggtcagatgcaccaacttcttgattacttaggcgacgatgtagt--tctt
cagtttggtggtggtacaattggacatcctgatggtatccaagcaggtgcaactgcaaat
agagtagcgttagagtcaatggttatggcaagaaatgaaggtcgtaattatgtagcagaa
ggtccacaaattttaagagacgctgctaaaacttgtggacctctacaaacagccctagat
ttatggaaagatattagttttaactatacttccacagatacagctgatttc--gttgaga
ctccaacagcaaacatctag
>Pyropia_conwayae                 
aagccatgcatgtctaagtataaacac-----------ttttataca-cgtgaaactgcg
aatggctcattaaaacagttatagttcctttgagaacatt--tactacttggataaccgt
agtaattctagagctaatacatgccta-aacgcccgactc----acgaagggtggtattt
attggataaaaaaccat-cgtgct--------ctac------cctgagcgc-tttgagat
gattcataataacttgtcggatcgcatggcc-tcgtgctggcgactcctcattcaaattt
ctgccctatcaactttcgatggtagagtattggtctaccatggtgtcgacgggtgacggg
gaattagggttcgattccggagagggagcctgagaaacggctaccacatccaa-ggaagg
cagcaggcgcgcaaattacccaatcccgattcggggaggtagtgacaaaaaataacaata
gggggcc-cttt-gggtcttctaattggaatgagaacaatttaaatcccttatcgaggat
ccattggagggcaagtctggtgccagcagccgcggtaattccagctccaatagcgtatat
taaag-ttgttgcagttaaaacgctcgtagtcggacctcggagcg--cccccacgggccg
ggctt-ctgccttt-gtgcca-gtggga-g-tttgt-ctcc-ttttttgtcggga--cgc
ggtgtgtg-gggtctttattg-gctct--gcgcgtt--tacctgcgggccgaccgtttac
tgtgaagaaagtaaagtgttcaaagcag-gccaatgccttg-aatatgtgagcatggaat
aatagaataggacttg-ggctctattttgttggtttccagtgaccaagtaatgattaata
gggatggttgggggcattcgtatttcattgtcagaggtgaaattcttggattgatggaag
acgaacaactgcgaaagcatct-gccatggatgttttcattgatcaagaacgaaagttag
gggatcgaagacgatcagataccgtcgtagtcttaaccataaacgatgccgactggggat
tggcagggg----------cactatttaatgac---tctgtcagcaccctgagggaaacc
aaagtctttgggttctggggggagtatggtcgcaaggctgaaacttaaaggaattgacgg
aagggcaccaccaggagtggagcctgcggcttaatttgactcaacacgggaaaacttacc
aggtccggac-agaagtatgattgacagac-tgaaagctctttcttgattttttg-gttg
gtggtgcatggccgttcttagttggtggagtgatttgtctggttaattccgttaacgaac
gagacctc-gtcctgctaaataggtgcgcgcatgctagcactgcgttcttaccttcttag
agggactatgcgcgtctagcgtatggaagattgaggcaataacaggtctgtgatgccctt
agatgttctgggccgcacgcgcgctacactgatgcattcaacgagtttc-acttgatagc
cctgggtcggaaggcctgggtaaccttttgaaagtgcatcgtgctggggatagatcattg
caatttttgatc-tttaacgaggaattccttgtaggc-gcaggtcatca-gcctgcgccg
aata-cgt-ccctgccctt-tgtacacaccgc-ccgtcgctcctaccgattgaatggtcc
gatgaaatgtccggatcgcgg--ttagtgtgatggat-t---------------------
------------------a---------------------ctgggatgctgactatgt-a
attaaagaaacag-at-attttagctctgttcagaatcactcctcagccaggtgttgacc
ctattgaagca-tcagctgcaattgcaggtgaatcttcaacagctacttggacagttgta
tggac-tgatttg--ctaacagcttgtgacttatatagagcaaaagcgtaccgcgtagat
ccagttccaaatgttgca-gat-caata-ctttgcttacattgcttatgacattgattta
tttgaagaaggttcc-attgcgaacttaactgcttc-aattattggtaacgtttttggat
ttaaagctgttaaagctcttcgtct-ag-aagatatgcgtatgccagtggcttaccttaa
aactttccaaggtcctgcaactggactaattgtagaacgtgagcgtatggataaa-tttg
gtagaccgttcctaggtgctacagtt--aaacctaaactaggtct-atctggtaaaaact
atggacgagt-agtatatgaa-ggtctaaaaggtggtcttga---cttccttaaagatga
tgaaaatattaactcgcaaccattcatgcgttggagagaaagatttttatattcc-atgg
aaggtgt-aaataaagcat-ctgcatctgctggcgaaattaagggacattaccttaacgt
aacagctgc-gactatggaagatatgtacgaaagagcagaattttccaaagatgttggta
gtatcatttgtatgatcgaccttgtaattggttatactgcgattcaaagtatggcaatct
gggctcgtaagcatgatatgattttacatttacatagagca-ggtaactctacttactct
cgtcaaaaaaatcatggtatgaacttccgagttatttgcaaatggatgcgtatggcaggt
gttgaccatattcacgcaggcacagttgtaggtaaactggaaggagatcctttaatgatt
aaaggtttctacaa-cactttacttgaaagtgaaacagatatcaatctacctcaa-ggtc
-tattctttgctcaaaactgggcttccctacgtaaagttgttccagtagcatctggtggt
attcat-gctggtcaaatgcaccaacttcttgattacttaggcgatgatgtagt--tctt
cagtttggtggtggtacgattggacatcctgatggtatccaagcaggtgcaactgcaaac
agagtagcattagagtccatggttatggcaagaaatgaaggccgcaattatgtagcagaa
ggtccacaaatcttaagagacgctgctaaaacttgtggacctctacaaacagctttagat
ttatggaaagatattagttttaactatacttccacagatacagctgatttc--gttgaga
ctccaacagcaaacatctag
>Pyropia_dentata                  
aagccatgcatgtctaagtataaacac-----------ttttataca-cgtgaaactgcg
aatggctcattaaaacagttatagttcctttgagaacc-t--tactacttggataaccgt
agtaattctagagctaatacatgcctc-aacgcccgactc----acggagggtggtattt
attggataaaaaaccat-cgtgct--------cttt------cccgagcgc-tttgagat
gattcacaataacttgtcggatcgcatggcc-tcgtgctggcgactcctcattcaaattt
ctgccctatcaactttcgatggtagagtattggtctaccatggtgtcgacgggtgacggg
gaattagggttcgattccggagagggagcctgagaaacggctaccacatcca--ggaagg
cagcaggcgcgcaaattacccaatcccgactcggggaggtagtgacaaaaaataacaata
gggggcc-cttt-gggtcttctaattggaatgagaacaatttaaatcccttatcgaggat
ccattggagggcaagtctggtgccagcagccgcggtaattccagctccaatagcgtata-
taaag-ttgttgcagttaaaacgctcgtagtcggacctcggagcg--cccccacgggccg
ggctt-ctgccctt-gtgcca-gtcgga-g-tttgt-ctcc---ttttgtcggga--cgc
ggtgtgtg-gggccttaactg-gttcc--gcgcgtt--tacctgcgggccgaccgtttac
tgtgaagaaagtaaagtgttcaaagcag-gccaatgccttg-aatatgtgagcatggaat
aatagaataggacttg-ggctctattttgttggtttccagtgaccaagtaatgattaata
gggatggttgggggcattcgtatttcattgtcagaggtgaaattcttggattgatggaag
acgtacaactgcgaaagcatct-gccatggatgttttcattgatcaagaacgaaagttag
gggatcgaagacgatcagataccgtcgtagtcttaaccataaacgatgccgactggggat
tggcggggc----------ttctaatttatgtc---cacgtcagcaccctgagggaaacc
aaagtctttgggttctggggggagtatggtcgcaaggctgaaacttaaaggaattgacgg
aagggcaccaccaggagtggagc-tgcggcttaatttgactcaacacgggaaaacttacc
aggtccggac-agaagtatgattgacagac-tgaaagctctttcttgattttttg-gttg
gtggtgcatggccgttcttagttggtggagtgatttgtctggttaattccgttaacgaac
gagacctc-gtcctactaaataggtgcgcgcatgccagcactgcgttcttaccttcttag
agggactatgcgcgtctagcgtatggaagattgaggcaataacaggtctgtgatgccctt
agatgttctgggccgcacgcgcgctacactgatgcattcaacgagtttc-acttgatcgt
cctgagtcggaaggcctgggtaatcttttgaaagtgcatcgtgctggggatagatcattg
caatttttgatc-ttaaacgaggaattccttgtaggc-gcaggtcatca-gcctgcgccg
aata-cgt-ccctgccctt-tgtacacaccgc-ccgtcgctcctaccgattgaatggtcc
gatgaaatgtccggatcgtgg--ctgctgtgatggac-ct--agt-cca-gagt-ggtag
ccatgagaagctcattaaatcttatcatttagaggaattactgggatgctgactatgt-g
attaaagaaacag-at-attttagctctgtttagaatcactcctcagccgggtgttgacc
ctattgaagca-tctgcggcaattgcaggtgaatcttcaacagctacttggacagttgta
tggac-tgatttg--ctaacagcttgcgatttgtatagagcaaaagcatatagagtagat
ccagttccaaacgttgca-gat-cagta-ctttgcttatattgcttatgatattgatttg
tttgaagaaggttca-attgcgaacttaactgcatc-aattattggtaacgtttttggat
ttaaagctgttaaagctcttcgtct-ag-aagatatgcgtatgccagtagcttacctaaa
aactttccaaggtcctgcaactggattaattgtagagcgtgagcgtatggataaa-tttg
gcagacctttcttaggtgcgacagtt--aagcctaaattaggtct-atctggtaaaaact
acggaagagt-agtatacgaa-ggtttaaaaggtggtcttga---cttccttaaagacga
tgagaatattaactcacaaccatttatgcgttggagagaaagatttttatattcc-atgg
aaggcgt-aaataaagcat-ctgcttctgctggtgaaattaaaggtcattaccttaacgt
aacagctgc-gactatggaagatatgtatgaaagagcagaattctccaaagaggttggta
gtatcatttgcatgattgaccttgtaattggttatactgctattcaaagcatggcaatat
gggctcgtaagcatgatatgattttacatttacatagagca-ggtaactctacttactct
cgtcaaaaaaatcatggtatgaacttccgagttatttgcaaatggatgcgtatggcaggt
gttgaccatattcatgcaggtacagttgtaggtaaacttgaaggagatcctttaatgatt
aaaggtttctacaa-cactttacttgaaagtgaaacagatatcaatctacctcaa-ggtc
-tattctttgctcaaaactgggcatctctacgtaaagttgtgccagtagcatctggtggt
attcac-gctggtcaaatgcaccaacttcttgattacttaggtgacgatgtagt--tctt
cagtttggtggtggtacaattggacatcctgatggtatccaagcaggtgcgactgcaaat
agagtagcattagagtccatggttatggcaagaaatgaaggtcgtaattatgtagcagaa
ggtccacaaattttaagagacgctgctaaaacttgtggacctctacaaacagctttagat
ttatggaaagatattagttttaactatacttccacagatacagctgatttt--gttgaga
ctccaacagcaaacatctag
>Pyropia_denticulata              
-------------------------------------------tcg--tgaagactgccg
aatggctcattaaaacagttatcgttcctttgggaacc-c--cactacttggataaccgt
agtaattctagagctaatacatgccgc-aacgcccgactc----acgaagggtggtattt
attggataaaaaaccat-cgtgct--------cttt------ccggagcgc-tttgagat
gattcacaataacttgtcggatcgcacggcc-tagagctggcgactcctcattcaaattt
ctgccctatcaactttcgatggtagagtattggtctaccatggtgtcgacgggtaacggg
gaattagggttcgattccggagagggagcctgagaaacggctaccacatccaa-ggaagg
cagcaggcgcgcaaattacccaatcccaacacggggaggtagtgacaaaaaataacaata
gggggcc--ttt-gggtcttctaattggaatgagaacaatttaaatcccttatcaaggat
ccattggagggcaagtctggtgccagcagccgcggtaattccagctccaatagcgtatat
taaag-ttgttgcagttaaaacgctcgtagtcgaacctcggagca--cctccacgagccg
ggctt-ctgccttg-tagcta-gttgga-g-actgt-ctcc---ttttgtcggat--cgc
ggtgtgtc-gaggcttcattg-tctcg--tcacgtt-ccccctgcggaccgaccgtttac
tgtgaagaaagtaaggtgttcaacgcag-gccaatgccttg-aatatgtgagcatggaat
aatggaataggacttg-gtctctattttgttggtttccagtgaccaagtaatgattaata
gggacagttgggggcattcgtatttcattgtcagaggtgaaattcttggattgatggaag
acgcaccactgcgaaagcatct-gccatggatgttttcattgatcaagaacgaaagttag
gggatcgaagacgatcagataccgtcgtagtcttaaccataaacgatgccgactggggat
tggcagggga---------aacacttttatgac---tctgtcagcatcctatgggaaacc
aaagtgcttgggttctggggggagtatggtcgcaaggctgaaacttaaaggaattgacgg
aagggcaccaccaggagtggagcctgcggcttaatttgactcaacacgggaaaacttacc
aggtccggac-aaaatgatgattgacagac-tgaaagctctttcttgattttttg-gttg
gtggtgcatggccgttcttagttggtggagtgatttgtctggttaattccgttaacgaac
gagacctc-gtcctactaaataggtgcgcgcatgcctgcactgcgttcttaccttcttag
agggactatccgcgtctagcgtatggaagattgaggcaataacaggtctgtgatgccctt
agatgttctgggccgcacgcgcgctacactgatgcattcaacaagttcc-actttacagc
cctggaccggaaggatcgggtaaccttttgaaattgcatcgtgatggggatagatcattg
caattattgatc-ttgaacgaggaattccttgtaggc-gtaggtcacta-gcctgtgccg
aata-cgt-ccctgccctt-tgtacacaccgc-ccgtcgctcctaccgattgaatggtcc
gatgaaatgttcggattgcggctcgggcgcgatggac-t---agt-cca-gagt-gctag
ccgtaagaagtttattaaatcttatcatttagaggaa-----------------------
--------------at-gtcttggctctgttcagaattacccctcagccaggtgtcgatc
ctattgaagca-tctgctgcaatcgcaggtgagtcttcaacagctacttggacagttgtt
tggac-tgatttg--ctaacagcttgtgatctatatagagcaaaagcatatcgagtagat
ccagtgccgaatgttgca-gat-caata-ttttgcttacatcgcttatgatattgatctg
tttgaagaaggttcc-attgcgaatttaactgcttc-aattattggaaatgttttcggat
ttaaagctgtaaaagctcttcgttt-ag-aagatatgcgcatgcctgtagcttatctaaa
aactttccaaggtcctgcaactggattaattgtagaacgtgaacgtatggacaaa-tttg
gtagaccgttcttaggcgctacagtt--aaacctaaattaggttt-gtctggtaaaaact
acgggcgagt-tgtatacgaa-ggtttaaaaggtggtcttga---tttccttaaagatga
tgaaaatattaactctcaaccatttatgcgttggagagaaagatacttatattct-atgg
aaggtgt-aaataaagcat-ctgcttctgctggtgaagttaaaggtcattaccttaacgt
aacagctgc-aaccatggaagatatgtatgaaagagcagaattttcaaaagatgttggta
gtatcatttgtatgattgaccttgtaattggttatactgcaattcaaagcatggcaatct
gggctcgcaagcatgacatgattttacatctacatagagct-ggtaactctacttactct
cgtcaaaaaaaccatggtatgaacttccgtgttatttgcaaatggatgcgtatggcaggt
gttgaccacattcacgcaggtacagttgtaggtaagcttgaaggagatcctttgatgatc
aaaggcttctataa-cactttacttgaaagtgaaacagatattaatctacctcaa-ggtt
-tattctttgctcaaaattgggcttccttacgtaaagttgtaccagtagcttctggtggt
attcat-gctggtcaaatgcatcaactccttgattacttaggtgatgatgtagt--tctt
cagtttggtggaggtacaattggacatcctgatggtatccaagcaggcgcaactgctaac
agagtagcattagagtctatggttctggcaagaaatgaaggccgtaactatgtagcagaa
ggtcctcaaatcttaagagacgctgctaaaacttgtggacctctacaaacagctttagat
ttatggaaagatattagtttcaactatacttccacagatacggctgacttc--gttgaga
ctccaacagcaaac------
>Pyropia_fallax                   
------------------------------------------------------------
------------------------------------------------------------
------------------------------------------------------------
------------------------------------------------------------
------------------------------------------------------------
------------------------------------------------------------
------------------------------------------------------------
------------------------------------------------------------
------------------------------------------------------------
------------------------------------------------------------
------------------------------------------------------------
------------------------------------------------------------
------------------------------------------------------------
------------------------------------------------------------
------------------------------------------------------------
--------------------------------------------cttggattaatggaag
acgaacaactgcgaaagcatct-gccatggatgttttcattgatcaagaacgaaagttag
gggatcgaagacgatcagataccgtcgtagtcttaaccataaacgatgccgactggggat
tggcagggg----------cactatttaatgac---tctgtcagcaccctgagggaaacc
aaagtctttgggttctggggggagtatggtcgcaaggctgaaacttaaaggaattgacgg
aagggcaccaccaggagtggagcctgcggcttaatttgactcaacacgggaaaacttacc
aggtccggac-agaagtatgattgacagac-tgaaagctctttcttgattttttg-gttg
gtggtgcatggccgttcttagttggtggagtgatttgtctggttaattccgttaacgaac
gagacctc-gtcctgctaaataggtgcgcgcatgctagcactgcgttcttaccttcttag
agggactatgcgcgtctagcgtatggaagattgaggcaataacaggtctgtgatgccctt
agatgttctgggccgcacgcgcgctacactgatgcattcaacgagtttc-acttgatagc
cctaggtcggaaggcctgggtaaccttttgaaagtgcatcgtgctggggatagatcattg
caattattgatc-ttaaacgaggaattccttgtaggc-gcaggtcatca-gcctgcgccg
aata-cgt-ccctgccctt-tgtacacaccgc-ccgtcgctcctaccgattgaatggtcc
gatgaaatgtccggatcgcgg--ttattgtgatggac-t---cgt-cca-gagc-actag
tcgtgagaagttcattaaatcttattact-------------gggatgctgactatgt-a
attaaagaaacag-at-attttagctctgttcagaatcactcctcagccaggtgttgacc
ctattgaagca-tcagctgcaattgcaggtgaatcttcaacagctacttggacagttgta
tggac-tgatttg--ctaacagcttgtgacttatatagagcaaaagcataccgagtagat
ccagttccaaatgttgca-gat-caata-ctttgcttacattgcttatgatattgattta
tttgaagaaggttct-attgcgaacttaactgcttc-aattattggtaacgtttttggat
ttaaagctgttaaagctcttcgtct-ag-aagatatgcgtatgccagtggcttaccttaa
aactttccaaggtcctgcaactggactaattgtagaacgtgagcgtatggataaa-tttg
gtagacctttcctaggtgctacagtt--aaacctaagctaggtct-atctggtaaaaact
atgggcgagt-agtatatgaa-ggtctaaaaggtggtcttga---cttccttaaagatga
tgaaaatattaactcacaaccatttatgcgttggagagaaagatttttatattcc-atgg
aaggtgt-aaataaagcat-ctgcatctgctggcgaaattaaaggacactaccttaacgt
aacagctgc-aactatggaagatatgtacgaaagggcagaattttccaaagatgttggta
gtatcatttgcatgatcgaccttgtaattggttatactgcgattcaaagtatggcaatct
gggctcgtaagcatgacatgattttacatttacacagagca-ggtaactctacttactct
cgtcaaaaaaatcatggtatgaacttccgagttatttgcaaatggatgcgtatggcaggt
gttgaccatattcacgcaggtacggttgtaggtaaactggaaggagatcctttaatgatt
aaaggtttctacaa-cactttacttgaaagtgaaacagatatcaatctacctcaa-ggtc
-tattctttgctcaaaactgggcttccctacgtaaagttgtaccagtagcatctggtggt
attcat-gctggtcaaatgcaccaacttcttgattacttaggcgatgatgtagt--tctt
cagtttggtggtggtacgattggacatcctgatggtatccaagcaggtgcaactgcaaac
agagtagcattagagtccatggttatggcaagaaatgaaggccgcaattatgtagcagaa
ggtccacaaatcttaagagacgctgctaaaacttgtggacctctacaaacagctttagat
ttatggaaagatattagttttaactatacttccacagatacagctgatttc--gttgaga
ctccaacagcaaacatctag
>Pyropia_fucicola                 
------------------------------------------------------------
-----------------------------------------------------------t
agtaattctagagctaatacatgcctc-aacgcccgactt----acgaagggtggtattt
attggataaaaaaccat-cgtgct--------cttt------ccagagcgc-tttgagat
gattcacaataacttgtcggatcgcatggcc-tcgtgctggcgactcctcattcaaattt
ctgccctatcaactttcgatggtagagtattggtctaccatggtgtcgacgggtgacggg
gaattagggttcgattccggagagggagcctgagaaacggctaccacatccaagggaagg
cagcaggcgcgcaaattacccaatcccgactcggggaggtagtgacaaaaaataacaata
gggggcc-cttt-gggtcttctaattggaatgagaacaatttaaatcccttatcgaggat
ccattggagggcaagtctggtgccagcagccgcggtaattccagctccaatagcgtatat
taaag-ttgttgcagttaaaacgctcgtagtcggacctcggagcg--cccccacgggccg
ggctt-ttgccttg-ttgcca-gtggga-g-tttgt-ctcc---tcttgtcggga--cgc
ggtgtgtg-gggactttactg-tcttt--tcgcgtt--tacctgcgggccgaccgtttac
tgtgaagaaagtaaagtgttcaaagcag-gccaatgccttg-aatatgtgagcatggaat
aatagaataggacttg-ggctctattttgttggtttccagtgaccaagtaatgattaata
gggacggttgggggcattcgtatttcattgtcagaggtgaaattcttggattgatggaag
acgtacaactgcgaaagcatct-gccatggatgttttcattgatcaagaacgaaagttag
gggatcgaagacgatcagataccgtcgtagtcttaaccataaacgatgccgactggggat
tggcggggg----------cacttttatatgac---tccgtcagcaccctgagggaaacc
aaagtctttgggttctggggggagtatggtcgcaaggctgaaacttaaaggaattgacgg
aagggcaccaccaggagtggagcctgcggcttaatttgactcaacacgggaaaacttacc
aggtccggac-agaagaatgattgacagac-tgaaagctctttcttgattttttg-gttg
gtggtgcatggccgttcttagttggtggagtgatttgtctggttaattccgttaacgaac
gagacctc-gtcctgctaaataggtgcgcgcatgccagcactgcgttcttaccttcttag
agggactatgcgcgtctagcgtatggaagattgaggcaataacaggtctgtgatgccctt
agatgttctgggccgcacgcgcgctacactgatgcattcaacgagtttc-acttgatagt
cctgggtcggaaggcc-gggtaatcttttgaaagtgcatcgtgctggggatagatcattg
caattattgatctttcaacgaggaattccttgtaggc-gcaggtcatca-gcctgcgccg
aata-cgt-ccctgccctt-tgtacacaccgc-ccgtcgctc------------------
------------------------------------------------------------
------------------------------------------------------------
------gaaacag-at-attctagctctttttaggatcactcctcaaccaggcgttgacc
cgattgaagca-tctgctgcaattgcaggtgaatcttcaacggctacttggacagttgta
tggac-tgatttg--ttaacagcttgtgacttatacagagcaaaagcatatcgagtagat
ccagttccaaacgtggca-gat-caata-ttttgcttacatagcttatgatattgattta
tttgaagaaggttcc-attgcgaacttaactgcttc-aattattggtaatgtttttgggt
ttaaagcagttaaagctcttcgttt-ag-aagacatgcgtatgccagtagcttacctaaa
aacgttccaaggtcctgcaactggattgattgtagaacgtgaacgtatggataag-ttcg
gtagacctttcttaggtgctacagtt--aaacctaaactaggttt-atctggcaaaaact
acggaagagt-tgtatacgaa-ggcctaaaaggcggtcttga---tttccttaaagatga
tgagaatattaactcacaaccatttatgcgttggagagaaagattcttatattct-atgg
aaggtgt-aaataaagcat-ctgcttctgctggcgaaattaaaggtcattaccttaatgt
aacagctgc-gacaatggaagatatgtatgagagagccgaattctctaaagacgttggta
gtatcatttgtatgattgaccttgtgattggttatactgctattcaaagtatggcaattt
gggctcgcaagcatgatatgattttacatttacatagagct-ggtaactcaacttactct
cgtcaaaaaaatcatggtatgaacttccgagttatttgcaaatggatgcgtatggctggt
gttgaccatattcatgcaggtacagttgtaggtaagctggaaggagatcctctaatgatt
aaaggcttctacaa-cactctacttgaaagcgacacagatatcaacctacctcaa-ggtc
-tgttctttgctcaaaattgggcttccctacgtaaagttgtacccgtagcatctggtggt
attcat-gctggtcaaatgcaccaacttcttgattacttaggtgatgatgtagt--tctt
cagtttggcggtggtacaattgggcatcctgatggtatccaagcaggtgcaacggctaac
agagtagcactagagtccatggttatggcaagaaatgaaggccgtaactatgtagcagaa
ggtccacaaatcttaagggacgctgctaaaacttgtgggcctctacaaacagctttagat
ttatggaaagatattagttttaactatacttccaccgatacagctgatttc--gttgaga
ctccaacagcaaac------
>Pyropia_gardneri_Alaska          
aagccatgcatgtctaagtataaacac-----------ttttatat--tgtgaaactgcg
aatggctcattaaaacagttatagttcctttgggaacc-t--tactacttggataaccgt
agtaattctagagctaatacatgcctc-aacgcccgactc----acgaagggtggtattt
attggataaaaaaccat-cgtgct--------ctat------ccagagcgc-tttgagat
gattcacaataacttgtcggatcgcatggcc-cagtgccggcgactcctcattcaaattt
ctgccctatcaactttcgatggtagagtattggtctaccatggtgtcgacgggtgacggg
gaattagggttcgattccggagagggagcctgagaaacggctaccacatccaa-ggaagg
cagcaggcgcgcaaattacccaatcccgaaccggggaggtagtgacaaaaaataacaata
gggggct-cttt-gagtcttctaattggaatgagaacaatttaaatcccttatcgaggat
ccattggagggcaagtctggtgccagcagccgcggtaattccagctccaatagcgtatat
taaagtttgttgcagttaaaacgctcgtagtcggacttcggagcggtccccagcgggccg
ggctt-ttgcctagtttgcca-gtgggg-g-tttgt-ctcc---ttttgtcggga-ccgc
ggtgtgtg-ggggctttattg-tctct--gcgcgtt--tacctgcgggccgaccgtttac
tgtgaagaaagtaaagtgttcaaagcag-gccaatgccttg-aatatgtgagcatggaat
aatagaataggacttg-ggctctattttgttggtttccagtgaccaagtaatgattaata
gggatggttgggggcattcgtatttcattgtcagaggtgaaattcttggattgatggaag
acgtacaactgcgaaagcatct-gccatggatgttttcattgatcaagaacgaaagttag
gggatcgaagacgatcagataccgtcgtactcttaaccataaacgatgccgactggggat
tggcggggg----------caatattttatgac---tccgtcagcaccctgagggaaacc
aaagtctttgggttctggggggagtatggtcgcaaggctgaaacttaaaggaattgacgg
aagggcaccaccaggagtggagcctgcggcttaatttgactcaacacgggaaaacttacc
aggtccggac-agaagaatgattgacagac-tgaaagctctttcttgattttttg-gttg
gtggtgcatggccgttcttagttggtggagtgatttgtctggttaattccgttaacgaac
gagacctc-gtcctgctaaataggtgtgcgcatgctcgcactgcgctcttaccttcttag
agggactatgcgcgtctagcgtatggaagattgaggcaataacaggtctgtgatgccctt
agatgttctgggccgcacgcgcgctacactgatgcattcaacgagtttc-acttgatagt
cctgagccggaaggcctgggtaatcttttgaaagtgcatcgtgctggggatagatcattg
caattattgatctttcaacgaggaattccttgtaggc-gcaggtcatca-gcctgcgccg
aata-cgt-ccctgccctt-tgtacacaccgc-ccgtcgctcctaccgattgaatggtcc
gatgaaatgtccggattgcgg--ctggtgtgatggac-t---agt-cca-gaat-a----
--ctgggatgctgacta--------------------------------------tgt-a
attaaagaaacag-at-attctggctctgttcagaattactcctcagcctggtgttgacc
ctattgaagca-tctgctgcaattgcaggtgaatcttcaacagcaacttggacagttgtt
tggac-tgattta--ctaacagcttgcgacctatatagagcaaaagcatatcgagtagat
ccagttccaaatgttgca-gat-caata-ctttgcttacattgcttacgatattgactta
tttgaagaaggttcc-attgcgaacttaactgcttc-aattattggtaacgtttttggat
ttaaagctgttaaagctcttcgttt-ag-aagatatgcgtatgccagtagcttacttaaa
aactttccaaggtcctgcaactggattgattgtagaacgtgagcgtatggataaa-ttcg
gtagacctttcctaggtgccacagtt--aaacctaaactaggctt-gtctggcaaaaact
acggaagagt-tgtgtatgaa-ggtctaaaaggtggtcttga---tttccttaaagatga
tgaaaatattaactctcaaccattcatgcgttggagagaaagatttttatattcc-atgg
aaggtgt-aaataaagctt-ctgcttctgctggtgaaattaaaggtcattaccttaacgt
aacagctgc-gactatggaagatatgtacgagagagcagaattttccaaagaagttggta
gtatcatttgtatgattgaccttgtaattggttatactgcgattcaaagtatggcaatct
gggctcgcaaacatgatatgattttacatttgcatagagca-ggtaactctacttactct
cgtcaaaaaaaccatggtatgaatttccgagttatttgtaaatggatgcgtatggctggt
gttgaccatattcatgcaggtacagttgtaggtaaacttgaaggtgatcctttaatgatt
aaaggattctataa-cactttacttgaaagtgatacagatattaatctacctcaa-ggct
-tattctttgctcaaaattgggcttccctacgtaaagttgtgccagtagcatctggtggt
attcat-gctggtcaaatgcaccaacttcttgattacttaggtgatgatgtagt--tctt
cagtttggtggtggtacaattggacatcctgatggtatccaagctggtgcaactgctaat
agagtagcattagagtccatggttatggcaagaaatgaaggccgtaactacgtagcagaa
ggtccacaaatcttaagagacgctgctaaaacttgtggacctctacaaacagctttagat
ttatggaaagatattagttttaactatacttccacagatacggctgatttc--gttgaga
ctcca---------------
>Pyropia_gardneri_Mexico          
aagccatgcatgtctaagtataaacac-----------ttttatat--tgtgaaactgcg
aatggctcattaaaacagttatagttcctttgggaacc-t--tactacttggataaccgt
agtaattctagagctaatacatgcctc-aacgcccgactc----acgaagggtggtattt
attggataaaaaaccat-cgtgct--------ctat------ccagagcgc-tttgagat
gattcacaataacttgtcggatcgcatggcc-cagtgccggcgactcctcattcaaattt
ctgccctatcaactttcgatggtagagtattggtctaccatggtgtcgacgggtgacggg
gaattagggttcgattccggagagggagcctgagaaacggctaccacatccaa-ggaagg
cagcaggcgcgcaaattacccaatcccgaaccggggaggtagtgacaaaaaataacaata
gggggct-cttt-gagtcttctaattggaatgagaacaatttaaatcccttatcgaggat
ccattggagggcaagtctggtgccagcagccgcggtaattccagctccaatagcgtatat
taaag-ttgttgcagttaaaacgctcgtagtcggacttcggagcg--tccccacgggccg
ggctt-ttgcctagtttgcca-gtgggg-g-tttgt-ctcc---ttttgtcggga--cgc
ggtgtgtg-ggggctttattg-tctct--gcgcgtt--tacctgcgggccgaccgtttac
tgtgaagaaagtaaagtgttcaaagcag-gccaatgccttg-aatatgtgagcatggaat
aatagaataggacttg-ggctctattttgttaggtttccagtgccaagtaatgattaata
gggatggttgggggcattcgtatttcattgtcagaggtgaaattcttggattgatggaag
acgtacaactgcgaaagcatct-gccatggatgttttcattgatcaagaacgaaagttag
gggatcgaagacgatcagataccgtcgtagtcttaaccataaacgatgccgactggggat
tggcggggg----------caatattttatgac---tccgtcagcaccctgagggaaacc
aaagtctttgggttctggggggagtatggtcgcaaggctgaaacttaaaggaattgacgg
aagggcaccaccaggagtggagcctgcggcttaatttgactcaacacgggaaaacttacc
aggtccggac-agaagaatgattgacagac-tgaaagctctttcttgattttttg-gttg
gtggtgcatggccgttcttagttggtggagtgatttgtctggttaattccgttaacgaac
gagacctc-gtcctgctaaataggtgtgcgcatgctcgtactgcgctcttaccttcttag
agggactatgcgcgtctagcgtatggaagattgaggcaataacaggtctgtgatgccctt
agatgttctgggccgcacgcgcgctacactgatgcattcaacgagtttc-acttgatagt
cctgagccggaaggcctgggtaatcttttgaaagtgcatcgtgctggggatagatcattg
caattattgatc-ttcaacgaggaattccttgtaggc-gcaggtcatca-gcctgcgccg
aata-cgtaccctgccctt-tgtacacaccgc-ccgtcgctcctaccgattgaatggtcc
gatgaaatgtccggattgcgg--ctggtgtgatggac-t---agt-cca-gagc-ggtat
ccgtgagaagctcattaaat-----------------------------------tgt-a
attaaagaaacag-at-attctggctctattcagaattactcctcagcctggtgttgacc
ctattgaagca-tctgctgcaattgcaggtgaatcttcaacagcaacttggacagttgtt
tggac-tgattta--ctaacagcttgcgacttatatagagcaaaagcatatcgagtagat
ccagttccaaatgttgca-gat-caata-ctttgcttacattgcttacgatattgactta
tttgaagaaggttcc-attgcgaacttaactgcttc-aattattggtaacgtttttggat
ttaaagctgttaaagctcttcgttt-ag-aagatatgcgtatgccagtagcttacttaaa
aactttccaaggtcctgcaactggattgattgtagaacgtgagcgtatggataaa-ttcg
gtagacctttcctaggtgccacagtt--aaacctaaactaggctt-gtctggcaaaaact
acggaagagt-tgtgtatgaa-ggtctaaaaggtggtcttga---tttccttaaagatga
tgaaaatattaactctcaaccattcatgcgttggagagaaagatttttatattcc-atgg
aaggtgt-aaataaagctt-ctgcttctgctggtgaaattaaaggtcattaccttaacgt
aacagctgc-gactatggaagatatgtacgagagagcagaattctccaaagaagttggta
gtatcatttgtatgattgaccttgtaattggttatactgcgattcaaagtatggcaatct
gggctcgcaaacatgatatgattttacatttgcatagagca-ggtaactctacttactct
cgtcaaaaaaaccatggtatgaatttccgagttatttgtaaatggatgcgtatggctggt
gttgaccatattcatgcaggtacagttgtaggtaaacttgaaggtgatcctttaatgatt
aaaggattttataa-tactttacttgaaagtgatacagatattaatctacctcaa-ggct
-tattctttgctcaaaattgggcttccctacgtaaagttgtgccagtagcatctggtggt
attcat-gctggtcaaatgcaccaacttcttgattacttaggtgatgatgtagt--tctt
cagtttggtggtggtacaattggacatcctgatggtatccaagctggtgcaactgctaat
agagtagcattagagtccatggttatggcaagaaatgaaggccgtaactacgtagcagaa
ggtccacaaatcttaagagacgctgctaaaacttgtggacctctacaaacagctttagat
ttatggaaagatattagttttaactatacttccacagatacggctgatttc--gttgaga
ctccaacagcaaacatctag
>Pyropia_haitanensis              
aagccatgcatgtctaagtataaacac-----------ttttataca-cgtgaaactgcg
aatggctcattaaaacagttatagttcctttgagaacc-a--cactacttggataaccgt
agtaattctagagctaatacatgccgc-aacgcccgactc----acgaagggtggtattt
attggataaaaaaccat-cgtgct--------cctt------ccagagcgc-tttgagat
gattcacaataacttgtcggatcgcatggcc-ttgtgctggcgactgctcattcaaattt
ctgccctatcaactttcgatggtagagtattggtctaccatggtgtcgacgggtaacggg
gaattagggttcgattccggagagggagcctgagaaacggctaccacatccaa-ggaagg
cagcaggcgcgcaaattacccaatcccgactcggggaggtagtgacaaaaaataacaata
gggggcc-cttt-gggccttctaattggaatgagaacaatttaaatcccttatcgaggat
ccattggagggcaagtctggtgccagcagccgcggtaattccagctccaatagcgtatat
taaag-ttgttgcagttaaaacgctcgtagtcggacctcggagcg--ccctcacgggccg
ggctt-ctgccctt-gtgcca-gtggga-g-tttgt-ctcc---ttttgtcggga--cgc
ggtgtgtg-gggccttgactg-gttcc--gcgcgtttatacctgcgggccgaccgtttac
tgtgaagaaagtaaagtgttcaaagcag-gccaatgccttg-aatatgtgagcatggaat
aatagaataggacttg-ggctctattttgttggtttccagtgaccaagtaatgattaata
gggatggttgggggcattcgtatttcattgtcagaggtgaaattcttggattgatggaag
acgtacaactgcgaaagcatct-gccatggatgttttcattgatcaagaacgaaagttag
gggatcgaagacgatcagataccgtcgtagtcttaaccataaacgatgccgactggggat
tggcggggc----------ttctaattcatgtc---cacgtcagcaccctaagggaaacc
aaagtctttgggttctggggggagtatggtcgcaaggctgaaacttaaaggaattgacgg
aagggcaccaccaggagtggagcctgcggcttaatttgactcaacacgggaaaacttacc
aggtccggac-agaagtatgattgacagac-tgaaagctctttcttgattttttg-gttg
gtggtgcatggccgttcttagttggtggagtgatttgtctggttaattccgttaacgaac
gagacctc-gtcctgctaaataggtgcgcgcatgccagcactgcgttcttaccttcttag
agggactatgcgcgtctagcgtatggaagattgaggcaataacaggtctgtgatgccctt
agatgttctgggccgcacgcgcgctacactgatgcattcaacgagtttc-acttgatagt
cctgggtcggaaggctcgggtaatcttttgaaagtgcatcgtgctggggatagatcattg
caatttttgatc-ttaaacgaggaattccttgtaggc-gcaggtcatca-gcctgcgccg
aata-cgt-ccctgccctt-tgtacacaccgc-ccgtcgctcctaccgattgaatggtcc
gatgaaatgtccggatcgtgg--ctactgtgatggac-tc--tgt-cca-gagc-ggcag
ccgtgagaagctcattaaatcttatcatttagaggaattactgggatgctgactatgt-a
attaaagaaacag-at-gttttagctctgttcagaatcactcctcagccgggtgttgacc
ctattgaagca-tctgctgcaattgccggtgaatcttcaacagctacttggacagttgtg
tggac-tgacttg--ctaacagcttgcgacttatatagagcaaaagcatatagagtagat
ccagttccaaacgttgca-gat-caata-ctttgcctatattgcttatgatattgatcta
tttgaagaaggttct-attgcaaacttaactgcttc-aatcattggtaacgtttttggat
ttaaagctgttaaagctcttcgtct-ag-aagatatgcgtatgccggtagcttacctaaa
aactttccaaggtcctgcaactggattaattgtagaacgtgagcgaatggataaa-tttg
gtagacctttcttgggtgcaacagtt--aagcctaaactaggtct-gtctggtaaaaact
atggaagagt-agtatacgaa-ggtttaaaaggtggtcttga---cttccttaaagacga
tgaaaatattaattctcaaccatttatgcgttggaaagaaagatttttatattcc-atgg
aaggtgt-aaataaagcat-ctgctgctgctggcgaaattaaaggccattaccttaatgt
aacagctgc-gaccatggaagatatgtatgaaagagcagaattctccaaagaggttggta
gtatcatttgtatgattgaccttgtaattggctatactgctattcaaaccatggcaatat
gggctcgtaagcatgatatgattttacatttacatagagca-ggtaactctacttactct
cgtcaaaaaaatcatggtatgaacttccgagttatttgcaaatggatgcgaatggcaggt
gttgaccatattcacgcaggtacagttgtaggtaaacttgaaggagatcctttaatgatt
aaaggcttctacaa-cactttacttgaaagtgaaacagatatcaatctacctcaa-ggtc
-tattctttgctcaaaactgggcatctctacgtaaagttgtaccagtagcatctggtggt
attcat-gctggtcaaatgcaccaacttcttgattacttaggcgatgatgtagt--tctt
cagtttggtggtggtacaattggacatcctgatggtatccaagcaggtgcgactgcaaat
agagtagcattagagtccatggttatggcaagaaatgaaggtcgtaattatgtagcagaa
ggtccacaaatcttaagagacgctgctaaaacttgtggacctctacaaacagctttagac
ctatggaaagatattagttttaactatacttccacagacacagctgatttc--gttgaga
ctccaacagcaaacatctag
>Pyropia_hiberna                  
aagccatgcatgtctaagtataaacac-----------ttttataca-cgtgaaactgcg
aatggctcattaaaacagttatagttcctttgagaact-c--tactacttggataaccgt
agtaattctagagctaatacatgcctc-aacgcccgactc----acgaagggtggtattt
attggataaaaaaccat-cgtgct--------ctac------cctgagcgc-tttgagat
gattcataataacttgtcggatcgcatggcc-tcgtgctggcgactcctcattcaaattt
ctgccctatcaactttcgatggtagagtattggtctaccatggtgtcgacgggtgacggg
gaattagggttcgattccggagagggagcctgagaaacggctaccacatccaa-ggaagg
cagcaggcgcgcaaattacccaatcccgattcggggaggtagtgacaaaaaataacaata
gggggcc-cttt-gggtcttctaattggaatgagaacaatttaaatcccttatcgaggat
ccattggagggcaagtctggtgccagcagccgcggtaattccagctccaatagcgtatat
taaag-ttgttgcagttaaaacgctcgtagtcggacctcggagcg--cccccacgggccg
ggctt-ctgccttt-gtgcca-gtggga-g-tttgt-ctcc---ttttgtcggga--cgc
ggtgtgtg-gggtctttattg-actct--gcgcgtt--tacctgcgggccgaccgtttac
tgtgaagaaagtaaagtgttcaaagcag-gccaatgccttg-aatatgtgagcatggaat
aatagaataggacttg-ggctctattttgttggtttccagtgaccaagtaatgattaata
gggatggttgggggcattcgtatttcattgtcagaggtgaaattcttggattgatggaag
acgaacaactgcgaaagcatct-gccatggatgttttcattgatcaagaacgaaagttag
gggatcgaagacgatcagataccgtcgtagtcttaaccataaacgatgccgactggggat
tggcggggg----------cactatttaatgac---ttcgtcagcaccctgagggaaacc
aaagtctttgggttctggggggagtatggtcgcaaggctgaaacttaaaggaattgacgg
aagggcaccaccaggagtggagcctgcggcttaatttgactcaacacgggaaaacttacc
aggtccggac-agaagtatgattgacagac-tgaaagctctttcttgattttttg-gttg
gtggtgcatggccgttcttagttggtggagtgatttgtctggttaattccgttaacgaac
gagacctc-gtcctgctaaataggtgcgcgcatgctagcactgcgttcttaccttcttag
agggactatgcgcgtctagcgtatggaagattgaggcaataacaggtctgtgatgccctt
agatgttttgggccgcacgcgcgctacactgatgcactcaacgagtttc-acttgatagc
cctgggtcggaaggcctgggtaaccttttgaaagtgcatcgtgctggggatagatcattg
caatttttgatc-ttaaacgaggaattccttgtaggc-gcaggtcatca-gcctgcgccg
aata-cgt-ccctgccctt-tgtacacaccgc-ccgtcgctcctaccgattgaatggtcc
gatgaaatgtccggatcgcgg--ctagtgtgatggac-t---cgt-cca-gagc-ggtaa
ccgtgagaagctcattaaatctta------------------------------------
-------------------------tctgttcagaatcactcctcagccaggtgttgacc
ctattgaagca-tcagctgcaattgcaggtgaatcttcaacagctacttggacagttgta
tggac-tgatttg--ctaacagcttgtgacttatatagagcaaaagcttaccgagtagat
ccagttccaaatgttgca-gat-caata-ttttgcttacatcgcttatgatattgattta
tttgaagaaggttcc-attgcgaacttaactgcttc-aattattggtaacgtttttggat
ttaaagctgttaaagctcttcgtct-ag-aagatatgcgtatgccagtagcttaccttaa
aactttccaaggtcctgcaactggactgattgtagaacgtgagcgtatggataaa-tttg
gtagacctttcctaggtgctacagtt--aaacctaaactaggtct-atctggtaaaaact
atggacgagt-agtatatgaa-ggtctaaaaggtggtcttga---cttccttaaagatga
tgaaaatattaactcacaaccatttatgcgttggagagaaagatttttatattcc-atgg
aaggtgt-aaataaagcat-ctgcatctgctggcgaaattaaaggtcattaccttaacgt
aacagctgc-gactatggaagatatgtacgaaagagcagaattttccaaagatgttggta
gtatcatttgtatgattgaccttgtaattggttatactgcgattcaaagtatggcaatct
gggctcgtaagcatgatatgattttacatttacatagagca-ggtaactctacttactct
cgtcaaaaaaatcatggtatgaacttccgagttatttgcaaatggatgcgtatggcaggt
gttgaccatattcacgcaggcacggttgtaggtaagcttgaaggagatcctttaatgatt
aaaggtttctataa-cactttacttgaaagtgaaacagatatcaatctacctcaa-ggtc
-tattctttgctcaaaactgggcttccctacgtaaagttgtaccagtagcatctggtggt
attcat-gctggtcaaatgcaccaacttcttgattacttaggcgatgatgtagt--tctt
cagtttggtggtggtacaattggacatcctgacggtatccaagcaggtgcaactgcaaac
agagtagcattagagtccatggttatggcaagaaatgaaggccgcaattatgtagcagaa
ggtccacaaatcttaagagacgctgctaaaacttgtggacctctacaaacagctttagat
ttatggaaagatattagttttaactatacttccacagatacagctgatttc--gttgaga
ctccaacagcaaacatctag
>Pyropia_hollenbergii             
----------------agtataaacac-----------ttttataca-cgtgaaactgcg
aatggctcattaaaacagttatagttcctttgagaatc-t--tactacttggataaccgt
agtaattctagagctaatacatgcctc-aacgcccgactt----ccgaagggtggtattt
attggataaaaaaccat-cgtgct--------cacc--------cgagcgc-tttgagat
gattcacaataacttgtcggatcgcatggcc-tcgcgccggcgactgctcattcaaattt
ctgccctatcaactttcgatggtagagtattggtctaccatggtgtcgacgggtgacggg
gaattagggttcgattccggagagggagcctgagaaacggctaccacatccaa-ggaagg
cagcaggcgcgcaaattacccaatcccgattcggggaggtagtgacaaaaaataacaata
gggggcc-cttt-gggtcttctaattggaatgagaacaatttaaatccgttatcgaggat
ccattggagggcaagtctggtgccagcagccgcggtaattccagctccaatagcgtatat
taaag-ttgttgcagttaaaacgctcgtagtcgaacctcggagcg--cctccacgcgctg
ggtct-atgccctc-atgcgt-gtggggag-tttgt-ctcc---ttttgtcggga--cgc
ggtgcgtgagggcctttactg-gctct--gcgcatt-ttacctgcgggccgaccgtttac
tgtgaagaaagtaaagtgttcaaagcag-gccaatgccttg-aatatgtgagcatggaat
aatagaataggacttg-ggctctattttgttggtttccagtgaccaagtaatgattaata
gggacagttgggggcattcgtatttcattgtcagaggtgaaattcttggattgatggaag
acgaacaactgcgaaagcatct-gccatggatgttttcattgatcaagaacgaaagttag
gggatcgaagacgatcagataccgtcgtagtcttaaccataaacgatgccgactggggat
tggcggggc----------tacacttacaggtc---cacgtcagcaccctgagggaaacc
aaagtctttgggttctggggggagtatggtcgcaaggctgaaacttaaaggaattgacgg
aagggcaccaccaggagtggagcctgcggcttaatttgactcaacacgggaaaacttacc
aggtccggac-agaagtatgattgacagac-tgaaagctctttcttgattttttg-gttg
gtggtgcatggccgttcttagttggtggagtgatttgtctggttaattccgttaacgaac
gagacctc-gtcctactaaataggtgcgcgcatgccagcactgcgttcttaccttcttag
agggactgtgcgcgtctagcgtacggaagattgaggcaataacaggtctgtgatgccctt
agatgttctgggccgcacgcgcgctacactgatgcattcaacgagtttc-acttgacagt
cctgggtcgaaaggctcgggtaaccttttgaaagtgcatcgtgctggggatagatcattg
caattattgatc-ttgaacgaggaattccttgtaggc-gcaggtcatca-ccctgcgccg
aata-cgt-ccctgccctt-tgtacacaccgc-ccgtcgctcctaccgattgaatggtcc
gatgaaatgtttggatcgtgg--ctgttgtgatggac-t---cgt-cca-gagt-aatag
ccgtgaaaagctcattaaatcttatcatttagaggaa-----------------------
---------acag-at-gttttagctctctttagaatcactcctcagccaggtgttgatc
ctattgaagca-tctgctgcaattgcaggtgagtcttcaacagctacttggacagttgtt
tggac-tgatttg--ctaacagcttgtgacctatatagagcaaaagcgtatagagtagat
ccagttccaaacgttgca-gat-caata-ctttgcttacattgcttatgatattgactta
tttgaagaaggttca-attgcgaacttaactgcttc-aattattggtaacgtttttggat
ttaaggctgttaaagctctgcgtct-ag-aagatatgcgtatgccagtagcttacttaaa
aactttccaaggtcctgcaactggattgattgtagaacgtgagcgtatggataaa-tttg
gtagacctttcttaggtgcaacagtt--aaacctaaactaggtct-gtctggtaaaaatt
acggaagagt-agtatacgaa-ggtctaaaaggtggtctaga---cttccttaaagacga
cgaaaatattaactcacaaccatttatgcgttggagagaaagatatttatattcc-atgg
aaggtgt-aaataaagcat-ctgcttctgctggcgagattaaaggtcactacctgaacgt
aacagctgc-aactatggaagatatgtacgaaagagctgaattctccaaagatgttggta
gtatcatttgtatgatcgaccttgtaattggttatactgctattcaaagtatggcaatat
gggctcgtaaacatgatatgattttacacttacacagagcacggtaattctacttactct
cgtcaaaaaaatcatggtatgaacttccgagttatttgcaaatggatgcgtatggcaggt
gttgaccatattcacgcaggtacggttgtaggtaaacttgaaggagatcctttaatgatt
aaaggtttctacaa-tactttacttgaaagtgaaacagatatcaatttacctcaa-ggtt
-tattctttgctcaaaactgggcatctctacgtaaagttgttcctgtagcatctggtggt
attcat-gctggtcaaatgcatcaacttcttgattatttaggtgacgatgtagt--tctt
caatttggtggtggtacaattggacatcctgatggtatccaagcaggtgcaactgctaat
agagtagcattagagtcaatggttatggcaagaaatgaaggtcgcaattatgtagcagaa
ggtccgcaaattttaagagacgctgctaaaacttgtggacctctacaaacagctttagat
ttatggaaagatatcagttttaactatacttccacagatacagctgatttc--gttgaga
ctccaacagcaaac------
>Pyropia_ishigecola               
------tgcatgtctaagtataaacac-----------ttttatact-cgtgaaactgcg
aatggctcattaaaacagttatagttcctttgggaaca-a--cactacttggataaccgt
agtaattctagagctaatacatgcctc-aacgcccgactt----acgaagggtggtattt
attggataaaaaaccat-cgtgct--------cttt------ccggagcgc-tttgagat
gattcacaataacttgtcggatcgcatggcc-tcgtgctggcgactcctcattcaaattt
ctgccctatcaactttcgatggtagagtattggtctaccatggtgtcgacgggtgacggg
gaattagggttcgattccggagagggagcctgagaaacggctaccacatccaa-ggaagg
cagcaggcgcgcaaattacccaatcccgactcggggaggtagtgacaaaaaataacaata
gggggcc-cttt-gggtcttctaattggaatgagaacaatttaaatcccttatcgaggat
ccattggagggcaagtctggtgccagcagccgcggtaattccagctccaatagcgtatat
taaag-ttgttgcagttaaaacgctcgtagtcggacctcggagcg--cccccacgggccg
ggctt-ttgccttt-gtgcca-gtggga-g-cttgt-ctcc---ttttgtcggga--cgc
ggtgtgtg-gggactttactg-tctct--gcgcgtt--tacctgcgggccgaccgtttac
tgtgaagaaagtaaagtgttcaaagcag-gccaatgccttg-aatatgtgagcatggaat
aatagaataggacttg-ggctctattttgttggtttccagtgaccaagtaatgattaata
gggacggttgggggcattcgtatttcattgtcagaggtgaaattcttggattgatggaag
acgtacaactgcgaaagcatct-gccatggatgttttcattgatcaagaacgaaagttag
gggatcgaagacgatcagataccgtcgtagtcttaaccataaacgatgccgactggggat
tggcggggg----------cacttttatatgac---tccgtcagcaccctgagggaaacc
aaagtctttgggttctggggggagtatggtcgcaaggctgaaacttaaaggaattgacgg
aagggcaccaccaggagtggagcctgcggcttaatttgactcaacacgggaaaacttacc
aggtccggac-agaagaatgattgacagac-tgaaagctctttcttgattttttg-gttg
gtggtgcatggccgttcttagttggtggagtgatttgtctggttaattccgttaacgaac
gagacctc-gtcctgctaaataggtgcgcgcatgccagcactgcgttcttaccttcttag
agggactatgcgcgtctagcgtatggaagattgaggcaataacaggtctgtgatgccctt
agatgttctgggccgcacgcgcgctacactgatgcattcaacgagtttc-acttgatagt
cctgggtcggaaggctcgggtaatcttttgaaagtgcatcgtgctggggatagatcattg
caattattgatc-ttcaacgaggaattccttgtaggc-gcaggtcatca-gcctgcgccg
aata-cgt-ccctgccctt-tgtacacaccgc-ccgtcgctcctaccgattgaatggtcc
gatgaaatgtccggatcgcgg--ctagtgtgatggac-t---cgt-cca-gagc-ggtgg
ccgtgagaagctcattaaatcttatcatttagag--------------------------
------gaaacag-at-attctagctcttttcagaatcactcctcaaccaggtgttgacc
cgattgaagca-tctgctgcaattgcaggtgaatcttcaacagctacttggacagttgta
tggac-tgattta--ttaacagcttgtgacttatacagagcaaaagcatatcgagtagat
ccagttccaaacgtggca-gat-caata-ttttgcttacatagcttatgatattgattta
tttgaagaaggttcc-attgcgaacttaactgcttc-aattattggtaacgtttttgggt
ttaaagctgttaaagctcttcgttt-gg-aagacatgcgtatgccagtagcttatctaaa
aacgttccaaggtcctgcaactggattgattgtagaacgtgagcgtatggataag-ttcg
gtagacctttcttaggtgctacagtt--aaacctaaactaggttt-atctggcaaaaact
acggaagagt-tgtatacgaa-ggcctaaaaggcggtcttga---ttttcttaaagatga
tgagaatattaactcacaaccatttatgcgttggagagaaagatttttatattct-atgg
aaggtgt-aaataaagcat-ctgcttctgctggcgaaattaaaggtcattaccttaacgt
aacagctgc-gacaatggaagatatgtatgagagagccgaattctctaaagaggttggta
gtatcatttgtatgattgaccttgtgattggttatactgcgattcaaagtatggcaattt
gggctcgtaaacatgacatgattttacatttacatagagct-ggtaactcaacttactct
cgtcaaaaaaatcatggtatgaacttccgagttatttgcaaatggatgcgtatggctggt
gttgaccatattcacgcaggtacagttgtaggtaagctggaaggagatcctttaatgatt
aaaggcttctacaa-tactctacttgaaagcgagacagatatcaacctacctcaa-ggtc
-tgttctttgctcaaaattgggcttccctacgtaaagttgtaccagtagcatctggtggt
attcat-gctggtcaaatgcaccaacttcttgattacttaggtgatgatgtagt--tctt
cagtttggtggtggtacaattggacatcctgatggtatccaagcaggtgcaactgctaac
agagtagcactagagtccatggttatggcaagaaatgaaggccgtaactatgtagcagaa
ggcccacaaatcttaagggacgctgctaaaacttgtgggcctctacaaacagctttagat
ttatggaaagatattagttttaactatacttccacagatacagctgatttc--gttgaga
ctccaacagcaaacatctag
>Pyropia_kanakaensis              
aagccatgcatgtctaagtataaacac-----------ctttataca-cgtgaaactgcg
aatggctcattaaaacagttatagttcctttgagaaca-c--tactacttggataaccgt
agtaattctagagctaatacatgcctc-aacgcccgactt----aggaagggtggtattt
attggataaaaaaccat-cgtgtt--------cttt------ccagagcac-tttgagat
gattcacaataactagtcagatcgcacggcc-ttgtgctggcgacgtctcattcaaattt
ctgccctatcaactttcgatggtagagtattggtctaccatggtgtcgacgggtgacggg
gaattagggttcgattccggagagggagcctgagaaacggctaccacatccaa-ggaagg
cagcaggcgcgcaaattacccaatcccgactcggggaggtagtgacaaaaaataacaata
gggggcc-cttt-gggtcttctaattggaatgagaacaatttaaatcccttatcgaggat
ccattggagggcaagtctggtgccagcagccgcggtaattccagctccaatagcgtatat
taaag-ttgttgcagttaaaacgctcgtagtcggacctcggagcg--cccccgcaggctg
ggctt-ttgcctct-atgcca-gcggga-g-ttcgt-ctct---ttttgtcggga--cgc
ggtgtgtg-gggactttactg-tctct--gcgcgtt-atacctgcgggccgaccgtttac
tgtgaagaaagtaaagtgttcaaagcag-gccaatgccgtg-aatatgtgagcatggaat
aatagaataggacttg-ggctctattttgttggtttccagtgaccaagtaatgattaata
gggacggttgggggcattcgtatttcattgtcagaggtgaaattcttggattgatggaag
acgaaccactgcgaaagcatct-gccatggatgttttcattgatcaagaacgaaagttag
gggatcgaagacgatcagataccgtcgtagtcttaaccataaacgatgccgactggggat
tggcagggt----------ttctaattaatgac---tctgtcagcaccctgagggaaacc
aaagtctttgggttctggggggagtatggtcgcaaggctgaaacttaaaggaattgacgg
aagggcaccaccaggagtggagcctgcggcttaatttgactcaacacgggaaaacttacc
aggtccggac-aaaagtatgattgacagac-tgaaagctctttcttgattttttg-gttg
gtggtgcatggccgttcttagttggtggagtgatttgtctggttaattccgttaacgaac
gagacctc-gtcctgctaaataggtgcgcgcatgctagtactgcgttcttaccttcttag
agggactatgcgcgtctagcgtatggaagattgaggcaataacaggtctgtgatgccctt
agatgttctgggccgcacgcgcgctacactgatgcattcaacaagtttc-acttggtagt
cctgggtcggaaggcccgggtaatcttttgaaagtgcatcgtgctggggatagatcattg
caattattgatc-ttaaacgaggaattccttgtaggc-gcaggtcatca-gcctgcgccg
aata-cgt-ccctgccctt-tgtacacaccgc-ccgtcgctcctaccgattgaatggtcc
gatgaaatgtccggatcgtgg--ctaacgtgatggac-t---cgt-cca-gagc-gataa
tcgcgaaaagttcattaaatcttatcatttagaggaa-----------------------
-------ggagaa-at-attctagctctattcagaatcactcctcaaccaggtgttgacc
ctattgaagca-tcagctgcaattgcaggtgaatcttcaacagctacttggacagttgta
tggac-tgatttg--ctgacagcttgtgacctatacagagcaaaagcttatcgagtagat
ccagttccaaatgttgca-gat-caata-cttcgcttatatcgcttatgacattgattta
tttgaagaaggttcc-attgcaaacttaactgcttc-aattattggtaacgtttttggat
ttaaagctgttaaagctcttcgtct-ag-aagatatgcgtatgccagtagcttacttgaa
aactttccaaggtcctgcaactggacttattgtagaacgtgagcgtatggataaa-tttg
gtagaccttttctaggcgctacagtt--aaacctaaactaggtct-atctggcaaaaact
acggaagagt-agtatatgaa-ggtctaaaaggtggtcttga---tttccttaaagatga
cgaaaatattaactcacaaccatttatgcgttggagagaaagattcctatattcc-atgg
aaggtgt-aaataaagcat-ccgcatctgctggtgaaattaaaggtcactaccttaacgt
aacagctgc-gactatggaagatatgtacgaaagagcagaattctccaaagatgttggta
gtatcatttgtatgatcgaccttgtaattggttatactgcgattcaaagtatggcaatct
gggctcgtaagcatgatatgattttacatttacatagagca-ggtaattctacttactct
cgtcaaaaaaatcatggtatgaacttccgagttatttgcaaatggatgcgtatggcaggt
gttgaccatattcacgcaggtacagttgtaggtaaacttgaaggagatcctttaatgatt
aaaggtttctacaa-tactttacttgagagtgagacagatatcaatctacctcaa-ggtc
-tattctttgctcaaaactgggcttccctacgtaaagttgtgccagtagcatctggtggt
attcat-gctggtcaaatgcaccaacttcttgattacttaggcgatgatgtagt--tctt
cagtttggtggtggtacaattggacatccagatggtatccaagcaggtgcaactgcaaac
agagtagcattagagtccatggttatggcaagaaatgaaggccgtaattatgtagcagaa
ggtccacaaatcttaagagacgctgccaaaacttgtggacctctacaaacagctttagat
ttatggaaagatattagttttaactatacttccacggacacagctgatttc--gttgaaa
ctccaacagcaaacatctag
>Pyropia_katadae_Japan            
-----------gtctaagtataaacac-----------ttttgtact-cgtgaaactgcg
aatggctcattaaaacagttatagttcctttgagaacc-a--cactacttggataaccgt
agtaattctagagctaatacatgcctc-aacgcccgactt----acgaagggtggtattt
attggataaaaagccat-cgtgct--------ctca------ccagagcgc-tttgagat
gattcacaataacttgtcggatcgcatggcc-tcgtgctggcgactcctcattcaaattt
ctgccctatcaactttcgatggtagagtattggtctaccatggtgtcgacgggtgacggg
gaattagggttcgattccggagagggagcctgagaaacggctaccacatccaa-ggaagg
cagcaggcgcgcaaattacccaatcccgactcggggaggtagtgacaaaaaataacaata
gggggcc-cttt-gggtcttctaattggaatgagaacaatttaaatcccttatcgaggat
ccattggagggcaagtctggtgccagcagccgcggtaattccagctccaatagcgtatat
taaag-ttgttgcagttaaaacgctcgtagtcggacctcggagcg--cccccacgggccg
ggcat-ttgcctagtttgcca-gtggga-g-tttgt-ctcc---ttttgtcggga--cgc
ggtgtgtc-gggactttactg-tctct--gcgcgtt--tacctgcgggccgaccgtttac
tgtgaagaaagtaaagtgttcaaagcag-gccaatgccttg-aatatgtgagcatggaat
aatagaataggacttg-ggctctattttgttggtttccagtgaccaagtaatgattaata
gggacggttgggggcattcgtatttcattgtcagaggtgaaattcttggattgatggaag
acgtacaactgcgaaagcatct-gccatggatgttttcattgatcaagaacgaaagttag
gggatcgaagacgatcagataccgtcgtagtcttaaccataaacgatgccgactggggat
tggcgggga----------cactatttgatgac---tctgtcagcaccctgagggaaacc
aaagtctttgggttctggggggagtatggtcgcaaggctgaaacttaaaggaattgacgg
aagggcaccaccaggagtggagcctgcggcttaatttgactcaacacgggaaaacttacc
aggtccggac-agaagaatgattgacagac-tgaaagctctttcttgattttttg-gttg
gtggtgcatggccgttcttagttggtggagtgatttgtctggttaattccgttaacgaac
gagacctc-gtcctgctaaataggtgcgcgcatgccagcactgcgttcttaccttcttag
agggactatgcgcgtctagcgtatggaagattgaggcaataacaggtctgtgatgccctt
agatgttctgggccgcacgcgcgctacactgatgcattcaacgagtttc-acttgatagt
cctgggtcggaaggctcgggtaatcttttgaaagtgcatcgtgctggggatagatcattg
caattattgatc-ttcaacgaggaattccttgtaggc-gcaggtcatca-gcctgcgccg
aata-cgt-ccctgccctt-tgtacacaccgc-ccgtcgctcctaccgattgaatggtcc
gatgaaatgtccggatcgtggc-ctgctgtgatggac-a---tgt-cca-gagc-ggtgg
ccgtgagaagctcattaaatcttatcatttagaggaattactgggatgctgactatgt-a
attaaagaaacag-at-attctagctctgtttagaattactcctcaaccaggtgttgacc
ctattgaagca-tctgctgcaattgcaggtgaatcttcaacagctacttggacagttgta
tggac-tgattta--ttaacagcttgtgacttatatagagcaaaagcatatcgagtagat
ccagttccaaatgttgca-gat-caata-ctttgcttacatagcttatgatattgattta
tttgaagaaggttcc-attgcgaacttaactgcttc-aattattggtaacgtttttggat
ttaaagctgttaaagctcttcgttt-ag-aagatatgcgtatgccagtagcttacctaaa
aactttccaaggtcctgcaactggattgattgtagaacgtgagcgtatggataaa-ttcg
gtagacctttcttaggtgctacagtt--aaacctaaattaggtct-gtctggtaaaaact
acggaagagt-tgtatatgaa-ggtctaaaaggtggtcttga---cttccttaaggatga
tgaaaatattaactcacaaccatttatgcgttggagagaaagatttttatattcc-atgg
aaggtgt-aaataaagcat-ctgcttctgctggtgaaattaaaggtcattaccttaacgt
aacagctgc-tacaatggaagatatgtatgagagagcagaattctctaaagacgttggta
gtattatttgtatgattgaccttgtaattggttatactgcaattcaaagtatggcaatct
gggctcgtaaacatgatatgattttacatttacatagagca-ggtaactctacttactct
cgtcaaaaaaatcatggtatgaacttccgagttatttgtaaatggatgcgtatggcaggt
gttgaccatattcacgcaggtacagttgtaggtaaacttgagggagatcctttaatgatt
aaaggcttctacaa-cactttacttgagagtgacacagatattaatctacctcaa-ggtc
-tattctttgctcaaaattgggcttctctacgtaaagttgtcccagtagcatctggtggt
attcat-gctggtcaaatgcaccaacttcttgattacttaggtgatgatgtagt--tctt
cagtttggtggtggaacaatcggacatcctgatggtatccaagcaggtgcaactgccaac
agagtagcattagagtccatggttatggcaagaaatgaaggacgtaattatgtagcagaa
ggtccacaaatcttaagagacgctgctaaaacttgtggacctctacaaacagctttagat
ttatggaaagatattagttttaattatacttccacagatacagctgatttc--gttgaga
ctccaacagcaaacatctag
>Pyropia_katadae_Korea            
aagccatgcatgtctaagtataaacac-----------ttttatact-cgtgaaactgcg
aatggctcattaaaacagttatagttcctttgagaacc-a--cactacttggataaccgt
agtaattctagagctaatacatgcctc-aacgcccgactt----acgaagggtggtattt
attggataaaaaaccat-cgtgct--------cttt------ccggagcgc-tttgagat
gattcacaataacttgtcggatcgcatggcc-tcgtgctggcgactcctcattcaaattt
ctgccctatcaactttcgatggtagagtattggtctaccatggtgtcgacgggtgacggg
gaattagggttcgattccggagagggagcctgagaaacggctaccacatccaa-ggaagg
cagcaggcgcgcaaattacccaatcccgactcggggaggtagtgacaaaaaataacaata
gggggcc-cttt-gggtcttctaattggaatgagaacaatttaaatcccttatcgaggat
ccattggagggcaagtctggtgccagcagccgcggtaattccagctccaatagcgtatat
taaag-ttgttgcagttaaaacgctcgtagtcggacctcggagcg--cccccacgggccg
ggctt-ttgccttgtttgcca-gtggga-g-tttgt-ctcc---ttttgtcggga--cgc
ggtgtgtg-gggactttactg-tctct--gcgcgtt--tacctgcgggccgaccgtttac
tgtgaagaaagtaaagtgttcaaagcag-gccaatgccttg-aatatgtgagcatggaat
aatagaataggacttg-ggctctattttgttggtttccagtgaccaagtaatgattaata
gggacggttgggggcattcgtatttcattgtcagaggtgaaattcttggattgatggaag
acgtacaactgcgaaagcatct-gccatggatgttttcattgatcaagaacgaaagttag
gggatcgaagacgatcagataccgtcgtagtcttaaccataaacgatgccgactggggat
tggcgggga----------cactatttgatgac---tccgtcagcaccctgagggaaacc
aaagtctttgggttctggggggagtatggtcgcaaggctgaaacttaaaggaattgacgg
aagggcaccaccaggagtggagcctgcggcttaatttgactcaacacgggaaaacttacc
aggtccggac-agaagaatgattgacagac-tgaaagctctttcttgattttttg-gttg
gtggtgcatggccgttcttagttggtggagtgatttgtctggttaattccgttaacgaac
gagacctc-gtcctgctaaataggtgcgcgcatgccagcactgcgttcttaccttcttag
agggactatgcgcgtctagcgtatggaagattgaggcaataacaggtctgtgatgccctt
agatgttctgggccgcacgcgcgctacactgatgcattcaacgagtttc-acttgatagt
cctgggtcggaaggctcgggtaatcttttgaaagtgcatcgtgctggggatagatcattg
caattattgatc-ttcaacgaggaattccttgtaggc-gcaggtcatca-gcctgcgccg
aata-cgt-ccctgccctt-tgtacacaccgc-ccgtcgctcctaccgattgaatggtcc
gatgaaatgtccggatcgtgg--ctgctgtgatggac-t---tgt-cca-gagc-ggtag
ccgtgagaagctcattaaatcttatcatttagaggaattactgggatgctgactatgt-a
attaaagaaacag-at-attctagctctgtttagaattactcctcaaccaggtgttgacc
ctattgaagca-tctgctgcaattgcaggtgaatcttcaacagctacttggacagttgta
tggac-tgatttg--ttaacagcttgtgacttatatagagcaaaagcatatcgagtagat
ccagttccaaatgttgca-gat-caata-ctttgcttacatagcttatgatattgattta
tttgaagaaggttct-attgcgaacttaactgcttc-aattattggtaacgtttttggat
ttaaagctgttaaagctcttcgtct-ag-aagatatgcgtatgccagtagcttacctaaa
aactttccaaggtcctgcaactggattgattgtagaacgtgagcgtatggataaa-ttcg
gtagacctttcttaggtgctacagtt--aaacctaaattaggtct-gtctggtaaaaact
acggaagagt-tgtatatgaa-ggtctaaaaggtggtcttga---cttccttaaagatga
tgaaaatattaactcacaaccatttatgcgttggagagaaagatttttatattcc-atgg
aaggtgt-aaataaagcat-ctgcttctgctggtgaaattaaaggtcattaccttaacgt
aacagctgc-tacaatggaagatatgtatgagagagcagaattctctaaagaggttggta
gtattatttgtatgattgaccttgtaattggttatactgcaattcaaagtatggcaatct
gggctcgcaaacatgatatgattttacatttacatagagca-ggtaactctacttactct
cgtcaaaaaaatcatggtatgaacttccgagttatttgtaaatggatgcgtatggcaggt
gttgaccatattcacgcaggtacagttgtaggtaaacttgagggagatcctttaatgatt
aaaggcttctacaa-cactttacttgagagtgacacagatattaatctacctcaa-ggtc
-tattctttgctcaaaattgggcttctctacgtaaagttgtgccagtagcatctggtggt
attcat-gctggtcaaatgcaccaacttcttgattacttaggtgatgatgtagt--tctt
cagtttggtggtggaacaatcggacatcctgatggtatccaagcaggtgcaactgccaac
agagtagcattagagtccatggttatggcaagaaatgaaggacgtaattatgtagcagaa
ggtccacaaatcttaagagacgctgctaaaacttgtggacctctacaaacagctttagat
ttatggaaagatattagttttaattatacttccacagatacagctgatttc--gttgaga
ctccaacagcaaacatctag
>Pyropia_kinositae                
aagccatgcatgtctaagtataaacac-----------ttttatact-cgtgaaactgcg
aatggctcattaaaacagttatagttcctttgggaaca-a--cactacttggataaccgt
agtaattctagagctaatacatgcctc-aacgcccgactt----acgaagggtggtattt
attggataaaaaaccat-cgtgct--------cttt------ccggagcgc-tttgagat
gattcacaataacttgtcggatcgcatggcc-tcgtgctggcgactcctcattcaaattt
ctgccctatcaactttcgatggtagagtattggtctaccatggtgtcgacgggtgacggg
gaattagggttcgattccggagagggagcctgagaaacggctaccacatccaa-ggaagg
cagcaggcgcgcaaattacccaatcccgactcggggaggtagtgacaaaaaataacaata
gggggcc-cttt-gggtcttctaattggaatgagaacaatttaaatcccttatcgaggat
ccattggagggcaagtctggtgccagcagccgcggtaattccagctccaatagcgtatat
taaag-ttgttgcagttaaaacgctcgtagtcggacctcggagcg--cccccacgggccg
ggctt-ttgccttg-ttgcca-gtggga-g-tttgt-ctcc---ttttgtcggga--cgc
ggtgtgtg-gggacttaactg-tctct--gcgcgtt--tacctgcgggccgaccgtttac
tgtgaagaaagtaaagtgttcaaagcag-gccaatgccttg-aatatgtgagcatggaat
aatagaataggacttg-ggctctattttgttggtttccagtgaccaagtaatgattaata
gggacggttgggggcattcgtatttcattgtcagaggtgaaattcttggattgatggaag
acgtacaactgcgaaagcatct-gccatggatgttttcattgatcaagaacgaaagttag
gggatcgaagacgatcagataccgtcgtagtcttaaccataaacgatgccgactggggat
tggcggggg----------cacttttatatgac---tccgtcagcaccctgagggaaacc
aaagtctttgggttctggggggagtatggtcgcaaggctgaaacttaaaggaattgacgg
aagggcaccaccaggagtggagcctgcggcttaatttgactcaacacgggaaaacttacc
aggtccggac-agaagaatgattgacagac-tgaaagctctttcttgattttttg-gttg
gtggtgcatggccgttcttagttggtggagtgatttgtctggttaattccgttaacgaac
gagacctc-gtcctgctaaataggtgcgcgcatgccagcactgcgttcttaccttcttag
agggactatgcgcgtctagcgtatggaagattgaggcaataacaggtctgtgatgccctt
agatgttctgggccgcacgcgcgctacactgatgcattcaacgagtttc-acttgatagt
cctgggtcggaaggctcgggtaatcttttgaaagtgcatcgtgctggggatagatcattg
caattattgatc-ttcaacgaggaattccttgtaggc-gcaggtcatca-gcctgcgccg
aata-cgt-ccctgccctt-tgtacacaccgc-ccgtcgctcctaccgattgaatggtcc
gatgaaatgtccggatcgcgg--ctagtgtgatggac-t---cgt-cca-gagc-ggtag
ccgtgagaagctcattaaatcttatcatttagaggaactactgggatgctgactatgt-a
attaaagaaacag-at-attctagctcttttcagaattactcctcaaccaggtgttgacc
cgattgaagca-tctgctgcaattgcaggtgaatcttcaacagctacttggacagttgta
tggac-tgattta--ttaacagcttgtgacttatacagagcaaaagcatatcgagtagac
ccagttccaaacgtggca-gat-caata-ttttgcttacatagcttatgatattgattta
tttgaagaaggttcc-attgcaaacttaactgcttc-aattattggtaacgtttttgggt
ttaaagctgttaaagctcttcgttt-ag-aagacatgcgtatgccagtagcttatctaaa
aacgttccaaggtcctgcaactggattgattgtagaacgtgagcgtatggataag-ttcg
gtagacctttcttaggtgctacagtt--aaacctaaactgggttt-atctggcaaaaact
acggaagagt-tgtatacgaa-ggcctgaaaggcggtcttga---tttccttaaagatga
tgagaatattaactcacaaccatttatgcgttggagagaaagatttttatattct-atgg
aaggtgt-aaataaagcat-ctgcttctgctggcgaaattaaaggtcattaccttaatgt
aacagctgc-gacaatggaagatatgtacgagagagccgaattctctaaagaggttggta
gtatcatttgtatgattgaccttgtgattggttatactgcgattcaaagtatggcaattt
gggctcgcaaacatgacatgattttacatttacatagagct-ggtaactcaacttactct
cgtcaaaaaaatcatggtatgaacttccgagttatttgcaaatggatgcgtatggctggt
gttgatcatattcacgcaggtacagttgtaggtaaactggaaggagatcctttaatgatt
aaaggtttctacaa-cactctacttgaaagcgaaacagatattaacctacctcaa-ggtc
-tgttctttgctcaaaattgggcttccctacgtaaagttgtaccagtagcatctggtggt
attcat-gctggtcaaatgcaccaactgcttgattacttaggtgatgatgtagt--tctt
cagtttggcggtggtacaattggacatcctgatggtatccaagcaggtgcaactgctaac
agagtagcactagagtccatggttatggcaagaaatgaaggccgtaactatgtagcagaa
ggtccacaaatcttaagggacgctgctaaaacttgtgggcctctacaaacagctttagat
ttatggaaagatattagttttaactatacttccacagatacagctgatttc--gttgaga
ctccaacagcaaacatctag
>Pyropia_koreana                  
aagccatgcatgtctaagtataaacac-----------ttttatact-cgtgaaactgcg
aatggctcattaaaacagttatagttcctttgggaaca-a--cactacttggataaccgt
agtaattctagagctaatacatgcctc-aacgcccgactc----acgaagggtggtattt
attggataaaaaaccat-cgtgct--------ctct------ccagagcgc-tttgagat
gattcacaataacttgtcggatcgcatggcc-tcgtgctggcgactcctcattcaaattt
ctgccctatcaactttcgatggtagagtattggtctaccatggtgtcgacgggtgacggg
gaattagggttcgattccggagagggagcctgagaaacggctaccacatccaa-ggaagg
cagcaggcgcgcaaattacccaatcccgactcggggaggtagtgacaaaaaataacaata
gggggcc-cttt-gggtcttctaattggaatgagaacaatttaaatcccttatcgaggat
ccattggagggcaagtctggtgccagcagccgcggtaattccagctccaatagcgtatat
taaag-ttgttgcagttaaaacgctcgtagtcggacctcggagcg--cccccacgggccg
ggctt-ttgccttg-ttgcca-gtggga-g-tttgt-ctcc---ttttgtcggga--cgc
ggtgtgca-gggcctttactg-tctct--gcgcgtt--tacctgcgggccgaccgtttac
tgtgaagaaagtaaagtgttcaaagcag-gccaatgccttg-aatatgtgagcatggaat
aatagaataggacttg-ggctctattttgttggtttccagtgaccaagtaatgattaata
gggacggttgggggcattcgtatttcattgtcagaggtgaaattcttggattgatggaag
acgtacaactgcgaaagcatct-gccatggatgttttcattgatcaagaacgaaagttag
gggatcgaagacgatcagataccgtcgtagtcttaaccataaacgatgccgactggggat
tggcgggga----------cacatatgtatgac---tctgtcagcaccctgagggaaacc
aaagtctttgggttctggggggagtatggtcgcaaggctgaaacttaaaggaattgacgg
aagggcaccaccaggagtggagcctgcggcttaatttgactcaacacgggaaaacttacc
aggtccggac-agaagaatgattgacagac-tgaaagctctttcttgattttttg-gttg
gtggtgcatggccgttcttagttggtggagtgatttgtctggttaattccgttaacgaac
gagacctc-gtcctgctaaataggtgcgcgcatgccagcactgcgttcttaccttcttag
agggactatgcgcgtctagcgtatggaagattgaggcaataacaggtctgtgatgccctt
agatgttctgggccgcacgcgcgctacactgatgcactcaacgagtttc-acttgacagt
cctgggtcggaaggcccgggtaatcttttgaaagtgcatcgtgctggggatagatcattg
caattattgatc-ttaaacgaggaattccttgtaggc-gcaggtcatca-gcctgcgccg
aata-cgt-ccctgccctt-tgtacacaccgc-ccgtcgctcctaccgattgaatggtcc
gatgaaatgtccggatcgtgg--ctattgtgatggac-ca--tgt-cca-gagc-ggtaa
tcgtgagaagctcattaaatcttatcatttagaggaactactgggatgctgactatgt-a
attaaagaaacag-at-attctagctcttttcagaatcactcctcaaccaggtgttgacc
cgattgaagca-tctgctgcaattgcaggtgagtcttcaacagctacttggacagttgta
tggac-tgattta--ttaacagcttgtgacttatacagagcaaaagcatatcgagtagat
ccagttccaaacgttgca-gat-caata-ttttgcttacatagcttatgatattgattta
tttgaagaaggttca-attgcaaacttaactgcttc-gattattggtaacgtttttgggt
ttaaagctgttaaagctcttcgtct-ag-aagatatgcgtatgccagtagcttatctaaa
aacgttccaaggtcctgcaactggattgattgtagaacgtgagcgtatggataag-ttcg
gtagacctttcttaggtgctacagtt--aaacctaaactagggtt-atctggcaaaaact
acggaagagt-tgtatacgaa-ggcctaaaaggaggtcttga---tttccttaaagatga
tgagaatattaactcacaaccatttatgcgttggagagaaagattcttatattct-atgg
aaggtgt-aaataaagctt-ctgcttctgctggcgaaattaaaggtcattaccttaacgt
aacagctgc-gacaatggaagatatgtatgagagagctgaattctctaaagaagttggta
gtatcatttgtatgattgaccttgtaattggttatactgcgattcaaagtatggcaatct
gggctcgcaaacatgacatgattttacatttacatagagca-ggtaactcaacttactct
cgtcaaaaaaatcatggtatgaacttccgagttatttgcaaatggatgcgtatggcaggt
gttgaccatattcacgcaggtacagttgtaggtaaacttgaaggagatcctttaatgatt
aaaggattttacaa-tactttacttgaaagtgaaacagatatcaacctacctcaa-ggtc
-tgttctttgctcaaaattgggcttccctacgtaaagttgtcccagtagcatctggtggt
attcat-gctggtcaaatgcaccaacttcttgattacttaggtgatgatgtagt--tctt
cagtttggtggtggtacaattggacatcctgatggtatccaagcaggtgcgactgctaac
agagtagcgttagagtccatggttatggcaagaaatgaaggccgtaactatgtagcagaa
ggtccacaaattttgagggacgctgctaaaacttgtgggcctctacaaacagctttagat
ttatggaaagatattagttttaattatacttccacagatacagctgatttc--gttgaga
ctccaacagcaaacatctag
>Pyropia_kuniedae                 
aagccatgcatgtctaagtataaacac-----------ttttatact-catgaaactacg
aatggctcattaaaacagttatagttcctttgggaacc-a--cactacttggataaccgc
agtaattctagagcaaatacatgcctc-aacgccagactc----acgaagggtggttttt
attggataaaaaaccat-cgcgct--------cttt------ccggagccc-ttt-cgat
gattc------acttgtcggatcgcatggcc-tcgagctggcgcatcctcattcaaattt
atgccccatcaactttcgatggtagagtattggtctaccatggtgtcgacggatgacggg
gaactagggttcgattccggagagggagcctgagaaacggctaccacatccaa-ggaagg
cagcaggcgcgcaaattacccaatcccgactcggggaggtagggacaacaaataacaata
gggggcc-ttgt-aggccttctaattggaatgagaacaatttaaatcccttatcgaggat
ccattggagggcaagtctggtgccagcagccgcggtaattccagctccaatagcgtattt
tgatg-ttgttgcaggtaaaacgctcgcggtcggacctcggagcg--cccccacgggccg
ggttc-ttgcccag-ttgcca-gtggga-g-tttga-cgcc---ttttgtcagga--cgc
gttgtgcg-gggattttaatg-tctct--gcgcgtt--tacctgcgggccgaccgtttac
tgtgaagaaagtaaattcttcaaagcag-gccaatgccttg-aatatgtgagcattgacc
aatagaataagacttg-ggctctattttgttgatttcctgtgactaagtaatgattaata
gggatggttggtggcattcgtatttcattgtcagaggtgaaattctaggattgatggaag
acgtacaactgcgaaagcatct-gccatggatgttttcattgatcaagaacgaaagttag
gggatcgaagacgatcagataccgtcgtagtcttaaccataaacgatgccgactggggat
tggcggggg----------cacttgtatatgac---tccgtcagcaccctgagggaaacc
aaagtctttgggttctggggggagtatggtcgcaaggctgaaacttaaaggaattgacgg
aagggcaccaccaggagtggagcctgcggcttaatttgactcaacacgggaaaacttacc
aggtccggac-agaagaatgattgacagac-tgaaagctctttcttgattttttg-gttg
gtggtgcatggccgttcttagttggtggagtgatttgtctggttaattccgttaacgaac
gagacctc-gtcctgctaaataggtgcgcgcatgccagaactgcgttcttaccttcttag
agggactgtgcgcgtctagcgtacggaagattgaggcaataacaggtctgtgatgccctt
a-atgttctgggccgcacgcgcgctacactgatgcattcaacgagtttc-acttgatcgt
cctgggtcggaaggctcgggtaatcttttgaaagtgcatcgtgctggggatagatcattg
caattattgatc-ttcaacgaggaattccttgtaggc-gcaggtcatca-gcctgcgccg
aata-cgt-ccctgccctt-tgtacacaccgc-ccgtcgctcctaccgattgaatggtcc
gatgaaatgtccggattgcgg--ctggtgtgatggac-t---agt-cca-gagc-ggcag
ccgtgagaagctcattaaatcttatcatttagaggaactactgggatgctgactatgt-a
attaaagaaacag-at-attctagctctattcagaatcactcctcaaccaggtgttgacc
ctattgaagca-tctgctgcaattgcaggtgaatcttcaacagctacttggacagttgta
tggac-tgatttg--ctaacagcttgtgatttatatagagcaaaagcatatagagtagat
ccagttccaaatgttgca-gat-caata-ctttgcttacatagcttatgatattgattta
ttcgaagaaggttct-attgcaaacttgaccgcttc-aattattggtaacgttttcggat
ttaaagctgttaaagcgcttcgttt-ag-aagatatgcgtatgccggtagcttacctaaa
aactttccaaggtcctgcgactggattgattgtagaacgtgagcgtatggataaa-ttcg
gcagaccttttttaggcgctacagtg--aaacctaaactaggcct-atcgggtaaaaact
acggaagagt-tgtatatgaa-ggtctaaaaggtggtcttga---cttccttaaagatga
tgaaaacatcaactcgcaaccatttatgcgttggagagaaagatttttatattcc-atgg
aaggtgt-aaataaagcat-ctgcttctgctggtgaaattaaaggtcattaccttaacgt
aacagctgc-gacaatggaagatatgtacgagagagcagaattctctaaagaggttggta
gtattatttgtatgattgaccttgtaattggttatactgcaattcaaagtatggcaatct
gggctcgtaaacatgatatgattctacatttacatagagca-ggtaactctacttactct
cgtcaaaaaaatcatggtatgaacttccgagttatttgcaaatggatgcgtatggcaggt
gttgaccatattcacgcaggtacagttgtaggtaaactggaaggagatcctttaatgatt
aaaggattctataa-cactttacttgaaagtgaaacagatatcaacctacctcaa-ggtc
-tattctttgctcaaaactgggcttctctacgtaaagttgtaccagtagcatctggtggt
atccat-gctggtcaaatgcaccaacttcttgattacttaggtgatgatgtagt--tctt
caatttggtggtggtacaattggacatcctgatggtatccaagcaggtgcaactgcgaat
agagtagcattagagtcaatggttatggccagaaatgaaggtcgtaattatgtagcagaa
ggtccacaaatcttgagagacgctgctaaaacttgtggacctctacaaacagctttagac
ttatggaaagatattagttttaactatacttccacagatacagctgatttc--gttgaga
ctccaacagcaaacatctag
>Pyropia_kurogii_Alaska           
aagccatgcatgtctaagtataaacac-----------ttttataca-cgtgaaactgcg
aatggctcattaaaacagttatagttcctttgagaaca-c--tactacttggataaccgt
agtaattctagagctaatacatgcctc-aacgcccgactc----acgaagggtggtattt
attggataaaaaaccat-cgtgct--------cttt------ccagagcac-tttgagat
gattcacaataactagtcggatcgcatggcc-tcgtgctggcgactcctcattcaaattt
ctgccctatcaactttcgatggtagagtattggtctaccatggtgtcgacgggtaacggg
gaattagggttcgattccggagagggagcctgagaaacggctaccacatccaa-ggaagg
cagcaggcgcgcaaattacccaatcctgattcagggaggtagtgacaaaaaataacaata
gggggcc-cttt-gggtcttctaattggaatgagaacaatttaaatcccttatcgaggat
ccattggagggcaagtctggtgccagcagccgcggtaattccagctccaatagcgtatat
taaag-ttgttgcagttaaaacgctcgtagtcggacctcggagca--cccccacgggccg
ggctt-ttgccttt-gtgcca-gtggga-g-tttgt-ctcc---ttttgtcggga--cgc
ggtgtgtg-gggacttgattg-tctct--gcgcgtt--accctgcgggccgaccgtttac
tgtgaagaaagtaaagtgttcaaagcag-gccaatgccttg-aatatgtgagcatggaat
aatagaataggacttg-ggctctattttgttggtttccagtgaccaagtaatgattaata
gggatggttgggggcattcgtatttcattgtcagaggtgaaattcttggattgatggaag
acgtacaactgcgaaagcatct-gccatggatgttttcattgatcaagaacgaaagttag
gggatcgaagacgatcagataccgtcgtagtcttaaccataaacgatgccgactggggat
tggcagggg----------tactatttaatgac---tctgtcagcaccctgagggaaacc
aaagtctttgggttctggggggagtatggtcgcaaggctgaaacttaaaggaattgacgg
aagggcaccaccaggagtggagcctgcggcttaatttgactcaacacgggaaaacttacc
aggtccggac-agaagtatgattgacagac-tgaaagctctttcttgattttttg-gttg
gtggtgcatggccgttcttagttggtggagtgatttgtctggttaattccgttaacgaac
gagacctc-gtcctgctaaataggtgcgcgcatgctagcactgcgttcttaccttcttag
agggactatgcgcgtctagcgtatggaagattgaggcaataacaggtctgtgatgccctt
agatgttctgggccgcacgcgcgctacactgatgcattcaacgagtttc-acttgatagt
cctgggtcggaaggcctgggtaatcttttgaaagtgcatcgtgctggggatagatcattg
caattattgatc-ttaaacgaggaattccttgtaggc-gcaggtcatca-gcctgcgccg
aata-cgt-ccctgccctt-tgtacacaccgc-ccgtcgctcctaccgattgaatggtcc
gatgaaatgtccggattgcgg--ctggtgtgatggac-t---cgt-cca-gagc-ggtag
ccgtgagaagctcattaaatctta------------------------------------
----------------------agctctattcagaatcactcctcaaccaggtgttgacc
ctattgaagca-tccgctgcaattgcaggtgaatcttcaacagctacttggacagttgta
tggac-tgatttg--ctaacagcttgtgacctatacagagcaaaagcatatcgagttgat
ccagttccaaatgttgcg-gat-caata-ctttgcttacatcgcttatgatattgattta
tttgaagaaggttcc-attgcgaacttaactgcttc-aattattggtaacgtttttggat
ttaaagctgttaaagctcttcgtct-ag-aagatatgcgtatgccagtagcttacctaaa
aacgttccaaggtcctgcaacaggattgatcgtagaacgtgagcgtatggataaa-tttg
gtagaccttttctaggtgctacagtt--aaacctaagctaggtct-atctggtaaaaact
atggaagagt-agtatatgaa-ggtctaaaaggtggtcttga---cttccttaaagatga
tgaaaatattaactcacagccatttatgcgttggagagaaagatttttatattcc-atgg
aaggtgt-gaataaagcat-ctgcttctgctggcgaaattaaaggtcattaccttaacgt
aacagctgc-aactatggaagatatgtacgagagagcagaattctccaaagatgttggta
gcgtcatttgtatgattgaccttgtaattggttatactgcgattcaaagtatggcaatct
gggctcgtaagcatgatatgattttacatttacacagagca-ggtaactctacttactct
cgtcaaaaaaatcatggtatgaacttccgagttatttgcaaatggatgcgtatggcaggt
gttgaccatattcacgcaggtacagttgtaggtaaacttgagggagatcctttaatgatt
aaaggtttctacaa-cactttactcgaaagtgacacagatattaacctacctcaa-ggtc
-tattctttgctcaaaactgggcttccctacgtaaagttgtaccagtagcatctggtggt
attcat-gctggtcaaatgcaccaacttcttgattacctaggtgatgatgtagt--tctt
cagtttggtggtggtacaattggacatcctgatggtatccaagcaggtgcgactgcaaac
agagtagcattagagtccatggttatggcaagaaatgaaggtcgcaattatgtagcagaa
ggtccacaaatcttaagagacgctgctaaaacttgtggacctctacaaacagctttagat
ttatggaaagatattagttttaactatacttccacagatacagctgatttc--gttgaga
ctccaacagcaaacatctag
>Pyropia_kurogii_Japan            
------------tctaagtataaacac-----------ttttataca-cgtgaaactgcg
aatggctcattaaaacagttatagttcctttgagaaca-c--tactacttggataaccgt
agtaattctagagctaatacatgccgc-aacgcccgactc----acgaagggtggtattt
attggataaaaaaccat-cgtgct--------cttc------caagagcgc-tttgagat
gattcacaataacttgtcggatcgcatggcc-tcgtgctggcgactcctcattcaaattt
ctgccctatcaactctcgatggtagagtattggtctaccatggtgtcgacgggtgacggg
gaattagggttcgattccggagagggagcctgagaaacggctaccacatccaa-ggaagg
cagcaggcgcgcaaattacccaatcccgattcggggaggtagtgacaaaaaataacaata
gggggcc-cttt-gggtcttctaattggaatgagaacaatttaaatcccttatcgaggat
ccattggagggcaagtctggtgccagcagccgcggtaattccagctccaatagcgtatat
taaag-ttgttgcagttaaaacgctcgtagtcggacctcggagcg--cccccacgggccg
ggctt-ttgccttt-gtgcca-gtggga-g-tttgt-ctcc---tcttgtcggga--cgc
ggtgtgtg-gggactttgttg-tctct--gcgcgtt--aacctgcgggccgaccgtttac
tgtgaagaaagtaaagtgttcaaagcag-gccaatgccttg-aatatgtgagcatggaat
aatagaataggacttg-ggctctattttgttggtttccagtgaccaagtaatgattaata
ggggtggttgggggcattcgtatttcattgtcagaggtgaaattcttggattgatggaag
acgtacaactgcgaaagcatct-gccatggatgttttcattgatcaagaacgaaagttag
gggatcgaagacgatcagataccgtcgtagtcttaaccataaacgatgccgactggggat
tggcgggag----------tactatttcatggc---tccgtcagcaccctgagggaaacc
aaagtctttgggttctggggggagtatggtcgcaaggctgaaacttaaaggaattgacgg
aagggcaccaccaggagtggagcctgcggcttaatttgactcaacacgggaaaacttacc
aggtccggac-aaaagtatgattgacagac-tgaaagctctttcttgattttttg-gttg
gtggtgcatggccgttcttagttggtggagtgatttgtctggttaattccgttaacgaac
gagacctc-gtcctgctaaataggtgcgcgcatgctagcactgcgttcttaccttcttag
agggactatgcgcgtctagcgtatggaagattgaggcaataacaggtctgtgatgccctt
agatgttctgggccgcacgcgcgctacactgatgcattcaacgagtttc-acttgatagc
cctgggtcggaaggcctgggtaaccttttgaaagtgcatcgtgctggggatagatcattg
caattattgatc-ttcaacgaggaattccttgtaggc-gcaggtcatca-gcctgcgccg
aata-cgt-ccctgccctt-tgtacacaccgc-ccgtcgctcctaccgattgaatggtcc
gatgaaatgtccggattgcgg--ctggcgtgatggac-t---cgt-cca-gagc-ggtag
ccgtgagaagctcattaaatcttatcatttag----------------------------
----aggaaacag-at-attttagctctgttcagaatcactcctcagccaggtgttgacc
ctattgaagca-tccgctgcaattgcaggtgaatcttcaacagctacttggacagttgta
tggac-tgatttg--ctaacagcttgtgatctatacagagcaaaagcatatcgagttgat
ccagttccaaatgttgca-gat-caata-ctttgcttacatcgcttatgatattgattta
tttgaagaaggttcc-attgcgaacttgactgcttc-aattattggtaacgtttttggat
ttaaagctgttaaagctcttcgtct-ag-aagatatgcgtatgccagtagcttacctaaa
aacgttccaaggtcctgcaactggattgatcgtagaacgtgagcgtatggataaa-tttg
gtaggcctttcctaggtgctacagtt--aaacctaaactaggttt-atctggtaaaaact
atggaagagt-agtatacgaa-ggtctaaaaggtggtcttga---cttccttaaagatga
tgaaaatattaactcacaaccatttatgcgttggagagaaagatttttatattcc-atgg
aaggtgt-aaacaaagcat-ctgcttctgctggcgaaattaaaggtcattaccttaacgt
aacagctgc-gactatggaagatatgtacgagagagcagaattctccaaagatgttggta
gcatcatttgtatgattgaccttgtaattggttatactgcgattcaaagtatggcaatct
gggctcgtaagcatgatatgattttacatttacatagagca-ggtaactctacttactct
cgtcaaaaaaatcatggtatgaacttccgagttatttgcaaatggatgcgtatggcaggt
gttgaccatattcacgcaggtacagttgtaggtaaacttgagggagatcctttaatgatt
aaaggcttctataa-cactttacttgaaagtgatacagatattaacctacctcaa-ggtc
-tattctttgctcaaaactgggcttccctacgtaaagttgtaccagtagcatctggtggt
attcat-gctggtcaaatgcaccaacttcttgattacctaggtgatgatgtagt--tctt
cagtttggtggtggtacaattggacatcctgatggtatccaagcaggtgcgactgcaaac
agagtagcattagagtccatggttatggcaagaaatgaaggtcgcaattatgtagcagaa
ggtcctcaaatcttaagagacgctgctaaaacttgtggacctctacaaacagctttagat
ttatggaaagatattagttttaactatacttccacagatacagctgatttc--gttgaga
ctccaacagcaaacatctag
>Pyropia_lacerata                 
----catgcatgtctaagtataaacac-----------ttttatact-cgtgaaactgcg
aatggctcattaaaacagttatagttcctttgggaacc-a--cactacttggataaccgt
agtaattctagagctaatacatgcctc-aacgcccgactc----acgaagggtggtattt
attggataaaaaaccat-cgcgct--------cttt------ccggagcgc-tttgcgat
gattcacaataacttgtcggatcgcatggcc-tcgtgccggcgactcctcattcaaattt
ctgccctatcaactttcgatggtagagtattggtctaccatggtgtcgacgggtgacggg
gaattagggttcgattccggagagggagcctgagaaacggctaccacatccaa-ggaagg
cagcaggcgcgcaaattacccaatcccgactcggggaggtagtgacaaaaaataacaata
gggggcc-tttt-aggccttctaattggaatgagaacaatttaaatcccttatcgaggat
ccattggagggcaagtctggtgccagcagccgcggtaattccagctccaatagcgtatat
taaag-ttgttgcagttaaaacgctcgtagtcggacttcggagcg--cccccacgggccg
ggttc-tcgcccag-ttgcca-gtggga-g-tttga-ctcc---ttttgtcggga--cgc
ggtgtgtg-gggactttactg-tctct--gcacgtt--tacctgcgggccgaccgtttac
tgtgaagaaagtaaagtgttcaaagcag-gccaatgccttg-aatatgtgagcatggaat
aatagaataggacttg-ggctctattttgttggtttccagtgaccaagtaatgattaata
gggatggttgggggcattcgtatttcattgtcagaggtgaaattcttggattgatggaag
acgtacaactgcgaaagcatct-gccatggatgttttcattgatcaagaacgaaagttag
gggatcgaagacgatcagataccgtcgtagtcttaaccataaacgatgccgactggggat
tggcggggg----------cacttgtatatgac---tccgtcagcaccctgagggaaacc
aaagtctttgggttctggggggagtatggtcgcaaggctgaaacttaaaggaattgacgg
aagggcaccaccaggagtggagcctgcggcttaatttgactcaacacgggaaaacttacc
aggtccggac-agaagaatgattgacagac-tgaaagctctttcttgattttttg-gttg
gtggtgcatggccgttcttagttggtggagtgatttgtctggttaattccgttaacgaac
gagacctc-gtcctgctaaataggtgcgcgcatgccagcactgcgttcttaccttcttag
agggactgtgcgcgtctagcgtacggaagattgaggcaataacaggtctgtgatgccctt
agatgttctgggccgcacgcgcgctacactgatgcattcaacgagtttc-acttgatcgt
cctgggtcggaaggctcgggtaatcttttgaaagtgcatcgtgctggggatagatcattg
caattattgatc-ttcaacgaggaattccttgtaggc-gcaggtcatca-gcctgcgccg
aata-cgt-ccctgccctt-tgtacacaccgc-ccgtcgctcctaccgattgaatggtcc
gatgaaatgtccggattgcgg--ctggtgtgatggac-t---cgt-cca-gagc-ggtag
ccgtgagaagctcattaaatcttatcatttagaggaactactgggatgcagactatgt-c
attaaagaaacag-at-attctagctctattcagaatcactcctcaaccaggtgttgacc
ctattgaagca-tctgctgcaattgcaggtgaatcttcaacagctacttggacagttgta
tggac-tgatttg--ctaacagcttgtgacttatatagagcaaaagcatatcgagtagat
ccagttccaaatgttgca-gat-caata-ctttgcttacatagcttatgatattgattta
ttcgaagaaggttct-attgcgaacttgactgcttc-aattattggtaacgttttcggat
ttaaagctgttaaagcgcttcgttt-ag-aagatatgcgtatgccggtagcttacctaaa
aactttccaaggtcctgcgactggattgattgtagaacgtgagcgtatggataaa-ttcg
gtagacctttcttaggcgctacagtt--aaacctaaactaggcct-gtcgggtaaaaact
acggaagagt-tgtatatgaa-ggtctaaaaggtggtcttga---cttccttaaagatga
tgaaaacatcaattcacaaccatttatgcgttggagagaaagatttttatattcc-atgg
aaggtgt-aaataaagcat-ctgcttctgctggtgaaattaaaggtcattaccttaacgt
aacagctgc-gaccatggaagatatgtacgagagagcagaattctctaaagaggttggta
gtattatttgtatgatcgaccttgtaattggttatactgcgattcaaagtatggcaatct
gggctcgtaaacatgacatgattttacatttacatagagca-ggtaactctacttactct
cgtcaaaaaaatcatggtatgaatttccgagttatttgcaaatggatgcgtatggcaggt
gttgaccatattcacgcaggtacagttgtaggtaaactagaaggagatcctttaatgatt
aaaggattctataa-cactttacttgaaagtgaaacagatattaacctacctcaa-ggtc
-tattctttgctcaaaattgggcttccttacgtaaagttgtaccagtagcatctggtggt
atccat-gctggtcaaatgcaccaacttcttgattacttaggtgatgatgtagt--tctt
cagtttggtggtggtacaattggacatcctgatggtatccaagcaggtgcaactgcaaac
agagtagcattagagtcaatggttatggctagaaatgaaggtcgtaattatgtagcagaa
ggtccacaaattttaagagacgctgctaaaacttgtggacctctacaaacagctttagat
ttatggaaagatattagttttaactatacttccacagatacagctgatttc--gttgaga
ctccaacagcaaaca-----
>Pyropia_leucosticta              
aagccatgcatgtctaagtataaacac-----------ttttatact-cgtgaaactgcg
aatggctcattaaaacagttatagttcctttgggaaca-a--cactacttggataaccgt
agtaattctagagctaatacatgcctc-aacgcccgactc----acgaagggtggtattt
attggataaaaaaccat-cgtgct--------cttt------ccagagcgc-tttgagat
gattcacaataacttgtcggatcgcatggcc-tcgtgctggcgactcctcattcaaattt
ctgccctatcaactttcgatggtagagtattggtctaccatggtgtcgacgggtgacggg
gaattagggttcgattccggagagggagcctgagaaacggctaccacatccaa-ggaagg
cagcaggcgcgcaaattacccaatcccgactcggggaggtagtgacaaaaaataacaata
gggggcc-cttt-gggtcctctaattggaatgagaacaatttaaatcccttatcgaggat
ccattggagggcaagtctggtgccagcagccgcggtaattccagctccaatagcgtatat
taaag-ttgttgcagttaaaacgctcgtagtcggacctcggagcg--cccccacgggccg
ggctt-ttgccttg-ttgcca-gtggga-g-tttgt-ctcc---tcttgtcggga--cgc
ggtgtgtg-gggactttactg-tctct--gcgcgtt--tacctgcgggccgaccgtttac
tgtgaagaaagtaaagtgttcaaagcag-gccattgccttg-aatatgtgagcatggaat
aatagaataggacttg-ggctctattttgttggtttccagtgaccaagtaatgattaata
gggacggttgggggcattcgtatttcattgtcagaggtgaaattcttggattgatggaag
acgtacaactgcgaaagcatct-gccatggatgttttcattgatcaagaacgaaagttag
gggatcgaagacgatcagataccgtcgtagtcttaaccataaacgatgccgactggggat
tggcggggg----------cactattatatgac---tccgtcagcaccctgagggaaacc
aaagtctttgggttctggggggagtatggtcgcaaggctgaaacttaaaggaattgacgg
aagggcaccaccaggagtggagcctgcggcttaatttgactcaacacgggaaaacttacc
aggtccggac-agaagaatgattgacagac-tgaaagctctttcttgattttttg-gttg
gtggtgcatggccgttcttagttggtggagtgatttgtctggttaattccgttaacgaac
gagacctc-gtcctgctaaataggtgcgcgcatgccagcactgcgttcttaccttcttag
agggactatgcgcgtctagcgtatggaagattgaggcaataacaggtctgtgatgccctt
agatgttctgggccgcacgcgcgctacactgatgcactcaacgagtttc-acttgatagt
cctgggtcggaaggcccgggtaatcttttgaaagtgcatcgtgctggggatagatcattg
caattattgatc-ttcaacgaggaattccttgtaggc-gcaggtcatca-gcctgtgccg
aata-cgt-ccctgccctt-tgtacacaccgc-ccgtcgctcctaccgattgaatggtcc
gatgaaatgtccggatcgtgg--ctagtgtgatggac-t---cgt-cca-gagc-ggtag
ccgtgagaagctcattaaatcttatcatttagaggaactactgggacgctgactatgt-a
attaaagaaacag-at-attctagctctttttagaatcactcctcaaccaggcgttgacc
cgattgaagca-tctgctgcaattgcaggtgaatcttcaacagctacttggactgttgta
tggac-tgattta--ttaacagcttgtgacttatacagagcaaaagcatatcgagtagat
ccagttccaaatgtggca-gat-caata-ttttgcttacatagcttatgatattgattta
tttgaagaaggttcg-attgcgaacttaactgcttc-aattattggtaacgtttttgggt
ttaaagctgttaaagctcttcgttt-ag-aagatatgcgtatgccagtagcttatctaaa
aacgttccaaggtcctgcaactggattgattgtagaacgtgaacgtatggataag-ttcg
gtagacctttcttaggtgccacagtt--aaacctaaactaggttt-atctggcaaaaatt
acggaagagt-tgtatacgaa-ggcctaaaaggcggtcttga---tttccttaaagatga
cgagaatattaactcacaaccatttatgcgttggagagaaagatttttatattct-atgg
aaggtgt-aaataaagcat-ctgcttctgctggcgaaattaaaggtcattaccttaatgt
aacagctgc-gacaatggaagatatgtatgagagagccgaattctctaaagacgttggta
gtatcatttgtatgattgaccttgtgattggttatactgcgattcaaagtatggcaattt
gggctcgcaaacatgacatgattttacatttacatagagct-ggtaactcaacttactct
cgtcaaaaaaatcatggtatgaacttccgagttatttgcaaatggatgcgtatggctggg
gttgaccatattcacgcaggtacagttgtaggtaagctggaaggagatcctttaatgatt
aaaggcttctacaa-cactctacttgaaagcgacacagatatcaatctacctcaa-ggtc
-tgttctttgctcaaaattgggcttccctacgtaaagttgtaccagtagcatccggtggt
attcat-gctggtcaaatgcaccaacttcttgattacttaggtgatgatgtagt--tctt
cagtttggcggtggtacaattgggcatcctgatggtatccaagcaggtgcaacggctaac
agagtagcactagagtccatggttatggcaagaaatgaaggccgtaactatgtagcagaa
ggtccacaaatcttaagggatgctgctaagacttgtgggcctctacaaacagctttagat
ttatggaaagatattagttttaactatacttccacagatacagctgatttc--gttgaga
ctccaacagcaaacatctag
>Pyropia_moriensis                
------------tctaagtataaacac-----------ttttatact-cgtgaaactgcg
aatggctcattaaaacagttatagttcctttgggaaca-a--cactacttggataaccgt
agtaattctagagctaatacatgcctc-aacgcccgactt----acgaagggtggtattt
attggataaaaaaccat-cgtgct--------cttt------ccggagcgc-tttgagat
gattcacaataacttgtcggatcgcatggcc-tcgtgctggcgactcctcattcaaattt
ctgccctatcaactttcgatggtagagtattggtctaccatggtgtcgacgggtgacggg
gaattagggttcgattccggagagggagcctgagaaacggctaccacatccaa-ggaagg
cagcaggcgcgcaaattacccaatcccgactcggggaggtagtgacaaaaaataacaata
gggggcc-cttt-gggtcttctaattggaatgagaacaatttaaatcccttatcgaggat
ccattggagggcaagtctggtgccagcagccgcggtaattccagctccaatagcgtatat
taaag-ttgttgcagttaaaacgctcgtagtcggacctcggagcg--cccccacgggccg
ggctt-ttgccttg-ttgcca-gtggga-g-tttgt-ctcc---ttttgtcggga--cgc
ggtgtgtg-gggactttactg-tctct--gcacgtt--tacctgcgggccgaccgtttac
tgtgaagaaagtaaagtgttcaaagcag-gccaatgccttg-aatatgtgagcatggaat
aatagaataggacttg-ggctctattttgttggtttccagtgaccaagtaatgattaata
gggatggttgggggcattcgtatttcattgtcagaggtgaaattcttggattgatggaag
acgtacaactgcgaaagcatct-gccatggatgttttcattgatcaagaacgaaagttag
gggatcgaagacgatcagataccgtcgtagtcttaaccataaacgatgccgactggggat
tggcggggg----------cacttttatatgac---tccgtcagcaccctgagggaaacc
aaagtctttgggttctggggggagtatggtcgcaaggctgaaacttaaaggaattgacgg
aagggcaccaccaggagtggagcctgcggcttaatttgactcaacacgggaaaacttacc
aggtccggac-agaagaatgattgacagac-tgaaagctctttcttgattttttg-gttg
gtggtgcatggccgttcttagttggtggagtgatttgtctggttaattccgttaacgaac
gagacctc-gtcctgctaaataggtgcgcgcatgccagcactgcgttcttaccttcttag
agggactatgcgcgtctagcgtatggaagattgaggcaataacaggtctgtgatgccctt
agatgttctgggccgcacgcgcgctacactgatgcattcaacgagtttc-acttgatagt
cctgggtcggaaggcctgggtaatcttttgaaagtgcatcgtgctggggatagatcattg
caattattgatc-ttcaacgaggaattccttgtaggc-gcaggtcatcacgcctgccgcc
gtaa-tactccctgccctt-tgtacacaccgc-ccgtcgctcctaccgattgaatggtcc
gataaaatgtccggattggg---ctagtgtgatggac-t-----a-cca-gagcgggtag
ccggagaagcgtcattaaatcttatcatttagaggaa-----------------------
----------cag-at-attctagctctgttcagaatcactcctcaaccaggtgttgacc
ctattgaagca-tctgctgcaattgcaggcgaatcttcaacagctacttggacagttgta
tggac-tgatttg--ctaacagcttgtgacttatatagagcaaaagcatatcgagtagat
ccagttccaaatgttgca-gat-caata-ttttgcttacatagcttatgacattgattta
tttgaagaaggttcc-attgcgaacttaactgcttc-aattattggtaacgtttttggat
ttaaagctgttaaagctcttcgtct-ag-aagatatgcgtatgccagtagcttacctaaa
aactttccaaggtcctgcaactggattgattgtagaacgtgagcgtatggataaa-ttcg
gtagacctttcttaggtgctacagtt--aaacctaaactaggtct-ttcgggcaaaaact
acggaagagt-tgtatatgaa-ggtctaaaaggtggtcttga---cttccttaaagatga
tgagaacatcaactcacaaccatttatgcgttggagagaaagatttttatattcc-atgg
aaggtgt-aaataaagcat-ctgcttgtgctggtgaaattaaaggtcattaccttaacgt
aacagctgc-aactatggaagatatgtacgagagagcagaattctctaaagaggttggta
gtattatttgtatgatcgaccttgtaattggttatactgcgattcaaagtatggcaatct
gggctcgcaaacatgatatgattttacatttacatagagca-ggtaactctacttactct
cgtcaaaaaaatcatggtatgaacttccgagttatttgcaaatggatgcgtatggcaggt
gttgaccatattcacgcaggtacagttgtaggtaaacttgagggagatcctttaatgatt
aaaggattctataa-cactttacttcaaagtgacacagatattaacctacctcaa-ggtc
-tattctttgctcaaaattgggcttccctacgtaaagttgtaccagtagcatctggtggt
attcat-gcaggtcaaatgcaccaacttcttgattacttaggtgatgatgtagt--tctt
cagtttggtggtggtacaattggacatcctgatggtatccaagcaggtgcaactgccaat
agagtagcattagagtccatggttatggcaagaaatgaaggacgtaattatgtagcagaa
ggtccacaaattttaagagacgctgctaaaacttgtggacctctacaaacagctttagat
ttatggaaagatattagttttaactatacttccacagatacagctgatttc--gttgaga
ctcca---------------
>Pyropia_nereocystis              
aagccatgcatgtctaagtataaacca-----------ttttataca-cgtgagactgcg
aatggctctttaaaacagttatagttcctttgagaaca-c--tactacttggataaccgt
agtaattctagagctaatacatgcctc-aacgcccgactc----acgaagggtggtatct
attggataaaaaaccat-cgtgct--------cttt------ccggagcgc-cttgagat
gattcacaataactactcggatcgcatggcc-tcgtgctagcgactcctcattcaaattt
ctgccctatcaactttcgatggtagagtattggtctaccatggtgtcgacgggtgacggg
gaattagggttcgattccggagagggagcctgagaaacggctaccacatccaa-ggaagg
cagcaggcgcgcaaattacccaatcccgattcggggaggtagtgacaaaaaataacaata
gggggcc-cttt-gggtcttctaattggaatgagaacaatttaaatcccttatcgaggat
ccattggagggcaagtctggtgccagcagccgcggtaattccagctccaatagcgtatat
taaagtttgttgcagttaaaacgctcgtagtcggacctcggagcg-cccccagcgggccg
ggctt-ctgccttt-gtgccatgtggga-g-gtggt-ctcc---ttttgtcggagaccgc
ggtgtgtg-gggactttattg-gctct--gcacgtt--tacctgcgggccgaccgtttac
tgtgaagaaagtaaagtgttcaaagcag-gccattgccttg-aatatgtgagcatggaat
aatagaataggacttg-ggctctattttgttggtttccagtgaccaagtaatgattaata
ggggtggttgggggcattcgtatttcattgtcagaggtgaaattcttggattgatggaag
acgtacaactgcgaaagcatct-gccatggatgttttcattgatcaagaacgaaagttag
gggatcgaagacgatcagataccgtcgtagtcttaaccataaacgatgccgactggggat
tggcggggg----------ttcttaataacgac---tctgtcagcaccctgagggaaacc
aaagtctttgggttctggggggagtatggtcgcaaggctgaaacttaaaggaattgacgg
aagggcaccaccaggagtggagcctgcggcttaatttgactcaacacgggaaaacttacc
aggtccggac-agaagtatgattgacagac-tgaaagctctttcttgattttttg-gttg
gtggtgcatggccgttcttagttggtggagtgatttgtctggttaattccgttaacgaac
gagacctctgtcctgctaaataggtgcgcgcatgctagtattgcgttcttaccttcttag
agggactatgcgcgtctagcgtatggaagattgaggcaataacaggtctgtgatgccctt
agatgttctgggccgcacgcgcgctacactgatgcattcaacgagtttc-gcttgatagt
cctgggtcggaaggcccgggtaatcttttgaaagtgcatcgtgctggggatagatcattg
caattattgattttaaactgaggaattccttgtaggctgcaggtcatca-gcctgcgccg
aata-cgt-ccctgccctt-tgtacacaccgc-ccgtcgctcctaccgattgaatggtcc
gatgaaatgtccggatcgtgg--ctagtatgatggac-t---cgt-cca-gagt-gctag
acgtgagaagctcactaaatcttattact-------------gggatgctgactatgt-a
attaaagaaacag-at-attttagctctattcagaatcactcctcagccaggtgttgatc
ctattgaagca-tcagctgcaattgcaggtgaatcttcaacagctacttggacagttgta
tggac-tgattta--ttaacggcttgtgacttatatagagcaaaagcgtatcgagtagat
ccagttccaaatgttgca-gat-caata-ctttgcttacatcgcttatgatattgactta
tttgaagaaggttcc-attgcgaatttaactgcttc-aattattggtaacgtttttggat
ttaaagctgttaaagctcttcgtct-ag-aagatatgcgtatgccagtagcttacctgaa
aactttccaaggtcctgcaactggattgattgtagagcgtgagcgtatggataaa-tttg
gtagaccgttcctaggtgctacagtt--aaacctaaactaggtct-atctggtaaaaact
atggtagagt-agtatatgaa-ggtctaaaaggtggtcttga---cttccttaaagatga
tgaaaatattaactcacaaccatttatgcgttggagagaaagatttttatattcc-atgg
aaggtgt-aaataaagcat-ctgcatctgctggcgagattaaaggtcattaccttaacgt
aacagctgcagactatggaagatatgtacgaaagagcagaattctctaaagatgttggta
gtatcatttgtatgatcgaccttgtaattggttatactgcaattcaaagtatggcaatct
gggctcgtaagcatgatatgattttacatttgcatagagca-ggtaactctacctattct
cgtcaaaaaaatcatggtatgaacttccgagttatttgcaaatggatgcgtatggcaggt
gttgaccatattcacgcaggcacagttgtaggtaaacttgaaggagatcctttaatgatt
aaaggtttctacaa-cactttacttgaaagtgacacagatatcaatctacctcaa-ggtt
-tattctttgctcaaaactgggcttccctacgtaaagttgtaccagtagcatctggtggt
attcat-gctggtcaaatgcaccaacttcttgattacttaggcgatgatgtagt--tctt
cagtttggtggtggtacaattggacatcctgatggtatccaagcaggtgctactgcaaac
agagtagcgttagagtctatggttatggcaagaaatgaaggccgtaattatgtagcagaa
ggtccacaaatcttaagagacgctgctaaaacttgtggacctctacaaacagctttagat
ttatggaaagacattagtttcaactacacttccacagatacagctgatttc---------
--------------------
>Pyropia_onoi                     
------tgcatgtctaagtataaacac-----------ttttatact-agtgaaactgcg
aatggctcattaaaacagttatagttcctttgggaaca-a--cactacttggataaccgt
agtaattctagagctaatacatgcctc-aacgcccgactc----acgaagggtggtattt
attggataaaaaaccat-cgcgct--------cttt------ccagagcgc-tttgagat
gattcacaataacttgtcggatcgcatggcc-tcgtgctggcgactcctcattcaaattt
ctgccctatcaactttcgatggtagagtattggtctaccatggtgtcgacgggtgacggg
gaattagggttcgattccggagagggagcctgagaaacggctaccacatccaa-ggaagg
cagcaggcgcgcaaattacccaatcccgactcggggaggtagtgacaaaaaataacaata
gggggcc-catt-gggtcttctaattggaatgagaacaatttaaaccccttatcgaggat
ccattggagggcaagtctggtgccagcagccgcggtaattccagctccaatagcgtatat
taaag-ttgttgcagttaaaacgctcgtagtcggacctcggagcg--cccccacgggcca
ggtta-tttccctt-gtgcct-gtggga-g-tctgt-ctcc---ttttgtcggga--cgc
ggtgtgtg-ggggctttactg-tctct--gcgcgtt--tacctgcgggccgaccgtttac
tgtgaagaaagtaaagtgttcaaagcag-gctaacgccttg-aatatgtgagcatggaat
aatagaataggacttg-gtctctattttgttggtttccagtgaccaagtaatgattaata
gggatggttgggggcattcgtatttcattgtcagaggtgaaattcttggattgatggaag
acgtacaactgcgaaagcatct-gccatggatgttttcattgatcaagaacgaaagttag
gggatcgaagacgatcagataccgtcgtagtcttaaccataaacgatgccgactggggat
tggcggggg----------aactatttaatgac---tccgtcagcaccctgagggaaacc
aaagtctttgggttctggggggagtatggtcgcaaggctgaaacttaaaggaattgacgg
aagggcaccaccaggagtggagcctgcggcttaatttgactcaacacgggaaaacttacc
aggtccggac-agaagaatgattgacagac-tgaaagctctttcttgattttttg-gttg
gtggtgcatggccgttcttagttggtggagtgatttgtctggttaattccgttaacgaac
gagacctc-gtcctgctaaataggtgtgcgcatgccagcactgcgtttttaccttcttag
agggactatgcgcgtctagcgtatggaagattgaggcaataacaggtctgtgatgccctt
agatgttctgggccgcacgcgtgctacactgatgcattcaacgagtttc-gcttgatcgt
cctgggtcgaaaggcctgggtaatcttttgaaagtgcatcgtgctggggatagatcattg
caattattgatc-ttcaacgaggaattccttgtaggc-gcaggtcatca-gcctgcgccg
aataccgt-ccctgccctt-tgtacacaccgc-ccgtcgctcctaccgattgaatggtcc
gatgaaatgtccggatcgcgg--ctaaggtgatggac-ct--cgt-cca-gagc-ggtgg
ccgtgagaagctcattaaatcttaccatttagaggaa-----------------------
------gaaacag-at-attctagctctgttcagaatcactcctcaaccaggtgttgacc
ctattgaggca-tctgcagcaattgcaggtgaatcttcaacagctacttggacagttgta
tggac-tgatttg--ctaacagcttgcgacttatatagagcaaaagcatatcgagtggat
ccagtcccaaatgtggca-gat-caata-ttttgcttatatcgcttatgatattgattta
tttgaagaaggttcc-attgcgaacttgactgcttc-aatcattggtaacgtttttggat
ttaaagctgttaaagctctaagatt-ag-aagatatgcgtatgccagtagcttacctaaa
aactttccaaggtcctgcaactggattgattgtagagcgtgagcgtatggacaaa-ttcg
gtagacctttcctaggtgctacagtt--aaacctaagctaggtct-ttctggtaaaaact
acggaagagt-tgtatatgaa-ggcctaaaaggtggtcttga---ttttcttaaagatga
tgaaaatattaactcacaaccatttatgcgttggagagaaagatttttatattcg-atgg
aaggtgt-aaacaaagctt-ctgcttctgctggtgaaattaaaggtcactaccttaacgt
aacagctgc-gactatggaagatatgtacgagagagcagaattctccaaagatgttggta
gtattatatgcatgattgaccttgtaattggttatactgcaattcaaagcatggcaattt
gggctcgtaagcatgatatgattttacacttacacagagca-ggtaactctacttactct
cgtcaaaaaaatcatggtatgaacttccgagttatttgtaaatggatgcgtatggcaggt
gttgaccatattcacgcaggtacagttgtaggtaaactggaaggagatcctttaatgatt
aaaggtttctacaa-tactttacttgaaagtgacacagatattaatctacctcaa-ggtc
-tattctttgctcaaaattgggcctccctacgtaaagttgtcccagtagcttctggtggt
attcat-gctggtcaaatgcaccaacttcttgattatttaggtgatgatgtagt--tctt
cagtttggtggtggtacaatcggacatcctgatggtatccaagcaggtgcaacagcaaat
agagtagcgttagagtctatggttatggccagaaatgaaggtcgtaattatgtagcagaa
ggtccgcaaatcttaagagacgctgctaaaacttgtgggcctctacaaacagctttagat
ttatggaaagatattagttttaactatacttccacagatacagctgatttc--gttgaga
ctccaacagcaaacatc---
>Pyropia_pendula                  
aagccatgcatgtctaagtataaacac-----------ttttataca-cgtgaaactgcg
aatggctcattaaaacagttatagttcctttgagaatc-t--tactacttggataaccgt
agtaattctagagctaatacatgcctg-aacgcccgactc----acggagggtggtattt
attggataaaaaaccat-cgtgct--------caac--------cgagcgc-tttgagat
gattcacaataacttgtcggatcgcatggcc-tcgtgccggcgactgctcattcaaattt
ctgccctatcaactttcgatggtagagtattggtctaccatggtgtcgacgggtgacggg
gaattagggttcgattccggagagggagcctgagaaacggctaccacatccaa-ggaagg
cagcaggcgcgcaaattacccaatcccgattcggggaggtagtgacaaaaaataacaata
gggggcc-cttt-gggtcttctaattggaatgagaacaatttaaatccgttatcgaggat
ccattggagggcaagtctggtgccagcagccgcggtaattccagctccaatagcgtatat
taaag-ttgttgcagttaaaacgctcgtagtcgaacctcggagcg--cctccacgcgctg
ggtct-atgccctc-atgcgt-gtggggag-tttgt-ctcc---ttttgtcggga--cgc
ggtgcgtgaggaccttgattg-gttca--gcgcatt-ctacctgcgggccgaccgtttac
tgtgaagaaagtaaggtgttcaaagcag-gccaatgccttg-aatatgtgagcatggaat
aatagaataggacttg-ggctctattttgttggtttccagtgaccaagtaatgattaata
gggacagttgggggcatttgtatttcattgtcagaggtgaaattcttggattgatggaag
acaaacaactgcgaaagcatct-gccatggatgttttcattgatcaagaacgaaagttag
gggatcgaagacgatcagataccgtcgtagtcttaaccataaacgatgccgactggggat
tggcggggc----------tacacttacaggtc---cacgtcagcaccctgagggaaacc
aaagtctttgggttctggggggagtatggtcgcaaggctgaaacttaaaggaattgacgg
aagggcaccaccaggagtggagcctgcggcttaaattgactcaacacgggaaaacttacc
aggtccggac-agaagtatgattgacagac-tgaaagctctttcttgattttttg-gttg
gtggtgcatggccgttcttagttggtggagtgatttgtctggttaattccgttaacgaac
gagacctc-gtcctactaaataggtgcgcgcatgccagcactgcgttcttaccttcttag
agggactatgcgcgtctagcgtatggaagattgaggcaataacaggtctgtgatgccctt
agatgttctgggccgcacgcgcgctacactgatgcattcaacgagtttc-acttgacagt
cctgggtcgaaaggctcgggtaaccttttgaaagtgcatcgtgctggggatagatcattg
caattattgatc-ttgaacgaggaattccttgtaggc-gcaggtcatca-gcctgcgccg
aata-cgt-ccctgccctt-tgtacacaccgc-ccgtcgctcctaccgattgaatggtcc
gatgaaatgtttggatcgcgg--ctgttgtgatggac-t---cgt-cca-gagt-aatag
ccgtgaaaagctcattaaatcttatcatttagaggaa-----------------------
-----agatacag-at-gttttagctctttttagaatcactcctcagccgggtgttgatc
ctattgaagca-tctgctgcaattgcaggtgagtcttcaacagctacttggacagttgtt
tggac-tgatttg--ctaacagcttgtgacctatatagagcaaaagcgtatagagtagat
cccgttccaaacgttgca-gat-caata-ctttgcttatattgcttatgatattgactta
tttgaagaaggttca-attgcaaacttaactgcttc-aattattggtaacgtttttggat
ttaaggctgttaaagctcttcgtct-ag-aagatatgcgtatgccagtagcttacctaaa
aactttccaaggtcctgcaactggattgattgtagaacgtgagcgtatggacaaa-tttg
gtagacctttcttaggtgcaacagtt--aaacctaaactaggtct-gtctggtaaaaatt
atggaagagt-agtatacgaa-ggtctaaaaggtggtctaga---cttccttaaagatga
cgaaaatattaactcacaaccatttatgcgttggagagaaagatatttatattcc-atgg
aaggtgt-aaataaagcat-ctgcttctgctggtgaaattaaaggtcactaccttaacgt
aacagctgc-aactatggaagatatgtacgaaagagctgaattctccaaagatgttggga
gtatcatttgtatgatcgaccttgtaattggttatactgctattcaaagtatggcaatat
gggctcgtaaacatgatatgattttacacctacacagagca-ggtaattctacttactcc
cgtcaaaaaaatcatggtatgaacttccgagttatttgcaaatggatgcgtatggcaggt
gttgaccatattcacgcaggtacagttgtaggtaaacttgaaggagatcctttaatgatt
aaaggtttctacaa-tactttacttgaaagtgaaacagacattaatttacctcaa-ggtt
-tattctttgctcaaaactgggcatctctacgtaaagttgttcccgtagcatctggtggt
attcat-gctggtcaaatgcatcaacttcttgattatttaggcgacgatgtagt--tctt
cagtttggtggtggtacaattggacatcctgatggtatccaagcaggtgcaactgctaat
agagtagcattagagtcaatggttatggcaagaaatgaaggtcgcaattatgtagcagaa
ggtccacaaattttaagagacgctgctaaaacttgtggacctctacaaacagctttagac
ctatggaaagatatcagttttaactatacttccacagatacagctgatttc--gttgaga
ctccaacagcaaacatctag
>Pyropia_perforata                
aagccatgcatgtctaagtataaacac-----------ttttataca-cgtgaaactgcg
aatggctcattaaaacagttatagttcctttgagaatc-t--tactacttggataaccgt
agtaattctagagctaatacatgcctc-aacgcccgactc----acgaagggtggtattt
attggataaaaaaccat-cgtgtt--------ccct------tgggagcac-tttgagat
gattcacaataacttgtcggatcgcatggcc-tcgtgctggcgactcctcattcaaattt
ctgccctatcaactttcgatggtagagtattggtctaccatggtgtcgacgggtaacggg
gaattagggttcgattccggagagggagcctgagaaacggctaccacatccaa-ggaagg
cagcaggcgcgcaaattacccaatcccgactcggggaggtagtgacaaaaaataacaata
gggggcc-cttt-gggtcttctaattggaatgagaacaatttaaatcccttatcgaggat
ccattggagggcaagtctggtgccagcagccgcggtaattccagctccaatagcgtatat
taaag-ttgttgcagttaaaacgctcgtagtcggacctcggagcg--cccctacaggccg
ggctt-ttgccttt-gtgctg-gtggga-g-gttgt-ctcc---ttttgtcggga--cgc
ggtgtgtacgggcctttactg-gttcg--tcacgttaatacctgcgggccgaccgtttac
tgtgaagaaagtaaagtgttcaaagcag-gccaatgccttg-aatatgtgagcatggaat
aatagaataggacttg-ggctctattttgttggtttccagtgaccaagtaatgattaata
gggatggttgggggcattcgtatttcattgtcagaggtgaaattcttggattgatggaag
acgtacaactgcgaaagcatct-gccatggatgttttcattgatcaagaacgaaagttag
gggatcgaagacgatcagataccgtcgtagtcttacccataaacgatgccgactggggat
tggcggggc----------ttctaatttatgtc---cacgtcagcaccctgagggaaacc
aaagtctttgggttctggggggagtatggtcgcaaggctgaaacttaaaggaattgacgg
aagggcaccaccaggagtggagcctgcggcttaatttgactcaacacgggaaaacttacc
aggtccggac-agaagtatgattgacagac-tgaaagctctttcttgattttttg-gttg
gtggtgcatggccgttcttagttggtggagtgatttgtctggttaattccgttaacgaac
gagacctc-gtcctgctaaataggtgcgcgcatgccagcactgcgttcttaccttcttag
agggactatgcgcgtctagcgtatggaagattgaggcaataacaggtctgtgatgccctt
agatgttctgggccgcacgcgcgctacactgatgcattcaacgagtttc-acttgatagt
ccttggtcggaaggcctgggtaatcttttgaaagtgcatcgtgctggggatagatcattg
caatttttgatc-tttaacgaggaattccttgtaggc-gcaggtcatca-gcctgcgccg
aata-cgt-ccctgccctt-tgtacacaccgc-ccgtcgctcctaccgattgaatggtcc
gatgaaatgtccggattgcgg--ctgctgtgatggac-c---agt-cca-gagt-ggtag
ccgtgagaagctcattaaatcttatcatttagaggaat---------------------a
ataaaagacacagtat-gttttagctctgtttagaatcactcctcagccaggcgtagatc
ctattgaagca-tctgctgcaattgcaggtgagtcttcaacagctacttggacagttgta
tggac-tgatttg--ctaacagcttgtgatttatatagagcaaaagcgtatagagtagat
ccagttccgaacgttgca-gat-caata-ctttgcttatattgcttacgatattgattta
tttgaagaaggttcc-attgcaaacttaactgcctc-aattattgggaatgttttcggat
tcaaagcagttaaagctcttcgttt-ag-aagatatgcgtatgccggtagcttacctaaa
aactttccaggggccagcaactggactgattgtagaacgtgagcgtatggataaa-tttg
gcagacctttcttaggtgcaacagtt--aagcctaaactaggcct-atctggcaagaatt
acggaagagt-agtatatgaa-ggtttgaaaggtggtcttga---cttccttaaagatga
tgaaaatattaactcacaaccattcatgcgttggagagaaagatttctatattcc-atgg
aaggtgt-caataaagcat-ctgcatctgctggtgagattaaaggtcattatcttaatgt
cacagctgc-gactatggaagatatgtatgaaagagcagaattttccaaagaggttggta
gtatcatttgtatgatcgaccttgtaattggttataccgctattcaaagcatggcaatat
gggctcgtaaacatgatatgattttacatttgcatagagca-ggtaactctacttactct
cgccaaaaaaatcatggtatgaatttccgagttatttgtaaatggatgcgtatggctggt
gttgatcatattcatgcaggtacagtagtaggtaaacttgaaggagatcctttaatgatt
aaaggtttctataa-cactttacttgaaagtgaaacagatattaatctacctcaa-ggtt
-tattcttcgctcaaaactgggcttctctacgtaaagttgtaccagtagcttctggtggt
attcat-gctggtcaaatgcaccaacttcttgattacttaggtgatgacgtagt--tctt
caatttggtggtggtacaattggacatcctgatggtatccaagcaggtgcaacagcaaat
agagttgcattagagtccatggttatggcaagaaatgaaggtcgtaactatgtagcagaa
ggtcctcaaatcttaagagacgctgctaaaacttgtggacctctgcaaacagctttagac
ttgtggaaagatattagttttaactatacttccacagatacagctgatttc--gttgaga
ctccaacagcaaacatc---
>Pyropia_pseudolanceolata         
------------------------------------------------------------
------------------------------------------------------------
------------------------------------------------------------
------------------------------------------------------------
------------------------------------------------------------
------------------------------------------------------------
------------------------------------------------------------
---------------------aatcccgattcggggaggtagtgacaaaaaataacaata
gggggcc-cttt-gggtcttctaattggaatgagaacaatttaaatcccttatcgaggat
ccattggagggcaagtctggta--------------------------------------
------------------------------------------------------------
----------------------------------gt-ctcc---ttttgtcggga--cgc
ggtgtgtg-gggtctttattg-attct--gcgcgtt--tacctgcgggccgaccgtttac
tgtgaagaaagtaaagtgttcaaagcag-gccaatgccttg-aatatgtgagcatggaat
aatagaataggacttg-ggctctattttgttggtttccagtgaccaagtaatgattaata
gggatggttgggggcattcgtatttcattgtcagaggtgaaattcttggattgatggaag
acgaacaactgcgaaagcatct-gccatggatgttttcgttgatcaagaacgaaagttag
gggatcgaagacgatcagataccgtcgtagtcttaaccataaacgatgccgactggggat
tggcggggg----------cactattaaatgac---ttcgtcagcaccctgagggaaacc
aaagtctttgggttctggggggagtatggtcgcaaggctgaaacttaaaggaattgacgg
aagggcaccaccaggagtggagcctgcggcttaatttgactcaacacgggaaaacttacc
aggtccggac-agaagtatgattgacagac-tgaaagctctttcttgattttttg-gttg
gtggtgcatggccgttcttagttggtggagtgatttgtctggttaattccgttaacgaac
gagacctc-gtcctgctaaataggtgcgcgcatgctagcactgcgttc-taccttcttag
agggactatgcgcgtctagcgtatggaagattgaggcaataacaggtctgtgatgccctt
agatgttctgggccgcacgcgcgctacactgatgcattcaacgagtttc-acttgatagc
cctgggtcggaaggcctgggtaatcttttgaaagtgcatcgtgctggggatagatcattg
caatttttgatc-ttaaacgaggaattccttgtaggc-gcaggtcatca-gcctgcgccg
aata-cgt-ccctgccctt-tgtacacaccgc-ccgtcgctcctaccgattgaatggtcc
gatgaaatgtccggatcgcgg--ctagtgtgatggat-c---gat-tcc-ggag-aggga
gcctgagaaaat------------------------------------------------
----aagaaacag-at-attttagctctgttcagaatcactcctcagccaggtgttgacc
ctattgaagca-tcagctgcaattgcaggtgaatcttcaacagctacttggacagttgta
tggac-tgatttg--ctaacagcttgtgacttatatagagcaaaagcgtacagagtagat
ccagttccaaatgttgca-gat-caata-ttttgcttacatcgcttacgatattgattta
tttgaagaaggttcc-attgcgaacttaactgcttc-aattattggtaacgtttttggat
ttaaagctgttaaagctcttcgtct-ag-aagatatgcgtatgccagtagcttaccttaa
aactttccaaggtcctgcaactggactgattgtagaacgtgagcgtatggataaa-tttg
gtagacctttcctaggtgctacagtt--aaacctaaactaggtct-atctggtaaaaact
atggacgagt-agtatatgaa-ggtctaaaaggtggtcttga---cttccttaaagatga
tgaaaatattaactcacaaccatttatgcgttggagagaaagatttttatattcc-atgg
aaggtgt-aaataaagcat-ctgcatctgctggtgaaattaaaggtcattaccttaacgt
aacagctgc-gactatggaagatatgtacgaaagagcagaattttccaaagatgttggta
gtatcatttgcatgatcgaccttgtaattggttatactgcgattcaaagtatggcaatct
gggctcgtaagcatgatatgattttacatttacatagagca-ggtaactctacttactct
cgtcaaaaaaatcatggtatgaacttccgagttatttgcaaatggatgcgtatggcaggt
gttgaccatattcacgcaggtacggttgtaggtaaacttgaaggagatcctttaatgatt
aaaggtttctacaa-cactttacttgaaagtgaaacagatatcaatctacctcaa-ggtc
-tattctttgctcaaaactgggcttccctacgtaaagttgtaccagtagcatctggtggt
attcat-gctggtcaaatgcaccaacttcttgattacttaggcgatgacgtagt--tctt
cagtttggtggtggtacaattggacatcctgatggtatccaagcaggtgcaactgcaaac
agagtagcattagagtccatggttatggcaagaaatgaaggccgcaattatgtagcagaa
ggtccacaaatcttaagagacgctgcaaaaacttgtggacctctacaaacagctttagat
ttatggaaagatattagttttaactacacttccacagatacagctgatttc--gttgaga
ctccaacagcaaacatctag
>Pyropia_pseudolinearis_Japan     
aagccatgcatgtctaagtataaacac-----------ttttataca-cgtgaaactgcg
aatggctcattaaaacagttatagttcctttgagaaca-c--tactacttggataaccgt
agtaattctagagctaatacatgcctc-aacgcccgactc----acgaagggtggtattt
attggataaaaaaccat-cgtgct--------cctt------ccagagcgc-tttgagat
gattcacaataacttgtcggatcgcatggcc-tcgtgctggcgactcctcattcaaattt
ctgccctatcaactttcgatggtagagtattggtctaccatggtgtcgacgggtgacggg
gaattagggttcgattccggagagggagcctgagaaacggctaccacatccca-ggaagg
cagcaggcgcgcaaattacccaatcccgattcggggaggtagtgacaaaaaataacaata
gggggcc-cttt-gggtcttctaattggaatgagaacaatttaaatctcttatcgagtat
cc---------------------------------taattccagctccaatagcgtatat
taaag-ttgttgcagttaaaacgctcgtagtcggacctcggagcg--cccccacgggccg
ggctt-ttgccttt-gtgcca-gtggga-g-tttgt-ctcc---ttttgtcggga--cgc
ggtgtgtg-gggtcttcattg-gctct--gcgcgtt--tacctgcgggccggccgtttac
tgtgaagaaagtaaagtgttcaaagcag-gccaatgccttg-aatatgtgagcatggaat
aatagaataggacttg-ggctctattttgttggtttccagtgaccaagtaatgattaata
gggatggttgggggcattcgtatttcattgtcagaggtgaaattcttggattgatggaag
acgtacaactgcgaaagcatct-gccatggatgttttcattgatcaagaacgaaagttag
gggatcgaagacgatcagataccgtcgtagtcttaaccataaacgatgccgactggggat
tggcggggg----------cactatttaatgac---tccgtcagcaccctgagggaaacc
aaagtctttgggttctggggggagtatggtcgcaaggctgaaacttaaaggaattgacgg
aagggcaccaccaggagtggagcttgcggcttaatttgactcaacacgggaaaacttacc
aggtccggac-agaagtatgattgacagac-tgaaagctctttcttgattttttg-gtgg
gtggtgcatggccgttcttagttggtggagtgatttgtctggttaattccgttaacgaac
gagacctc-gtcctgctaaataggtgcgcgcatgctagcactgcgttcttaccttcttag
agggactatgcgcgtctagcgtatggaagattgaggcaataacaggtctgtgatgccctt
agatgttctgggccgcacgcgcgctacactgatgcattcaacgagtttc-acttgatagt
cctgggtcggaaggcctgggtaatcttttgaaagtgcatcgtgctggggatagatcattg
caattattgatc-ttaaacgaggaattccttgtaggc-gcaggtcatca-gcctgcgccg
aata-cgt-ccctgccctt-tgtacacaccgc-ccgtcgctcctaccgattgaatggtcc
gatgaaatgtccggatcgcgg--ctggtgtgatggac-t---cgt-cca-gagc-ggtag
ccgtgagaagctcattaaatcttatcatttagaggaattactgggatgctgactatgt-a
attaaagaaacag-at-attttagctctgttcagaattactcctcagccaggtgttgacc
ctattgaagca-tctgctgcaattgctggtgaatcttcaacagctacttggacagttgta
tggac-tgatttg--ctaacagcttgtgacctatacagagcaaaagcatatcgagttgac
ccagttccaaatgttgca-gat-caata-ttttgcttacatcgcttacgatattgattta
tttgaagaaggttcc-attgcgaacttaactgcttc-aatcattggtaacgtttttggat
ttaaagctgttaaagctcttcgttt-ag-aagatatgcgtatgccagtagcttacctaaa
aactttccaaggtcctgcaactggattgattgtagaacgtgagcgtatggataaa-tttg
gtagacctttcctaggtgctacagtt--aaacctaaactaggtct-atctggtaaaaact
atggaagagt-agtatatgaa-ggtctaaaaggtggtcttga---cttccttaaagatga
tgaaaatattaactcacaaccatttatgcgttggagagaaagatttttatattcc-atgg
aaggtgt-aaataaagcat-cggcttctgctggagaaattaaaggtcattaccttaacgt
aacagctgc-gactatggaagatatgtacgagagagcagaattctccaaagaggttggta
gcatcatttgtatgattgaccttgtaattggttatactgcgattcaaagtatggcaatct
gggctcgtaagcatgatatgattttacatttacacagagca-ggtaactctacttactct
cgtcaaaaaaatcatggtatgaacttccgagttatttgcaaatggatgcgtatggcaggt
gttgaccatattcacgcaggtacagttgtaggtaaacttgagggagatcctttaatgatt
aaaggtttctataa-cactttacttgaaagtgatacagatattaacctacctcaa-ggtc
-tattctttgctcaaaactgggcttccctacgtaaagttgtaccagtagcatctggtggt
attcat-gctggtcaaatgcaccaacttcttgattacctaggcgatgatgtagt--tctt
cagtttggtggtggtacaattggacatcctgatggtatccaagctggtgcaactgcaaac
agagtagcattagagtccatggttatggcaagaaatgaaggtcgcaattatgtagcagaa
ggtccacaaatcttaagagacgctgctaaaacttgtggacctctacaaacagctttagat
ttatggaaagatattagttttaactatacttccacagatacagctgatttc--gttgaga
ctccaacagcaaacatctag
>Pyropia_pseudolinearis_Korea     
aagccatgcatgtctaagtataaacac-----------tcttatact-cgtgaaactgcg
aatggctcattaaaacagttatagttcctttgagaacg-t--tactacttggatatccgt
agtaatcctagagctaatacatgcata-cacgcccgactc----tggaagggtggtattt
attggataaaaaacctc-cgtgct--------ccta------ccagagcgc-tttgagat
gattcataataacttgtcggatcgcatggcc-tcgtgctggcgacgtctcattcaaattt
ctgccctatcaactttcgatggtagaatatgggtctaccatggtatcgacgggtgacggg
gaattagggttcgattccggagagggagcctgagaaacggctaccacatccaa-ggaagg
cagcaggcgcgcaaattacccaatcccgattcggggaggtagtgacaaaaaataacaata
gggggcc-cttt-gggtcttctaattggaatgtgaacaatttaaaccccttatcgaggat
ccattggagggcaagtctggtgccagcagccgcggtaattccagctccaatagcgtatat
taaag-ttgttgcagttaaaacgctcgtagtcggacctcggagcg--cccccatgggccg
ggct--ctgccctt-gtgcta-gtggga-g-tttgt-ctct---ttttgtcggga--cgc
ggtgtgtg-gggcctttactg-gttcc--gcgcgtt--tacctgcgggccggccgtttac
tgtgagtaaagtaaagtgttcaaagcag-gccaacgccttg-aatatgtgagcatggaat
aatagaataggacttg-ggctctattttgttggtttccagtgaccaagtaatgattaata
gggatggttgggggcattcgtatttcattgtcagaggtgaaattcttggattgatggaag
acgaacaactgcgaaagcatct-gccatggatgttttcattgatcaagaacgaaagttag
gggatcgaagacgatcagataccgtcgtagtcttgaccataaacgatgccgactggggat
tggcggggg----------cactattacatgac---cacgtcagcaccctgagggaaacc
aaagtctttgggttctggggggagtatggtcgcaaggctgaaacttaaaggaattgacgg
aagggcaccaccaggagtggagcctgcggcttaatttgactcaacacgggaaaacttacc
aggtccggac-agaataatgattgacagac-tgaaagctctttcttgattttttg-gttg
gtggtgcatggccgttcttagttggtggagtgatttgtctggttaattccgttaacgaac
gagacctc-gtcctgctaaataggtgcgcgcatgcttgcactgtgttcttaccttcttag
agggactgtgcgcgtctagcgtacggaagattgaggcaataacaggtctgtgatgccctt
agatgttctgggccgcacgcgcgctacactgatgctctcaacgagtttc-acctgatcgt
cctgggtcggaaggctcgggtaatcttttgaaagggcatcgtgatggggatagatcattg
caatttttgatc-ttgaacgaggaattccttgtaggc-gcaggtcatca-ccctgcgccg
aata-cgt-ccctgccctt-tgtacacaccgc-ccgtcgctcctaccgattgaatggtcc
gatgaaatgtccggattgcgg--gtgaagtgatggac-t---cgt-cca-gaac-gggaa
ccgtgagaagctcattaaatcttatcatttagaggaattactgggatgctgactatgt-a
attaaagaaacag-at-attctagctctgttcagaattactcctcagccaggtgttgacc
ctattgaagca-tctgctgcaattgcgggtgaatcttcaacagctacttggacagttgta
tggac-tgatttg--ctaacagcttgtgacctatacagagcaaaagcatatcgagttgat
ccagttccaaatgttgca-gat-caata-ttttgcttacattgcttatgatattgattta
tttgaagaaggttcc-attgcgaacttaactgcttc-aatcattggtaacgtttttggat
ttaaagctgttaaagctcttcgttt-ag-aagatatgcgtatgccagtagcttacctaaa
aactttccaaggtcctgcaactggattgattgtagaacgtgagcgtatggataaa-tttg
gtagacctttcctaggtgctacagtt--aaacctaaactaggtct-atctggtaaaaact
atggaagagt-agtatatgag-ggtttaaaaggtggtcttga---cttccttaaagatga
tgaaaatatcaactcacaaccatttatgcgttggagagaaagattcttatattcc-atgg
aaggtgt-aaataaagcat-ctgcttctgctggagaaattaaaggtcattaccttaacgt
aacagctgc-gactatggaagatatgtacgagagagcagaattctccaaagatgttggta
gcatcatttgtatgattgaccttgtaattggttatactgcgattcaaagtatggcaatct
gggctcgtaagcatgatatgattttacatttacacagagca-ggtaactctacttactct
cgtcaaaaaaatcatggtatgaacttcagagttatttgcaaatggatgcgtatggcaggt
gttgaccatattcacgcaggtacagttgtaggtaaacttgagggagatcctttaatgatt
aaaggtttctataa-cactttacttgaaagtgagacagacattaatctacctcaa-ggtc
-tattctttgctcaaaactgggcttccctacgtaaagttgtaccagtagcatctggtggt
attcac-gctggtcaaatgcaccaacttcttgattacctaggcgatgatgtagt--tctt
cagtttggtggtggtacaattggacatcctgatggtatccaagctggtgcaactgcaaac
agagtagcattagagtccatggttatggcaagaaatgagggtcgcaattatgtagcagaa
ggtccacaaatcttaagagacgctgctaaaacttgtggacctctacaaacagctttagat
ttatggaaagatattagttttaactatacttccacagatacagctgatttc--gttgaga
ctccaacagcaaacatctag
>Pyropia_pulchella                
---ccatgcatgtctaagtataaacac-----------ttttatact-cgtgaaactgcg
aatggctcattaaaacagttatagttcctttgggaacc-a--cactacttggataaccgt
agtaattctagagctaatacatgcctc-aacgcccgactc----acgaagggtggtattt
attggataaaaaaccat-cgcgct--------cctt------ccggagcgc-tttgcgat
gattcacaataacttgtcggatcgcatggcc-tcgtgctggcgactccccattcaaattt
ctgccctatcaactttcgatggtagagtattggtctaccatggtgtcgacgggtgacggg
gaattagggttcgattccggagagggagcctgagaaacggctaccacatccaa-ggaagg
cagcaggcgcgcaaattacccaatcccgactcggggaggtagtgacaaaaaataacaata
gggggcc-tttt-aggccttctaattggaatgagaacaatttaaatcccttatcgaggat
cc----------------------------------------------------------
------------------------------------------------------------
------------------------------------------------------------
------------------------------------------------------------
------------------------------------------------------------
------------------------------------------------------------
---------------------------------------------------tgatggaag
acgtacaactgcgaaagcatct-gccatggatgttttcattgatcaagaacgaaagttag
gggatcgaagacgatcagataccgtcgtagtcttaaccataaacgatgccgactggggat
tggcggggg----------cacttgtatatgac---tccgtcagcaccctgagggaaacc
aaagtctttgggttctggggggagtatggtcgcaaggctgaaacttaaaggaattgacgg
aagggcaccaccaggagtggagcctgcggcttaatttgactcaacacgggaaaacttacc
aggtccggac-agaagaatgattgacagac-tgaaagctctttcttgattttttg-gttg
gtggtgcatggccgttcttagttggtggagtgatttgtctggttaattccgttaacgaac
gagacctc-gtcctgctaaataggtgcgcgcatgccagaactgcgttcttaccttcttag
agggactgtgcgcgtctagcgtacggaagattgaggcaataacaggtctgtgatgccctt
agatgttctgggccgcacgcgcgctacactgatgcattcaacgagtttc-acttgatcgt
cctgggtcggaaggctcgggtaatcttttgaaagtgcatcgtgctggggatagatcattg
caattattgatc-ttcaacgaggaattccttgtaggc-gcaggtcatca-gcctgcgccg
aata-cgt-ccctgccctt-tgtacacaccgc-ccgtcgctcctaccgattgaatggtcc
gatgaaatgtccggattgcgg--ctggtgtgatggac-t---agt-cca-gagc-ggcag
ccgtgagaagctcattaaatcttatcatttagagg-------------------------
-----------ag-at-attctagctctattcagaatcactcctcaaccaggtgttgacc
ctattgaagca-tctgctgcaattgcaggtgaatcttcaacagctacttggacagttgta
tggac-tgatttg--ctaacagcttgtgatttatatagagcaaaagcatatagagtagat
ccagttccaaatgttgca-gat-caata-ctttgcttacatagcttatgatattgattta
ttcgaagaaggttct-attgcaaacttgaccgcttc-aattattggtaacgttttcggat
ttaaagctgttaaagcgcttcgttt-ag-aagatatgcgtatgccggtagcttacctaaa
aactttccaaggtcctgcgactggattgattgtagaacgtgagcgtatggataaa-ttcg
gcagaccttttttaggcgctacagtg--aaacctaaactaggcct-atcgggtaaaaact
acggaagagt-tgtatatgaa-ggtctaaaaggtggtcttga---cttccttaaagatga
tgaaaacatcaactcgcaaccatttatgcgttggagagaaagatttttatattcc-atgg
aaggtgt-aaataaagcat-ctgcttctgctggtgaaattaaaggtcattaccttaacgt
aacagctgc-gacaatggaagatatgtacgagagagcagaattctctaaagaggttggta
gtattatttgtatgattgaccttgtaattggttatactgcaattcaaagtatggcaatct
gggctcgtaaacatgatatgattctacatttacatagagca-ggtaactctacttactct
cgtcaaaaaaatcatggtatgaacttccgagttatttgcaaatggatgcgtatggcaggt
gttgaccatattcacgcaggtacagttgtaggtaaactggaaggagatcctttaatgatt
aaaggattctataa-cactttacttgaaagtgaaacagatatcaacctacctcaa-ggtc
-tattctttgctcaaaactgggcttctctacgtaaagttgtaccagtagcatctggtggt
atccat-gctggtcaaatgcaccaacttcttgattacttaggtgatgatgtagt--tctt
caatttggtggtggtacaattggacatcctgatggtatccaagcaggtgcaactgcgaat
agagtagcattagagtcaatggttatggccagaaatgaaggtcgtaattatgtagcagaa
ggtccacaaatcttgagagacgctgctaaaacttgtggacctctacaaacagctttagac
ttatggaaagatattagttttaactatacttccacagatacagctgatttc--gttgaga
ctccaacagcaaacatctag
>Pyropia_rakiura                  
aagccatgcatgtctaagtataaacac-----------ttttatact-cgtgaaactgcg
aatggctcattaaaacagttatagttcctttgggaaca-a--cactacttggataaccgt
agtaattctagagctaatacatgcctc-aacgcccgactc----acgaagggtggtattt
attggataaaaaaccat-cgtgct--------cctt------ccggagcgc-tttgagat
gattcacaataacttgtcggatcgcatggcc-tcgtgctggcgactcctcattcaaattt
ctgccctatcaactttcgatggtagagtattggtctaccatggtgtcgacgggtgacggg
ggattagggttcgattccggagagggagcctgagaaacggctaccacatccaa-ggaagg
cagcaggcgcgcaaattacccaatcccgactcggggaggtagtgacaaaaaataacaata
gggggcc-tttt-aggtcctctaattggaatgagaacaatttaaatcccttatcgaggat
ccattggagggcaagtctggtgccagcagccgcggtaattccagctccaatagcgtatat
taaag-ttgttgcagttaaaacgctcgtagtcggacctcggagcg--cccccacgggccg
ggctt-ctgccttg-ttgcca-gtgggg-g-tccgt-ctcc---ttttgtcggga--cgc
ggtgtgtg-gggacttaactg-tctct--gcgcgtt--tacctgcgggccgaccgtttac
tgtgaagaaagtaaagtgttcaaagcag-gccaatgccttg-aatatgtgagcatggaat
aatagaataggacttg-ggctctattttgttggtttccagtgaccaagtaatgattaata
gggacggttgggggcattcgtatttcattgtcagaggtgaaattcttggattgatggaag
acgcacaactgcgaaagcatct-gccatggatgttttcattgatcaagaacgaaagttag
gggatcgaagacgatcagataccgtcgtagtcttaaccataaacgatgccgactggggat
tggcggggg----------cactaatatatgac---tctgtcagcaccctgagggaaacc
aaagtctttgggttctggggggagtatggtcgcaaggctgaaacttaaaggaattgacgg
aagggcaccaccaggagtggagcctgcggcttaatttgactcaacacgggaaaacttacc
aggtccggac-agaagaatgattgacagac-tgaaagctctttcttgattttttg-gttg
gtggtgcatggccgttcttagttggtggagtgatttgtctggttaattccgttaacgaac
gagacctc-gtcctgctaaataggtgcgcgcatgccagcactgcgttcttaccttcttag
agggactatgcgcgtctagcgtatggaagattgaggcaataacaggtctgtgatgccctt
agatgttctgggccgcacgcgcgctacactgatgcactcaacgagtttc-gcttgatagt
cctgggtcggaaggcccgggtaatcttttgaaagtgcatcgtgctggggatagatcattg
caattattgatc-ttcaacgaggaattccttgtaggc-gtaggtcatca-gcctgcgccg
aata-cgt-ccctgccctt-tgtacacaccgc-ccgtcgctcctaccgattgaatggtcc
gatgaaatgtccggatcgcgg--ctattgtgatggac-t---cgt-cca-gagc-ggtag
ccgtgagaagctcattaaatcttatcatttagaggaactactgggatgctgactatgt-g
attaaagaaacag-at-attctagctcttttcagaatcactcctcaaccaggtgttgacc
cgattgaagca-tccgctgcaattgcaggtgaatcttcaacagctacttggacagttgta
tggac-tgattta--ttaacagcttgtgacctatacagagcaaaagcatatcgagtagat
ccagttccaaacgttgca-gac-caata-ttttgcttacatagcttatgatattgactta
ttcgaagaaggttcc-attgcaaacttaactgcttc-aattattggtaacgtttttgggt
ttaaagctgttaaagctcttcgttt-ag-aagacatgcgtatgccagtagcttatctaaa
aacattccaaggtcctgcaactggattgattgtagaacgtgagcgtatggataag-ttcg
gtagacctttcttaggtgctacagtt--aaacctaaactaggttt-atctggcaaaaact
acggaagagt-tgtatatgaa-ggcctaaaaggcggtcttga---tttccttaaagatga
tgagaatattaactcacaaccatttatgcgttggagagaaagatttttatattcc-atgg
aaggtgt-aaataaagcat-ctgcttctgctggcgaaattaaaggtcattaccttaacgt
aacagctgc-gacaatggaagatatgtatgagagagccgaattctctaaagaggttggta
gtatcatttgtatgattgaccttgtgattggttatactgcgattcaaagtatggcaattt
gggctcgcaaacatgatatgattttacatttacatagagcg-ggtaactcaacttactct
cgtcaaaaaaatcatggtatgaacttccgagttatttgcaaatggatgcgtatggcaggt
gttgaccatattcacgcaggtacagttgtaggtaaactggaaggagatcctttaatgatt
aaaggattctacaa-cactttacttgaaagcgagacagatattaacctacctcaa-ggtc
-tgttctttgctcaaaattgggcttccctacgtaaggttgtaccagtagcgtctggtggt
attcat-gctggtcaaatgcaccaacttcttgattacttaggtgatgatgtagt--tctt
cagtttggtggtggtaccattggacatcctgatggtatccaagcaggtgcaactgctaac
agagtggcattagagtccatggttatggcaagaaatgaaggccgtaactatgtagcagaa
ggtccacaaatcctgagggacgctgctaaaacttgtgggcctctacaaacagctttagat
ttatggaaagatattagtttcaactatacttccacagatacagctgatttc--gttgaga
ctccaacagcaaacatctag
>Pyropia_saldanhae                
---ccatgcatgtctaagtataaacac-----------ttttataca-cgtgaaactgcg
aatggctcattaaaacagttatagttcctttgagaaca-c--tactacttggataaccgt
agtaattctagagctaatacatgcctc-aacgcccgactc----acgaagggtggtattt
attggataaaaaaccat-cgtgct--------cttt------ctagagcgc-tttgagat
gattcacaataactagtcggatcgcatggcc-tcgtgctggcgactcctcattcaaattt
ctgccctatcaactttcgatggtagagtattggtctaccatggtgtcgacgggtgacggg
gaattagggttcgattccggagagggagcctgagaaacggctaccacatccaa-ggaagg
cagcaggcgcgcaaattacccaatcccgattcggggaggtagtgacaaaaaataacaata
gggggcc-cttt-gggtcttctaattggaatgagaacaatttaaatcccttatcgaggat
ccattggagggcaagtctggtgccagcagccgcggtaattccagctccaatagcgtatat
taaag-ttgttgcagttaaaacgctcgtagtcggacctcggagcg--cccccacgggccg
ggctt-ttgccttt-gcgcca-gtgggt-g-tttgt-ctcc---ttttgtcggga--cgc
ggtgtgtg-gggcctttattg-gttct--gcgcgtt--tacctgcgggccggccgtttac
tgtgaagaaagtaaagtgtttaaagcag-gccaatgccttg-aatatgtgagcatggaat
aatagaataggacttg-ggctctattttgttggtttccagtgaccaagtaatgattaata
gggatggttgggggcattcgtatttcattgtcagaggtgaaattcttggattgatggaag
acgtacaactgcgaaagcatct-gccatggatgttttcattgatcaagaacgaaagttag
gggatcgaagacgatcagataccgtcgtagtcttaaccataaacgatgccgactggggat
tggcggggg----------tactatttaatgac---tccgtcagcaccctgagggaaacc
aaagtctttgggttctggggggagtatggtcgcaaggctgaaacttaaaggaattgacgg
aagggcaccaccaggagtggagcctgcggcttaatttgactcaacacgggaaaacttacc
aggtccggac-agaagtatgattgacagac-tgaaagctctttcttgattttttg-gttg
gtggtgcatggccgttcttagttggtggagtgatttgtctggttaattccgttaacgaac
gagacctc-gtcctgctaaataggtgcgcgcatgctagtactgcgttcttaccttcttag
agggactatgcgcgtctagcgtatggaagattgaggcaataacaggtctgtgatgccctt
agatgttctgggccgcacgcgcgctacactgatgcattcaacgagtttc-acttgatagt
cctgggtcggaaggcctgggtaatcttttgaaagtgcatcgtgctggggatagatcattg
caattattgatc-ttaaacgaggaattccttgtaggc-gcaggtcatca-gcctgcgccg
aata-cgt-ccctgccctt-tgtacacaccgc-ccgtcgctcctaccgattgaatggtcc
gatgaaatgtccggatcgcgg--ctggtgtgatggac-t---cgt-cca-gagc-ggtag
ccgtgagaagctcattaaatcttatcatttagaggaactactgggatgctgactacgt-a
attaaagaaacag-at-attttagctctgttcagaattactcctcagccaggtgttgacc
ctattgaagca-tctgcggcaattgcaggcgaatcttcaacagctacttggacagttgta
tggac-tgatttg--ctaacagcttgtgacctatatagagcaaaagcatatcgagttgac
ccagttccaaacgttgca-gat-caata-ctttgcttacattgcttatgatattgatcta
tttgaagaaggttct-attgcgaacttaactgcttc-aattattggtaacgtttttggat
ttaaagctgttaaagctcttcgcct-ag-aagatatgcgtatgccagtagcttacctaaa
aactttccaaggtcctgcaactggattgattgtagaacgtgagcgtatggataaa-tttg
gtagacctttcctaggtgcaacagtt--aagcctaaactaggtct-ttctggtaaaaact
acggaagagt-agtatatgaa-ggtctaaaaggtggtcttga---cttccttaaagacga
tgaaaatattaactcacaaccatttatgcgttggagagaaagatttttatattct-atgg
aaggtgt-aaataaagcat-ctgcttctgctggtgaaattaaaggtcattaccttaacgt
aacagctgc-gactatggaagatatgtacgagagagcagaattctctaaagaggttggta
gtatcatctgtatgattgaccttgtaattggttatactgcaattcaaagtatggcaatct
gggctcgtaagcatgatatgattctacatttacacagagca-ggtaactctacctactct
cgtcaaaaaaatcatggtatgaacttccgagttatttgcaaatggatgcgtatggcaggt
gttgaccatattcacgcaggtacagttgtaggtaaactagagggagatcctttaatgatt
aaaggtttctataa-cactttacttgaaagtgagacagatatcaatctacctcaa-ggtt
-tattctttgctcaaaactgggcttccctacgtaaagttgtcccagtagcatctggtggt
attcat-gctggtcaaatgcaccaacttcttgattatctaggcgatgatgtagt--tctt
cagtttggtggtggtacaattgggcatcctgatggtatccaagcaggtgcaactgcaaac
agagtagcattagagtccatggttatggcaagaaatgagggtcgcaattatgtagcagaa
ggtccacaaatcttaagagac-ctgctaaaacttgtggacctctacaaacagctttagat
ttatggaaagatattagtttcaactatac-----------cagctgatttc--gttgaga
ctccaacagcaaac------
>Pyropia_seriata                  
------------------------------------------------------------
-------------------tatagttcctttgagaacc-a--tactacttggataaccgt
agtaattctagagctaatacatgccttaaacgcccaactc----acgacgggtggtattt
attggataaaaaaccat-cgcgcc--------ctct----taagagaacgt-tctgagat
gattcacaataactagtcggatcgcatggcc-ttgtgctggcgactcctcattcaaattt
ctgccctatcaactttcgatggtagagtattggtctaccatggtgtcgacgggtgacggg
gaattagggttcgattccggagagggagcctgagaaacggctaccacatccaa-ggaagg
cagcaggcgcgcaaattacccaatcccgactcggggaggtagtgacaaaaaataacaata
gggggcc-catt-gggtcttctaattggaatgagaacaatttaaatcccttatcgaggat
ccattggagggcaagtctggtgccagcagccgcggtaattccagctccaatagcgtatat
taaag-ttgttgcagttaaaacgctcgtagtcggacctcggagcg--cgcccacaggccg
ggctt-ttgccctt-gtgcca-gtggga-g-tatgt-ctcc---ttttgtcggga--cgc
ggtgtgtg-gggccttgactg-gttct--gcgcgtt-ttacctgcgggccgaccgtttac
tgtgaagaaagtaaagtgttcaaagcag-gccattgccttg-aatatgtgagcatggaat
aatagaataggacttg-ggctctattttgttggtttccagtgaccaagtaatgattaata
gggatagttgggggcattcgtatttcatcgtcagaggtgaaattcttggattgatggaag
acgtacaactgcgaaagcatct-gccatggatgttttcattgatcaagaacgaaagttag
gggatcgaagacgatcagataccgtcgtagtcttaaccataaacgatgccgactggggat
tggcgggagc---------ttctaaattacgtc---cgcgtcagcaccctgagggaaacc
aaagtatttgggttctggggggagtatggtcgcaaggctgaaacttaaaggaattgacgg
aagggcaccaccaggagtggagcctgcggcttaatttgactcaacacgggaaaacttacc
aggtccgaacaagaagtatgattgacagacgtgaaagctctttcttgattttttg-gttg
gtggtgcatggccgttcttagttggtggagtgatttgtctggttaattccgttaacgaac
gagacctc-gtcctgctaaataggtgcgcgcatgcccgcactgcgttctgaccttcttag
agggactatacgcgtctagcgtgtggaagattgaggcaataacaggtctgtgatgccctt
agatgttctgggccgcacgcgcgctacactgatgcattcaacgagtttc-acttgatcgt
cctgggtcggaaggcctgggtaatcttttgaaaatgcatcgtgctggggatagatcattg
caatttttgatc-ttaaacgaggaattccttgtaggc-gcaggtcatca-gcctgcgccg
aata-cgt-ccctgccctt-tgtacacaccgc-ccgtcgctcctaccgattgaatggtcc
gatgaaatgtctggatcgtgg--ctgccgtgatggac-t---tgt-cca-gagt-ggtag
ctgtgagaagctcattaaatcttatcatttagaggaactactgggatgcggactatgt-t
attaaagacacag-at-gttttagctctatttagaatcactcctcagccaggtgttgacc
ccattgaagca-tctgctgcaattgcaggtgaatcttcaacagctacttggacagttgta
tggac-tgatttg--ctaacagcttgtgatctatatagagcaaaagcatatagagtagat
ccggttccaaatgttgca-gat-caata-ctttgcttacattgcttatgatattgattta
tttgaagaaggttct-attgcaaacctaactgcttc-aattattggtaacgtttttggat
ttaaagctgttaaagctctacgttt-ag-aagatatgcgtatgccagtagcttacttaaa
aactttccaaggtcctgcaactggattgattgtagagcgtgagcgtatggataaa-tttg
gtagacctttcttaggcgcgacagtt--aagcctaaactaggtct-atctggtaaaaatt
atggaagagt-ggtgtatgaa-ggtctaaaaggtggtcttga---cttccttaaagatga
tgaaaatattaactctcaaccatttatgcgttggagagaaagatatctatattcc-atgg
aaggtgt-aaataaagcat-ctgcatctgctggtgaaatcaaaggtcattacttaaacgt
aacagccgc-gacaatggaagatatgtatgaaagagcagaattctccaaagaagttggta
gtatcatttgtatgattgaccttgtaattggttatactgctattcagagtatggcaatat
gggctcgtaagcatgatatgattttacatttacatagagca-ggtaactctacttactct
cgtcaaaaaaatcatggtatgaacttccgagttatttgcaaatggatgcgtatggcaggt
gttgaccatattcacgcaggtacagttgtaggtaaacttgaaggagatcctttaatgatt
aaaggtttctacaa-cactttacttgaaagtgaaacagatattaatctacctcaa-ggtc
-tattctttgctcaaaactgggcatctctacgtaaagttgtaccagtagcatctggtggt
attcac-gctggtcaaatgcatcaacttcttgattacttaggtgacgatgtagt--gctt
cagtttggtggtggtacaattggacatcctgatggtatccaagctggtgcaactgcaaac
agagtagcattagagtccatggttatggcaagaaatgaaggtcgtaattatgtagcagaa
ggtccacaaatcttaagagacgctgctaaaacttgtggacctctacaaacagctttagac
ctatggaaagatattagttttaactatacttccacggatacagctgacttc--gttgaga
ctccaacagca---------
>Pyropia_smithii                  
------------------------------------------------------------
------------------------------------------------------------
------------------------------------------------------------
------------------------------------------------------------
------------------------------------------------------------
------------------------------------------------------------
------------------------------------------------------------
------------------------------------------------------------
------------------------------------------------------------
------------------------------------------------------------
------------------------------------------------------------
------------------------------------------------------------
------------------------------------------------------------
------------------------------------------------------------
------------------------------------------------------------
-------------------------------------tgaaattcttggactgatggaag
acgtacaactgcgaaagcatct-gccatggatgttttcattgatcaagaacgaaagttag
gggatcgaagacgatcagataccgtcgtagtcttaaccataaacgatgccgactggggat
tggcggggg----------tactatttaatgac---tctgtcagcaccctgagggaaacc
aaagtctttgggttctggggggagtatggtcgcaaggctgaaacttaaaggaattgacgg
aagggcaccaccaggagtggagcctgcggcttaatttgactcaacacgggaaaacttacc
aggtccggac-agaagtatgattgacagac-tgaaagctctttcttgattttttg-gttg
gtggtgcatggccgttcttagttggtggagtgatttgtctggttaattccgttaacgaac
gagacctc-gtcctgctaaataggtgcgcgcatgctagtactgcgttcttaccttcttag
agggactatgcgcgtctagcgtatggaagattgaggcaataacaggtctgtgatgccctt
agatgttctgggccgcacgcgcgctacactgatgcattcaacgagtttc-acttgatagt
cctgggtcggaaggcctgggtaatcttttgaaagtgcatcgtgctggggatagatcattg
caatttttgatc-ttaaacgaggaattccttgtaggc-gcaggtcatca-gcctgcgccg
aata-cgt-ccctgccctt-tgtacacaccgc-ccgtcgctcctaccgattgaatggtcc
gatgaaatgtccggatcgcgg--ctagtgtgatggac-t---cgt-cca-gagc-ggtag
ccgtgagaagctca----------------------------------------------
-----------------------------tttagaattactcctcacccaggtgttgacc
ctattgaagca-tctgctgcaattgcaggcgaatcttcaacagctacttggacagttgta
tggac-tgatttg--ctaacagcttgtgacctatatagagcaaaagcatatcgagttgat
ccagttccaaacgttgca-gat-caata-ctttgcttatatcgcttatgatattgatcta
tttgaagaaggttcc-attgcgaacttaactgcttc-aattattggtaacgtttttggat
ttaaagctgttaaagctcttcgtct-ag-aagatatgcgtatgccagtagcttacctaaa
aactttccaaggtcctgcaactggattgattgtagaacgtgagcgtatggataaa-tttg
gtagacctttcttaggtgctacagtt--aagcctaaactaggtct-ttctggcaaaaact
atggaagggt-agtgtacgaa-ggtctaaaaggtggtcttga---ctttcttaaagatga
tgaaaatattaactcacaaccatttatgcgttggagagaaagatttttatattcc-atgg
aaggtgt-aaataaagcat-ctgcttctgctggcgaaattaaaggtcattaccttaacgt
tacagctgc-gactatggaagatatgtacgaaagagcagaattttccaaagaggttggta
gcatcatttgtatgattgaccttgtaatcggttatactgcaattcaaagtatggcaatct
gggctcgtaagcatgatatgattttacatttacatagagca-ggtaactctacttactct
cgtcaaaaaaatcatggtatgaacttccgagttatttgcaaatggatgcg-atggcaggt
gttgaccatattcacgcaggtacagttgtaggtaagctagaaggagaccctttaatgatt
aaaggtttctacaa-cactttacttgaaagtgatacagatatcaatctacctcaa-ggt-
-tattctttgctcaaaactgggcttccttacgtaaagttgtgccagtagcatctggtggt
attcat-gctggtcaaatgcaccaacttcttgattacttaggcgatgatgtagt--tctt
cagtttggtggtggtacgattggacatcctgatggtatccaagcaggtgcaactgcgaac
agagtagcattagagtccatggttatggcaagaaatgagggtcgcaattatgtagcagaa
ggtccacaaatcttaagagacgctgctaaaacttgtggacctctacaaacagctttagat
ttatggaaagatattagtttcaactatacttccacagatacagctgatttc--gttgaga
ctccaacagcaaacatctag
>Pyropia_sp_480                   
aagccatgcatgtctaagtataaacac-----------ttttataca-cgtgaaactgcg
aatggctcattaaaacagttatagttcctttgagaaca-c--tactacttggataaccgt
agtaattctagagctaatacatgcctc-aacgcccgactc----acgaagggtggtattt
attggataaaaaaccat-cgtgct--------cttt------cctgagcgc-cttgagat
gattcataataacttgtcggatcgcatggcc-tcgtgctggcgactcctcattcaaattt
ctgccctatcaactttcgatggtagagtattggtctaccatggtgtcgacgggtgacggg
gaattagggttcgattccggagagggagcctgagaaacggctaccacatccaa-ggaagg
cagcaggcgcgcaaattacccaatcccgattcggggaggtagtgacaaaaaataacaata
gggggcc-cttt-gggtcttctaattggaatgagaacaatttaaatcccttatcgaggat
ccattggagggcaagtctggtgccagcagccgcggtaattccagctccaatagcgtatat
taaag-ttgttgcagttaaaacgctcgtagtcggacctcggagcg--cccccacgggccg
ggctt-ctgccttt-gtgcca-gtggga-g-tttgt-ctcc---ttttgtcggga--cgc
ggtgtgtg-gggactttattg-tctct--gcgcgtt-atacctgcgggccgaccgtttac
tgtgaagaaagtaaagtgttcaaagcag-gccaatgccttg-aatatgtgagcatggaat
aatagaataggacttg-ggctctattttgttggtttccagtgaccaagtaatgattaata
gggatggttgggggcattcgtatttcattgtcagaggtgaaattcttggattgatggaag
acgaacaactgcgaaagcatct-gccatggatgttttcattgatcaagaacgaaagttag
gggatcgaagacgatcagataccgtcgtagtcttaaccataaacgatgccgactggggat
tggcggggg----------ctctatttaatgac---tctgtcagcaccctgagggaaacc
aaagtctttgggttctggggggagtatggtcgcaaggctgaaacttaaaggaattgacgg
aagggcaccaccaggagtggagcctgcggcttaatttgactcaacacgggaaaacttacc
aggtccggac-agaagtatgattgacagac-tgaaagctctttcttgattttttg-gttg
gtggtgcatggccgttcttagttggtggagtgatttgtctggttaattccgttaacgaac
gagacctc-gtcctgctaaataggtgcgcgcatgctagcactgcgttcttaccttcttag
agggactatgcgcgtctagcgtatggaagattgaggcaataacaggtctgtgatgccctt
agatgttctgggccgcacgcgcgctacactgatgcattcaacgagtttc-acttgatagc
cctgggtcggaaggcctgggtaaccttttgaaagtgcatcgtgctggggatagatcattg
caattattgatc-ttaaacgaggaattccttgtaggc-gcaggtcatca-gcctgcgccg
aata-cgt-ccctgccctt-tgtacacaccgc-ccgtcgctcctaccgattgaatggtcc
gatgaaatgtccggatcgcgg--ctagtgtgatggac-t---cgt-cca-gagc-ggtag
ccgtgagaagctcattaaatcttat-----------------------------------
---------------------------------------ctcctcagccaggtgttgacc
ctattgaagca-tcagctgcaattgcaggtgaatcttcaacagctacttggacagttgta
tggac-tgatttg--ctaacagcttgtgacttatatagagcaaaagcgtatcgagtggat
ccagttccaaatgttgca-gat-caata-ctttgcttacatcgcttatgatattgattta
tttgaagaaggttct-attgcgaacttaactgcttc-aattattggtaacgtttttggat
ttaaagctgttaaagctcttcgtct-ag-aagatatgcgtatgccagtagcttatcttaa
aactttccaaggtcctgcaactggactgattgtagaacgtgagcgtatggataaa-tttg
gtagacctttccttggtgctacagtt--aaacctaaactaggtct-atctggtaaaaact
atggacgagt-agtatatgaa-ggtctaaaaggtggtcttga---cttccttaaagatga
tgaaaatattaactcacaaccatttatgcgttggagagaaagatttttatattcc-atgg
aaggtgt-aaataaagcat-ctgcatctgctggcgaaattaaaggtcattaccttaacgt
aacagctgc-tactatggaagatatgtacgaaagagcagaattctccaaagatgttggta
gtattatttgcatgatcgaccttgtaattggttatactgcgattcaaagtatggcaatct
gggctcgtaagcatgatatgattttacatttacatagagca-ggtaactctacttactct
cgtcaaaaaaatcatggtatgaacttccgagttatttgcaaatggatgcgtatggcaggt
gttgaccatattcacgcaggtacagttgtaggtaaacttgaaggagatcctttaatgatt
aaaggtttctacaa-cactttacttgaaagtgaaacagatatcaatctacctcaa-ggtc
-tattctttgctcaaaactgggcttctctacgtaaagttgtaccagtagcatctggtggt
attcat-gctggtcaaatgcaccaacttcttgattacttaggcgatgatgtagt--tctt
cagtttggtggcggtacaattggacatcctgatggtatccaagcaggtgcaactgcaaac
agagtagcattagagtccatggttatggcaagaaatgaaggccgcaattatgtagcagaa
ggtccacaaatcttaagagacgctgctaaaacttgtggacctctacaaacagctttagat
ttatggaaagatattagttttaactatacttccacagatacagctgatttc--gttgaga
ctccaacagcaaacatctag
>Pyropia_sp_485                   
aagccatgcatgtctaagtataaacac-----------ttttataca-cgtgaaactgcg
aatggctcattaaaacagttatagttcctttgagaaca-c--tactacttggataaccgt
agtaattctagagctaatacatgccca-aacgcccgactc----acgaagggtggtattt
attggataaaaaaccat-cgtgct--------cttt------ccagagcgc-tttgagat
gattcataataacttgtcggatcgcatggcc-tagtgctggcgactcctcattcaaattt
ctgccctatcaactttcgatggtagagtattggtctaccatggtgtcgacgggtgacggg
gaattagggttcgattccggagagggagcctgagaaacggctaccacatccaa-ggaagg
cagcaggcgcgcaaattacccaatcccgattcggggaggtagtgacaaaaaataacaata
gggggcc-cttt-gggtcttctaattggaatgagaacaatttaaatcccttatcgaggat
ccattggagggcaagtctggtgccagcagccgcggtaattccagctccaatagcgtatat
taaag-ttgttgcagttaaaacgctcgtagtcggacctcggagcg--cccccacgggccg
ggctt-ctgccttt-gtgcca-gtggga-g-tttgt-ctcccttttttgtcggga--cgc
ggtgtgtg-gggtctttattg-gctct--gcgcgtt-ttacctgcgggccggccgtttac
tgtgaagaaagtaaagtgttcaaagcag-gccaatgccttg-aatatgtgagcatggaat
aatagaataggacttg-ggctctattttgttggtttccagtgaccaagtaatgattaata
gggatggttgggggcattcgtatttcattgtcagaggtgaaattcttggattgatggaag
acgaacaactgcgaaagcatct-gccatggatgttttcattgatcaagaacgaaagttag
gggatcgaagacgatcagataccgtcgtagtcttaaccataaacgatgccgactggggat
tggcagggg----------cactatttaatgac---tctgtcagcaccctgagggaaacc
aaagtctttgggttctggggggagtatggtcgcaaggctgaaacttaaaggaattgacgg
aagggcaccaccaggagtggagcctgcggcttaatttgactcaacacgggaaaacttacc
aggtccggac-agaagtatgattgacagac-tgaaagctctttcttgattttttg-gttg
gtggtgcatggccgttcttagttggtggagtgatttgtctggttaattccgttaacgaac
gagacctc-gtcctgctaaataggtgcgcgcatgctagcactgcgttcttaccttcttag
agggactatgcgcgtctagcgtatggaagattgaggcaataacaggtctgtgatgccctt
agatgttctgggccgcacgcgcgctacactgatgcattcaacgagtttc-acttgatagc
cctgggtcggaaggcctgggtaaccttttgaaagtgcatcgtgctggggatagatcattg
caatttttgatc-ttaaacgaggaattccttgtaggc-gcaggtcatca-gcctgcgccg
aata-cgt-ccctgccctt-tgtacacaccgc-ccgtcgctcctaccgattgaatggtcc
gatgaaatgtccggatcgtgg--ctagtgtgatggac-t---tgt-cca-gagc-agtag
ccgtgagaagctcattaaatctta--------------------------gactatgt-a
attaaagaaacag-ac-attttagctctgttcagaatcactcctcagccaggtgttgacc
ctattgaagcg-tcagctgcaattgcaggtgaatcttcaacagctacttggacagttgta
tggac-tgattta--ctaacggcttgtgacttatacagagcaaaagcctaccgagtagat
ccagttccaaatgttgca-gat-caata-ttttgcttacattgcttatgatattgattta
tttgaagaaggttct-attgcgaacttaactgcttc-aattattggtaacgtttttggat
ttaaagctgttaaagctcttcgtct-ag-aagatatgcgtatgccagtagcttaccttaa
aactttccaaggtcctgcaactggactgattgtagaacgtgagcgtatggacaaa-tttg
gtagacctttcctaggtgctacagtt--aaacctaaactaggtct-atctggtaaaaact
atggacgagt-agtatatgaa-ggtctgaaaggtggtcttga---cttccttaaagatga
tgaaaatattaactcacaaccatttatgcgttggagagaaagatttttatattct-atgg
aaggtgt-aaataaagcat-ctgcatctgctggcgaaattaagggacattaccttaacgt
aacagctgc-gactatggaagatatgtatgaaagagcagaattttccaaagatgttggta
gtatcatttgcatgatcgaccttgtaattggttatactgcgattcaaagtatggcaatct
gggctcgtaagcatgatatgattttacatttacatagagca-ggtaactctacttactct
cgtcaaaaaaatcatggtatgaacttccgagttatttgcaaatggatgcgtatggcaggt
gttgatcatattcacgcaggcacggttgtaggtaaacttgaaggcgatcctttaatgatt
aaaggtttctacaa-cactttacttgaaagtgaaacagatatcaatctacctcaa-ggtc
-tattctttgctcaaaattgggcttctttacgtaaagttgtaccagtagcatctggtggt
attcat-gctggtcaaatgcaccaacttcttgattacttaggcgatgatgtagt--tctt
cagtttggtggtggtacgattggacatcctgatggtatccaagcaggtgcaactgcaaac
agagtagcattagagtccatggttatggcaagaaatgaaggccgcaattatgtagcagaa
ggtccacaaatcttaagagacgctgctaaaacttgtggacctctacaaacagctttagat
ttatggaaagatattagttttaactatacttccacagatacagctgatttc--gttgaga
ctccaacagcaaacatctag
>Pyropia_sp_523                   
aagccatgcatgtctaagtataaacac-----------ttttatact-cgtgaaactgcg
aatggctcattaaaacagttatcgttcctttgagaaca-t--ttctacttggataaccgt
agtaattctagagctaatacatgcctc-aacgcccgactc----acgaagggtggtattt
attggataaaaaaccat-cgtgct--------cctt------ttagagcgc-tttgagat
gattcacagtaacttgtcggatcgcacggcc-tcgtgctggcgacccctcattcaaattt
ctgccctatcaactttcgatggtagagtattggtctaccatggtgtcgacgggtgacggg
gaattagggttcgattccggagagggagcctgagaaacggctaccacatccaa-ggaagg
cagcaggcgcgcaaattacccaatcccgattcggggaggtagtgacaaaaaataacaata
gggggcc-cttt-gggtcttctaattggaatgagaacaatttaaatctcttatcgaggat
ccattggagggcaagtctggtgccagcagccgcggtaattccagctccaatagcgtatat
taaag-ttgttgcagttaaaacgctcgtagtcggacctcggagcg--ccctcacgggccg
ggctt-ctgccttt-gcgcca-gtggga-g-gttgt-ctcc--tttttgtcggga--cgc
ggtgtgtg-gggcctttattg-actct--gcacgtt--actctgcgggccgaccgtttac
tgtgaagaaagtaaagtgttcaaagcag-gccaatgccttg-aatatgtgagcatggaat
aatagaataggacttg-ggctctattttgttggtttccagtgaccaagtaatgattaata
gggatggttgggggcattcgtatttcattgtcagaggtgaaattcttggattgatggaag
acgtacaactgcgaaagcatct-gccatggatgttttcattgatcaagaacgaaagttag
gggatcgaagacgatcagataccgtcgtagtcttaaccataaacgatgccgactggggat
tggcggggg----------tacaatttaatgac---tccgtcagcaccctgagggaaacc
aaagtctttgggttctggggggagtatggtcgcaaggctgaaacttaaaggaattgacgg
aagggcaccaccaggagtggagcctgcggcttaatttgactcaacacgggaaaacttacc
aggtccggac-agaaggatgattgacagac-tgaaagctctttcttgattttttg-gttg
gtggtgcatggccgttcttagttggtggagtgatttgtctggttaattccgttaacgaac
gagacctc-gtcctgctaaataggtgcgcgcatgctagcactgcgttcttaccttcttag
agggactatgcgcgtctagcgtatggaagattgaggcaataacaggtctgtgatgccctt
agatgttctgggccgcacgcgcgctacactgatgcattcaacgagtttc-acttg-tagt
cctgggtcggaaggcctgggtaatcttttgaaaatgcatcgtgctggggatagatcattg
caattattgatc-ttaaacgaggaattccttgtaggc-gcaggtcatca-gcctgcgccg
aata-cgt-ccctgccctt-tgtacacaccgc-ccgtcgctcctaccgattgaatggtcc
gatgaaatgtccggattgcgg--ctgctgtgatggac-t---cgt-cca-gagc-tgggg
ccgtgaaaagttcattaaatcttat-----------------gggatgctgactatgt-a
attaaagaaacag-at-attttagctctgtttagaattactcctcagccaggtgttgacc
ctattgaagca-tctgctgcaatcgcaggtgaatcttcaacagctacttggacggttgta
tggac-tgattta--ctaacagcttgtgacttatatagagcaaaagcatatcgagttgat
ccagttccaaatgttgca-gat-caata-ctttgcttacatcgcttatgatattgattta
tttgaagaaggttcc-attgcgaacttaactgcttc-aattattggtaacgtgtttggat
ttaaagctgttaaagctcttcgttt-ag-aagatatgcgtatgccagtagcttatctaaa
aactttccaaggtcctgcaactggattgattgtagaacgtgagcgtatggataag-tttg
gtagacctttccttggtgctacagtt--aaacctaaattaggtct-ttctggtaaaaact
acggaagagt-agtatacgaa-ggtcttaagggtggtcttga---tttccttaaagacga
tgaaaatattaactcacagccatttatgcgttggagagaaagatttttatactct-atgg
aaggtgt-aaataaagcat-ctgcatctgccggcgaaatcaaaggtcattaccttaacgt
aacagctgc-gactatggaagatatgtacgagagagcagaattctccaaagatgttggta
gcatcatttgtatgatcgaccttgtaattggttatactgcgattcaaagtatggcaatct
gggctcgtaagcatgacatgattttacacttacatagagct-ggtaactctacttactct
cgtcaaaaaaatcatggtatgaacttccgagttatttgtaaatggatgcgtatggcaggt
gttgaccatattcatgcaggtacagttgtaggtaaacttgaaggagatcctttaatgatt
aaaggtttctataa-cactctacttgaaagtgatactgatatcaatttacctcaa-ggtt
-tattctttgctcaaaactgggcttccctacgtaaagttgtaccagtagcatctggtggt
attcat-gctggtcaaatgcaccaacttcttgattacctgggcgacgatgtagt--tctt
cagtttggtggtggtacaattggacaccctgatggtattcaagcaggtgcaactgcgaac
agagtagcattagagtccatggttatggcaagaaatgaaggtcgcaattatgtagcagaa
ggtccacaaatcttaagagacgctgctaaaacttgtggacctctacaaacagctttagat
ttatggaaagatattagttttaactatacttccacagatacagctgatttc--gttgaga
ctccaacagcaaacatctag
>Pyropia_sp_551                   
aagccatgcatgtctaagtataaacac-----------ctttataca-agtgaaactgcg
aatggctcattaaaacagttatagttccattgagaacac---tactacttggataaccgt
agtaattctagagctaatacatgcctc-aacgcccgactc----acgaagggcggtattt
attggataaaaaacctt-cgcact--------cttt--------tgggtgt-ttagagat
gattcacaataactagtcggatcgcatggcc-ttgcgctggcgactcctcattcaagttt
ctgccctatcaactttcgatggtagagtattggtctaccatggtgtcgacgggtgacggg
gaattagggttcgattccggagagggagcctgagaaacggctaccacatccaa-ggaagg
cagcaggcgcgcaaattacccaatcccgacacggggaggtagtgacaaaaaataacaata
gggggcc-cttt-gggtcttctaattggaatgagaacaatttaaatccgttatcgaggat
ccattggagggcaagtctggtgccagcagccgcggtaattccagctccaatagcgtatat
taaag-ttgttgcagttaaaacgctcgtagtctgaccccggagca--cccccactggtcg
ggctt-ctgcctat-gtgctg-gtggggag-tttgt-ctcc--tctttgccggga--cgc
ggtgtgcg-gggacttcattg-tctct--gtgcgta-taacctgcgggccggccgtttac
tgtgaagaaagtaaagtgtttaaagcag-gccaatgccttg-aatatgtgagcatggaat
aatagaataggacttg-ggctctattttgttggtttccagtgaccaagtaatgattaata
gggacggttgggggcattcgtatttcattgtcagaggtgaaattcttggattgatggaag
acgtacaactgcgaaagcatct-gtcatggatgttttcattgatcaagaacgaaagttag
gggatcgaagacgatcagataccgtcgtagtcttaaccataaacgatgccgactggggat
tggtaggga----------atcgtataaacgac---tctgccagcaccctgagggaaacc
aaagtatttgggttctggggggagtatggtcgcaaggctgaaacttaaaggaattgacgg
aagggcaccaccaggagtggagcctgcggcttaatttgactcaacacggggaaacttacc
aggtccggac-aaaaggatgattgacagac-tgaaagctctttcttgattttttg-gttg
gtggtgcatggccgttcttagttggtggagtgatttgtctggttaattccgttaacgaac
gagacctt-gtcctgctaaataggtgcgcgcatgctagtactgcgttcttaccttcttag
agggactatacgcgtctagcgtatggaagagtgaggcaataacaggtctgtgatgccctt
agatgttctgggccgcacgcgcgctacactgatgcactcaacaagtttc-gcttgatagc
cctgtgtcggaaggcctgggtaatcttttgaaagtgcatcgtgctggggacagatcattg
caattattgatc-tcgaacgaggaattccttgtaggc-gcaggtcatca-gcttgcgccg
aata-cgt-ccctgccctt-tgtacacaccgc-ccgtcgctcctaccgattgaatggtcc
gatgaaatgtccggaccgtgg--ctctcatgatgggcaat--tgc-tct-gaag-gtttg
ttgtagaaaggacattaaatcttattatt-------------gggatgctgactatgt-a
attaaagaaacag-at-attttagctctatttagaatcactcctcagccaggtgttgacc
ctattgaggca-tcagctgcaattgcaggtgaatcttcaacagccacctggactgttgta
tggac-ggatttg--ctaactgcttgtgacttatacagagcaaaagcatatcgagtagat
ccagttccaaatgttgcg-gat-caata-ctttgcttacatagcttatgatattgattta
tttgaagaaggttct-attgcgaacttaactgcttc-aattattggtaatgtttttggat
ttaaagctgttaaagctcttcgttt-ag-aagatatgcgtatgccagtagcttacctgaa
aacattccaaggtccagcaactggattgattgtagagcgtgagcgtatggataaa-tttg
gtagacctttcctaggtgctacagtt--aaacctaagttaggtct-atctggtaaaaact
atggaagagt-agtatatgaa-ggtctaaaaggtggtcttga---cttccttaaagatga
tgaaaatattaattcgcaaccatttatgcgttggagagaaagatttttatattcc-atgg
aaggtgt-aaataaagcat-ctgcatctgctggtgaaattaaaggtcattaccttaacgt
aacagctgc-gactatggaggatatgtatgaacgagcagagttctccaaagatgttggta
gtatcatttgtatgattgaccttgtaattggttacactgcgattcaaagtatggcaattt
gggcccgtaagcatgatatgattttacatttacatagagca-ggtaactctacttactct
cgtcaaaaaaatcatggtatgaatttccgagttatttgtaaatggatgcgtatggcaggt
gttgaccatattcacgcaggtacagttgtgggtaaactagagggagaccctttgatgatt
aaaggtttttacaa-tactttacttgaaagtgaaacagatattaatctacctcaa-ggtc
-tattctttgctcaaaattgggcttccttacgtaaagttgtaccagtagcatctggcggt
attcat-gctggtcaaatgcaccaacttcttgattacttaggcgatgatgtagt--tctt
cagtttggtggcggtacaattgggcatcctgatggtatccaagcaggtgcgactgcaaac
agagtagcattagagtcaatggttatggccagaaatgaaggccgcaattatgtagcagaa
ggtccacaaattttaagggacgcagctaaaacttgtggacctctacaaacagctctagat
ttatggaaagatattagttttaactatacttctacagacacagctgatttc--gttgaga
ctccaacagcaaacatctag
>Pyropia_sp_AKL                   
aagccatgcatgtctaagtataaacac-----------gtttataca-agtgaaactgcg
aatggctcattaaaacagttatagttccattgagaaca-t--tactacttggataaccgt
agtaattctagagctaatacatgcctg-aacgcccgactc----acgaagggtggtattt
attggataaaaaaccat-cgtgct--------ctct------cgggggcac-tttgagat
gattcacaataacttgtcggatcgcatagcc-tagtgctggcgactcctcattcaaattt
ctgccctatcaactttcgatggtagagtattggtctaccatggtgtcgacgggtgacggg
ggattagggttcgattccggagagggagcctgagaaacggctaccacatccaa-ggaagg
cagcaggcgcgcaaattacccaatcccgattcggggaggtagtgacaaaaaataacaata
gggggcc-cttt-gggtcttctaattggaatgagaacaatttaaatcccttatcgaggat
ccattggagggcaagtctggtgccagcagccgcggtaattccagctccaatagcgtatat
taaag-ttgttgcagttaaaacgctcgtagtcggacctcggagca--ccctcacgcgtcg
ggctt-ctgcctat-gtgctc-gtgggg-g-tttgc-ctcc---ttttgccggga--cgc
ggtgtgtg-ggacctttattg-gttct--gcgcgtt-atgcctgcgggccggccgtttac
tgtgaagaaagtaaggtgttcaaagcag-gccaatgccttg-aatatgtgagcatggaat
aatagaataggacttg-ggctctattttgttggtttccagtgaccaagtaatgattaata
gggatggttgggggcattcgtatttcattgtcagaggtgaaattcttggattgatggaag
acgtacaactgcgaaagcatct-gccatggatgttttcattgatcaagaacgaaagttag
gggatcgaagacgatcagataccgtcgtagtcttaaccataaacgatgccgactggggat
tggcagggg----------ttctttttaacgac---tctgtcagcaccctgagggaaacc
aaagtctttgggttctggggggagtatggtcgcaaggctgaaacttaaaggaattgacgg
aagggcaccaccaggagtggagcctgcggcttaatttgactcaacacgggaaaacttacc
aggtccggac-agaagaatgattgacagac-tgaaagctctttcttgattttttg-gttg
gtggtgcatggccgttcttagttggtggagtgatttgtctggttaattccgttaacgaac
gagacctc-gtcctgctaaataggtgcgcgcatgctagtactgcgttcttaccttcttag
agggactatgcgcgtctagcgtatggaagattgaggcaataacaggtctgtgatgccctt
agatgttctgggccgcacgcgcgctacactgatgcactcaacgagtttc-actagttagt
cctgggtcggaaggcctgggtaaccttttgaaagtgcatcgtgctggggacagatcattg
caattattgatc-tcgaacgaggaattccttgtaggc-gcaggtcatca-gcttgcgccg
aata-cgt-ccctgccctt-tgtacacaccgc-ccgtcgctcctaccgattgaatggtcc
gatgaaatgtccggaccaagg--cacccgtgagggacatt--cgt-cct-gaac-gtttg
tcgtggaaagctcattaaatcttatcatttagagga------------------------
-----------ag-at-attttagctctgtttagaatcactcctcagccaggtgttgacc
ctattgaagca-tcagctgcaattgcaggtgaatcttcaacagctacttggacagttgta
tggac-tgatttg--ctaacagcttgtgacttgtatagagcaaaagcatatcgagtagat
ccagtcccaaatgttgct-gat-caata-ctttgcttacatcgcttatgatattgactta
tttgaagaaggttcc-gttgcgaacttaactgcttc-aattattggtaacgtttttggat
ttaaagctgttaaagctcttcgtct-ag-aagatatgcgtatgccagtagcttacttgaa
aactttccaaggtcctgccactggattaattgtagaacgtgagcgtatggataaa-tttg
gtagacctttcttaggtgctacagtt--aaacctaagttaggttt-atctggtaagaact
acggaagagt-agtctatgaa-ggtctaaaaggtggtcttga---cttccttaaagatga
tgaaaatatcaactcacaaccatttatgcgttggagagaaagatttttatattcc-atgg
aaggtgt-aaataaagcat-ctgcatctgctggtgaaattaaaggtcattaccttaacgt
aacagctgc-gactatggaagacatgtacgaaagagcagaattctccaaagatgttggta
gtatcatttgtatgattgaccttgtaattggttatactgcgattcaaagtatggcaatct
gggctcgtaagcatgatatgattttacatttacacagagca-ggtaactctacttactct
cgtcaaaaaaatcatggtatgaacttccgagttatttgcaaatggatgcgtatggcaggc
gttgaccacattcacgcaggtacagttgtaggtaaacttgaaggagatcctttaatgatt
aaaggtttctacaa-tactttacttgaaagtgaaacagatattaatctacctcaa-ggtc
-tattctttgctcaaaattgggcttctctacgtaaagttgtaccagtagcatctggtggt
attcat-gctggtcaaatgcaccaacttcttgattacttaggcgacgatgtagt--tctt
cagtttggtggtggtacaattggacatcctgatggtatccaagccggtgcaactgcaaat
agagtagcattagagtcaatggttatggcaagaaatgaagggcgcaattatgtagcagaa
ggtccacaaattttaagagacgctgctaaaacttgtggacctctacaaacagccctggat
ttatggaaagatattagttttaactatacttccacagatacagctgatttc--gttgaga
ctccaacagcaaacatctag
>Pyropia_sp_Antar68               
gagacactgctgtctaagtataaacac-----------ctttataca-cgtgaaactgcg
aatggctcattaaaacagttatagttcctttgagaaca-c--tgctacttggataaccgt
agtaattctagagctaatacatgccta-aacgcccgactc----acggagggtggtattt
attggataaaaaaccat-cgtgcc--------ctct------cgggggcac-tttgagat
gattcacaataactagtcggatcgcatagct-ttgtgctggcgactcctcattcaaattt
ctgccctatcaactttcgatggtagagtattggtctaccatggtgtcgacgggtgacggg
gaattagggttcgattccggagagggagcctgagaaacggctaccacatccaa-ggaagg
cagcaggcgcgcaaattacccaatcccgattcggggaggtagtgacaaaaaataacaata
gggggcc-cttt-gggtcttctaattggaatgagaacaatttaaatcccttatcgaggat
ccattggagggcaagtctggtgccagcagccgcggtaattccagctccaatagcgtatat
taaag-ttgttgcagttaaaacgctcgtagtcggacctcggagca--cccccacgggtcg
ggctt-ttgcctat-gtgctc-gtgggcgg-tttgt-ctcc---ttttgtcggga--cgc
ggtgcgcg-gggactttactg-tctct--gtgcgtt-atacctgcgggccgaccgtttac
tgtgaagaaagtaaagtgttcaaagcag-gccattgccttg-aatatgtgagcatggaat
aatagaataggacttg-ggctctattttgttggtttccagtgaccaagtaatgattaata
gggacggttgggggcattcgtatttcattgtcagaggtgaaattcttggattgatggaag
acgaacaactgcgaaagcatct-gccatggatgttttcattgatcaagaacgaaagttag
gggatcgaagacgatcagataccgtcgtagtcttaaccataaacgatgccgactggggat
tgacggggg----------t-tttttgaacgac---tctgtcagcaccctgagggaaacc
aaagtctttgggttctggggggagtatggtcgcaaggctgaaacttaaaggaattgacgg
aagggcaccaccaggagtggagcctgcggcttaatttgactcaacacgggaaaacttacc
aggtccggac-agaagaatgattgacagac-tgaaagctctttcttgattttttg-gttg
gtggtgcatggccgttcttagttggtggagtgatttgtctggttaattccgttaacgaac
gagacctc-gtcctgctaaataggtgcgcgcatgctagtactgcgttcttaccttcttag
agggactatgcgcgtctagcgtatggaagattgaggcaataacaggtctgtgatgccctt
agatgttctgggccgcacgcgcgctacactgatgcattcaacgagtttc-acttgatagc
cctgggtcggaaggcctgggtaatcttttgaaagtgcatcgtgctggggacagatcattg
caattattgatc-tcaaacgaggaattccttgtaggc-gcaggtcatca-gcctgcgccg
aata-cgt-ccctgccctt-tgtacacaccgc-ccgtcgctcctaccgattgaatggtcc
gatgaaatgtccggacggcgg--ctctcaggacggac-tt---gcgcca-gaat-gcttg
tcgtggaaagctcattaaatcttatcatttagaggaattactgggatgctgactatgt-a
attaaagaaacag-at-attttagctctgtttagaatcactcctcagccaggtgttgatc
ctattgaagcg-tcagctgcaatcgcaggtgaatcttcaacagctacttggacagttgta
tggac-tgatttg--ctaacagcttgtgacctatatagagcaaaagcatatcgagtagat
cctgtcccaaatgttgcg-gat-caata-ctttgcttatatcgcttatgatattgattta
tttgaagaaggttcc-attgcaaacttaactgcttc-aattattggtaatgtttttggat
ttaaagctgttaaagctcttcgtct-ag-aagatatgcgtatgccagtagcttacttaaa
aactttccaaggtcctgcaactggattgattgtagaacgtgagcgtatggataaa-tttg
gcagacctttcctaggtgctacagtt--aaacctaagctaggtct-atctggtaaaaact
atggaagagt-agtatatgaa-ggtctgaaaggtggtcttga---tttccttaaagatga
tgaaaatattaactcgcaaccatttatgcgttggagagaacgatttttatattcc-atgg
aaggtgt-aaataaagcat-ctgcatctgctggtgaaattaaaggtcattacctcaatgt
aacagctgc-tactatggaagatatgtacgaaagagcagaattctccaaagatgttggta
gtgtcatttgtatgatcgaccttgtaattggttacactgcgattcaaagtatggcaatct
gggctcgtaagcatgatatgattttacatttacatagagca-ggtaactctacttactct
cgtcaaaaaaatcatggtatgaacttccgagttatttgcaaatggatgcgtatggcaggt
gttgaccatattcacgcagggacagttgtaggtaaacttgaaggagatcctttaatgatt
aaaggtttctacaa-cactttacttgaaagcgacacagatatcaatctacctcaa-ggcc
-tattctttgctcaaaattgggcttccttacgtaaagttgtaccagtagcatctggcggt
attcat-gctggtcaaatgcaccaacttcttgattacttaggcgatgatgtagt--tctt
cagtttggtggcggtacaattggacatcctgatggtatccaagccggtgcaactgcaaat
agagtagcattagagtcaatggttatggcaagaaatgaaggtcgcaattatgtagcagaa
ggcccacaaatcttaagggacgctgctaaaacttgtggacctctacaaacagctctagat
ttatggaaagacattagttttaactacacttccacagatacagctgatttc--gttgaga
ctccaacagcaaacatctag
>Pyropia_sp_DRB                   
aagccatgcatgtctaagtataaacac-----------ttttatact-cgtgaaactgcg
aatggctcattaaaacagttatagttcctttgagaaca-a--cactacttggataaccgt
agtaattctagagctaatacatgcctc-aacgcccgactc----acgaagggtggtattt
attggataaaaaaccat-cgtgct--------cctt------ccggagcgc-tttgagat
gattcacaataacttgtcggatcgcatggcc-tcgtgctggcgactcctcattcaaattt
ctgccctatcaactttcgatggtagagtattggtctaccatggtgtcgacgggtgacggg
gaattagggttcgattccggagagggagcctgagaaacggctaccacatccaa-ggaagg
cagcaggcgcgcaaattacccaatcccgactcggggaggtagtgacaaaaaataacaata
gggggcc-cttt-gggtcctctaattggaatgagaacaatttaaatcccttatcgaggat
ccattggagggcaagtctggtgccagcagccgcggtaattccagctccaatagcgtatat
taaag-ttgttgcagttaaaacgctcgtagtcggacctcggagcg--cccccacgggccg
ggctt-ctgccttg-ttgcca-gtgggg-g-ttcgt-ctcc---ttttgtcggga--cgc
ggtgtgtg-ggggcttgactg-tctct--gcgcgtt--tacctgcgggccgaccgtttac
tgtgaagaaagtaaagtgttcaaagcag-gccaatgccttg-aatatgtgagcatggaat
aatagaataggacttg-ggctctattttgttggtttccagtgaccaagtaatgattaata
gggacggttgggggcattcgtatttcattgtcagaggtgaaattcttggattgatggaag
acgtacaactgcgaaagcatct-gccatggatgttttcattgatcaagaacgaaagttag
gggatcgaagacgatcagataccgtcgtagtcttaaccataaacgatgccgactggggat
tggcggggg----------cactattatatgac---tctgtcagcaccctgagggaaacc
aaagtctttgggttctggggggagtatggtcgcaaggctgaaacttaaaggaattgacgg
aagggcaccaccaggagtggagcctgcggcttaatttgactcaacacgggaaaacttacc
aggtccggac-agaagaatgattgacagac-tgaaagctctttcttgattttttg-gttg
gtggtgcatggccgttcttagttggtggagtgatttgtctggttaattccgttaacgaac
gagacctc-gtcctgctaaataggtgcgcgcatgccagcactgcgttcttaccttcttag
agggactatgcgcgtctagcgtatggaagattgaggcaataacaggtctgtgatgccctt
agatgttctgggccgcacgcgcgctacactgatgcactcaacgagtttc-gcttgatagt
cctgggtcggaaggcccgggtaatcttttgaaagtgcatcgtgctggggatagatcattg
caattattgatc-ttcaacgaggaattccttgtaggc-gtaggtcatca-gcctgcgccg
aata-cgt-ccctgccctt-tgtacacaccgc-ccgtcgctcctaccgattgaatggtcc
gatgaaatgtccggatcgcgg--ctagtgtgatggac-t---cgt-cca-gagc-ggtag
ccgtgagaagctcattaaatcttatcatttagaggaactactgggatgctgactatgt-a
attaaagaaacag-at-attctagctcttttcagaatcactcctcaaccaggtgttgacc
cgattgaagca-tctgctgcaattgcaggtgaatcttcaacagctacttggacagttgta
tggac-tgattta--ttaacagcttgtgacctatacagagcaaaagcatatcgagtagat
ccagttccaaacgttgca-gat-caata-ttttgcttacatagcttatgatattgactta
tttgaagaaggttcc-attgcaaacttaactgcttc-aattattggtaacgtttttgggt
ttaaagctgttaaagctcttcgttt-gg-aagacatgcgtatgccagtagcttatctaaa
aacattccaaggtcctgcaactggattgattgtagaacgtgagcgtatggacaag-ttcg
gtagacctttcttaggtgctacagtt--aaacctaaactaggctt-atctggcaaaaact
acggaagagt-tgtatacgaa-ggcctaaaaggcggtcttga---tttccttaaagatga
tgagaatattaactcacaaccatttatgcgttggagagaaagatttttatattcc-atgg
aaggtgt-aaataaagcat-ctgcttctgctggcgaaattaaaggtcattaccttaacgt
aacagctgc-gacaatggaagatatgtatgagagagccgaattctctaaagaggttggta
gtatcatttgtatgattgaccttgtgattggttatactgcgattcaaagtatggcaattt
gggctcgtaaacatgacatgattttacatttacatagagcg-ggtaactcaacttactct
cgtcaaaaaaatcatggtatgaacttccgagttatttgcaaatggatgcgtatggcaggt
gttgaccatattcacgcaggtacagttgtaggtaaactggaaggagatcctttaatgatt
aaaggattctacaa-cactttactt-----------------------------------
------------------------------------------------------------
------------------------------------------------------------
------------------------------------------------------------
------------------------------------------------------------
------------------------------------------------------------
------------------------------------------------------------
--------------------
>Pyropia_sp_FAL                   
aagccatgcatgtctaagtataaacac-----------ttttataca-cgtgaaactgcg
aatggctcattaaaacagttatagttcctttgagaaca-c--tactacttggataaccgt
agtaattctagagctaatacatgccgc-aacgcccgactc----acgaagggaggtattt
attggataaaaaaccat-cgtgct--------cctt------ccagagcgc-tttgagat
gattcacaataactagtcggatcgcatagcc-tcgtgctggcgactcctcattcaaattt
ctgccctatcaactttcgatggtagagtattggtctaccatggtgtcgacgggtgacggg
gaattagggttcgattccggagagggagcctgagaaacggctaccacatccaa-ggaagg
cagcaggcgcgcaaattacccaatcccgattcggggaggtagtgacaaaaaataacaata
gggggcc-cttt-gggtcttctaattggaatgagaacaatttaaatcccttatcgaggat
ccattggagggcaagtctggtgccagcagccgcggtaattccagctccaatagcgtatat
taaag-ttgttgcagttaaaacgctcgtagtcggacttcggagcg--cccccacgggccg
ggctt-ttgccttt-gtgcca-gtggga-g-ttcgt-ctcc---ttttgtcggga--cgc
ggtgtgtg-gggacttgattg-tctct--gcgcgtt--tacctgcgggccgaccgtttac
tgtgaagaaagtaaagtgttcaaagcag-gccaatgccttg-aatatgtgagcatggaat
aatagaataggacttg-ggctctattttgttggtttccagtgaccaagtaatgattaata
gggacggttgggggcattcgtatttcattgtcagaggtgaaattcttggattgatggaag
acgcacaactgcgaaagcatct-gccatggatgttttcattgatcaagaacgaaagttag
gggatcgaagacgatcagataccgtcgtagtcttaaccataaacgatgccgactggggat
tggcggggg----------ttcttattgatgac---tctgtcagcaccctgagggaaacc
aaagtctttgggttctggggggagtatggtcgcaaggctgaaacttaaaggaattgacgg
aagggcaccaccaggagtggagcctgcggcttaatttgactcaacacgggaaaacttacc
aggtccggac-agaagtatgattgacagac-tgaaagctctttcttgattttttg-gttg
gtggtgcatggccgttcttagttggtggagtgatttgtctggttaattccgttaacgaac
gagacctc-gtcctgctaaatagatgcgcgcatgctagcactgcgttc-tatcttcttag
agggactatgcgcgtctagcgtatggaagattgaggcaataacaggtctgtgatgccctt
agatgttctgggccgcacgcgcgctacactgatgcattcaacgagtttc-acttgatagt
cctgggtcggaaggcctgggtaatcttttgaaagtgcatcgtgctggggatagatcattg
caattattgatc-tttaacgaggaattccttgtaggc-gcaggtcatca-gcctgcgccg
aata-cgt-ccctgccctt-tgtacacaccgc-ccgtcgctcctaccgattgaatggtcc
gatgaaatgttcggatcgcgg--ctagtgtgatggac-c---cgt-cca-gagc-ggtag
ccgtgagaagctcattaaatcttatcatttagaggaa------------------tgt-a
attaaagaaacag-at-attttagctctattcagaatcactcctcagccaggtgttgatc
ctattgaagca-tcagctgcaattgcaggtgaatcttcaacagctacttggacagttgta
tggac-tgactta--ctaacggcttgtgacttatatagagcaaaagcgtatcgagtggat
ccagttccaaatgtagca-gat-caata-ctttgcttacatcgcttatgatattgattta
tttgaagaaggttcc-attgcgaatttaactgcttc-aattattggtaacgtttttggat
tcaaagctgttaaagctcttcgtct-ag-aagatatgcgtatgccagtagcttacctgaa
aactttccaaggtcctgcaactggattgattgtagagcgtgagcgtatggataaa-tttg
gtagacctttcctaggtgctacagtt--aaacctaaattaggtct-atctggtaaaaatt
atggaagagt-agtatatgaa-ggtctaaaaggtggtcttga---tttccttaaagatga
tgaaaatattaattcacaaccatttatgcgttggagagaaagattcttatattcc-atgg
aaggtgt-aaataaagcat-ctgcgtctgctggtgagattaaaggtcattaccttaatgt
aacagctgc-gactatggaagatatgtacgaaagagcagaattctccaaagacgttggta
gtatcatttgtatgatcgaccttgtaattggttatactgcgattcaaagtatggcaatct
gggctcgtaaacatgatatgattttacatttgcatagagca-ggtaactctacctactct
cgtcaaaaaaatcatggtatgaacttccgagttatttgcaaatggatgcgtatggcaggt
gttgaccatattcacgcaggcacagttgtaggtaaacttgaaggggatcccttaatgatt
aaaggcttctacaa-cactctactggaaagtgagacagatatcaatttacctcaa-ggtt
-tattctttgctcaaaactgggcttccctacgtaaagttgtaccagtagcatctggtggt
attcat-gctggtcaaatgcaccaacttcttgattacttaggcgatgacgtagt--actt
cagtttggtggtggtacaattggacatcctgatggtatccaagcaggtgcaacagcaaat
agagtagcgctagagtctatggttatggcaagaaatgaaggccgtaattatgtagcagaa
ggtccacaaattttacgagacgctgctaaaacttgtggacctctacaaacagctttagat
ttatggaaagacattagttttaactacacttccacagatacagctgatttc--gttgaga
ctccaacagcaaacatctag
>Pyropia_sp_FIA                   
--gccatgcatgtctaagtataaacac-----------ctttataca-cgtgaaactgcg
aatggctcattaaaacagttatagttcctttgagaaca-c--tgctacttggataaccgt
agtaattctagagctaatacatgccta-aacgcccgactc----acggagggtggtattt
attggataaaaaaccat-cgtgcc--------ctct------cgggggcac-tttgagat
gattcacaataactagtcggatcgcatagct-ttgtgctggcgactcctcattcaaattt
ctgccctatcaactttcgatggtagagtattggtctaccatggtgtcgacgggtgacggg
gaattagggttcgattccggagagggagcctgagaaacggctaccacatccaa-ggaagg
cagcaggcgcgcaaattacccaatcccgattcggggaggtagtgacaaaaaataacaata
gggggcc-cttt-gggtcttctaattggaatgagaacaatttaaatcccttatcgaggat
ccattggagggcaagtctggtgccagcagccgcggtaattccagctccaatagcgtatat
taaag-ttgttgcagttaaaacgctcgtagtcggacctcggagca--cccccacgggtcg
ggcgt-ttgcctat-gtgctc-gtgggcgg-tttgt-ctcc---ttttgtcggga--cgc
ggtgcgcg-gggactttactg-tctct--gtgcgtt-atacctgcgggccgaccgtttac
tgtgaagaaagtaaagtgttcaaagcag-gccattgccttg-aatatgtgagcatggaat
aatagaataggacttg-ggctctattttgttggtttccagtgaccaagtaatgattaata
gggacggttgggggcattcgtatttcattgtcagaggtgaaattcttggattgatggaag
acgaacaactgcgaaagcatct-gccatggatgttttcattgatcaagaacgaaagttag
gggatcgaagacgatcagataccgtcgtagtcttaaccataaacgatgccgactggggat
tgacggggg----------t-tttttgaacgac---tctgtcagcaccctgagggaaacc
aaagtctttgggttctggggggagtatggtcgcaaggctgaaacttaaaggaattgacgg
aagggcaccaccaggagtggagcctgcggcttaatttgactcaacacgggaaaacttacc
aggtccggac-agaagaatgattgacagac-tgaaagctctttcttgattttttg-gttg
gtggtgcatggccgttcttagttggtggagtgatttgtctggttaattccgttaacgaac
gagacctc-gtcctgctaaataggtgcgcgcatgctagtactgcgttcttaccttcttag
agggactatgcgcgtctagcgtatggaagattgaggcaataacaggtctgtgatgccctt
agatgttctgggccgcacgcgcgctacactgatgcattcaacgagtttc-acttgatagc
cctgggtcggaaggcctgggtaatcttttgaaagtgcatcgtgctggggacagatcattg
caattattgatc-tcaaacgaggaattccttgtaggc-gcaggtcatca-gcctgcgccg
aata-cgt-ccctgccctt-tgtacacaccgc-ccgtcgctcctaccgattgaatggtcc
gatgaaatgtccggacggcgg--ctctcaggacggac-tt--agcgcca-gaat-gcttg
tcgtggaaagctcattaaatcttatcatttagaggaattactgggatgctgactatgt-a
attaaagaaacag-ac-attttagctctgtttagaatcactcctcagccaggtgttgacc
ctattgaagca-tcagctgcaatcgcaggtgaatcttcaacagctacttggacagttgta
tggac-tgatttg--ctaacagcttgcgacctatatagagcaaaagcatatcgagtagat
cctgtcccaaatgttgcg-gat-caata-ctttgcttatatcgcttatgatattgattta
tttgaagaaggttcc-attgcaaacttaactgcttc-aattattggtaatgtttttggat
ttaaagctgttaaagctcttcgtct-ag-aagatatgcgcatgccagtagcttacttaaa
aactttccaaggtcctgcaactggattgattgtagaacgtgagcgtatggataaa-tttg
gtagacctttcctaggtgctacagtt--aaacctaagctaggtct-atctggtaaaaact
atggaagagt-agtatatgaa-ggtctaaaaggtggtcttga---cttccttaaagatga
tgaaaatattaactcgcaaccatttatgcgttggagagaacgatttttatattcc-atgg
aaggtgt-aaataaagcat-ctgcatctgctggtgaaattaaaggtcattaccttaatgt
aacagctgc-tactatggaagatatgtacgaaagagcagaattttccaaagatgttggta
gtatcatttgtatgatcgaccttgtaattggttatactgcgattcaaagtatggcaatct
gggctcgtaagcatgatatgattttacatttacatagagca-ggtaactctacttactct
cgtcaaaaaaatcatggtatgaacttccgagttatttgcaaatggatgcgtatggcaggt
gttgaccatattcacgcagggacagttgtaggtaaacttgaaggagatcctttaatgatt
aaaggtttctataa-cactttacttgaaagcgacacagatattaatctacctcaa-ggcc
-tattctttgctcaaaattgggcttccttacgtaaagttgtaccagtagcatctggcggt
attcat-gctgggcaaatgcaccaacttcttgattacttaggcgatgatgtagt--tctt
cagtttggtggcggtacaattggacatcctgatggtatccaagccggtgcaactgcaaat
agagtagcattagagtcaatggttatggcaagaaatgaaggtcgcaattatgtagcagaa
ggcccacaaatcttaagggacgctgctaaaacttgtggacctctacaaacagctctagat
ttatggaaagatattagttttaactatacttccacagatacagctgatttc--gttgaga
ctccaacagcaaacatctag
>Pyropia_sp_FIC                   
aagccatgcatgtctaagtataaacac-----------ctttataca-cgtgaaactgcg
aatggctcattaaaacagttatagttccattgagaata-c--tgctacttggataaccgt
agtaattctagagctaatacatgccta-aacgcccgactt----acggagggtggtattt
attggataaaaaaccat-cgtgcc--------ctct------cgggggcac-tttgagat
gattcacaataactagtcggatcgcatggct-tcgtgctggcgactcctcattcaaattt
ctgccctatcaactttcgatggtagagtattggtctaccatggtgtcgacgggtgacggg
gaattagggttcgattccggagagggagcctgagaaacggctaccacatccaa-ggaagg
cagcaggcgcgcaaattacccaatcccgatacggggaggtagtgacaaaaaataacaata
gggggcc-cttt-gggtcttctaattggaatgagaacaatttaaatcccttatcgaggat
ccattggagggcaagtctggtgccagcagccgcggtaattccagctccaatagcgtatat
taaag-ttgttgcagttaaaacgctcgtagtcggacctcggggca--ccctcacggatcg
ggctt-ttgcctat-gtgtcc-gtgagcgg-ttttg-ctct---ttttgtcggga--cgc
ggtgtgtg-gggactttattg-tctct--gcgcgtt-atacctgcgggccggccgtttac
tgtgaagaaagtaaagtgttcaaagcag-gccattgccttg-aatatgtgagcatggaat
aatagaataggacttg-ggctctattttgttggtttccagtgaccaagtaatgattaata
gggacggttgggggcattcgtatttcattgtcagaggtgaaattcttggattgatggagg
acgaacaactgcgaaagcatct-gccatggatgttttcattgatcaagaacgaaagttag
gggatcgaagacgatcagataccgtcgtagtcttaaccataaacgatgccgactggggat
tgactgggg----------tattacaaaatgac---tctgtcagcaccctgagggaaacc
aaagtctttgggttctggggggagtatggtcgcaaggctgaaacttaaaggaattgacgg
aagggcaccaccaggagtggagcctgcggcttaatttgactcaacacgggaaaacttacc
aggtccggac-agaagaatgattgacagac-tgaaagctctttcttgattttttg-gttg
gtggtgcatggccgttcttagttggtggagtgatttgtctggttaattccgttaacgaac
gagacctc-gtcctgctaaataggtgcgcgcatgctagtactgcgttcttaccttcttag
agggactgtgcgcgtctagcgtacggaagattgaggcaataacaggtctgtgatgccctt
agatgttctgggccgcacgcgcgctacactgatgcattcaacgagtttc-acttgatagc
cctgggtcggaaggcctgggtaatcttttgaaagtgcatcgtgctggggacagatcattg
caattattgatc-tcaaacgaggaattccttgtaggc-gcaggtcatca-ccctgcgccg
aata-cgt-ccctgccctt-tgtacacaccgc-ccgtcgctcctaccgattgaatggtcc
gatgaaatgtccggacggcgg--ctctcacgatggat-tc--aatgcca-gaat-gtttg
ccgtggaaagctcattaaatcttatcatttagaggaa-------ggagctgactatgt-a
attaaagaaacag-ac-attttagctctgttcagaatcactcctcagccaggtgttgacc
ctattgaagca-tcagctgcaattgcaggtgaatcttcaacagctacttggacagttgta
tggac-tgatttg--ctaacagcttgtgacctatatagagcaaaagcatatcgagtagat
cctgtcccaaatgttgcg-gat-caata-ctttgcttatattgcttatgatattgattta
tttgaagaaagttct-attgcaaacttaactgcttc-aattattggtaacgtttttggat
ttaaagctgttaaggctcttcgtctaag-aagatatgcgtatgccagtagcttacttaaa
aactttccaaggtcctgcaactggattgattgtagagcgtgaacgcatggataaa-tttg
gtagacctttcctaggtgctacagtt--aaacctaaattaggtct-atctggtaaaaact
atggacgagt-agtatatgaa-ggtctaaaaggtggtcttga---cttccttaaagatga
tgaaaatatcaactctcaaccatttatgcgttggagagaaagatttttatattcc-atgg
aaggtgt-aaataaagcat-ctgcatccgctggtgaaatcaaaggtcattaccttaacgt
aacagctgc-gactatggaagatatgtacgaaagagcagaattctccaaagatgttggta
gtattatttgtatgattgaccttgtaattggttatactgcgattcaaagtatggcaatct
gggctcgtaagcatgatatgattttacatttacatagagca-ggtaactctacttactct
cgtcaaaaaaatcatggtatgaacttccgagttatttgtaaatggatgcgtatggcaggt
gttgaccatattcatgcaggtacagttgtaggtaaacttgaaggagatcctttaatgatt
aaaggtttctacaa-cactttacttgaaagtgatacagagattaatctacctcaa-ggtc
-tattctttgctcaaaattgggcttccctacgtaaagttgtaccagtagcatctggtggt
attcat-gctggtcaaatgcaccaacttcttgattacttaggcgatgatgtagt--tctt
cagtttggtggtggtacaattggacatcctgatggtatccaagccggtgcaactgcaaac
agagtagcattagagtcaatggttatggcaagaaatgaaggtcgcaactatgtagcagaa
ggtccacaaatcttgagagacgctgctaaaacttgtggacctctacaaacagctctagat
ttatggaaagatattagttttaactacacttccacagatacagctgatttc--gttgaga
ctccaacagcaaacatc---
>Pyropia_sp_FID                   
-------------ctaagtataaacac-----------ttttataca-cgtgaaactgcg
aatggctcattaaaacagttatagttcctttgagaaca-c--tactacttggataaccgt
agtaattctagagctaatacatgcctc-aacgcccgactc----acgaagggtggtattt
attggataaaaaaccat-cgtgct--------cttt------ctagagcgc-tttgagat
gattcacaataactagtcggatcgcatggcc-tcgtgctggcgactcctcattcaaattt
ctgccctatcaactttcgatggtagagtattggtctaccatggtgtcgacgggtgacggg
gaattagggttcgattccggagagggagcctgagaaacggctaccacatccaa-ggaagg
cagcaggcgcgcaaattacccaatcccgattcggggaggtagtgacaaaaaataacaata
gggggcc-cttt-gggtcttctaattggaatgagaacaatttaaatcccttatcgaggat
ccattggagggcaagtctggtgccagcagccgcggtaattccagctccaatagcgtatat
taaag-ttgttgcagttaaaacgctcgtagtcggacctcggagcg--cccccacgggccg
ggctt-ttgccttt-gtgcaa-gtgggt-g-tttgt-ctcc---ttttgtcggga--cgc
ggtgtgtg-gggcctttattg-gttct--gcgcgtt--tacctgcgggccgaccgtttac
tgtgaagaaagtaaagtgtttaaagcag-gccaatgccttg-aatatgtgagcatggaat
aatagaataggacttg-ggctctattttgttggtttccagtgaccaagtaatgattaata
gggatggttgggggcattcgtatttcattgtcagaggtgaaattcttggattgatggaag
acgaacaactgcgaaagcatct-gccatggatgttttcattgatcaagaacgaaagttag
gggatcgaagacgatcagataccgtcgtagtcttaaccataaacgatgccgactggggat
tggcggggg----------tactatttaatgac---tccgtcagcaccctgagggaaacc
aaagtctttgggttctggggggagtatggtcgcaaggctgaaacttaaaggaattgacgg
aagggcaccaccaggagtggagcctgcggcttaatttgactcaacacgggaaaacttacc
aggtccggac-agaagtatgattgacagac-tgaaagctctttcttgattttttg-gttg
gtggtgcatggccgttcttagttggtggagtgatttgtctggttaattccgttaacgaac
gagacctc-gtcctgctaaataggtgcgcgcatgctagtactgcgttcttaccttcttag
agggactatgcgcgtctagcgtatggaagattgaggcaataacaggtctgtgatgccctt
agatgttctgggccgcacgcgcgctacactgatgcattcaacgagtttc-acttgatagt
cctgggtcggaaggcctgggtaatcttttgaaagtgcatcgtgctggggatagatcattg
caattattgatc-ttaaacgaggaattccttgtaggc-gcaggtcatca-gcctgcgccg
aata-cgt-ccctgccctt-tgtacacaccgc-ccgtcgctcctaccgattgaatggtcc
gatgaaatgtccggatcgcgg--ctggtgtgatggac-t---cgt-cca-gagc-ggtag
ccgtgagaagctcattaaatcttatcatttagaggaactactgggatgctgactactg-a
attaaagaaacag-at-attttagctctgttcagaattactcctcagccaggtgttgacc
ctattgaagca-tctgcggcaattgcaggcgaatcttcaacagctacttggacagttgta
tggac-tgatttg--ctaacagcttgtgacctatatagagcaaaagcatatcgagttgac
ccagttccaaacgttgca-gat-caata-ctttgcttacatcgcttatgatattgatcta
tttgaagaaggttct-attgcgaacttaactgcttc-aattattggtaacgtttttggat
ttaaagctgttaaagctcttcgttt-ag-aagatatgcgtatgccagtagcttacctaaa
aactttccaaggtcctgcgactggattgattgttgaacgtgagcgtatggataaa-tttg
gtagacctttcctaggtgcaacagtt--aaacctaaactaggtct-ttctggtaaaaact
acggaagagt-agtatatgaa-ggtctaaaaggtggtcttga---cttccttaaagacga
tgaaaatattaactcacaaccatttatgcgttggagagaaagatttttatattct-atgg
aaggtgt-aaataaagcat-ctgcttctgctggtgaaattaaaggtcattaccttaacgt
aacagcagc-gactatggaagatatgtatgagagagcagaattctctaaagaggttggta
gtatcatttgtatgattgaccttgtaattggttatactgcaattcaaagtatggcaatct
gggctcgtaagcatgatatgattctacatttacatagagca-ggtaactctacttactct
cgtcaaaaaaatcatggtatgaacttccgagttatttgcaaatggatgcgtatggcaggt
gttgaccatattcacgcaggtacagttgtaggtaaactagagggagatcctttaatgatt
aaaggtttctacaa-cactttacttgaaagtgatacagagatcaatctacctcaa-ggtc
-tattctttgctcaaaactgggcttccctacgtaaagttgtgccagtagcatctggtggt
attcat-gctggtcaaatgcaccaacttcttgattacctaggtgatgatgtagt--tctt
cagtttggtggtggtacaattgggcatcctgatggtatccaagcaggtgcaactgcaaac
agagtagcattagagtccatggttatggcaagaaatgaaggtcgcaattatgtagcagaa
ggtccacaaatcttaagagacgctgctaaaacttgtggacctctacaaacagctttagat
ttatggaaagatattagttttaactatacttccacagatacagctgatttc--gttgaga
ctccaacagcaaacatc---
>Pyropia_sp_FIE                   
aagccatgcatgtctaagtataaacac-----------ttttataca-cgtgaaactgcg
aatggctcattaaaacagttatagttcctttgagaaca-c--tactacttggataaccgt
agtaattctagagctaatacatgcctc-aacgcccgactt----acgaagggtggtattt
attggataaaaaaccat-cgtgct--------cttt------ctagagcgc-tttgagat
gattcacaataactagtcggatcgcatagcc-tcgtgctggcgactcctcattcaaattt
ctgccctatcaactttcgatggtagagtattggtctaccatggtgtcgacgggtgacggg
gaattagggttcgattccggagagggagcctgagaaacggctaccacatccaa-ggaagg
cagcaggcgcgcaaattacccaatcccgattcggggaggtagtgacaaaaaataacaata
gggggcc-cttt-gggtcttctaattggaatgagaacaatttaaatcccttatcgaggat
ccattggagggcaagtctggtgccagcagccgcggtaattccagctccaatagcgtatat
taaag-ttgttgcagttaaaacgctcgtagtcggacctcggagcg--cccccacgggccg
ggctt-ttgccttt-gcgcca-gtgggt-g-tttgt-ctcc---ttttgtcggga--cgc
ggtgtgtg-gggcctttattg-gttct--gcgcgtt--tacctgcgggccgaccgtttac
tgtgaagaaagtaaagtgtttaaagcag-gccaatgccttg-aatatgtgagcatggaat
aatagaataggacttg-ggctctattttgttggtttccagtgaccaagtaatgattaata
gggatggttgggggcattcgtatttcattgtcagaggtgaaattcttggattgatggaag
acgtacaactgcgaaagcatct-gccatggatgttttcattgatcaagaacgaaagttag
gggatcgaagacgatcagataccgtcgtagtcttaaccataaacgatgccgactggggat
tggcggggg----------tactatttaatgac---tccgtcagcaccctgagggaaacc
aaagtctttgggttctggggggagtatggtcgcaaggctgaaacttaaaggaattgacgg
aagggcaccaccaggagtggagcctgcggcttaatttgactcaacacgggaaaacttacc
aggtccggac-agaagtatgattgacagac-tgaaagctctttcttgattttttg-gttg
gtggtgcatggccgttcttagttggtggagtgatttgtctggttaattccgttaacgaac
gagacctc-gtcctgctaaataggtgcgcgcatgctagtactgcgttcttaccttcttag
agggactatgcgcgtctagcgtatggaagattgaggcaataacaggtctgtgatgccctt
agatgttctgggccgcacgcgcgctacactgatgcattcaacgagtttc-acttgatagt
cctgggtcggaaggcctgggtaatcttttgaaagtgcatcgtgctggggatagatcattg
caattattgatc-ttaaacgaggaattccttgtaggc-gcaggtcatca-gcctgcgccg
aata-cgt-ccctgccctt-tgtacacaccgc-ccgtcgctcctaccgattgaatggtcc
gatgaaatgtccggatcgcgg--ctagtgtgatggac-t---cgt-cca-gagc-ggtag
ccgtgagaagctcattaaatcttatcatttagaggaactactgggatgctgactatgata
attaaagaaacag-at-attttagctctgttcagaattactcctcagccaggtgttgacc
ctattgaagca-tctgcggcaattgcaggcgaatcttcaacagctacttggacagttgta
tggac-tgatttg--ctaacagcttgtgacctatatagagcaaaagcatatcgagttgac
ccagttccaaacgttgca-gat-caata-ctttgcttacatcgcctatgatattgatcta
tttgaagaaggttct-attgcaaacttaactgcttc-aattattggtaatgtttttggat
ttaaagctgttaaagctcttcgtct-ag-aagatatgcgtatgccagtagcttacctaaa
aactttccaaggtcctgcgactggattgattgtagaacgtgagcgtatggataaa-tttg
gtagacctttcctaggtgcaacagtt--aagcctaagctaggtct-ttctggtaaaaact
acggaagagt-agtatatgag-ggtctaaaaggtggtcttga---cttccttaaagacga
tgaaaatattaactcacaaccatttatgcgttggagagaaagattcttatattct-atgg
aaggtgt-aaataaagcat-ctgcttctgctggtgaaattaaaggtcattaccttaatgt
aacagctgc-gactatggaagatatgtacgagagagcagaattttctaaagaggttggta
gtatcatttgtatgattgaccttgtaattggttatactgcaattcaaagtatggcaatct
gggctcgtaagcatgatatgatcctacatttacacagagca-ggtaactctacttactct
cgtcaaaaaaatcatggtatgaacttccgtgttatttgcaaatggatgcgtatggcaggt
gttgaccatattcacgcaggtacagttgtaggtaaactagagggagatcctttaatgatt
aaaggtttctacaa-cactttacttgaaagtgatacagaaatcaatctacctcaa-ggtc
-tattctttgctcaaaactgggcttccctacgtaaagttgtgccagtagcatctggtggt
attcat-gctggtcaaatgcaccaacttcttgattacctaggcgatgatgtagt--tctt
cagtttggcggtggtacaattgggcatcctgatggtatccaagcaggtgcaactgcaaac
agagtagcattagagtccatggttatggcgagaaatgaaggtcgcaattatgtagcagaa
ggtccacaaatcttaagagacgctgctaaaacttgtggacctctacaaacagctttagat
ttatggaaagatattagtttcaactatacttccacagatacagctgatttc--gttgaga
ctccaacagcaaacatc---
>Pyropia_sp_GEP                   
aagccatgcatgtctaagtataaacac-----------ctttatact-cgtgaaactgcg
aatggctcattaaaacagttatagttcctttgggaaca-a--cactacttggataaccgt
agtaattctagagctaatacatgcctc-aacgcccgactt----acgaagggtggtattt
attggataaaaaaccat-cgtgtt--------cttt------ccggaacac-tttgagat
gattcacaataacttgtcggatcgcatggcc-tcgtgctggcgactcctcattcaaattt
ctgccctatcaactttcgatggtagagtattggtctaccatggtgtcgacgggtgacggg
gaattagggttcgattccggagagggagcctgagaaacggctaccacatccaa-ggaagg
cagcaggcgcgcaaattacccaatcccaactcggggaggtagtgacaaaaaataacaata
gggggcc-tttg-aggtcttctaattggaatgagaacaatctaaatcccttatcgaggat
ccattggagggcaagtctggtgccagcagccgcggtaattccagctccaatagcgtatat
taaag-ttgttgcagttaaaacgctcgtagtcggacctcggagcg--ctcccacaggccg
ggctt-ctgccatg-gtgcca-gtggga-g-tatgt-ctcc---ttttgtcggga--cgc
ggtgcgtg-ggggcttgattg-tctct--gcgcgtt--tacctgcgggccgaccgtttac
tgtgaagaaagtaaagtgttcaaagcag-gccattgccttg-aatatgtgagcatggaat
aatagaataggacttg-ggctctattttgttggtttccagtgaccaagtaatgattaata
gggatggttgggggcattcgtatttcattgtcagaggtgaaattcttggattgatggaag
acgtacaactgcgaaagcatct-gccatggatgttttcattgatcaagaacgaaagttag
gggatcgaagacgatcagataccgtcgtagtcttaaccataaacgatgccgactggggat
tggcgggga----------cacatatgtatgac---tctgtcagcaccctgagggaaacc
aaagtctttgggttctggggggagtatggtcgcaaggctgaaacttaaaggaattgacgg
aagggcaccaccaggagtggagcctgcggcttaatttgactcaacacgggaaaacttacc
aggtccggac-agaagaatgattgacagac-tgaaagctctttcttgattttttg-gttg
gtggtgcatggccgttcttagttggtggagtgatttgtctggttaattccgttaacgaac
gagacctc-gtcctgctaaataggtgcgcgcatgccagcactgcgttcttaccttcttag
agggactatgcgcgtctagcgtatggaagattgaggcaataacaggtctgtgatgccctt
agatgttctgggccgcacgcgcgctacactgatgcactcaacgagtttc-acttgacagt
cctgggtcggaaggcccgggtaatcttttgaaagtgcatcgtgctggggatagatcattg
caattattgatc-ttaaacgaggaattccttgtaggc-gcaggtcatca-gcctgcgccg
aata-cgt-ccctgccctt-tgtacacaccgc-ccgtcgctcctaccgattgaatggtcc
gatgaaatgtccggatcgtgg--ctattgtgatggac-ca--tgt-cca-gagc-ggtaa
tcgtgagaagctcattaaatcttatcatttagaggaa------------------tgt-a
attaaagaaacag-at-attctagctcttttcagaatcactcctcaaccaggtgttgacc
cgattgaagca-tctgctgcaattgcaggtgagtcttcaacagctacttggacagttgta
tggac-tgattta--ttaacagcttgtgacttatacagagcaaaagcatatcgagtagat
ccagttccaaacgttgca-gat-caata-ttttgcttacatagcttatgatattgattta
tttgaagaaggttca-attgcaaacttaactgcttc-gattattggtaacgtttttgggt
ttaaagctgttaaagctcttcgtct-ag-aagatatgcgtatgccagtagcttatctaaa
aacgttccaaggtcctgcaactggattgattgtagaacgtgagcgtatggataag-ttcg
gtagacctttcttaggtgctacagtt--aaacctaaactagggtt-atctggcaaaaact
acggaagagt-tgtatacgaa-ggcctaaaaggaggtcttga---tttccttaaagatga
tgagaatattaactcacaaccatttatgcgttggagagaaagattcttatattct-atgg
aaggtgt-aaataaagctt-ctgcttctgctggcgaaattaaaggtcattaccttaacgt
aacagctgc-gacaatggaagatatgtatgagagagctgaattctctaaagaagttggta
gtatcatttgtatgattgaccttgtaattggttatactgcgattcaaagtatggcaatct
gggctcgcaaacatgacatgattttacatttacatagagca-ggtaactcaacttactct
cgtcaaaaaaatcatggtatgaacttccgagttatttgcaaatggatgcgtatggcaggt
gttgaccatattcacgcaggtacagttgtaggtaaacttgaaggagatcctttaatgatt
aaaggattttacaa-tactttacttgaaagtgaaacagatatcaacctacctcaa-ggtc
-tgttctttgctcaaaattgggcttccctacgtaaagttgtcccagtagcatctggtggt
attcat-gctggtcaaatgcaccaacttcttgattacttaggtgatgatgtagt--tctt
cagtttggtggtggtacaattggacatcctgatggtatccaagcaggtgcgactgctaac
agagtagcgttagagtccatggttatggcaagaaatgaaggccgtaactatgtagcagaa
ggtccacaaattttgagggacgctgctaaaacttgtgggcctctacaaacagctttagat
ttatggaaagatattagttttaattatacttccacagatacagctgatttc--gttgaga
ctccaacagcaaacatctag
>Pyropia_sp_MIG                   
------tgcatgtctaagtataaacac-----------ttttataca-cgtgaaactgcg
aatggctcattaaaacagttatagttcctttgagaaca-c--tactacttggataaccgt
agtaattctagagctaatacatgcctc-aacgcccgactc----acgaagggtggtattt
attggataaaaaaccat-cgtgct--------cctt------ccagagcgc-tttgagat
gattcacaataactagtcggatcgcatggcc-tcgtgctggcgactcctcattcaaattt
ctgccctatcaactttcgatggtagagtattggtctaccatggtgtcgacgggtgacggg
gaattagggttcgattccggagagggagcctgagaaacggctaccacatccaa-ggaagg
cagcaggcgcgcaaattacccaatcccgattcggggaggtagtgacaaaaaataacaata
gggggcc-cttt-gggtcttctaattggaatgagaacaatttaaatcccttatcgaggat
ccattggagggcaagtctggtgccagcagccgcggtaattccagctccaatagcgtatat
taaag-ttgttgcagttaaaacgctcgtagtcggacttcggagcg--cccccacgggccg
ggctt-ctgccttt-gcgcta-gtggga-g-ttcgt-ctcc---ttttgtcggga--cgc
ggtgtgtg-gggactttattg-tctct--gcgcgtt-atacctgcgggccgaccgtttac
tgtgaagaaagtaaagtgttcaaagcag-gccaatgccttg-aatatgtgagcatggaat
aatagaataggacttg-ggctctattttgttggtttccagtgaccaagtaatgattaata
gggatggttgggggcattcgtatttcattgtcagaggtgaaattcttggattgatggaag
acgaacaactgcgaaagcatct-gccatggatgttttcattgatcaagaacgaaagttag
gggatcgaagacgatcagataccgtcgtagtcttaaccataaacgatgccgactggggat
tggcagggg----------cacttattgatgac---tctgtcagcaccctgagggaaacc
aaagtctttgggttctggggggagtatggtcgcaaggctgaaacttaaaggaattgacgg
aagggcaccaccaggagtggagcctgcggcttaatttgactcaacacgggaaaacttacc
aggtccggac-agaagtatgattgacagac-tgaaagctctttcttgattttttg-gttg
gtggtgcatggccgttcttagttggtggagtgatttgtctggttaattccgttaacgaac
gagacctc-gtcctgctaaatagaggcgcgcatgctagcactgcgttc-tatcttcttag
agggactatgcgcgtctagcgtatggaagattgaggcaataacaggtctgtgatgccctt
agatgttctgggccgcacgcgcgctacactgatgcattcaacgagtttc-acttgatagt
cctgggtcggaaggcctgggtaatcttttgaaaatgcatcgtgctggggatagatcattg
caattattgatc-tttaacgaggaattccttgtaggc-gcaggtcatca-gcttgcgccg
aata-cgt-ccctgccctt-tgtacacaccgc-ccgtcgctcctaccgattgaatggtcc
gatgaaatgttcggatcgcgg--ctagtgtgatggac-c---agt-cca-gagc-ggtag
ccgtgagaagctcattaaatcttatcatttagaggaattactgggatgctgactatgt-a
attaaagaaacag-at-attttagctctattcagaatcactcctcagccaggtgttgatc
ctattgaagca-tcagctgcaattgcaggtgaatcttcaacagctacttggacagttgta
tggac-tgattta--ctaacggcttgtgacttatatagagcaaaagcgtatcgagtggat
ccagttccaaatgtagca-gat-caata-ctttgcttacatcgcttatgatattgattta
tttgaagaaggttcc-attgcgaatttaactgcttc-aattattggtaacgtttttggat
tcaaagctgttaaagctcttcgtct-ag-aagatatgcgtatgccagtagcttacctgaa
aactttccaaggtcctgcaactggattgattgtagagcgtgagcgtatggataaa-tttg
gtagacctttcctaggtgctacagtt--aaacctaaattaggtct-atctggtaaaaatt
atggaagagt-agtatatgaa-ggtctaaaaggtggtcttga---tttccttaaagatga
tgaaaatattaattcacaaccatttatgcgttggagagaaagattcttatattcc-atgg
aaggtgt-aaataaagcat-ctgcgtctgctggtgagattaaaggtcattaccttaatgt
aacagctgc-gactatggaagatatgtacgaaagagcagaattctccaaagacgttggta
gtatcatttgtatgatcgaccttgtaattggttatactgcgattcaaagtatggcaatct
gggctcgtaaacatgatatgattttacatttgcatagagca-ggtaactctacctactct
cgtcaaaaaaatcatggtatgaacttccgagttatttgcaaatggatgcgtatggcaggt
gttgaccatattcacgcaggcacagttgtaggtaaacttgaaggggatcctttaatgatt
aaaggcttctacaa-cactttactggaaagtgagacagatatcaatttacctcaa-ggtt
-tattctttgctcaaaactgggcttccctacgtaaagttgtaccagtagcatctggtggt
attcat-gctggtcaaatgcaccaacttcttgattacttaggcgatgacgtagt--actt
cagtttggtggtggtacaattggacatcctgatggtatccaagcaggtgcaacagcaaat
agagtagcgctagagtctatggttatggcaagaaatgaaggccgtaattatgtagcagaa
ggtccacaaattttacgagacgctgctaaaacttgtggacctctacaaacagctttagac
ttatggaaagacattagttttaactacacttccacagatacagctgatttc--gttgaga
ctccaacagcaaacatctag
>Pyropia_sp_PTK                   
aagccatgcatgtctaagtataaacac-----------ttttataca-cgtgaaactgcg
aatggctcattaaaacagttatagttcctttgagaact-c--tactacttggataaccgt
agtaattctagagctaatacatgccgc-aacgcccgactc----gcgaagggtggtattt
attggataaaaaaccat-cgtgct--------cttt------ctagagcgc-tttgagat
gattcacaataactagtcggatcgcatggcc-tcgtgctggcgactgctcattcaaattt
ctgccctatcaactttcgatggtagagtattggtctaccatggtgtcgacgggtgacggg
gaattagggttcgattccggagagggagcctgagaaacggctaccacatccaa-ggaagg
cagcaggcgcgcaaattacccaatcccgattcggggaggtagtgacaaaaaataacaata
gggggcc-cttt-gggtcttctaattggaatgagaacaatttaaatcccttatcgaggat
ccattggagggcaagtctggtgccagcagccgcggtaattccagctccaatagcgtatat
taaag-ttgttgcagttaaaacgctcgtagtcggacctcggagcg--cccccacgggccg
ggctt-ttgccttt-gcgcca-gtgggt-g-tttga-ctcc---ttttgtcggga--cgc
ggtgtgtg-gggcctttattg-gttct--gcgcgtt--tacctgcgggccggccgtttac
tgtgaagaaagtaaagtgtttaaagcag-gccaatgccttg-aatatgtgagcatggaat
aatagaataggacttg-ggctctattttgttggtttccagtgaccaagtaatgattaata
gggatggttgggggcattcgtatttcattgtcagaggtgaaattcttggattgatggaag
acgtacaactgcgaaagcatct-gccatggatgttttcattgatcaagaacgaaagttag
gggatcgaagacgatcagataccgtcgtagtcttaaccataaacgatgccgactggggat
tggcggggg----------tactatttaatgac---tccgtcagcaccctgagggaaacc
aaagtctttgggttctggggggagtatggtcgcaaggctgaaacttaaaggaattgacgg
aagggcaccaccaggagtggagcctgcggcttaatttgactcaacacgggaaaacttacc
aggtccggac-agaagtatgattgacagac-tgaaagctctttcttgattttttg-gttg
gtggtgcatggccgttcttagttggtggagtgatttgtctggttaattccgttaacgaac
gagacctc-gtcctgctaaataggtgcgcgcatgctagtactgcgttcttaccttcttag
agggactatgcgcgtctagcgtatggaagattgaggcaataacaggtctgtgatgccctt
agatgttctgggccgcacgcgcgctacactgatgcattcaacgagtttc-acttgatagt
cctgggtcggaaggcctgggtaatcttatgaaagtgcatcgtgctggggatagatcattg
caattattgatc-ttaaacgaggaattccttgtaggc-gcaggtcatca-gcctgcgccg
aata-cgt-ccctgccctt-tgtacacaccgc-ccgtcgctcctaccgattgaatggtcc
gatgaagtgtccggatcgcgg--ctggtgtgatggac-t---cgt-cca-gagc-ggcag
ccgtgagaagctcattaaatcttatcatttagaggaactactgggatgctgactatgt-a
attaaagaaacag-at-attttagctctgttcagaattactcctcagccaggtgttgacc
ctattgaagca-tctgcggcaattgcgggcgaatcttcaacggctacttggacagttgta
tggac-tgatttg--ctaacagcttgtgacctatatagagcaaaagcatatcgagttgac
ccagttccaaacgttgca-gat-caata-ctttgcttacattgcttatgatattgatcta
tttgaagaaggttct-attgcgaacttaactgcttc-aattattggtaacgtttttggat
ttaaagctgttaaagctcttcgttt-ag-aagatatgcgtatgccagtagcttacctaaa
aactttccaaggtcctgcaactggattgattgtagaacgtgagcgtatggataaa-tttg
gtagacctttcctaggagcaacagtt--aagcctaaactaggtct-ttctggtaaaaact
acggaagagt-agtgtacgaa-ggtctaaaaggtggtcttga---cttccttaaggacga
tgaaaatattaactcacaaccatttatgcgttggagagaaagatttttatattct-atgg
aaggtgt-aaataaagcat-ctgcttctgctggtgaaattaaaggtcattaccttaatgt
aacagctgc-gactatggaagatatgtacgagagagcagaattctctaaagatgttggta
gtatcatttgtatgattgaccttgtaattggttatactgcaattcaaagtatggcaatct
gggctcgtaagcatgatatgattttacatttacatagagca-ggtaattctacttactct
cgtcaaaaaaatcatggtatgaacttccgagttatttgcaaatggatgcgtatggcaggt
gttgaccatattcacgcaggtacagttgtaggtaaactagagggtgatcctttaatgatt
aaaggtttctacaa-cactttacttgaaagtgataccgatattaatctacctcaa-ggtc
-tattctttgctcagaactgggcttccctacgtaaagttgtgccagtagcatctggtggt
attcat-gctggtcaaatgcaccaacttcttgattacctaggcgatgatgtagt--tctt
cagtttggtggtggtacaattgggcatcctgatggtatccaagcaggtgcaactgcaaac
agagtagcattagagtccatggttatggcaagaaatgaaggtcgcaattatgtagcagaa
ggtccacaaattttaagagacgctgctaaaacttgtggacctctacaaacagctttagat
ttatggaaagatattagtttcaactatacttccacagatacagctgatttc--gttgaga
ctccaacagcaaacatctag
>Pyropia_sp_Piaui                 
aagccatgcatgtctaagtataaacac-----------ctttataca-cgtgaaactgcg
aatggctcattaaaacagttatagttcctttgggaacc-c--cactacttggataaccgt
agtaatcctagagctaatacatgccttaaacgcccaactc----acggagggtggtattt
attggataaaaaaccat-cgtgct--------cttc------ccagagtgc-tttgagat
gattcacaataacttgtcggatcgcacggcc-ctgtgctggcgacgcctcattcaaattt
ctgccctatcaactttcgatggtagagtattggtctaccatggtgtcgacgggtaacggg
gaattggggttcggttccggagagggagcctgagaaacggctaccacatccaa-ggaagg
cagcaggcgcgcaaattacccaatcccaacacggggaggtagtgacaaaaaataacaata
gggggcc--ttt-gggtcttctaattggaatgagaacaatttaaaccccttatcgaggat
ccattggagggcaagtctggtgccagcagccgcggtaattccagctccaatagcgtatat
taaag-ttgttgcagttaaaacgctcgtagtcgaacctcggagca--cctccacgggccg
ggcatgatgcttttgttgcca-gttgga-g-attgc-ctcc---tcttgtcggga--cgc
ggagtgtcagaggcttgattg-cctcg--gcacgtt-ccctctgcggtccggccttttac
tgtgagtaaagtaaagtgttcaaagcag-gccaatgccttg-aatatgtgagcatggaat
aatagaataggacttgcgtctctattttgttggtttccagtgaccaagtaatgattaata
gggacagttgggggcattcgtatttcattgtcagaggtgaaattcttggattgatggaag
acgcaccactgcgaaagcatct-gccatggatgttttcattgatcaagaacgaaagttag
gggatcgaagacgatcagataccgtcgtagtcttaaccataaacgatgccaactggggat
tggcggggga---------aacacttctatgac---tccgtcagcaccctatgggaaacc
aaagtccttgggttctggggggagtatggtcgcaaggctgaaacttaaaggaattgacgg
aagggcaccaccaggagtggagcctgcggcttaatttgactcaacacgggaaaacttacc
aggtccggac-aaaagaatgattgacagac-tgaaagctctttcttgattttttg-gttg
gtggtgcatggccgttcttagttggtggagtgatttgtctggttaattccgttaacgaac
gagacctc-gtcctgctaaataggtgcgcgcatgcctgcactgtgttctgaccttcttag
agggactatccgcgtctagcgtatggaagattgaggcaataacaggtctgtgatgccctt
agatgttctgggccgcacgcgcgctacactgatgcattcaacaagtatc-actttttagc
cctggaccggaaggcttgggtaatcttttgaaattgcatcgtgatggggatagatcattg
caattattgatc-ttgaacgaggaattccttgtaggc-gtaggtcacta-gcctgtgccg
aata-cgt-ccctgccctt-tgtacacaccgc-ccgtcgctcctaccgattgaatggtcc
gatgaaatgtccggattgctgcctcggtgtaatggac-t---agt-ccataagc-actag
ccgcacgaagcccattaaatcttatcatttagaggaactactgggatgctgattatgt-g
attaaagaaaccg-at-gttttagctctgttcagaataacaccgcagccaggtgttgatc
ctattgaagca-tcagctgcaatcgcaggtgagtcttcaacagctacttggacagtcgtt
tggac-tgatttg--ctaacagcttgcgatctgtatagagcaaaagcatatcgagtagat
ccagtaccaaatgttgct-gat-caata-ttttgcttatattgcttatgatattgatctt
tttgaagaaggttct-attgctaacttaactgcttc-aattattggtaatgtttttggat
ttaaagctgtaaaagctcttcgttt-ag-aagacatgcgtatgccagtggcttatctaaa
aactttccaaggtcctgcaaccggattaattgtagaacgtgagcgtatggacaaa-ttcg
gaaggcctttcttaggtgctacagtt--aaacctaaactagggct-atctggtaaaaact
atggaagagt-tgtttatgaa-ggtttaaaaggtggtctaga---cttccttaaagatga
tgaaaatatcaattctcaaccatttatgcgctggagagaaagatacttatattct-atgg
aaggtgt-aaataaagcat-ctgctgctgctggtgagatcaaaggtcattatcttaatgt
aacagctgc-aaccatggaagatatgtacgaaagagcagaattttctaaagatgttggta
gtattatttgcatgattgaccttgtaattggttatacagcaattcaaactatggcaatct
gggctcgcaaaaatgacatgattttacatttacacagagcc-ggtaactctacttactct
cgtcaaaaaaatcatggtatgaacttccgagttatttgcaaatggatgcgtatggcaggt
gttgaccatattcatgcaggtacagttgtaggtaaattagaaggagatcctttaatgatt
aaagggttctataa-cactttacttgaaagtgaaacagatataaacctaccgcaa-ggcc
-tattcttttctcaaaattgggcttccctacgtaaagttgtaccggtagcttctggtggt
attcat-gctggtcaaatgcatcaacttcttgattacttaggtgatgatgtagt--tctt
cagttcggaggtggtacaattgggcaccctgatggtatccaagcaggtgcaactgctaac
agagtagcattagagtctatggttcttgcaagaaatgaaggccgtaactatgtagcagaa
ggtcctcaaattttaagagacgctgcgaaaacttgtggacctttacaaacagctttagat
ttatggaaagatattagtttcaactacacttccacagatacagctgatttc--gttgaga
ctccaacagcaaacatctag
>Pyropia_sp_ROS054                
aagccatgcatgtctaagtataaacac-----------gtttataca-agtgaaactgcg
aatggctcattaaaacagttatagttcccttgagaactct-ttactacttggataaccgt
agtaattctagagctaatacatgcctc-aacgcccgactt---cacgaagggcggtattt
attggataaaaaaccct-cgcacc--------ctct--------ggggtgt-ttagagat
gattcacaataactagtcggatcgcatggcc-ttgcgctggcgactcctcatccaagttt
ctgccctatcaactttcgatggtagagtattggtctaccatggtgtcgacgggtgacggg
gaattagggttcgattccggagagggagcctgagaaacggctaccacatccaa-ggaagg
cagcaggcgcgcaaattacccaatcccgacacggggaggtagtgacaaaaaataacaata
gggggcc-cttt-gggtcttctaattggaatgagaacaatttaaatccgttatcgaggat
ccattggagggcaagtctggtgccagcagccgcggtaattccagctccaatagcgtatat
taaag-ttgttgcagttaaaacgctcgtagtctgaccccggagca--cccccactggtcg
ggctt-ctgcctat-gtgctg-gtggggag-tttgt-tcct-tcttttgccggga--cgc
ggtgtgcg-gggactttattg-tctct--gtgcgtaccaacctgcgggccggccgtttac
tgtgaagaaagtaaagtgtttaaagcag-gccaatgccttg-aatatgtgagcatggaat
aatagaataggacttg-ggctctattttgttggtttccagtgaccaagtaatgattaata
gggacggttgggggcattcgtatttcattgtcagaggtgaaattcttggattgatggaag
acgtacaactgcgaaagcatct-gtcatggatgttttcattgatcaagaacgaaagttag
gggatcgaagacgatcagataccgtcgtagtcttaaccataaacgatgccgactggggat
tggtagggaa---------tcgtataaaccgac---tctgccagcaccctgagggaaacc
aaagtatttgggttctggggggagtatggtcgcaaggctgaaacttaaaggaattgacgg
aagggcaccaccaggagtggagcctgcggcttaatttgactcaacacggggaaacttacc
aggtccggac-aaaaggatgattgacagac-tgaaagctctttcttgattttttg-gttg
gtggtgcatggccgttcttagttggtggagtgatttgtctggttaattccgttaacgaac
gagacctt-gtcctgctaaataggtgcgcgcatgctagtactgcgttcttaccttcttag
agggactatacgcgtctagcgtatggaagagtgaggcaataacaggtctgtgatgccctt
agatgttctgggccgcacgcgcgctacactgatgcactcaacaagtttc-gcttgatagc
cctgtgtcggaaggcctgggtaatcttttgaaagtgcatcgtgctggggacagatcattg
caattattgatc-tcgaacgaggaattccttgtaggc-gcaggtcatca-gcttgcgccg
aata-cgt-ccctgccctt-tgtacacaccgc-ccgtcgctcctaccgattgaatggtcc
gatgaaatgtccggaccgtgg--ctctcatgatgggcatc--cgc-tct-gatt-gtttg
ttgtagaaaggacattaaatcttatcatttagaggaattactgggatgctgactatgt-a
attaaagaaacag-at-attctagctctgtttcgaatcactcctcagccaggtgttgacc
ctattgaagca-tcagctgcaattgcaggtgaatcttcaacagctacttggactgttgta
tggac-ggattta--ctaacagcttgtgacttatatagagcaaaagcatatcgagtagat
ccagtcccaaatgttgcg-gat-caata-ctttgcttacatcgcttatgatattgattta
tttgaagaaggttct-attgcgaacttaactgcttc-aattattggtaacgtttttggat
ttaaagctgttaaagctcttcgtct-cg-aagatatgcgtatgccagtagcttacctaaa
aactttccaaggtcctgcaactggattgattgtagaacgtgagcgcatggataaa-tttg
gtagacctttcctaggtgccacggtt--aaacctaaactaggtct-atctggtaaaaact
atggaagagt-agtatatgaa-ggtctaaaaggtggtcttga---cttcctaaaagatga
tgaaaatattaattcacaaccatttatgcgttggagagaaagatttttatattcc-atgg
aaggtgt-aaacaaagcat-ctgcatctgctggtgaaattaaaggtcattatctgaatgt
aacagctgc-gactatggaagatatgtacgaaagagcagaattctctaaagacgttggta
gtattatttgtatgatcgaccttgtaattggttatactgcgattcaaagtatggcaattt
gggcccgtaagcatgatatgattttacatttacatagagca-ggtaactctacttactct
cgtcaaaaaaatcatggtatgaatttccgagttatttgtaaatggatgcgtatggcaggt
gttgaccatattcacgcaggaacagttgtaggtaaacttgagggagatcctttaatgatt
aaaggtttctacaa-caccttacttgaaagtgaaacagatattaatctgcctcaa-ggtc
-tattctttgctcaaaattgggcttccttacgtaaagttgtaccagtagcatctggtggt
attcat-gctggtcaaatgcaccaacttcttgattacttaggggatgatgtagt--tctt
cagtttggtggtggtacaattggacatcctgatggtatccaagcaggtgcaactgcaaat
agagtagcattagagtcaatggttatggccagaaatgaaggccgtaattatgtagcagaa
ggtccacaaatcttaagggatgctgctaaaacttgtggacctctacaaacagctctagat
ttatggaaagatattagttttaactatacttccacagatacagctgatttc--gttgaaa
ctccaacagcaaacatctag
>Pyropia_sp_ROS125                
aagccatgcatgtctaagtataaacac-----------ctttataca-agtgaaactgcg
aatggctcattaaaacagttatagttccattgagaacac---tactacttggataaccgt
agtaattctagagctaatacatgcctc-aacgcccgactc----acgaagggcggtattt
attggataaaaaacctt-cgcact--------cttt--------tgggtgt-ttagagat
gattcacaataactagtcggatcgcatggcc-ttgcgctggcgactcctcattcaagttt
ctgccctatcaactttcgatggtagagtattggtctaccatggtgtcgacgggtgacggg
gaattagggttcgattccggagagggagcctgagaaacggctaccacatccaa-ggaagg
cagcaggcgcgcaaattacccaatcccgacacggggaggtagtgacaaaaaataacaata
gggggcc-cttt-gggtcttctaattggaatgagaacaatttaaatccgttatcgaggat
ccattggagggcaagtctggtgccagcagccgcggtaattccagctccaatagcgtatat
taaag-ttgttgcagttaaaacgctcgtagtctgaccccggagca--cccccactggtcg
ggctt-ctgcctat-gtgctg-gtggggag-tttgt-ctcc--tctttgccggga--cgc
ggtgtgcg-gggacttaattg-tctct--gtgcgta--aacctgcgggccggccgtttac
tgtgaagaaagtaaagtgtttaaagcag-gccaatgccttg-aatatgtgagcatggaat
aatagaataggacttg-ggctctattttgttggtttccagtgaccaagtaatgattaata
gggacggttgggggcattcgtatttcattgtcagaggtgaaattcttggattgatggaag
acgtacaactgcgaaagcatct-gtcatggatgttttcattgatcaagaacgaaagttag
gggatcgaagacgatcagataccgtcgtagtcttaaccataaacgatgccgactggggat
tggtaggga----------atcgtataaacgac---tctgccagcaccctgagggaaacc
aaagtatttgggttctggggggagtatggtcgcaaggctgaaacttaaaggaattgacgg
aagggcaccaccaggagtggagcctgcggcttaatttgactcaacacggggaaacttacc
aggtccggac-aaaaggatgattgacagac-tgaaagctctttcttgattttttg-gttg
gtggtgcatggccgttcttagttggtggagtgatttgtctggttaattccgttaacgaac
gagacctt-gtcctgctaaataggtgcgcgcatgctagtactgcgttcttaccttcttag
agggactatacgcgtctagcgtatggaagagtgaggcaataacaggtctgtgatgccctt
agatgttctgggccgcacgcgcgctacactgatgcactcaacaagtttc-gcttgatagc
cctgtgtcggaaggcctgggtaatcttttgaaagtgcatcgtgctggggacagatcattg
caattattgatc-tcgaacgaggaattccttgtaggc-gcaggtcatca-gcttgcgccg
aata-cgt-ccctgccctt-tgtacacaccgc-ccgtcgctcctaccgattgaatggtcc
gatgaaatgtccggaccgtgg--ctctcatgatgggcaat--tgc-tct-gaag-gtttg
ttgtagaaaggacattaaatcttaccatttagagg-------------------aagt-a
attaaagaaacag-at-attttagctctatttagaatcactcctcagccaggtgttgacc
ctattgaggca-tcagctgcaattgcaggtgaatcttcaacagcaacttggactgttgta
tggac-agatttg--ctaacggcttgtgacttatacagagcaaaagcgtatcgagtagat
ccagttccgaatgttgca-gat-caata-ctttgcttacatagcttatgatattgattta
tttgaagaaggttct-attgcgaacttaactgcttc-aattattggtaatgtttttggat
ttaaagctgttaaagctcttcgttt-ag-aagatatgcgtatgccagtagcttacctgaa
aacattccaaggtccagcaactggattgattgtagagcgtgagcgtatggataaa-tttg
gtagacctttcctaggtgctacagtt--aaacctaagttaggtct-atctggtaaaaact
atggaagagt-agtatatgaa-ggtctaaaaggtggtcttga---cttccttaaggatga
tgaaaatattaattcgcaaccatttatgcgttggagagaaagatttttatattcc-atgg
aaggtgt-aaacaaagcat-ctgcatctgctggcgaaattaaaggtcattaccttaacgt
aacagctgc-gactatggaggatatgtatgaacgagcagagttctccaaagatgttggta
gtatcatttgtatgattgaccttgtaattggttacactgcgattcaaagtatggcaattt
gggcccgtaagcatgatatgattttacatttacatagagca-ggtaactctacttactct
cgtcaaaaaaatcatggtatgaatttccgagttatttgtaaatggatgcgtatggcaggt
gttgaccatattcacgcaggtacagttgtaggtaaactagagggagatcctctaatgatt
aaaggtttttacaa-tactttacttgaaagtgaaacagatattaatctacctcaa-ggtt
-tattctttgctcaaaattgggcttccttacgtaaagttgtaccagtagcatctggtggt
attcat-gctggtcaaatgcaccaacttcttgattacttaggcgatgatgtagt--tctt
cagtttggtggcggtacaattggacatcctgatggtatccaagcaggtgcaactgcaaat
agagtagcattagagtcaatggttatggccagaaatgaaggccgcaattatgtagcagaa
ggtccacaaattttaagggacgcagctaaaacttgtggacctctacaaacagctctagat
ttatggaaagatattagttttaactatacttccacagacacagctgatttc--gttgaga
ctccaacagcaaacatctag
>Pyropia_sp_SMR                   
aagccatgcatgtctaagtataaacgc-----------gtttataca-tgtgaaactgcg
aatggctcattaaaacagttatagttcctttgagaaca-c--ttctacttggataaccgt
agtaattctagagctaatacatgccta-aacgcccgactc----acggagggtggtattt
attggataaaaaaccat-cgtgct--------ctct------cgggggcac-tttgagat
gattcacaataacttgtcggatcgcatggcctttgcgctggcgactcctcattcaaattt
ctgccctatcaactttcgatggtagagtattggtctaccatggtgtcgacgggtgacggg
ggattagggttcgattccggagagggagcctgagaaacggctaccacatccaa-ggaagg
cagcaggcgcgcaaattacccaatcccgactcggggaggtagtgacaaaaaataacaata
gggggcc-cttt-gggtcttctaattggaatgagaacaatttaaaccccttatcgaggat
ccattggagggcaagtctggtgccagcagccgcggtaattccagctccaatagcgtatat
taaag-ttgttgcagttaaaacgctcgtagtcggacctcggagca--tcctcacgggtcg
ggctt-ctgcctat-gtgcac-gtgggg-g-tctgt-ctcc---ttttgccggga--cgc
ggtgtgtg-gggtcttaactg-gctct--ccacgta--tacctgcgggccggccgtttac
tgtgaagaaagtaaggtgtttaacgcag-gctttagccttg-aatatgtgagcatggaat
aatagaataggacttg-ggctctattttgttggtttccagtgaccaagtaatgattaata
gggacggttgggggcattcgtatttcattgtcagaggtgaaattcttggattgatggaag
acgaaccactgcgaaagcatct-gccatggatgttttcattgatcaagaacgaaagttag
gggatcgaagacgatcagataccgtcgtagtcttaaccataaacgatgccgactggggat
tggcggggg----------ttctttataacgac---tctgtcagcaccctgagggaaacc
aaagtatttgggttctggggggagtatggtcgcaaggctgaaacttaaaggaattgacgg
aagggcaccaccaggagtggagcctgcggcttaatttgactcaacacggggaaacttacc
aggtccggac-agaagaatgattgacagac-tgaaagctctttcttgattttttg-gttg
gtggtgcatggccgttcttagttggtggagtgatttgtctggttaattccgttaacgaac
gagacctc-gtcctgctaaataggtgcgcgcatgctagcactgcgttcttaccttcttag
agggactatgcgcgtctagcgtatggaagattgaggcaataacaggtctgtgatgccctt
agatgttctgggccgcacgcgcgctacactgatgcactcaacgagtttc-acttgatagt
cctgtgtcggaaggcctgggtaatcttttgaaagtgcatcgtgctggggacagatcattg
caattattgatc-tcgaacgaggaattccttgtaggc-gcaggtcatca-gcttgcgccg
aata-cgt-ccctgccctt-tgtacacaccgc-ccgtcgctcctaccgattgaatggtcc
gatgaaatgtccggactaggg--tcttctcgatggacttt--tgt-cct-gagc-gtttg
ccgtggaaagctcattaaatcttatcatttagaggaa------------------tgt-a
attaaagaaacag-ac-attttagctctgtttagaatcactcctcagccaggtgttgatc
ctattgaagca-tcagctgcaattgcaggtgaatcttcaacagctacttggacagttgta
tggac-tgatttg--ctaacagcttgtgacttatatagagcaaaagcatatcgagtagat
ccagtaccaaatgttgct-gat-caata-ctttgcttacatcgcttacgatattgattta
tttgaagaaggttcc-gttgcgaacttaactgcttc-aattattggtaacgtttttggat
ttaaagctgttaaagctcttcgtct-gg-aagatatgcgtatgccagtagcttacttgaa
aactttccaaggtcctgcaactggattgattgtagaacgtgagcgtatggacaaa-tttg
gtagaccttttctgggcgctacagtt--aaacctaagctaggtct-atctggtaaaaact
atggaagagt-agtatatgaa-ggtctaaaaggtggtcttga---cttccttaaagatga
tgaaaatattaactcccaaccatttatgcgttggagagaaagattcttatattct-atgg
aaggtgt-aaataaagcat-ctgcatctgctggtgaaattaaaggtcattaccttaacgt
aacagctgc-tactatggaagatatgtacgaaagagcagaattctccaaagatgttggta
gtatcatttgtatgatcgaccttgtaattggttatactgcaatccaaagtatggcaatct
gggctcgtaaacatgatatgattttacatttacatagagca-ggtaactctacttactct
cgtcaaaaaaatcatggtatgaatttccgagttatttgcaaatggatgcgtatggcaggt
gttgaccacattcacgcaggaacagttgtaggtaaactggaaggagatcctttaatgatt
aaaggcttctacaa-tactttacttgagagtgaaacagatatcaatctacctcag-ggtc
-tattctttgctcaaaattgggcttccctgcgtaaagttgtaccagtagcatctggtggt
attcac-gctggtcaaatgcaccaacttcttgattacttaggcgatgatgtagt--tctt
cagtttggtggtggcacaattggacatcctgatggtatccaagcaggtgcaactgcaaat
agagtagcattagagtcaatggttatggcaagaaatgaaggccgtaattatgtagcagaa
ggtccacaaatcttaagggacgcggctaaaacttgtggacctctacaaacagctttagat
ttatggaaagatattagtttcaactatacttccacagatacagctgatttc--gttgaga
ctccaacagcaaacatctag
>Pyropia_sp_SSR053                
aagccatgcatgtctaagtataaacac-----------ttttataca-cgtgaaactgcg
aatggctcattaaaacagttatagttcctttgagaaca-c--ta-tacttggataaccgt
agtaattctagagctaatacatgcctc-aacgcccgactc----acgaagggtggtattt
attggataaaaaaccat-cgtgct--------cttt------ctagagcgc-tttgagat
gattcacaataactagtcggatcgcatggcc-tcgtgctggcgactcctcattcaaattt
ctgccctatcaactttcgatggtagagtattggtctaccatggtgtcgacgggtgacggg
gaattagggttcgattccggagagggagcctgagaaacggctaccacatccaa-ggaagg
cagcaggcgcgcaaattacccaatcccgattcggggaggtagtgacaaaaaataacaata
gggggcc-cttt-gggtcttctaattggaatgagaacaatttaaatcccttatcgaggat
ccattggagggcaagtctggtgccagcagccgcggtaattccagctccaatagcgtatat
taaag-ttgttgcagttaaaacgctcgtagtcggacctcggagcg--cccccacgggccg
ggctt-ttgccttt-gcgcca-gtgggt-g-tttgt-ctcc---ttttgtcggga--cgc
ggtgtgtg-gggcctttattg-gttct--gcgcgtt--tacctgcgggccggccgtttac
tgtgaagaaagtaaagtgtttaaagcag-gccaatgccttg-aatatgtgagcatggaat
aatagaataggacttg-ggctctattttgttggtttccagtgaccaagtaatgattaata
gggatggttgggggcattcgtatttcattgtcagaggtgaaattcttggattgatggaag
acgtacaactgcgaaagcatct-gccatggatgttttcattgatcaagaacgaaagttag
gggatcgaagacgatcagataccgtcgtagtcttaaccataaacgatgccgactggggat
tggcggggg----------tactatttaatgac---tccgtcagcaccctgagggaaacc
aaa-tctttgggttctggggggagtatggtcgcaaggctgaaacttaaaggaattgacgg
aagggcaccaccaggagtggagcctgcggcttaatttgactcaacacgggaaaacttacc
aggtccggac-agaagtatgattgacagac-tgaaagctctttcttgattttttg-gttg
gtggtgcatggccgttcttagttggtggagtgatttgtctggttaattccgttaacgaac
gagacctc-gtcctgctaaataggtgcgcgcatgctagtactgcgttcttaccttcttag
agggactatgcgcgtctagcgtatggaagattgaggcaataacaggtctgtgatgccctt
agatgttctgggccgcacgcgcgctacactgatgcattcaacgagtttc-acttgatagt
cctgggtcggaaggcctgggtaatcttttgaaagtgcatcgtgctggggatagatcattg
caatttttgatc-ttaaacgaggaattccttgtaggc-gcaggtcatca-gcctgcgccg
aata-cgt-ccctgccctt-tgtacacaccgc-ccgtcgctcctaccgattgaatggtcc
gatgaaatgtccggatcgcgg--ctggtgtgatggac-t---cgt-cca-gagc-ggtag
ccgtgagaagctcattaaatcttatcatttagaggaactactgggatgctgactatgt-a
attaaagaaacag-at-attttagctctgttcagaattactcctcagccaggtgttgacc
ctattgaagca-tctgcagcaattgcaggtgaatcttcaacagctacttggactgttgta
tggac-tgatttg--ctaacagcttgtgacttatatagagcaaaagcatatcgagttgac
ccagttccaaacgttgca-gat-caata-ctttgcttacatcgcttacgatattgatcta
tttgaagaaggttct-attgcgaacttaactgcttc-aattattggtaacgtttttggat
ttaaagctgttaaagctcttcgctt-ag-aagatatgcgtatgccagtagcttacctaaa
aactttccaaggtcctgcaactggattgattgtagaacgtgagcgtatggataaa-tttg
gtagacctttcctaggtgcaacagtt--aagcctaaactaggtct-ttctggtaaaaact
acggaagagt-agtatatgaa-ggtttaaaaggtggtcttga---cttccttaaagatga
tgaaaatattaactcacaaccatttatgcgttggagagaaagatttttatattct-atgg
aaggtgt-aaataaagctt-ctgcttctgctggtgaaattaaaggtcattaccttaacgt
aacagctgc-aactatggaagatatgtacgagagagcagaattctccaaagaggttggta
gtatcatttgtatgattgaccttgtaattggttatactgcaattcaaagtatggcaatct
gggctcgtaagcatgatatgattttacatttacatagagca-ggtaactctacttactct
cgtcaaaaaaatcatggtatgaacttccgagttatttgcaaatggatgcgtatggcaggt
gttgaccatattcacgcaggtacagttgtaggtaaactagagggagatcctttaatgatt
aaaggtttctacaa-cactttacttgaaagtgatacagatatcaatctacctcaa-ggtc
-tattctttgctcaaaactgggcttccctacgtaaagttgtaccagtagcatctggtggt
attcat-gctggtcaaatgcaccaacttcttgattatctaggcgatgatgtagt--tctt
cagtttggtggtggtacaattgggcatcctgatggtatccaagcaggtgcaactgcaaac
agagtagcattagagtccatggttatggcaagaaatgaaggtcgcaactatgtagcagaa
ggtccacagatcttaagagacgctgctaaaacttgtggacctctacaaacagctttagat
ttatggaaagatattagtttcaactatacttccacagatacagctgatttc--gttgaga
ctccaacagcaaacatctag
>Pyropia_sp_SSR091                
aagccatgcatgtctaagtataaacac-----------ctttataca-cgtgaaactgcg
aatggctcattaaaacagttatagttccattgagaaca-c-tttctacttggataaccgt
aggaattctagagctaatacatgcctc-aacgcccgactc----acgaagggtggtatct
attggataaaaaaccaa-cgtgct--------cttt------cgagagtac-tttgagat
gattcacaataactagtcggatcgcatggct-tcgtgctggcgactcctcattcaaattt
ctgccctatcaactttcgatggtagagtattggtctaccatggtgtcgacgggtgacggg
gaattagggttcgattccggagagggagcctgagaaacggctaccacatccaa-ggaagg
cagcaggcgcgcaaattacccaatcccgattcggggaggtagtgacaaaaaataacaata
gggggcc-cttt-gggtcttctaattggaatgagaacaatttaaatcccttatcgaggat
ccattggagggcaagtctggtgccagcagccgcggtaattccagctccaatagcgtatat
taaag-ttgttgcagttaaaacgctcgtagtcggacctcggagca--cccccacgggtcg
ggcgt-ttgcctat-gtgctc-gtggga-g-tttgc-ctcc--tttttgccggga--cgc
ggtgtgtg-ggggcttcactg-tctct--gcgcgtt-atacctgcgggccggccgtttac
tgtgaagaaagtaaggtgttcaaagcag-gccattgccttg-aatatgtgagcatggaat
aatagaataggacttg-ggctctattttgttggtttccagtgaccaagtaatgattaata
gggacggttgggggcattcgtatttcattgtcagaggtgaaattcttggattgatggaag
acgtacaactgcgaaagcatct-gccatggatgttttcattgatcaagaacgaaagttag
gggatcgaagacgatcagataccgtcgtagtcttaaccataaacgatgccgactggggat
tggcggggg----------ctctatacaacgac---tccgtcagcaccctgagggaaacc
aaagtctttgggttctggggggagtatggtcgcaaggctgaaacttaaaggaattgacgg
aagggcaccaccaggagtggagcctgcggcttaatttgactcaacacgggaaaacttacc
aggtccggac-aaaagtatgattgacagac-tgaaagctctttcttgattttttg-gttg
gtggtgcatggccgttcttagttggtggagtgatttgtctggttaattccgttaacgaac
gagacctc-gtcctgctaaataggtgcgcgcatgctagtactgcgttcttaccttcttag
agggactatgcgcgtctagcgtatggaagattgaggcaataacaggtctgtgatgccctt
agatgttctgggccgcacgcgcgctacactgatgcattcaacaagtttc-acttgatagc
cctgggtcggaaggcctgggtaatcttttgaaagtgcatcgtgctggggacagatcattg
caattattgatc-tcaaacgaggaattccttgtaggc-gcaggtcatca-gcttgcgccg
aata-cgt-ccctgccctt-tgtacacaccgc-ccgtcgctcctaccgattgaatggtcc
gatgaaatgtccggaccaagg--ccctcacgatggac--t--cgt-cca-gaac-gtttg
ccgtggaaagctcattaaatcttatcatttagaggaattactgggatgctgactatgt-a
attaaagaaacag-at-attttagctctgtttagaatcactcctcagccaggtgttgatc
ctattgaagca-tcagctgcaattgcaggtgaatcttcaacagctacttggacagttgta
tggac-tgatttg--ctaacagcttgtgacttatatagagcaaaagcatatcgagtcgat
ccagtcccaaatgttgcg-gat-caata-ctttgcttacatcgcttatgatattgattta
tttgaagagggttcc-attgcgaacttaactgcttc-aattattggtaacgtttttggat
tcaaagctgttaaagctcttcgtct-ag-aagatatgcgtatgccagtagcttacttgaa
aactttccaaggtcctgcaactggattgattgtggaacgtgagcgtatggacaaa-tttg
gtagacctttcctaggtgctacagtt--aaacctaagctaggtct-atctggtaaaaact
atggaagagt-agtgtatgaa-ggtctaaaaggtggtcttga---cttccttaaagatga
tgaaaacattaactcgcaaccatttatgcgttggagagaaagatttttatattcc-atgg
aaggtgt-aaataaagcat-ctgcatctgctggtgaaattaaaggtcattaccttaatgt
aacagctgc-gactatggaagatatgtacgaaagagcagaattctccaaagatgttggta
gtattatttgtatgattgaccttgtaattggttatactgcgatccaaagtatggcaatct
gggctcgtaagcatgatatgattttacatttacatagagca-ggtaactctacttactct
cgtcaaaaaaatcatggtatgaacttccgagttatttgcaaatggatgcgcatggcaggt
gttgaccacattcacgcagggacagttgtaggtaaacttgaaggagatcctttaatgatt
aaagggttctacaa-cactttacttgaaagtgagacagatatcaatctacctcaa-ggtc
-tattctttgctcaaaattgggcttccttacgtaaagttgtaccagtagcatctggtggt
attcat-gctggtcaaatgcaccaacttcttgattacttaggcgatgatgtagt--tctt
cagtttggtggtggtacaattggacatcctgatggtatccaagcaggtgcaactgcgaat
agagtagcattagagtcaatggttatggcaagaaatgaaggccgcaattatgtagcagaa
ggtccacaaatcttaagggacgctgccaaaacttgtggacctctacaaacagctctggat
ttatggaaagatattagttttaactacacttccacagatacagctgatttc--gttgaga
ctccaacagcaaacatctag
>Pyropia_sp_STI                   
aagccatgcatgtctaagtataaacac-----------ttttatact-cgtgaaactgcg
aatggctcattaaaacagttatagttcctttgagaacc-a--cactacttggataaccgt
agtaattctagagctaatacatgcctc-aacgcccgactt----acgaagggtggtattt
attggataaaaaaccat-cgtgct--------cttt------cctgagcgc-tttgagat
gattcacaataacttgtcggatcgcatggcc-tcgtgctggcgactcctcattcaaattt
ctgccctatcaactttcgatggtagagtattggtctaccatggtgtcgacgggtgacggg
gaattagggttcgattccggagagggagcctgagaaacggctaccacatccaa-ggaagg
cagcaggcgcgcaaattacccaatcccgactcggggaggtagtgacaaaaaataacaata
gggggcc-cttt-gggtcttctaattggaatgagaacaatttaaatcccttatcgaggat
ccattggagggcaagtctggtgccagcagccgcggtaattccagctccaatagcgtatat
taaag-ttgttgcagttaaaacgctcgtagtcggacctcggagcg--cccccacgggccg
ggctt-ttgccttgtttgcca-gtggga-g-tttgt-ctcc---ttttgtcggga--cgc
ggtgtgtg-gggactttactg-tctct--gcgcgtt--tacctgcgggccgaccgtttac
tgtgaagaaagtaaagtgttcaaagcag-gccaatgccttg-aatatgtgagcatggaat
aatagaataggacttg-ggctctattttgttggtttccagtgaccaagtaatgattaata
gggacggttgggggcattcgtatttcattgtcagaggtgaaattcttggattgatggaag
acgtacaactgcgaaagcatct-gccatggatgttttcattgatcaagaacgaaagttag
gggatcgaagacgatcagataccgtcgtagtcttaaccataaacgatgccgactggggat
tggcgggga----------cactatttgatgac---tctgtcagcaccctgagggaaacc
aaagtctttgggttctggggggagtatggtcgcaaggctgaaacttaaaggaattgacgg
aagggcaccaccaggagtggagcctgcggcttaatttgactcaacacgggaaaacttacc
aggtccggac-agaagaatgattgacagac-tgaaagctctttcttgattttttg-gttg
gtggtgcatggccgttcttagttggtggagtgatttgtctggttaattccgttaacgaac
gagacctc-gtcctgctaaataggtgcgcgcatgccagcactgcgttcttaccttcttag
agggactatgcgcgtctagcgtatggaagattgaggcaataacaggtctgtgatgccctt
agatgttctgggccgcacgcgcgctacactgatgcattcaacgagtttc-acttgatagt
cctgggccggaaggctcgggtaatcttttgaaagtgcatcgtgctggggatagatcattg
caattattgatc-ttcaacgaggaattccttgtaggc-gcaggtcatca-gcctgcgccg
aata-cgt-ccctgccctt-tgtacacaccgc-ccgtcgctcctaccgattgaatggtcc
gatgaaatgtccggatcgcgg--ctgctgtgatggac-t---cgt-cca-gagc-ggtag
ccgtgagaagctcattaaatcttatcatttagaggaa-----------ccgactatgt-a
attaaagaaacag-at-attctagctctgtttagaatcactcctcaaccaggtgttgacc
ctattgaagca-tctgctgcaattgcaggtgaatcttcaacagctacttggacagttgta
tggac-tgattta--ttaacagcttgtgacttatatagagcaaaagcatatcgagtagat
ccagttccaaatgttgca-gat-caata-ctttgcttacatagcttatgatattgattta
tttgaagaaggttcc-attgcgaacttaactgcttc-aattattggtaacgtttttggat
ttaaagctgttaaagctcttcgtct-agaaagacatgcgtatgccagtagcttacctgaa
aactttccaaggtcctgcaactggattgattgtagaacgtgagcgtatggacaaa-ttcg
gtagacctttcctaggtgctacagta--aaacctaaactaggtct-gtctggtaaaaact
acggaagagt-tgtatatgaa-ggtctaaaaggcggtcttga---cttccttaaagatga
tgaaaatattaactcacaaccatttatgcgttggagagaaagatttctatattcc-atgg
aaggtgt-aaataaagcat-ctgcttctgctggtgaaattaaaggtcattaccttaacgt
aacagctgc-tacaatggaagatatgtacgagagagcagaattctctaaagaggttggta
gtatcatttgtatgattgaccttgtaattggttatactgcaattcaaagtatggcaatct
gggctcgcaaacatgatatgattttacatttacatagagca-ggtaactctacttactct
cgtcaaaaaaatcatggtatgaactttcgagttatttgcaaatggatgcgtatggcaggt
gttgaccatattcatgcaggaacagttgtaggtaaacttgaaggagatcctttaatgatt
aaaggcttctacaa-cactttacttgaaagtgagacagatattaatctacctcaa-ggtc
-tattctttgctcaaaattgggcttctttacgtaaagttgtaccagtagcatctggtggt
attcat-gctggtcaaatgcaccaacttcttgattacttaggtgatgatgtagt--tctt
cagtttggtggtggtacaattggacatcctgatggtatccaagcaggtgcaactgccaac
agagtagcattagagtccatggttatggcaagaaatgaaggacgtaattatgtagcagaa
ggtccacaaattttaagagacgctgctaaaacttgtggacctctacaaacagctttagat
ttatggaaagatattagttttaactatacttccacagatacagctgatttt--gttgaga
ctccaacagcaaacatc---
>Pyropia_sp_TCH                   
aagccatgcatgtctaagtataaacac-----------ctttataca-cgtgaaactgcg
aatggctcattaaaacagttatagttcctttgagaaca-c--tactacttggataaccgt
agtaattctagagctaatacatgcctc-aacgcccgactc----acgaagggtggtatct
attggataaaaaaccat-cgtgct--------ctat------ccagagtgc-tttgagat
gattcacaataactagtcggatcgcatagcc-ctgcgctggcgactcctcattcaaattt
ctgccctatcaactttcgatggtagagtattggtctaccatggtgtcgacgggtgacggg
gaattagggttcgattccggagagggagcctgagaaacggctaccacatccaa-ggaagg
cagcaggcgcgcaaattacccaatcccgactcggggaggtagtgacaaaaaataacaata
gggggcc-cttt-gggtcttctaattggaatgagaacaatttaaatcccttatcgaggat
ccattggagggcaagtctggtgccagcagccgcggtaattccagctccaatagcgtatat
taaag-ttgttgcagttaaaacgctcgtagtcggacctcggagca--cccccaagggtcg
ggctt-ctgccttt-gtgcca-gtgggg-g-tttgt-ctcc---ttttgtcggga--cgc
ggtgtgtg-gggcctttactg-tctct--gcgcgtt-atacctgcgggccggccgtttac
tgtgaagaaagtaaagtgttcaaagcag-gctattgccttg-aatatgtgagcatggaat
aatagaataggacttg-ggctctattttgttggtttccagtgaccaagtaatgattaata
gggacggttgggggcattcgtatttcattgtcagaggtgaaattcttggattgatggaag
acgtacaactgcgaaagcatct-gccatggatgttttcattgatcaagaacgaaagttag
gggatcgaagacgatcagataccgtcgtagtcttaaccataaacgatgccgactggggat
tggcgggga----------ctctatttgacgac---tccgtcagcaccctgagggaaacc
aaagtctttgggttctggggggagtatggtcgcaaggctgaaacttaaaggaattgacgg
aagggcaccaccaggagtggagcctgcggcttaatttgactcaacacgggaaaacttacc
aggtccggac-aaaagtatgattgacagac-tgaaagctctttcttgattttttg-gttg
gtggtgcatggccgttcttagttggtggagtgatttgtctggttaattccgttaacgaac
gagacctc-gtcctgctaaataggtgcgcgcatgctagtactgcgttcttaccttcttag
agggactatgcgcgtctagcgtatggaagattgaggcaataacaggtctgtgatgccctt
agatgttctgggccgcacgcgcgctacactgatgcactcaacgagtttc-acttgatagc
cctgggtcggaaggcctgggtaatcttttgaaagtgcatcgtgctggggacagatcattg
caattattgatc-tcaaacgaggaattccttgtaggc-gcaggtcatca-gcttgtgccg
aata-cgt-ccctgccctt-tgtacacaccgc-ccgtcgctcctaccgattgaatggtcc
gatgaaatgtccggactagtg--ctctcaggatgggc--t--cgtccca-gaat-gtttg
cagtgggaagctcattaaatcttatcatttagaggaattactgggatgccgactatgt-a
attaaagaaacag-at-attttagctctgtttagaatcactcctcagccaggtgttgacc
ctattgaagca-tcagctgcaattgcaggtgaatcttcaacagctacttggacagttgta
tggac-tgatttg--ctaacggcctgtgacttgtatagagcaaaagcgtatcgagtagat
ccagtaccgaatgttgca-gat-caata-ttttgcttatattgcttatgatattgattta
tttgaagaaggttcc-attgcgaacttaactgcttc-aattattggtaacgtttttggat
ttaaagctgttaaggctcttcgtct-ag-aagatatgcgtatgccagtagcttacttaaa
aactttccaaggtcctgcaactggattgattgtagaacgtgagcgtatggataaa-tttg
gtagacctttcctaggtgctacagtc--aaacctaaactaggtct-atctggtaagaact
acggaagagt-agtatatgaa-ggtctaaaaggtggtcttga---cttccttaaagatga
tgaaaatattaactcgcaaccatttatgcgttggagagaaagatttttatattct-atgg
aaggtgt-aaataaagcat-ctgcatctgctggcgaaattaaaggtcactaccttaacgt
aacagctgc-gactatggaagatatgtacgaaagagcagaattctccaaagatgtcggta
gtatcatctgtatgatcgaccttgtaattggttatactgcaattcaaagtatggcaatct
gggctcgtaagcatgatatgattttacatttacatagagca-ggtaactctacttactct
cgtcaaaaaaatcatggcatgaacttccgagttatttgtaaatggatgcgtatggcaggt
gttgaccacattcatgcaggaacagttgtgggtaaacttgaaggggatcctttaatgatt
aaaggtttctacaa-cactttacttgaaagtgaaacagatattaatctacctcaa-ggtc
-tattctttgctcaaaattgggcttccttacgtaaagttgtaccagtagcatctggtggt
attcac-gctggtcaaatgcaccaacttcttgattacttaggcgatgatgtagt--tctt
cagtttggtggcggtacaattggacatcctgatggtatccaagcaggtgcaactgcaaat
agagtagcattagagtcaatggttatggcaagaaatgaaggacgcaattatgtagcagaa
ggtccgcaaattttaagagacgctgctaaaacttgtggacctctacaaacagctctagat
ttatggaaagatattagttttaactatacttccacagatacagctgatttc--gttgaga
ctccaacagcaaacatctag
>Pyropia_sp_WRO                   
aagccatgcatgtctaagtataaacac-----------ctttataca-agtgaaactgcg
aatggctcattaaaacagttatagttccattgagaaca-c--tactacttggataaccgt
agtaattctagagctaatacatgcctc-aacgcccgactc----acgaagggtggtattt
attggataaaaaaccat-cgtgct--------cttt------cgagagtgc-tttgagat
gattcacaataactagtcggatcgcatggct-tcgtgctggcgactcctcattcaaattt
ctgccctatcaactttcgatggtagagtattggtctaccatggtgtcgacgggtgacggg
gaattagggttcgattccggagagggagcctgagaaacggctaccacatccaa-ggaagg
cagcaggcgcgcaaattacccaatcccgattcggggaggtagtgacaaaaaataacaata
gggggcc-cctt-gggtcttctaattggaatgagaacaatttaaatcccttatcgaggat
ccattggagggcaagtctggtgccagcagccgcggtaattccagctccaatagcgtatat
taaag-ttgttgcagttaaaacgctcgtagtcggaccccggagca--ctcccacgggtcg
ggctt-ctgcctat-gtgctc-gtgggg-g-tttgc-ctcc--tttttgccggga--cgc
ggtgtgtg-gggactttattg-tctct--gcgcgtt-atacctgcgggccggccgtttac
tgtgaagaaagtaaggtgttcaaagcag-gccattgccttg-aatatgtgagcatggaat
aatagaataggacttg-ggctctattttgttggtttccagtgaccaagtaatgattaata
gggacggttgggggcattcgtatttcattgtcagaggtgaaattcttggattgatggaag
acgtacaactgcgaaagcatct-gtcatggatgttttcattgatcaagaacgaaagttag
gggatcgaagacgatcagataccgtcgtagtcttaaccataaacgatgccgactggggat
tggcgggga----------ttcttctgaatgac---tctgccagcaccctaagggaaacc
aaagtctttgggttctggggggagtatggtcgcaaggctgaaacttaaaggaattgacgg
aagggcaccaccaggagtggagcctgcggcttaatttgactcaacacgggaaaacttacc
aggtccggac-aaaagtatgattgacagac-tgaaagctctttcttgattttttg-gttg
gtggtgcatggccgttcttagttggtggagtgatttgtctggttaattccgttaacgaac
gagacctc-gtcctgctaaataggtgcgcgcatgctagcactgcgttcttaccttcttag
agggactatgcgcgtctagcgtatggaagattgaggcaataacaggtctgtgatgccctt
agatgttctgggccgcacgcgcgctacactgatgcactcaacaagtttc-gctagatagc
cctgggtcggaaggcctgggtaatcttttgaaagtgcatcgtgctggggacagatcattg
caattattgatc-tcaaacgaggaattccttgtaggc-gcaggtcatca-gcttgcgccg
aata-cgt-ccctgccctt-tgtacacaccgc-ccgtcgctcctaccgattgaatggtcc
gatgaaatgtccggacgacgg--ctctcacgatggattct--tgt-cca-gacc-gtttg
tcgtcgaaagctcattaaatcttaccatttagaggaa----------------------a
ttaaacgaaacag-at-attttagctctgtttagaatcactcctcagccaggtgttgacc
ctattgaagcagtcagctgcaattgcaggtgaatcttcaacagctacttggactgttgta
tggacatgatttagcttaacagcttgtgacttatatagagcaaaagcatatcgagtagat
ccagtcccaaatgttgcaggat-caata-ctttgcttacatcgcttatgatattgattta
tttgaagaaggttcctattgcgaacttaactgcttc-aattattggtaacgtttttggat
ttaaagctgttaaagctctcgtctt-ag-aagatatgcgtatgccaatagcttacttgaa
aactttccaaggtcctgcaactggattgattgtagaacgtgagcgtatggataaa-tttg
gtagacctttcctaggtgctacagtt--aaacctaagctaggtct-atctggtaaaaact
acggaagagt-agtatatgaa-ggtctaaaaggtggtcttga---cttccttaaagatga
tgaaaatattaactcgcaaccatttatgcgttggagagaaagatttttatattcc-atgg
aaggtgt-aaataaggcat-ctgcatctgctggtgaaattaaaggtcattaccttaacgt
aacagctgc-gactatggaagatatgtacgaaagagcagaattctccaaagatgttggta
gtatcatttgtatgatcgaccttgtaattggttatactgcgattcagagtatggcaatct
gggctcgtaagcatgatatgattttacatctacatagagca-ggtaactctacttactct
cgtcaaaaaaatcatggtatgaatttccgagttatttgtaaatggatgcgtatggcaggt
gtagatcacattcacgcagggacagttgtaggtaaacttgagggagatcctttaatgatt
aaaggtttctacaa-tactttacttgaaagtgaaacggatatcaatctacctcaa-ggtt
-tattctttgctcaaaattgggcttccttacgtaaagttgtaccagtagcatctggtggt
attcat-gctggtcaaatgcaccaacttcttgattacttaggcgatgatgtagt--tctt
cagtttggtggcggcacaattggacaccctgatggtatccaagcaggtgcaactgcaaat
agagtagcattagagtcaatggttatggcaagaaatgaaggccgcaattatgtagcagaa
ggtccacaaattttaagggacgctgctaaaacttgtggacctctacaaacagctctagat
ttatggaaagatattagttttaactatacttccacagatacagctgatttc--gtt----
--------------------
>Pyropia_sp_ZLI                   
--gccatgcatgtctaagtataaacac-----------ctttataca-cgtgaaactgcg
aatggctcattaaaacagttatagttcctttgagaacc-a--tactacttggataaccgt
agtaattctagagctaatacatgccta-aacgcccgactc----acgaagggtggtattt
attggataaaaaaccat-cgtgtt--------cctt------cgggagcac-tttgagat
gattcacaataacttgtcggatcgcacggcc-tcgtgctggcgactcctcattcaaattt
ctgccctatcaactttcgatggtagagtattggtctaccatggtgtcgacgggtaacggg
gaattagggttcgattccggagagggagcctgagaaatggctaccacatccaa-ggaagg
cagcaggcgcgcaaattacccaatcccgactcggggaggtagtgacaaaaaataacaata
gggggct-ttta-aggtcttctaattggaatgagaacaatttaaatcccttatcgaggat
ccattggagggcaagtctggtgccagcagccgcggtaattccagctccaatagcgtatat
taaag-ttgttgcagttaaaacgctcgtagtcgaacctcggagcg--ctcttacgggccg
ggctt-ctgccttt-gtgccg-gtcggg-g-ttggt-ctcc--tttttgtcggga--cgc
ggtgtgtg-gggcctttactg-gttct--gcacgtt--tacctgcgggccgaccatttac
tgtgaagaaagtaaagtgtttaaagcag-gccaatgccttg-aatatgtgagcatggaat
aatagaataggacttg-ggctctattttgttggtttccagtgaccaagtaatgattaata
gggatggttgggggcattcgtatttcattgtcagaggtgaaattcttggattgatggaag
acgtacaactgcgaaagcatct-gccatggatgttttcattgatcaagaacgaaagttag
gggatcgaagacgatcagataccgtcgtagtcttaaccataaacgatgccgactggggat
tggcggggg----------tacgaatatatgtc---cacgtcagcaccctaagggaaacc
aaagtctttgggttctggggggagtatggtcgcaaggctgaaacttaaaggaattgacgg
aagggcaccaccaggagtggagcctgcggcttaatttgactcaacacgggaaaacttacc
aggtccggac-agaagtatgattgacagac-tgaaagctctttcttgattttttg-gttg
gtggtgcatggccgttcttagttggtggagtgatttgtctggttaattccgttaacgaac
gagacctc-gtcctgctaaataggtgcgcgcatgccagaactgcgttcttaccttcttag
agggactatgcgcgtctagcgtatggaagattgaggcaataacaggtctgtgatgccctt
agatgttctgggccgcacgcgcgctacactgatgcattcaacgagtttc-acttgacagc
cctaggtcggaaggcctgggtaaccttttgaaaatgcatcgtgctggggatagatcattg
caatttttgatc-ttaaacgaggaattccttgtaggc-gcaggtcatca-gcttgcgccg
aata-cgt-ccctgccctt-tgtacacaccgc-ccgtcgctcctaccgattgaatggtcc
gatgaaatgcccggattgtgg--ctacggtgatgggctct--tgt-cca-gagc-agtag
ccgtgagaagctcattaaatcttatcatttagaggaattactgggatgctgactatgt-a
attaaggaaacag-at-attttagctctgtttagaatcactcctcagccaggtgttgacc
ctattgaagcg-tctgctgcaattgcaggtgaatcttcaacagctacttggacagttgta
tggac-tgacttg--ctaacagcttgcgatttatatagagcaaaagcatatagagtagat
ccagttccaaacgttgcg-gat-caata-ctttgcttatattgcttatgatattgattta
tttgaggaaggttca-gttgcgaacttaactgcttc-aattattggtaacgtttttggat
ttaaagctgttaaagctctccgtct-ag-aagatatgcgtatgccagtagcttacctaaa
aactttccaaggtcctgcaactggattgattgtagaacgtgagcgtatggataag-ttcg
gtagacctttcctaggtgcaacagtt--aagcctaaattaggtct-gtctggtaagaatt
atggaagagt-agtatacgaa-ggtctaaaaggtggtcttga---cttccttaaagatga
tgaaaatattaactcacaaccatttatgcgttggagagaaagatatttatattcc-atgg
aaggtgt-aaataaagcat-ctgcttctgctggtgaaattaaaggtcattaccttaacgt
aacagctgc-gactatggaagatatgtatgaaagagcggaattctccaaagaggttggta
gtatcatctgtatgattgaccttgtaattggttatactgctattcaaagcatggcaatat
gggctcgcaagcatgatatgattttacatttacatagagca-ggtaactctacttactct
cgtcaaaaaaatcatggtatgaacttcagagttatttgtaaatggatgcgtatggcaggt
gttgaccatattcacgcaggtacagttgtaggtaaacttgaaggagatcctttaatgatt
aaaggtttctacaa-cactttacttgaaagtgaaacagatatcaatctacctcaa-ggtc
-tattctttgctcaaaactgggcatctctacgtaaagttgtaccagtagcatctggtggt
attcat-gctggtcaaatgcaccaacttcttgattacttaggcgatgatgtagt--tctt
cagtttggtggtggtacaattggacatcctgatggtatccaagcaggtgcaactgccaat
agagtcgcattagagtccatggttatggcaagaaatgaaggtcgtaattatgtagcagaa
ggtccgcaaatcttaagagacgctgctaaaacttgtgggcctctacaaacagctttagac
ttatggaaagatattagttttaactatacttccacagatacagctgatttc--gttgaga
ctccaacagcaaacatctag
>Pyropia_spiralis                 
aagccatgcatgtctaagtataaacac-----------ttttataca-cgtgaaactgcg
aatggctcattacaacagttatagttcctttgagaatc-g--tactacttggataaccgt
agtaattctagagctaatacatgcctc-aacgcccgactt----gcgaagggtggtattt
attggataaaaaaccat-cgcact--------ctct---------gagtgc-tttgagat
gattcacaataacttgtcggatcgcatggcc-tcgcgccggcgactgctcattcaaattt
ctgccctatcaactttcgatggtagagtattggtctaccatggtgtcgacgggtaacggg
gaattagggttcgattccggagagggagcctgagaaacggctaccacatccaa-ggaagg
cagcaggcgcgcaaattacccaatcccgactcggggaggtagtgacaaaaaataacaata
gggggcc-cctt-gggtcttctaattggaatgagaacaatttaaatccgttatcgaggat
ccattggagggcaagtctggtgccagcagccgcggtaattccagctccaatagcgtatat
taaag-ttgttgcagttaaaacgctcgtagtcgaacctcggagcg--cctccacgcgctg
ggtct-atgccctc-atgcgt-atggggtg-tttgt-ctcc---ttatgtcggga--cgc
ggtgcgtgagggccttaattg-gctct--gcgcatt-ctagctgcgggccgaccgtttac
tgtgaagaaagtaaagtgttcaaagcag-gccattgccttg-aatatgtgagcatggaat
aatagaataggacttg-ggctctattttgttggtttccagtgaccaagtaatgattaata
gggacagttgggggtattcgtatttcattgtcagaggtgaaattcttggattgatggaag
acgcacaactgcgaaagcatct-gccatggatgttttcattgatcaagaacgaaagttag
gggatcgaagacgatcagataccgtcgtagtcttaaccataaacgatgccgactggggat
tggcggggc----------tacactttcacgtc---cacgtcagcaccctatgggaaacc
aaagtctttgggttctggggggagtatggtcgcaaggctgaaacttaaaggaattgacgg
aagggcaccaccaggagtggagcctgcggcttaatttgactcaacacgggaaaacttacc
aggtccggac-agaagtatgattgacagac-tgaaagctctttcttgattttttg-gttg
gtggtgcatggccgttcttagttggtggagtgatttgtctggttaattccgttaacgaac
gagacctc-gtcctgctaaataggtgcgcgcatgccagcactgcgttcttaccttcttag
agggactatgcgcgtctagcgtatggaagattgaggcaataacaggtctgtgatgccctt
agatgttctgggccgcacgcgcgctacactgatgcattcaacgagtttc-actttacagt
cctgggccgaaaggctcgggtaaccatttgaaagtgcatcgtgctggggatagatcattg
caattattgatc-ttgaacgaggaattccttgtaggc-gtaggtcatca-ccctgcgccg
aata-cgt-ccctgccctt-tgtacacaccgc-ccgtcgctcctaccgattgaatggtcc
gatgaagtgtttggattgcgg--ctgctgtgatggac-t---tgt-cca-gagt-aatag
ccgtgaaaagatcattaaatcttatcatttagaggaactattgggatgctgactatgt-a
attaaagatacag-at-gttttggctctatttagaatcactcctcaaccgggtgttgatc
ctattgaagca-tctgcggcaattgcaggtgagtcttcaacagctacttggacagttgta
tggac-tgatttg--ctaacagcttgcgacctatatagagcaaaagcatatagagtagat
ccagttccaaacgttgca-gat-caata-ctttgcttatattgcttatgatattgattta
tttgaagaaggctca-attgcaaacttaactgcttc-aattattggtaacgtttttggat
ttaaagctgttaaagctcttcgcct-ag-aagatatgcgtatgccagtagcttacctaaa
aactttccaaggccctgcaactggattgattgtagaacgtgagcgtatggataaa-tttg
gtagacctttcttaggtgcaacagtt--aagcctaagctaggtct-atctggtaaaaatt
atggaagagt-agtatacgaa-ggtctaaaaggcggtctaga---cttccttaaagatga
cgaaaatattaactcgcaaccatttatgcgttggagagaaagatatttatattcc-atgg
aaggtgt-aaataaagcat-ctgcttctgctggtgaaattaaaggtcactaccttaacgt
aacagccgc-gactatggaagatatgtatgaaagagctgaattctccaaggatgttggta
gtattatttgcatgattgaccttgtaattggttatactgctattcaaagtatggcaatat
gggctcgtaagcatgatatgatcttacatttacatagagcg-ggtaactctacttactct
cgtcaaaaaaatcatggtatgaacttccgagtgatttgcaaatggatgcgtatggcaggt
gttgaccatattcacgcaggcacagttgtaggtaaacttgaaggagatcctttaatgatt
aaaggtttctacaa-cactttacttgaaagtgaaacagacattaatttacctcaa-ggtt
-tattctttgctcaaaactgggcatctctacgtaaagttgttccagtagcatctggtggt
attcat-gctggtcaaatgcaccaacttcttgattatttaggtgatgatgtagt--tctt
caatttggtggtggtacaattggacatcctgatggtatccaagcgggtgcaactgcgaat
agagtagcattggagtcaatggttatggcaagaaatgagggtcgtaattatgtagcagaa
ggtccacaaattttaagagacgctgctaaaacttgtggacctttacaaacagctttggac
ttatggaaagacattagttttaactatacttccacagatacagctgatttt--gttgaga
ctccaacagcaaacatctag
>Pyropia_suborbiculata            
aagccatgcatgtctaagtataaacta-----------ctttatact-cgtgaaactgcg
aatggctcattaaaacagttatagtttctttgggaact-t--tactacttggataaccgt
agtaattctagagctaatacatgcctc-aacgcccgactt----ttgaagggtggtattt
attggataaaaaaccat-cgtgtt--------cctt------cgggagcgc-tttgagat
gattcacaataacttgtcggatcgcaaggcc-ttgtgccggcgactgcccattcaaattt
ctgccctatcaactttcgatggtagagtattggtctaccatggtgtcgacgggtgacggg
gaattagggttcgattccggagagggagcctgagaaacggctaccacatccaa-ggaagg
cagcaggcgcgcaaattacccaatcccgactcggggaggtagtgacaagaaataacaata
gggggcc-cttt-gggccttctaattggaatgagaacaatttaaatcccttatcgaggat
ccattggagggcaagtctggtgccagcagccgcggtaattccagctccaatagcgtatat
taaag-ttgttgcagttaaaacgctcgtagtcgaacctcggggcg--cgcccacgggccg
ggctt-ctgccttg-ttgcca-gtgggg-g-tttgt-cccc---ttttgtcggaa--cgt
ggtgtgttcggggcttcactg-tctca--gcacgca--aagctgcgggccgaccgtttac
tgtgaagaaagtaaggtgttcaaagcag-gccattgccttg-aatatgtgagcatggaat
aatagaataggacttg-ggctctattttgttggtttccagtgaccaagtaatgattaata
gggatggttgggggcattcgtatttcattgtcagaggtgaaattcttggattgatggaag
acgcactactgcgaaagcatct-gccatggatgttttcattgatcaagaacgaaagttag
gggatcgaagacgatcagataccgtcgtagtcttaaccataaacgatgccgactggggat
tggcggggg----------caatattttatgac---ttcgtcagcaccctgagggaaacc
aaagtctttgggttctggggggagtatggtcgcaaggctgaaacttaaaggaattgacgg
aagggcaccaccaggagtggagcctgcggcttaatttgactcaacacgggaaaacttacc
aggtccggac-agaagaatgattgacagac-tgaaagctctttcttgattttttg-gttg
gtggtgcatggccgttcttagttggtggagtgatttgtctggttaattccgttaacgaac
gagacctc-gccctgctaaataggtgcgcgcatgccagaactgcgttcttaccttcttag
agggactatgcgcgtctagcgtatggaagattgaggcaataacaggtctgtgatgccctt
agatgttctgggccgcacgcgcgctacactgatgctttcaacgagtttc-acttgacagc
cctgggtcggaaggcccgggtaatcttttgaaaatgcatcgtgctggggatagatcattg
caattattgatc-ttaaacgaggaattccttgtaggc-gcaggtcatca-gcctgcgccg
aata-cgt-ccctgccctt-tgtacacaccgc-ccgtcgctcctaccgattgaatggtcc
gatgaaatgtccggatcgcgg--ctggtgtgatggtt-t---cat-cca-gaac-gctag
cggtgagaagctcattaaatcttaccatttagaggaactactgggatgctgactatgt-a
attaaagaaacag-at-attttagctctgtttagaatcactcctcagccaggtgttgatc
cgattgaagca-tctgctgcaattgcaggtgaatcttcaacagctacttggacagttgtt
tggac-tgatttg--ctaacagcttgtgatctatatagagcgaaagcttatcgagtagat
ccagttcctaatgttgct-gat-caata-ctttgcttatattgcttatgatattgattta
tttgaagaaggttct-atcgcgaacttaactgcttc-aattattggtaatgtctttggat
ttaaagctgttaaagctcttcgttt-ag-aagatatgcgtatgccagtagcttacctaaa
aactttccaaggtcctgcaactggattgattgtagaacgtgagcgtatggataaa-tttg
gcagacctttcttaggtgctacagtt--aagcctaaactaggttt-atctggtaaaaact
acggaagagt-tgtttacgaa-ggtctaaaaggtggcctgga---ctttctgaaagatga
tgaaaatattaactcacaaccatttatgcgttggagagaaagatttttatattcc-atgg
aaggtgt-gaataaagcat-ctgctgctgctggtgaaattaaaggtcattaccttaacgt
aacagctgc-aactatggaagacatgtatgaaagagcagagttctccaaagaggttggta
gtattatttgtatgatcgaccttgtaattggttatactgcaattcaaagtatggcaattt
gggctcgtaagcatgacatgattttacacttacacagagct-ggtaactctacttactct
cgtcaaaaaaatcatggtatgaacttccgagttatttgtaaatggatgcgtatggcaggt
gttgaccatattcatgcaggtacagttgtaggtaaacttgaaggtgatcctttaatgatt
aaaggtttctataa-cactttacttgaaagtgaaacagatattaacctacctcaa-ggtt
-tattctttgctcaaaattgggcttctttacgtaaagttgtaccagtagcatcagggggt
attcat-gcaggtcaaatgcatcagcttcttgattacttaggtgatgacgtagt--tctt
cagtttggtggtggtacaattggacatcctgatggtattcaagcaggtgcaactgctaat
agagtagcattagagtcaatggttatggcaagaaacgaaggccgcaactatgtggcagaa
ggtcctcaaatcttaagagatgcagctaaaacttgtggacctttacaaacagctttagat
ctatggaaagatattagtttcaactacacttccacagatacagctgatttc--gttgaga
ctccaacagcaaacatctag
>Pyropia_tanegashimensis          
-agccatgcatgtctaagtataaacgc-----------ttctatac--tgtgaaactgcg
aatggctcattaaaacagttatcgttcctttgggaacc-c--cactacttggataaccgt
agtaattctagagctaatacatgccgc-aacgcccgactc----acgaagggtggtattt
attggataaaaaaccat-cgtgct--------cttt------ccggagcgc-tttgagat
gattcacaataacttgtcggatcgcacggcc-tagagctggcgactcctcattcaaattt
ctgccctatcaactttcgatggtagagtattggtctaccatggtgtcgacgggtaacggg
gaattagggttcgattccggagagggagcctgagaaacggctaccacatccaa-ggaagg
cagcaggcgcgcaaattacccaatcccaacacggggaggtagtgacaaaaaataacaata
gggggcc--ttt-gggtcttctaattggaatgagaacaatttaaatcccttatcaaggat
ccattggagggcaagtctggtgccagcagccgcggtaattccagctccaatagcgtatat
taaag-ttgttgcagttaaaacgctcgtagtcgaacctcggagca--cctccacgagccg
ggctt-ctgccttg-tagcta-gttgga-g-actgt-ctcc---ttttgtcggat--cgc
ggtgtgtc-gagacttcattg-tctct--tcacgtt-ccccctgcggaccgaccgtttac
tgtgaagaaagtaaggtgttcaacgcag-gccattgccttg-aatatgtgagcatggaat
aatggaataggacttg-gtctctattttgttggtttccagtgaccaagtaatgattaata
gggacagttgggggcattcgtatttcattgtcagaggtgaaattcttggattgatggaag
acgcaccactgcgaaagcatct-gccatggatgttttcattgatcaagaacgaaagttag
gggatcgaagacgatcagataccgtcgtagtcttaaccataaacgatgccgactggggat
tggcagggga---------aacacttttatgac---tctgtcagcatcctatgggaaacc
aaagtgcttgggttctggggggagtatggtcgcaaggctgaaacttaaaggaattgacgg
aagggcaccaccaggagtggagcctgcggcttaatttgactcaacacgggaaaacttacc
aggtccggac-aaaatgatgattgacagac-tgaaagctctttcttgattttttg-gttg
gtggtgcatggccgttcttagttggtggagtgatttgtctggttaattccgttaacgaac
gagacctc-gtcctactaaataggtgcgcgcatgcctgcactgcgttcttaccttcttag
agggactatccgcgtctagcgtatggaagattgaggcaataacaggtctgtgatgccctt
agatgttctgggccgcacgcgcgctacactgatgcattcaacaagttcc-actttacagc
cctggaccggaaggatcgggtaaccttttgaaattgcatcgtgatggggatagatcattg
caattattgatc-ttgaacgaggaattccttgtaggc-gtaggtcacta-gcctgtgccg
aata-cgt-ccctgccctt-tgtacacaccgc-ccgtcgctcctaccgattgaatggtcc
gatgaaatgttcggattgcggctcgggcgcgatggac-t---agt-cca-gagt-gctag
ccgtaagaagtttattaaatcttatcatttagaggaactactgggatgctgactatgt-a
attaaagacacag-at-gtcttggctctgttcagaattacccctcaaccaggtgtcgatc
ctattgaagca-tctgctgcaatcgcaggtgagtcttcaacagctacttggacagttgtt
tggac-tgatttg--ctaacagcttgcgatctatatagagcaaaagcatatcgagtagat
ccagtgccgaatgttgct-gat-caata-ttttgcttacatcgcttatgacattgatctg
tttgaagaaggttcc-attgcgaatttaactgcttc-aattattggaaatgttttcggat
ttaaagctgtaaaagctcttcgttt-ag-aagatatgcgcatgcctgtagcctatctaaa
aactttccaaggtcctgcaaccggattaattgtagaacgtgaacgtatggacaaa-tttg
gcagaccgttcttaggcgctacagtt--aaacctaaattaggttt-gtctggtaaaaact
acgggcgagt-tgtatacgaa-ggtttgaaaggtggtcttga---tttccttaaagatga
tgaaaatatcaactctcaaccatttatgcgttggagagaaaggtacttatattct-atgg
aaggtgt-aaataaagcat-ctgcttctgctggtgaaattaaaggtcattaccttaacgt
aacagctgc-aaccatggaagatatgtatgagagagcagaattttcaaaagatgttggta
gcatcatttgtatgattgaccttgtaattggttatactgcaattcaaagcatggcaatct
gggctcgcaagcatgacatgattttacatctacatagagca-ggtaactctacttactct
cgtcaaaaaaatcatggtatgaacttccgtgttatttgcaaatggatgcgtatggcaggt
gttgaccacattcacgcaggtacagttgtaggtaagcttgaaggagatcctttgatgatc
aaaggattctataa-cactttacttgaaagtgaaacagatattaatttacctcaa-ggtt
-tattctttgctcaaaattgggcttccttacgtaaagttgtaccagtagcttctggtggt
attcat-gctggtcaaatgcatcaactccttgattacttaggtgacgatgtagt--tctt
cagtttggtggaggtacaattggacatcctgatggtatccaagcaggcgcaactgctaac
agagtagcattagagtctatggttctggcaagaaatgaaggccgtaactatgtagcagaa
ggtcctcaaatcttaagagacgctgctaaaacttgtggacctctacaaacagctttagat
ttatggaaagatattagtttcaactatacttccacagatacggctgacttc--gttgaga
ctccaacagcaaacatctag
>Pyropia_tenera                   
-----atgcatgtctaagtataaacac-----------ttttatact-cgtgaaactgcg
aatggctcattaaaacagttatagttcctttgggaaca-a--cactacttggataaccgt
agtaattctagagctaatacatgcctc-aacgcccgactc----acgaagggtggtattt
attggataaaaaaccat-cgtgct--------ctct------ccagagcgc-tttgagat
gattcacaataacttgtcggatcgcatggcc-tcgtgctggcgactcctcattcaaattt
ctgccctatcaactttcgatggtagagtattggtctaccatggtgtcgacgggtgacggg
gaattagggttcgattccggagagggagcctgagaaacggctaccacatccaa-ggaagg
cagcaggcgcgcaaattacccaatcccgactcggggaggtagtgacaaaaaataacaata
gggggcc-cttt-gggtcttctaattggaatgagaacaatttaaatcccttatcgaggat
ccattggagggcaagtctggtgccagcagccgcggtaattccagctccaatagcgtatat
taaag-ttgttgcagttaaaacgctcgtagtcggacctcggagcg--cccccacgggccg
ggctt-ttgccttg-ttgcca-gtggga-g-tttgt-ctcc---ttttgtcggga--cgc
ggtgtgca-gggcctttactg-tctct--gcgcgtt--tacctgcgggccgaccgtttac
tgtgaagaaagtaaagtgttcaaagcag-gccaatgccttg-aatatgtgagcatggaat
aatagaataggacttg-ggctctattttgttggtttccagtgaccaagtaatgattaata
gggacggttgggggcattcgtatttcattgtcagaggtgaaattcttggattgatggaag
acgtacaactgcgaaagcatct-gccatggatgttttcattgatcaagaacgaaagttag
gggatcgaagacgatcagataccgtcgtagtcttaaccataaacgatgccgactggggat
tggcggggg----------cactattatatgac---tctgtcagcaccctgagggaaacc
aaagtctttgggttctggggggagtatggtcgcaaggctgaaacttaaaggaattgacgg
aagggcaccaccaggagtggagcctgcggcttaatttgactcaacacgggaaaacttacc
aggtccggac-agaagaatgattgacagac-tgaaagctctttcttgattttttg-gttg
gtggtgcatggccgttcttagttggtggagtgatttgtctggttaattccgttaacgaac
gagacctc-gtcctgctaaataggtgcgcgcatgccagcactgcgttcttaccttcttag
agggactatgcgcgtctagcgtatggaagattgaggcaataacaggtctgtgatgccctt
agatgttctgggccgcacgcgcgctacactgatgcattcaacgagtttc-acttgatagt
cctgggtcggaaggctcgggtaatcttttgaaagtgcatcgtgctggggatagatcattg
caattattgatc-ttcaacgaggaattccttgtaggt-gcaggtcatca-gcctgcgccg
aataccgt-ccctgccctt-tgtacacaccgc-ccgtcgctcctaccgattgaatggtcc
gatgaaatgtccggatcgcgg--ctagtgtgatggac-t---cgt-cca-gagc-ggtag
ccgtgagaagctcattaaatcttatcatttagaggaactactgggatgctgactatgt-a
attaaagaaacag-at-attttagctcttttcagaatcactcctcaaccaggtgttgacc
cgattgaagca-tctgctgcaattgcaggtgaatcttcaacagctacttggacagttgta
tggac-tgattta--ttaacagcttgtgacttatacagagcaaaagcatatcgagtagat
ccagttccaaacgtggca-gat-caata-ttttgcttacatagcttatgatattgattta
tttgaagaaggttcc-attgcgaacttaactgcttc-aattattggtaatgtttttggtt
ttaaagctgttaaagctcttcgttt-gg-aagacatgcgcatgccagtagcttatctaaa
aacgttccaaggtcctgcaactggattgattgtagaacgtgagcgtatggataag-ttcg
gtagacctttcttaggtgctacagtt--aagcctaaactaggttt-atctggcaaaaact
acggaagagt-tgtatacgaa-ggcttaaaaggaggtcttga---tttcctgaaagatga
tgagaatattaactcacaaccatttatgcgttggagagaaagatttttatattct-atgg
aaggtgt-aaataaagcat-ctgcttctgctggcgaaattaaaggtcattaccttaacgt
aacagctgc-gacaatggaagatatgtatgagagagccgaattctctaaagaggttggta
gtatcatttgtatgattgaccttgtgattggttatactgcgattcaaagtatggcaattt
gggctcgtaaacatgacatgattttacatttacatagagct-ggtaactcaacttactct
cgtcaaaaaaatcatggtatgaacttccgagttatttgcaaatggatgcgtatggctggt
gttgaccatattcacgcaggtacagttgtaggtaagctggaaggagatcctttaatgatt
aaaggcttctacaa-tactctacttgaaagcgaaacagatataaacctacctcaa-ggtc
-tgttctttgctcaaaattgggcttccctacgtaaagttgtaccagtagcatctggtggt
attcatcgctggtcaaatgcaccaacttcttgattacttaggtgatgatgtggttctctt
cagtttggtggtggtacaattggacatcctgatggtatccaagcaggtgcaactgctaac
agagtagcactagagtccatggttatggcaagaaatgaaggccgtaactatgtagcagaa
ggtccacaaatcttgagggacgctgctaaaacttgtgggcctctacaaacagctttagat
ttatggaaagatattagttttaactatacttccacagatacagctgatttctgtctgaga
ct------------------
>Pyropia_tenuipedalis             
aagccatgcatgtctaagtataaacac-----------ttttatact-cgtgaaactgcg
aatggctcattaaaacagttatagttcctttgagaaca-c--cactacttggataaccgt
agtaattctagagctaatacatgcctc-aacgcccgactt----acgaagggtggtattt
attggataaaaaaccat-cgtgct--------cctt------ccagagcgc-tttgagat
gattcacaataacttgtcggatcgcatggcc-tcgtgctggcgactcctcattcaaattt
ctgccctatcaactttcgatggtagagtattggtctaccatggtgtcgacgggtgacggg
gaattagggttcgattccggagagggagcctgagaaacggctaccacatccaa-ggaagg
cagcaggcgcgcaaattacccaatcccgactcggggaggtagtgacaaaaaataacaata
gggggcc-cttt-gggtcttctaattggaatgagaacaatttaaatcccttatcgaggat
ccattggagggcaagtctggtgccagcagccgcggtaattccagctccaatagcgtatat
taaag-ttgttgcagttaaaacgctcgtagtcggacctcggagcg--cccccacgggccg
ggttt-tagcctagtttgcca-gtggga-g-tttgt-ctcc---ttttgtcggga--cgc
ggtgtgtg-gggactttgttg-tctct--gcgcgtt--tacctgcgggccgaccgtttac
tgtgaagaaagtaaagtgttcaaagcag-gccaatgccttg-aatatgtgagcatggaat
aatagaataggacttg-ggctctattttgttggtttccagtgaccaagtaatgattaata
gggacggttgggggcattcgtatttcattgtcagaggtgaaattcttggattgatggaag
acgtacaactgcgaaagcatct-gccatggatgttttcattgatcaagaacgaaagttag
gggatcgaagacgatcagataccgtcgtagtcttaaccataaacgatgccgactggggat
tggcgggga----------cactatttgatgac---tccgtcagcaccctgagggaaacc
aaagtctttgggttctggggggagtatggtcgcaaggctgaaacttaaaggaattgacgg
aagggcaccaccaggagtggagcctgcggcttaatttgactcaacacgggaaaacttacc
aggtccggac-agaagaatgattgacagac-tgaaagctctttcttgattttttgtgttg
gtggtgcatggccgttcttagttggtggagtgatttgtctggttaattccgttaacgaac
gagacctc-gtcctgctaaataggtgcgcgcatgccagcactgcgttcttaccttcttag
agggactatgcgcgtctagcgtatggaagattgaggcaataacaggtctgtgatgccctt
agatgttctgggccgcacgcgcgctacactgatgcattcaacgagtttc-acttgatagt
cctgagtcggaaggcctgggtaatcttttgaaagtgcatcgtgctggggatagatcattg
caattattgatc-ttcaacgaggaattccttgtaggc-gcaggtcatca-gcctgcgccg
aata-cgt-ccctgccctt-tgtacacaccgc-ccgtcgctcctaccgattgaatggtcc
gatgaaatgttcggatcgcgg--ctgctgtgatggac-t---cgt-cca-gagc-ggtag
ccgtgagaagctcattaaatcttatcatttag----------------------------
--------aacag-at-attctagctctgtttagaatcactcctcagccaggtgttgacc
ctattgaagca-tctgctgcaattgcaggtgaatcttcaacagctacttggacagttgta
tggac-tgatttg--ttaacagcttgtgacttatatagagcaaaagcatatcgagtagat
ccagttccaaatgttgca-gat-caata-ctttgcttacatagcttatgatattgattta
tttgaagaaggttcc-attgcgaacttaactgcttc-aattattggtaacgtttttggat
ttaaggctgttaaagctcttcgtct-ag-aagatatgcgtatgccagtagcttacctaaa
aactttccaaggtcctgcaactggattgattgtagaacgtgagcgtatggacaaa-ttcg
gtagacctttcttaggtgctaccgtt--aaacctaaactaggtct-gtctggtaaaaact
acggaagagt-tgtatatgaa-ggtctaaaaggtggtcttga---cttccttaaagatga
tgaaaatattaactctcaaccatttatgcgttggagagaaagatttttatattcc-atgg
aaggtgt-aaataaagcat-ctgctgctgctggtgaaattaaaggtcattaccttaacgt
aacagctgc-tacaatggaagatatgtacgagagagccgaattctctaaagaggttggta
gtattatttgtatgattgaccttgtaattggttatactgcaattcaaagtatggcaatct
gggctcgcaaacatgacatgattttacatttacatagagca-ggtaactctacttactct
cgtcaaaaaaatcatggtatgaacttccgagttatttgcaaatggatgcgtatggcaggt
gttgaccatattcacgcaggtacagttgtaggtaaacttgagggagatcctttaatgatt
aaaggcttctacaa-tactttacttgaaagtgacacggatattaatctacctcaa-ggtc
-tattcttcgctcaaaattgggcttctctgcgtaaagttgtaccagtagcatctggtggt
attcat-gctggtcaaatgcaccaacttcttgattacttaggtgatgatgtagt--tctt
cagtttggtggtggtacaattggacatcctgatggtatccaagcaggtgcaactgcaaac
agagtagcattagagtctatggttatggcaagaaatgaagggcgtaattatgtagcagaa
ggtccacaaatcttaagagacgctgctaaaacttgtggacctctacaaacagctttagat
ttatggaaagatattagttttaattatacttccacagatacagctgatttc--gttgaga
ctccaacagcaaacatc---
>Pyropia_torta                    
aagccatgcatgtctaagtataaacac-----------ttttatact-cgtgaaactgcg
aatggctcattaaaacagttatcgttcctttgagaaca-t--ttctacttggataaccgt
agtaattctagagctaatacatgcctc-aacgcccgactc----acgaagggtggtattt
attggataaaaaaccat-cgtgct--------cctt------ttagagctc-tttgagat
gattcacagtaacttgtcggatcgcacggcc-tcgtgctggcgacccctcattcaaattt
ctgccctatcaactttcgatggtagagtattggtctaccatggtgtcgacgggtgacggg
gaattagggttcgattccggagagggagcctgagaaacggctaccacatccaa-ggaagg
cagcaggcgcgcaaattacccaatcccgattcggggaggtagtgacaaaaaataacaata
gggggcc-cttt-gggtcttctaattggaatgagaacaatttaaatctcttatcgaggat
ccattggagggcaagtctggtgccagcagccgcggtaattccagctccaatagcgtatat
taaag-ttgttgcagttaaaacgctcgtagtcggacctcggagcg--ccctcacgggccg
ggctt-ctgccttt-gcgcca-gtggga-g-gttgt-ctcc--tttttgtcggga--cgc
ggtgtgtg-gggcctttattg-actct--gcacgtt--actctgcgggccggccgtttac
tgtgaagaaagtaaagtgttcaaagcag-gccaatgccttg-aatatgtgagcatggaat
aatagaataggacttg-ggctctattttgttggttttcagtgaccaagtaatgattaata
gggatggttgggggcattcgtatttcattgtcagaggtgaaattcttggattgatggaag
acgtacaactgcgaaagcatct-gccatggatgttttcattgatcaagaacgaaagttag
gggatcgaagacgatcagataccgtcgtagtcttaaccataaacgatgccgactggggat
tggcggggg----------tacattataatgac---tccgtcagcaccctgagggaaacc
aaagtctttgggttctggggggagtatggtcgcaaggctgaaacttaaaggaattgacgg
aagggcaccaccaggagtggagcctgcggcttaatttgactcaacacgggaaaacttacc
aggtccggac-agaaggatgattgacagac-tgaaagctctttcttgattttttg-gttg
gtggtgcatggccgttcttagttggtggagtgatttgtctggttaattccgttaacgaac
gagacctc-gtcctgctaaataggtgcgcgcatgctagcactgcgttcttaccttcttag
agggactatgcgcgtctagcgtatggaagattgaggcaataacaggtctgtgatgccctt
agatgttctgggccgcacgcgcgctacactgatgcattcaacgagtttc-acttg-tagt
cctgggtcggaaggcctgggtaaccttttgaaaatgcatcgtgctggggatagatcattg
caattattgatc-ttaaacgaggaattccttgtaggc-gcaggtcatca-gcctgcgccg
aata-cgt-ccctgccctt-tgtacacaccgc-ccgtcgctcctaccgattgaatggtcc
gatgaaatgtccggattgcgg--ct-----------------------------------
------------------------------------------------------------
-----------------------------------------------ccaggtgttgacc
ctattgaagca-tctgctgcaattgcaggtgaatcttcaacagctacttggacagttgta
tggac-tgatttg--ctaacagcttgtgacctatatagagcaaaagcatatcgagttgat
ccagttccaaatgttgca-gat-caata-ctttgcttacatcgcttatgatattgattta
tttgaagaaggttcc-attgcgaacttaactgcttc-aattattggtaacgttttcggat
ttaaagctgttaaagctcttcgtct-ag-aagatatgcgtatgccagtagcttacctaaa
aactttccaaggtcctgcaactggattgattgtagaacgtgagcgtatggataaa-tttg
gtagacctttcctcggtgctacagtt--aaacctaaactaggtct-ttctggtaaaaact
acggaagagt-agtatacgaa-ggtcttaagggtggtcttga---cttccttaaagacga
tgaaaatattaactcacaaccatttatgcgttggagagaaagatttttatattcc-atgg
aaggtgt-aaataaagcat-ctgcatctgctggcgaaatcaaaggtcattaccttaatgt
aacagctgc-gactatggaagatatgtacgagagagcagaattctccaaagatgttggta
gcatcatctgcatgattgaccttgtaattggttatactgcgattcaaagtatggcaattt
gggctcgtaagcatgacatgattttacatttacatagagca-ggtaactctacttactct
cgtcaaaaaaatcatggtatgaacttccgagttatttgcaaatggatgcgtatggcaggt
gttgaccatattcatgcaggtacagttgtaggtaaacttgaaggagatcctttaatgatt
aaaggtttctacaa-cactttacttgaaagtgatactgatatcaatctgcctcaa-ggtt
-tattctttgctcaaaattgggcttccctacgtaaagttgtaccagtagcatctggtggt
attcac-gctggtcaaatgcaccaactgcttgattacctaggcgacgatgtagt--tctt
cagtttggtggtggtacaattgggcatcctgatggtatccaagcaggtgcaactgcaaac
agagtagcattagagtccatggttatggcaagaaatgaaggtcgcaattatgtagcagaa
ggtccacaaatcttaagagacgctgctaaaacttgtggacctctacaaacagctttagat
ttatggaaagatattagttttaactatacttccacagatacagctgatttc--gttgaga
ctccaacagcaaacatctag
>Pyropia_vietnamensis             
--gccatgcatgtctaagtataaacac-----------ctttataca-cgtgaaactgcg
aatggctcattaaaacagttatagttcctttgggaacc-c--cactacttggataaccgt
agtaatcctagagctaatacatgccttaaacgcccaactc----acggagggtggtattt
attggataaaaaaccat-cgtgct--------cttc------ccagagtgc-tttgagat
gattcacaataacttgtcggatcgcacggcc-ctgtgctggcgacgcctcattcaaattt
ctgccctatcaactttcgatggtagagtattggtctaccatggtgtcgacgggtaacggg
gaattggggttcggttccggagagggagcctgagaaacggctaccacatccaa-ggaagg
cagcaggcgcgcaaattacccaatcccaacacggggaggtagtgacaaaaaataacaata
gggggcc--ttt-gggtcttctaattggaatgagaacaatttaaaccccttatcgaggat
ccattggagggcaagtctggtgcc------------------------------------
----g-ttgttgcagttaaaacgctcgtagtcgaacctcggagca--cctccacgggccg
ggcatgatgcttttgttgcca-gttgga-g-attgc-ctcc---tcttgtcggga--cgc
ggagtgtcagaggcttgattg-cctcg--gcacgtt-ccctctgcggtccggccttttac
tgtgagtaaagtaaagtgttcaaagcag-gccaatgccttg-aatatgtgagcatggaat
aatagaataggacttgcgtctctattttgttggtttccagtgaccaagtaatgattaata
gggacagttgggggcattcgtatttcattgtcagaggtgaaattcttggattgatggaag
acgcaccactgcgaaagcatctagccatggatgttttcattgatcaagaacgaaagttag
gggatcgaagacgatcagataccgtcgtagtcttaaccataaacgatgccaactggggat
tggcggggga---------aacacttctatgac---tccgtcagcaccctatgggaaacc
aaagtccttgggttctggggggagtatggtcgcaaggctgaaacttaaaggaattgacgg
aagggcaccaccaggagtggagcctgcggcttaatttgactcaacacgggaaaacttacc
aggtccggac-aaaagaatgattgacagac-tgaaagctctttcttgattttttg-gttg
gtggtgcatggccgttcttagttggtggagtgatttgtctggttaattccgttaacgaac
gagacctc-gtcctgctaaataggtgcgcgcatgcctgcactgtgttctgaccttcttag
agggactatccgcgtctagcgtatggaagattgaggcaataacaggtctgtgatgccctt
agatgttctgggccgcacgcgcgctacactgatgcattcaacaagtatc-actttttagc
cctggaccggaaggcttgggtaatcttttgaaattgc--tctgatggggatagatcattg
caattattgatc--tgaacgaggaattccttgtaggc-gtaggtcacta-gcctgtgccg
aata-cgt-ccctgccctt-tgtacacaccgc-ccgtcgctcctaccgattgaatggtcc
gatgaaatgtccggattgctgcctcggtgtaatggac-t---agt-ccataagc-actag
ccgcacgaagcccattaaatcttatcatttagaggaa-----------------------
-------aaaccg-at-gttttagctctgttcagaataacaccgcagccaggtgttgatc
ctattgaagca-tcagctgcaatcgcaggtgagtcttcaacagctacttggacagtcgtt
tggac-tgattta--ctaacagcttgcgatctgtatagagcaaaagcatatcgagtagat
ccagtaccaaatgttgct-gat-caata-ttttgcttatattgcttatgatattgatctt
tttgaagaaggttct-attgctaacttaactgcttc-aattattggtaacgtttttggat
ttaaagctgtaaaagctcttcgttt-ag-aagacatgcgtatgccagtggcttatctaaa
aactttccaaggtcctgcaaccggattaattgtagaacgtgagcgtatggacaaa-ttcg
gaaggcctttcttaggtgctacagtt--aaacctaaactagggct-atctggtaaaaact
atggaagagt-tgtttatgaa-ggtttaaaaggtggtctaga---cttccttaaagatga
tgaaaatatcaattctcaaccatttatgcgctggagagaaagatacttatattct-atgg
aaggtgt-aaataaagcat-ctgctgctgctggtgagatcaaaggtcattatcttaatgt
aacagctgc-aaccatggaagatatgtacgaaagagcagaattttctaaagatgttggta
gtattatttgcatgattgaccttgtaattggttatacagcaattcaaactatggcaatct
gggctcgcaaaaatgacatgattttacatttacacagagcc-ggtaactctacttactct
cgtcaaaaaaatcatggtatgaacttccgagttatttgcaaatggatgcgtatggctggt
gttgaccatattcatgcaggtacagttgtaggtaagcttgagggagatcctttaatgatt
aaagggttctataa-cactttacttgaaagtgaaacagatataaacctaccgcaa-ggcc
-tattcttttctcaaaattgggcttccctacgtaaagttgtaccggtagcttctggtggt
attcat-gctggtcaaatgcatcaacttcttgattacttaggtgatgatgtagt--tctt
cagttcggaggtggtacaattgggcaccctgatggtatccaagcaggtgcaactgctaac
agagtagcattagagtctatggttcttgctagaaatgaaggccgtaactatgtagcagaa
ggccctcaaattttaagagacgctgcgaaaacttgtggacctttacaaacagctttagat
ttatggaaggatattagtttcaactacacttccacagatacagctgatttc--gttgaga
ctccaacagcaaacatc---
>Pyropia_virididentata            
aagccatgcatgtctaagtataaacac-----------gtttataca-agtgaaactgcg
aatggctcattaaaacagttatagttcccttgagaactc---tactacttggataaccgt
agtaattctagagctaatacatgcctc-aacgcccgactt----acgaagggcggtattt
attggataaaaaaccct-cgcacc--------cttt--------ggggtgt-ttagagat
gattcacaataactagtcggatcgcacggcc-ttgcgctggcgactcctcatccaagttt
ctgccctatcaactttcgatggtagagtattggtctaccatggtgtcgacgggtgacggg
gaattagggttcgattccggagagggagcctgagaaacggctaccacatccaa-ggaagg
cagcaggcgcgcaaattacccaatcccgatacggggaggtagtgacaaaaaataacaata
gggggcc-cttt-gggtcttctaattggaatgagaacaatttaaagccgttatcgaggat
ccattggagggcaagtctggtgccagcagccgcggtaattccagctccaatagcgtatat
taaag-ttgttgcagttaaaacgctcgtagtctgaccccggagca--cctccactggtcg
ggctt-ctgcctat-gtgctg-gtggggag-tttgt-ttcc--tctttgccggaa--cgc
ggtgtgtg-gggactttattg-tctct--atgcatatcaacctgcgggccggccgtttac
tgtgaagaaagtaaagtgtttaaagcag-gccaatgccttg-aatatgtgagcatggaat
aatagaataggacttg-gtctctattttgttggtttccagtgaccaagtaatgattaata
gggacggttgggggcattcgtatttcattgtcagaggtgaaattcttggattgatggaag
acgtacaactgcgaaagcatct-gtcatggatgttttcattgatcaagaacgaaagttag
gggatcgaagacgatcagataccgtcgtagtcttaaccataaacgatgccgactggggat
tggtagggaa---------tcgtataaaccgac---tctgccagcaccctgagggaaacc
aaagtatttgggttctggggggagtatggtc-caaggctgaaactt-aaggaattgacgg
aagggcaccaccaggagtggagcctgcggcttaatttgactcaacacggggaaacttacc
aggtccggac--aaaggatgattga-agac-tgaaagctctttcttgattttttg-gttg
gtggtgcatggccgttcttagttggtggagtgatttgtctggttaattccgttaacgaac
gagacctt-gtcctgctaaataggtgcgcgcatgctcgtactgcgttcttaccttcttag
agggactatacgcgtctagcgtatggaagagtgaggcaataacaggtctgtgatgccctt
agatgttctgggccgcacgcgcgctacactgatgcactcaacaagtttc-gcttgatagc
cctgtgtcggaaggcctgggtaatcttttgaaagtgcatcgtgctggggacagatcattg
caattattgatc-tcgaacgaggaattccttgtaggc-gcaggtcatca-gcttgcgccg
aata-cgt-ccctgccctt-tgtacacaccgc-ccgtcgctcctaccgattgaatggtcc
gatgaaatgtccggaccgtgg--ctctcatgatgggcatt--tgc-tct-gaag-gtttg
ttgtagaaaggacattaaatcttaccatttagaggaattactgggatgctgactatgt-a
attaaagaaacag-at-attttagctctatttagaattactcctcagccaggtgttgacc
ctattgaagcg-tcagctgcaattgcaggtgaatcttcaacagctacttggactgttgta
tggac-agattta--ttaacagcttgtgacttatatagagcaaaagcatatcgagtagat
ccagtcccaaatgttgcg-gat-caata-ctttgcttacatcgcttatgatattgattta
tttgaagaaggttct-attgcgaacttaactgcttc-gattattggtaacgtttttggat
ttaaagctgttaaagctctgcgtct-ag-aagatatgcgtatgccaatagcttacttgaa
aactttccaaggtcctgcaactggattgattgtagaacgtgagcgtatggataag-tttg
gtagacctttcctaggtgctacggtt--aaacctaagctaggttt-gtctggtaaaaact
atggaagagt-agtatatgaa-ggtctaaaaggtggtcttga---cttccttaaggatga
tgaaaatattaactcacaaccatttatgcgttggagagaaagatttttatattct-atgg
aaggtgt-gaataaagcat-ctgcatctgctggtgaaattaaaggtcattaccttaacgt
aacagctgc-gactatggaagatatgtacgaaagagcagaattttccaaagatgttggta
gcatcatttgtatgattgaccttgtaattggttatactgcaattcaaagtatggcaatct
gggcccgtaagcatgatatgattttacatttacacagagca-ggtaactctacttactct
cgtcaaaaaaatcatggtatgaatttccgagttatttgtaaatggatgcgtatggcaggt
gttgaccatattcatgcagggacagttgtaggtaaacttgagggagatcctttaatgatt
aaaggtttctacaa-tactttacttgaaagtgaaacagatattaatctacctcag-ggtc
-tattttttgctcagaactgggcttctttacgtaaagttgtaccagtagcgtctggtggt
attcat-gctggtcaaatgcatcaacttcttgattacttaggtgatgatgtagt--tctt
caatttggtggtggtacaattggacatcctgatggtatccaagcaggtgcaacggcaaat
agagtagcattagagtcaatggttatggccagaaatgaaggtcgcaattatgtagcagaa
ggtccacaaatcttaagggacgctgctaaaacttgtggacctctacaaacagctttagat
ttatggaaagatattagttttaactatacctccacagatacagctgatttc--gttgaga
ctccaacagcaaacatctag
>Pyropia_yezoensis                
aagccatgcatgtctaagtataaacac-----------ttttatact-cgtgaaactgcg
aatggctcattaaaacagttatagttcctttgggaaca-a--cactacttggataaccgt
agtaattctagagctaatacatgcctc-aacgcccgactc----acgaagggtggtattt
attggataaaaaaccat-cgtgct--------ctgt------ccagagcgc-tttgagat
gattcacaataacttgtcggatcgcatggcc-tcgtgctggcgactcctcattcaaattt
ctgccctatcaactttcgatggtagagtattggtctaccatggtgtcgacgggtgacggg
gaattagggttcgattccggagagggagcctgagaaacggctaccacatccaa-ggaagg
cagcaggcgcgcaaattacccaatcccgactcggggaggtagtgacaaaaaataacaata
gggggcc-cttt-gggtcttctaattggaatgagaacaatttaaatcccttatcgaggat
ccattggagggcaagtctggtgccagcagccgcggtaattccagctccaatagcgtatat
taaag-ttgttgcagttaaaacgctcgtagtcggacctcggagcg--cccccacgggccg
ggctt-ttgccttg-ttgcca-gtggga-g-tttgt-ctcc---ttttgtcggga--cgc
ggtgtgca-gggcctttactg-tctct--gcgcgtt--tacctgcgggccgaccgtttac
tgtgaagaaagtaaagtgttcaaagcag-gccaatgccttg-aatatgtgagcatggaat
aatagaataggacttg-ggctctattttgttggtttccagtgaccaagtaatgattaata
gggacggttgggggcattcgtatttcattgtcagaggtgaaattcttggattgatggaag
acgtacaactgcgaaagcatct-gccatggatgttttcattgatcaagaacgaaagttag
gggatcgaagacgatcagataccgtcgtagtcttaaccataaacgatgccgactggggat
tggcggggg----------cacttttatatgac---tctgtcagcaccctgagggaaacc
aaagtctttgggttctggggggagtatggtcgcaaggctgaaacttaaaggaattgacgg
aagggcaccaccaggagtggagcctgcggcttaatttgactcaacacgggaaaacttacc
aggtccggac-agaagaatgattgacagac-tgaaagctctttcttgattttttg-gttg
gtggtgcatggccgttcttagttggtggagtgatttgtctggttaattccgttaacgaac
gagacctc-gtcctgctaaataggtgcgcgcatgccagcactgcgttcttaccttcttag
agggactatgcgcgtctagcgtatggaagattgaggcaataacaggtctgtgatgccctt
agatgttctgggccgcacgcgcgctacactgatgcattcaacgagtttc-acttgatagt
cctgggtcggaaggctcgggtaatcttttgaaagtgcatcgtgctggggatagatcattg
caattattgatc-ttcaacgaggaattccttgtaggc-gcaggtcatca-gcctgcgccg
aata-cgt-ccctgccctt-tgtacacaccgc-ccgtcgctcctaccgattgaatggtcc
gatgaaatgtccggatcgcgg--ctagtgtgatggac-t---cgt-cca-gagc-ggtag
ccgtgagaagctcattaaatcttatcatttagaggaactactgggatgctgactatgt-g
attaaagaaacag-at-attctagctcttttcagaatcactcctcaaccaggtgttgacc
cgattgaagca-tctgctgcaattgcaggtgaatcttcaacagctacttggacagttgta
tggac-tgattta--ttaacagcttgtgacttatacagagcaaaagcatatcgagtagat
ccagttccaaacgtggca-gat-caata-ttttgcttacatagcttatgatattgatttg
tttgaagaaggttcc-attgcgaacttaactgcttc-aattattggtaacgtttttgggt
ttaaagctgttaaagctcttcgctt-gg-aagatatgcgtatgccagtagcttatctaaa
aacgttccaaggtcctgcaactggattgattgtagaacgtgagcgtatggataag-ttcg
gtagacctttcttaggtgctacagtt--aaacctaaactaggttt-atctggcaaaaact
acggaagagt-tgtatacgaa-ggcctgaaaggcggtcttga---tttccttaaagatga
tgagaatattaactcacaaccatttatgcgttggagagaaagatttttatattct-atgg
aaggtgt-aaataaagcat-cggcttctgctggcgaaattaaaggtcattaccttaacgt
aacagccgc-gacaatggaagatatgtatgagagagccgaattctctaaagaggttggta
gtatcatttgtatgattgaccttgtgattggttatactgcgattcaaagtatggcaattt
gggctcgtaaacatgacatgattttacatttacatagagct-ggtaactcaacttactct
cgtcaaaaaaatcatggtatgaacttccgagttatttgcaaatggatgcgtatggctggt
gttgaccatattcacgcaggtacagttgtaggtaagcttgaaggagatcctttaatgatt
aaaggcttctacaa-tactctacttgaaagcgacacagatatcaacctacctcaa-ggtc
-tgttctttgctcaaaattgggcttccctacgtaaagttgtaccagtagcatctggtggt
attcat-gctggtcaaatgcaccaacttcttgattacttaggtgatgatgtagt--tctt
cagtttggtggtggtacaattggacatcctgatggtatccaagcaggtgcaactgctaac
agagtagcactagagtccatggttatggcaagaaatgaaggccgtaactatgtagcagaa
ggtccacaaatcttgagggacgctgctaaaacttgtgggcctctacaaacagctttagat
ttatggaaagatattagtttcaactacacttccacagatacagctgatttc--gttgaga
ctccaacagcaaacatctag
>Wildemania_schizophylla          
aagccatgcatgtctaagtataaacac-----------ttttatacc-tgtgaaactgcg
aatggctcattaaaacagttatagttcctttgggaaccta-ctactacttggataaccgt
agtaattctagagctaatacatgccct-cacgcccgactgtctttggaagggtggtattt
attggataaaaagccaa-tgtgtgttctgtgtctttgttgatagggagcgcgtctgagat
gattcacaataacttgtcggatcgcacggcc-tcgtgctggcgaccgcccattcaaattt
ctgccctatcaactttcgatggtacagtattggtgtaccatggtgtcgacgggtgacggg
ggattagggttcgattccggagagggagcctgagaaacggctaccacatccaa-ggaagg
cagcaggcgcgcaaattacccaatcccaacacggggaggtagtgacaaaaaataacaata
gggggcc-cttt-gggtcttctaattggaatgagaacaatttaaaccccttatcgaggat
ccattggagggcaagtctggtgccagcagccgcggtaattccagctccaatagcgtatat
taaag-ttgttgcagttaaaacgctcgtagtcggacctcggagcg--cccccacgggctg
ggctt-ttgtctt--gcgcct-gtggtg-g-tttgt-ctcc--tttttgtcggga--cgc
ggtgtgtgggaggaataaaca-cttct-cacacataaaaacctgcgggccgaccgtttac
tgtgaagaaagtaaagtgtttaaagcag-gccaatgccttg-aatatgtgagcatggaat
aatagaataggacttg-ggctctattttgttggtttccggtgaccaagtaatgattaata
gggacggttgggggcattcgtatttcattgtcagaggtgaaattcttggattgatggaag
acgtacaactgcgaaagcatct-gccatggatgttttcattgatcaagaacgaaagttag
gggatcgaagacgatcagataccgtcgtagtcttaaccataaacgatgccgactggggat
tggcgaggg----------cactatttgatgac---tttgtcagcaccctgagggaaacc
aaagtgtttgggttctggggggagtatggtcgcaaggctgaaacttaaaggaattgacgg
aagggcaccaccaggagtggagcctgcggcttaatttgactcaacacgggaaaacttacc
aggtccggac-agaaggatgattgacagac-tgaaagctctttcttgattttttg-gttg
gtggtgcatggccgttcttagttggtggagtgatttgtctggttaattccgttaacgaac
gagacctc-gtcctgctaaataggtgcgcgcatgccagtactgcgttcttaccttcttag
agggactatgcgcgtctagcgtatggaagattgaggcaataacaggtctgtgatgccctt
agatgttctgggccgcacgcgcgctacactgatgcattcaacgagtttcaacttgatagt
cctgggtcggaaggcttgggtaatcttttgaaagtgcatcgtgctggggatagatcattg
caattcttgatc-ttaaacgaggaattccttgtaggc-gcaggtcatca-gcctgcgccg
aata-cgt-ccctgccctt-tgtacacaccgc-ccgtcgctcctaccgattgaatggtcc
gatgaaatgtccggatt-------------------------------------------
--------------------------------------tactgggatgctgattatgt-a
ataaaagaaacag-at-attttagctttgtttagaataactcctcaacctggtgttgatc
ctattgaagca-tctgctgcaatcgcaggtgagtcttcaacagcgacttggactgttgta
tggac-tgatttg--ctaacagcttgcgatttatacagagccaaagcatatcgagtagat
ccagttccaaacgttgca-gac-caata-ttttgcttatattgcttatgatattgatcta
tttgaagaaggttct-attgcaaacttaactgcttc-cattattggtaacgtatttggat
ttaaagctgtaaaagcgcttcgttt-ag-aagatatgcgtatgccaatagcttatctaaa
aactttccaaggtccagcaactggactgattgtagaacgtgaacgtatggataaa-tttg
gcagacctttcttaggtgctacagtt--aaacctaaattaggtct-ttctggcaaaaatt
acggcagagt-tgtatatgaa-ggtcttaagggtggactaga---tttcctgaaagatga
tgaaaatattaattcacaaccgtttatgcgttggagagaaaggttcttatattcc-atgg
aaggtgt-aaacaaagcat-ctgcgtctgctggtgagatcaaaggccattaccttaatgt
tactgcggc-aactatggaagacatgtacgaaagagcagaattctccaaagatgttggta
gtatcatatgtatgattgaccttgtaattggttatactgcaattcaaagtatggcaattt
gggcgcgtaaacatgatatgattttgcatttacacagagca-ggtaactcaacttattct
cgtcaaaagaatcacggaatgaactttcgagttatatgtaaatggatgcgtatggcaggt
gttgaccatattcatgcaggaacagttgtaggtaaactagaaggtgatcctctaatgatt
aaaggattttacaa-tactttacttgaaagtgatacagagattaatttaccacaa-ggtt
-tattctttgcacaaaactgggcttctttacgaaaagtagttcctgttgcttctggtggt
attcat-gctggccaaatgcatcaacttcttgattatttaggcgatgatgtagt--tctt
cagtttggtggtggtacaatcggtcatcctgatggtattcaagcaggtgcaactgcaaac
agagtagcattagaatcaatggtaatggcaagaaatgaaggccgtaactatgtagcagaa
ggtccacaaattttaagagacgctgcaaaaacttgcggacctctacagacagctctagat
ttatggaaggatatcagttttaactatacttctactgatacagctgatttc--gttgaga
ctccaacagcaaacgtctag
>Wildemania_variegata_Alaska      
aagccatgcatgtctaagtataaacacc----------ttttatact-cgtaaaactgcg
aatggctcattaaaacagttatcgttcctttggggacttt--tgctacttggataaccgt
agtaattctagagctaatacatgcctg-aacgcccgactc----acggagggcggtattt
attggataaaaaaccaa-tgcact--------tctt------cgggggtgc-cttgagat
gattcataataacttgtcggatcgtatggcc-tcgtgccggcgaccgctcattcaaattt
ctgccctatcaactttcgatggtagagtattggtctaccatggtgtcgacgggtgacggg
gaattagggttcgattccggagagggagcctgagaaacggctaccacatccaa-ggaagg
cagcaggcgcgcaaattacccaatcccaactcggggaggtagtgacaaaaaataacaata
gggggcc-cttt-gggtcctctaattggaatgagaacaatttaaaccccttatcgaggat
ccattggagggcaagtctggtgccagcagccgcggtaattccagctccaatagcgtatat
taaag-ttgttgcagttaaaacgctcgtagtcggacctcggagcg--cccccacgggccg
ggcgt-ttgccttt-gtgcct-gtggag-g-tttgt-ctcc---ttttgtcggga--cgc
ggtgtgtg-ggggcattcgtg-cctct--gcgcgta--aacctgcgggccgaccgtttac
tgtgaagaaagtaaagtgttcaaagcag-gctaatgccttg-aatatgtgagcatggaat
aatagaataggacttg-gtctctattttgttggtttccggtgactgaggaatgattaata
gggatggttgggggcattcgtatttcattgtcagaggtgaaattcttggattgatggaag
acgtacaactgcgaaagcatct-gccatggatgttttcattgatcaagaacgaaagttag
gggatcgaagacgatcagataccgtcgtagtcttaaccataaacgatgccgactggggat
tggcggggg----------cactacttgatgac---cacgtcagcaccctgagggaaacc
aaagtctttgggttctggggggagtatggtcgcaaggctgaaacttaaaggaattgacgg
aagggcaccaccaggagtggagcctgcggcttaatttgactcaacacgggaaaacttacc
aggtccggac-agaagaatgattgacagac-tgaaagctctttcttgattttttg-gttg
gtggtgcatggccgttcttagttggtggagtgatttgtctggttaattccgttaacgaac
gagacctc-gtcctgctaaataggtgcgcgcatgccagtactgcgttctgaccttcttag
agggactatgcgcgtctagcgtgtggaagattgaggcaataacaggtctgtgatgccctt
agatgttctgggccgcacgcgcgctacactgatgcattcaacgagtttc-acttgatagt
cctggaccggaaggcttgggtaatcttttgaaagtgcatcgtgctggggatagatcattg
caattattgatc-ttcaacgaggaattccttgtaggc-gtaggtcatca-gcctgcgccg
aata-cgt-ccctgccctt-tgtacacaccgc-ccgtcgctcctaccgattgaatggtcc
gatgaaatgtccggatcgtgg--c------------------------------------
------------------------------------------------------------
-tcaaagaaacag-at-attttagctctgttcagaatcactcctcaaccaggtgttgatc
ctattgaagca-tctgctgcaatcgcaggtgaatcttcaacagcaacttggactgttgta
tggac-tgatttg--ctaacagcttgtgatttatacagagcaaaagcatatcgtgtagat
ccagttccaaacgttgca-gac-caata-ttttgcttatatcgcttatgatattgatcta
tttgaagaaggttct-attgcaaacctaactgcttc-aattattggtaacgtattcggat
ttaaagctgttaaagctcttcgttt-ag-aagacatgcgtatgccagtagcttaccttaa
aactttccaaggtccagcaactggacttattgtagagcgtgagcgtatggataag-tttg
gcagacctttcctaggtgctacagtt--aaacctaaattaggtct-ttctggtaaaaact
acggaagagt-tgtatacgaa-ggccttaaaggcggactaga---ttttcttaaagatga
tgaaaatattaactcacaaccatttatgcgttggagagaaagatttttatattct-atgg
aaggtgt-aaataaagctt-ctgcttctgctggtgagattaaaggtcattaccttaatgt
aactgcagc-gactatggaagatatgtatgaaagagcagaattctccaaagatgtcggca
gtgttatctgtatgattgaccttgtaattggttatactgcgattcaaagtatggcaattt
gggctcgtaaaaatgatatgattttacatttacacagagca-ggtaactctacttactct
cgtcaaaagaatcatggtatgaacttccgagttatctgtaaatggatgcgtatggcaggt
gttgaccatattcatgcaggaacagttgtaggtaaactagaaggtgatcctttaatgatt
aaaggattctacaa-cacactacttgaaagcgatacagaaattaatttaccgcaa-ggtc
-tattctttgcgcaaaattgggcttctttacgaaaagttgtgccagttgcttctggtggt
attcat-gctggtcaaatgcatcaactacttgattatttaggtgatgatgtagt--tctt
cagtttggtggtggtacaattggacatcctgatggtattcaagccggtgcaacggcaaac
agagtagcattagaatccatggttatggcaagaaacgaaggccgtgattatgtagcagaa
ggtccacaaatcttaagagacgctgcaaaaacttgcggacctctacaaacagctctagat
ttatggaaagacattagttttaactacacttctacagatacagctgatttc--gttgaga
ctccaacagcaaacgtc---
>myanmarA_SSU_rbcL
--gccatgcatgtctaagtataaacac-----------ctttataca-cgtgaaactgcg
aatggctcattaaaacagttatagttcctttgggaacc-c--cactacttggataaccgt
agtaatcctagagctaatacatgccttaaacgcccaactc----acggagggtggtattt
attggataaaaaaccat-cgtgct--------cttc------ccagagtgc-tttgagat
gattcacaataacttgtcggatcgcacggcc-ctgtgctggcgacgcctcattcaaattt
ctgccctatcaactttcgatggtagagtattggtctaccatggtgtcgacgggtaacggg
gaattggggttcggttccggagagggagcctgagaaacggctaccacatccaa-ggaagg
cagcaggcgcgcaaattacccaatcccaacacggggaggtagtgacaaaaaataacaata
gggggcc--ttt-gggtcttctaattggaatgagaacaatttaaaccccttatcgaggat
ccattggagggcaagtctggtgccagcagccgcggtaattccagctccaatagcgtatat
taaag-ttgttgcagttaaaacgctcgtagtcgaacctcggagca--cctccacgggccg
ggcatgatgcttttgttgcca-gttgga-g-attgc-ctcc---tcttgtcggga--cgc
ggagtgtcagaggcttgattg-cctcg--gcacgtt-ccctctgcggtccggccttttac
tgtgagtaaagtaaagtgttcaaagcag-gccaatgccttg-aatatgtgagcatggaat
aatagaataggacttgcgtctctattttgttggtttccagtgaccaagtaatgattaata
gggacagttgggggcattcgtatttcattgtcagaggtgaaattcttggattgatggaag
acgcaccactgcgaaagcatct-gccatggatgttttcattgatcaagaacgaaagttag
gggatcgaagacgatcagataccgtcgtagtcttaaccataaacgatgccaactggggat
tggcggggga---------aacacttctatgac---tccgtcagcaccctatgggaaacc
aaagtccttgggttctggggggagtatggtcgcaaggctgaaacttaaaggaattgacgg
aagggcaccaccaggagtggagcctgcggcttaatttgactcaacacgggaaaacttacc
aggtccggac-aaaagaatgattgacagac-tgaaagctctttcttgattttttg-gttg
gtggtgcatggccgttcttagttggtggagtgatttgtctggttaattccgttaacgaac
gagacctc-gtcctgctaaataggtgcgcgcatgcctgcactgtgttctgaccttcttag
agggactatccgcgtctagcgtatggaagattgaggcaataacaggtctgtgatgccctt
agatgttctgggccgcacgcgcgctacactgatgcattcaacaagtatc-actttttagc
cctggaccggaaggcttgggtaatcttttgaaattgcatcgtgatggggatagatcattg
caattattgatc-ttgaacgaggaattccttgtaggc-gtaggtcacta-gcctgtgccg
aata-cgt-ccctgccctt-tgtacacaccgc-ccgtcgctcctaccgattgaatggtcc
gatgaaatgtccggattgctgcctcggtgtaatggac-t---agt-ccataagc-actag
ccgcacgaagcccattaaatcttatcatttagaggaa-----------------------
-------aaaccg-at-gttttagctctgttcagaataacaccgcagccaggtgttgatc
ctattgaagca-tcagctgcaatcgcaggtgagtcttcaacagctacttggacagtcgtt
tggac-tgatttg--ctaacagcttgcgatctgtatagagcaaaagcatatcgagtagat
ccagtaccaaatgttgct-gat-caata-ttttgcttatattgcttatgatattgatctt
tttgaagaaggttct-attgctaacttaactgcttc-aattattggtaatgtttttggat
ttaaagctgtaaaagctcttcgttt-ag-aagacatgcgtatgccagtggcttatctaaa
aactttccaaggtcctgcaaccggattaattgtagaacgtgagcgtatggacaaa-ttcg
gaaggcctttcttaggtgctacagtt--aaacctaaactagggct-atctggtaaaaact
atggaagagt-tgtttatgaa-ggtttaaaaggtggtctaga---cttccttaaagatga
tgaaaatatcaattctcaaccatttatgcgctggagagaaagatacttatattct-atgg
aaggtgt-aaataaagcat-ctgctgctgctggtgagatcaaaggtcattatcttaatgt
aacagctgc-aaccatggaagatatgtacgaaagagcagaattttctaaagatgttggta
gtattatttgcatgattgaccttgtaattggttatacagcaattcaaactatggcaatct
gggctcgcaaaaatgacatgattttacatttacacagagcc-ggtaactctacttactct
cgtcaaaaaaatcatggtatgaacttccgagttatttgcaaatggatgcgtatggctggt
gttgaccatattcatgcaggtacagttgtaggtaagcttgagggagatcctttaatgatt
aaagggttctataa-cactttacttgaaagtgaaacagatataaacctaccgcaa-ggcc
-tattcttttctcaaaattgggcttccctacgtaaagttgtaccggtagcttctggtggt
attcat-gctggtcaaatgcatcaacttcttgattacttaggtgatgatgtagt--tctt
cagttcggaggtggtacaattgggcaccctgatggtatccaagcaggtgcaactgctaac
agagtagcattagagtctatggttcttgctagaaatgaaggccgtaactatgtagcagaa
ggccctcaaattttaagagacgctgcgaaaacttgtggacctttacaaacagctttagat
t-----------------------------------------------------------
--------------------
