# Supplementary material for: Characterization and organelle genome sequencing of Pyropia species from Myanmar
Source: Sci Rep. 2023 Sep 21;13:15677. doi: 10.1038/s41598-023-42262-3 (PMC10514050; doi:10.1038/s41598-023-42262-3)
Supplement: Supplementary file 1 — Supplementary Information 1. [file 41598_2023_42262_MOESM1_ESM.zip › Supplementary_dataset_4.nwk]

(Wildemania_schizophylla:0.06079816991104697,((Bangia_gloiopeltidicola:0.044795239548189966,((((Pyropia_haitanensis:0.017709311635782127,Pyropia_dentata:0.014210734533632587):0.0023917363937905447,((Pyropia_sp_ZLI:0.02492049665766096,Pyropia_perforata:0.036912471972429486):0.0039055637420026485,(Pyropia_seriata:0.03235858599457624,(Pyropia_cf_thuretii:0.03138257386509802,(Pyropia_spiralis:0.027333106155999994,(Pyropia_hollenbergii:0.009018454637536102,Pyropia_pendula:0.008810999923251637):0.009602487707724304):0.009792488113010861):0.022150030147685074):0.004713757217265813):0.0010605353610342297):0.015890448434278233,(((((Pyropia_smithii:0.014770214896460535,(Pyropia_sp_SSR053:0.005319548610344729,((Pyropia_saldanhae:0.004432204788623977,(Pyropia_sp_FID:0.004989538660134298,Pyropia_sp_FIE:0.006734878804200793):0.0012101530374449992):5.184514608602707E-4,Pyropia_sp_PTK:0.00912535368438022):0.0010456789803579493):0.004396038610265612):0.004853576139067763,(Pyropia_torta:0.006441393331841916,(Pyropia_sp_523:0.002210490244980545,Pyropia_abbottiae:0.001218771555189384):0.009587663789710288):0.016443436397688176):0.0014123052872681496,(Pyropia_pseudolinearis_Japan:0.005344324591179673,Pyropia_pseudolinearis_Korea:0.03180878834951034):0.003335338618138745):0.0017149850805637387,(Pyropia_cf_pseudolinearis:0.009722710896362731,((Pyropia_brumalis:0.005091659309246728,Pyropia_kurogii_Japan:0.00722815058928242):0.003737175058801768,(Pyropia_kurogii_Alaska:0.005542609968525942,Pyropia_cf_crassa:0.0025693159896989725):0.0024697799743067864):0.003660924315173992):9.11497451207919E-4):0.003231456682396196,(((Pyropia_sp_TCH:0.02198114722164322,(((((Pyropia_sp_AKL:0.003896812648756475,Pyropia_cinnamomea:0.003303979989777494):0.004763979922443075,Pyropia_columbina:0.003956945298454938):0.015016423121401981,Pyropia_sp_SMR:0.02842184795048969):0.005884877752592192,(Pyropia_aeodis:0.0321050787738244,(Pyropia_sp_FIC:0.024554907994239924,(Pyropia_sp_Antar68:0.006172130847009465,Pyropia_sp_FIA:0.002641295182505317):0.008388113340365351):0.006763492353238108):0.005517768304990517):0.0032567405751886833,(Pyropia_sp_SSR091:0.015445120607560798,(Pyropia_sp_WRO:0.0159937758045755,((Pyropia_sp_ROS054:0.013754204785460036,Pyropia_virididentata:0.01839251803178842):0.006491654485714184,(Pyropia_sp_ROS125:0.004551169370642244,Pyropia_sp_551:0.005069586743106628):0.014054808450039239):0.026099361835857135):0.005816978731816564):9.578481799389368E-4):0.005361461855331144):0.015271968527705057,(((Pyropia_sp_MIG:0.004092583098849098,Pyropia_sp_FAL:0.003585362168138215):0.013651411134870704,Pyropia_nereocystis:0.020079524049003233):0.005827780804322495,Pyropia_kanakaensis:0.03218379194875825):0.0014425797888416702):6.357687726899296E-4,(((Pyropia_pseudolanceolata:0.01352895678023102,Pyropia_hiberna:0.0038350913574938866):0.00159945807500584,((Pyropia_fallax:0.009333299977016757,Pyropia_conwayae:0.004767137324453452):0.0020917231777500293,Pyropia_sp_485:0.009803270447339302):0.0028216843695394824):0.003650783506261886,Pyropia_sp_480:0.0036233679204440384):0.0038672370372395204):0.003655561585588172):0.002751906959001942):0.003717072490774908,(Pyropia_onoi:0.033592271233859654,(((((Pyropia_sp_GEP:0.008779769366406277,Pyropia_koreana:0.0012768052426572903):0.013446000992181946,((Pyropia_sp_DRB:0.0026063792025429276,Pyropia_rakiura:0.006736292232224718):0.007392739363560851,(Pyropia_kinositae:0.0046004424679929766,((Pyropia_ishigecola:0.003071994671367502,(Pyropia_yezoensis:0.004458670248423634,Pyropia_tenera:0.005693700019402361):0.002295553681107539):0.0014060416665478272,(Pyropia_fucicola:0.0072671777692737095,Pyropia_leucosticta:0.007006874494962198):0.004358577087453855):0.0010997148363591051):0.0031766430001163933):0.0021468687601052857):0.013586563454731608,(Pyropia_moriensis:0.01659058107506803,(Pyropia_lacerata:0.004454999082414446,(Pyropia_pulchella:2.8821368124523037E-4,Pyropia_kuniedae:0.010885082652715216):0.01603227431224622):0.01430090366736437):0.0023660169206070765):0.0016629142707330592,(Pyropia_sp_STI:0.007270223228561878,(Pyropia_tenuipedalis:0.010507960514897663,(Pyropia_katadae_Korea:5.338702910636279E-4,Pyropia_katadae_Japan:0.006410940933881701):0.0043443833232787036):0.001173599992305909):0.00618509321750737):0.0025397514703130388,((Pyropia_suborbiculata:0.047300712378675475,((Pyropia_acanthophora:0.0550287324008148,((Pyropia_vietnamensis:0.001648700772348536,myanmarA_SSU_rbcL:1.00000050002909E-6):0.0016305062343093314,Pyropia_sp_Piaui:0.0011481494657939518):0.04445656748042459):0.006777902664862524,(Pyropia_tanegashimensis:0.00506909050835146,Pyropia_denticulata:0.006552867821792293):0.03587603247521883):0.0316187742081565):0.010079663001597775,(Pyropia_gardneri_Alaska:0.004915522972602902,Pyropia_gardneri_Mexico:0.0053167393702885325):0.02666312186150406):0.002465336588246206):0.003922274757111089):0.0029683340627820643):0.02025760373724501):0.004137413280254856,(Bangia_fuscopurpurea_Taiwan:0.1071319989415087,((Porphyra_dioica:0.01555455390912878,(Porphyra_umbilicalis:0.011486974322045717,((((((Porphyra_sp_ZDR:0.015940590929658924,((Porphyra_sp_ZCE:0.007468653537702066,Porphyra_sp_ZPP:0.005325619339739579):0.0015589326330893857,(Porphyra_sp_JBCH26A:0.00538342915316926,(Porphyra_sp_ZIR:0.003794403984421012,(Porphyra_sp_ZGR:0.0034628380983878176,Porphyra_sp_ZBS:0.002269540291311602):0.0022883772660766428):1.00000050002909E-6):0.004228476199598361):0.00371892491617327):0.00644082434914215,Porphyra_sp_ZSM:0.004812418128455234):9.594790071529563E-4,((Porphyra_sp_OSK:0.0018108760751386847,Porphyra_sp_WLR:0.00487349301379139):0.004841424462595656,Porphyra_sp_GDM:0.026038568621773995):9.378186504090635E-4):0.001062963572634415,(Porphyra_sp_MTR:0.017493041711286017,(Porphyra_sp_LGD:0.004913133410673278,(Porphyra_sp_GRB488:0.003487176511742865,((Porphyra_sp_GRB108:0.0025840237366109684,(Porphyra_sp_GRB287:0.0029598766723503652,Porphyra_sp_GRB368:0.0027632674854711618):7.6491714124404E-4):5.116634846010177E-4,(Porphyra_sp_GRB178:0.002201569516423259,Porphyra_sp_GRB145:0.00280166547397629):0.002707798874849184):0.0031555887122287195):0.01118160551836532):0.002156789959539042):0.0022282973381456987):0.0013340081678609283,((Porphyra_sp_SIR:0.010370731376729423,(Porphyra_sp_TAS:0.005495281562181864,Porphyra_lucasii:0.0070786781225186295):3.660551960239853E-4):7.777766091433812E-4,((Porphyra_sp_FIG:0.0053471417213758815,Porphyra_sp_FIB:0.002542736111912251):0.001083612063908912,Porphyra_sp_SBA:0.007217693071409226):0.00119503943160507):3.696806572065026E-4):0.0019144091666367566,Porphyra_linearis:1.00000050002909E-6):9.064741904511224E-4):0.010230224099258972):0.011388583889230657,Porphyra_purpurea:0.0719563494871935):0.06609242431082357):0.02686950679441222):0.019163706638163063,Wildemania_variegata_Alaska:0.03335385188126327);
