# Supplementary material for: Characterization and organelle genome sequencing of Pyropia species from Myanmar
Source: Sci Rep. 2023 Sep 21;13:15677. doi: 10.1038/s41598-023-42262-3 (PMC10514050; doi:10.1038/s41598-023-42262-3)
Supplement: Supplementary file 1 — Supplementary Information 1. [file 41598_2023_42262_MOESM1_ESM.zip › Supplementary_dataset_5.fasta]

>Bangia_atropurpurea              
aagccatgcatgtctaagtataaacta-----------c-tttatacct---gtgaaact
gcgaatggctcattataccagttatagttcctttgaacgtg--tc-ttactacttggata
accgtagtaattctagag-ctaatacatgcc-tacacgcccgactc----acgaagggtg
gtatttattaagataaaaaaccat-cgcac---tt-tttg--------------------
---tgc-tttgtgatgattcataataac--tctcggatcgta-tgg-cctagtgccagcg
acggttcattcaaatttctgccctatcaactttcgatggtagagtagtggtctaccatgg
tatcgacgggtgacggggaattagggttcgattccggagagggagcctgagaaacggc--
---taccacatccaa-ggaaggcagcaggcgcgcaaattacccaatcccaaaacggggag
gtagtgacaaaaaataacaataggggaccgctttccggccttctaattggattgagaaaa
atgtaaagatgttgtcgaggacccattggagggcaagtctggt-gccagcagccgcggta
attccagctccaatagcgtatattaaag-ttgttgcagttaaaacgctcgtagtctagtg
tcggagca-----------ccc-tcacggaggcgtctt-tgga-tta--gcatctgt-gg
gggtttcg-ctct---ttattccggga--cacgggt--------cgtg------------
------gggggcttcattg--------------------ctttt--ccacgttctc-c--
----c-cgtgggccggacg-tttactgtgaagaaattagggtgttcaacgcag-gccaaa
gccgtg-aatatgtgagcatggaataatagaataggacttg-ggctctattttgttggtt
tccggaaaccaagtaatgattaacaggga-cggttgggggcattcgtatttcattactaa
aggtgaaattctgagactgatggaagacgaacaactgcgaaagcatct-gccaaagatgt
tttcattgatcaagaacgaaagttaggggatcgaagacgatcagataccgtcgtagtctt
gaccataaacgatgccgactggggattg-acgggggc-tctaaat--------aa-cgac
tc---cgtcagcacccttagggaaaccaaa-gtgtttgggttctggggggagtatggtcg
caaggctgaaacttaaaggaattgacggaagggcaccaccaggagtggagcctgcggctt
aatttgactcaacacggggaaacttaccaggtccggac-agaagaatgattgacagat-t
aagagaactttcttgattttctg-gttggtggtgcatggccgttcttagttggtggagcg
atttgtctggttaattccgttaacgaacgagacctt-accctactaaatagat-gtgcgc
atg----cttgta-----------------------------ctgtgcagtt----atct
tcttagagggaccatccgcgtctagcgtatggaagc-ttgaggcaataacaggtctgtga
tgcccttagatgttctgggccgcacgcgcgctacactgatgcactcaacgagtttc-act
tgtatgtcctggatcggaagatctgggtaatcttttgaaagtgcatcgtgctggggatag
ttcattgcaattattgaac-ttgaacgaggaattccttgtaggc-gccggtcatca-ccc
cgcgccgaata-cgt-ccctgccctt-tgtacacaccgc-ccgtcgctcctaccgattga
atggtccgatgaaatgatcggattatgg------c-tccggtaatgggattc--ttt-cc
agagc-aggagccatgaaaaggtcattaaatcttaccgtttagaggaa------------
------------------------------------------------------------
------------------------------------------------------------
--------------------------agttgtttggac-agatttg--ctaccagcttgt
gatctatatagagcaaaagcttatag-agtagatcctgttccaaacgttgca-gac-caa
ta-ttttgcttatatcgcttacgatattgatctatttgaagaaggttcc-attgcaaact
taactgcttc-tattattggtaacgtttttggatttaaagctgttaaagc-tcttcgttt
-ag-aagatatgcgtatgccagtggcttacctaaaaacgttccaaggtccagcaactgga
ct----aattgtagaacgtgag----cgtatggataaa-ttcggtagacctttcttaggt
gctacggta--aaacctaaattaggtct-ttctggtaaaaactacggaagagt-tgta-t
ac-gaa-ggtct-taaaggtggattaga---cttcctaaaagatgatgaaaatattaact
cccaaccatttatgcgctggagagaaagata-tttatattcc-atggaaggtgt-taata
aagcat-ctgctgctgctggcgaaattaagggtcactaccttaacgtaactgctgc-aac
tatggaagatatgtatgaaagagcagaattctccaaagttgtgggtagtatcatctgtat
gattgaccttgtaattggttatactgcaattcaatctatggcaatctgggctcgtaaaaa
cgatatgatc-ttacatttgcatagagct-ggtaactctacctactctcgtcaaaaaaat
catggtatgaatttccgagttatctgtaaatggatgcgtatggcaggtgttgaccatatt
catgcaggaacagttgtaggtaaactggaaggtgatcctttaatgattaaaggtttctat
aa-cactttac-ttgaaagtgaaacagatattaacttaccgcaa-ggtc-tattctttgc
tcaaaactgggcatctttacgtaaagttgtacctgtagcttctggtggtattcac-gctg
gtcaaatgcaccaacttcttgattacctaggtgatgatgtagt--tcttcaatttggtgg
cggtacaattggacaccc------------------------------------------
------------------------------------------------------------
------------------------------------------------------------
------------------------------------------------------------
------------
>Bangia_fuscopurpurea_BB_Bf_1     
----catgcatgtct-agtataaacac-----------t-tttatacac---gtgaaact
gcgaatggctcattaaaacagttatagtttatttgaacgtc--tt-ttactacttggata
accgtagtaattctagag-ctaatacatgcc-tacacgcctgactt----cggaagggtg
gtatttatt-agataaaaaaccat-cgcac--tct-tcgg--------------------
---tgc-tttgagatgattcataataactttctcggatcgcagtgg-ccttgtgccggcg
acggttcattcaaatttctgccctatcaactttcgatggtagagtcgtggtctaccatgg
tgtcgacgggtgacggggaattagggttcgattccggagagggagcctgagaaacggc--
---taccacatccaa-ggaa-gcagcaggcgcgc-aattacccaatcccgatccggggag
gtagtgacaagaaataacaataggaggcc-atttacggtcttctaattggaatgagaaga
atttaaatcccttatcgaggatccattggagggcaagtctggt-gccagcagccgcggta
attccagctccaatagcgtatattaaag-ttgttgcagttaaaacgctcgtagtcggact
tcggagcg-----------ctc-ccactggaccggctt-ctgc-cgtt-gttctggt-gg
gggtttgc-ctcc----tatgccggga--cgcagcgg-------tgtt------------
------ggggacttgattg--------------------tctct-ggcaccgacttca--
----c-tgcgggccggtct-tttactgtgaagaaaggaaagtgttcaaagcag-gccaac
gccttg-aatttgtgagcatggaataatggaataggacttg-ggctctattttgttggtt
ttctgtgaccaagtaatgattaataggga-cagttgggggcattcgtatttcattgtcag
aggtgaaattcttggattgatggaagacgaacaactgcgaaagcatct-gccatggatgt
tttcattgatcaagaacgaaagttaggggatcgaagacgatcagataccgtcgtagtctt
aaccataaacgatgccgactggggattg-gcgaaggctactattat-------aa-tgac
ct---cgtcagcaccctgagggaaaccaaa-gtctttgggttctggggggagtatggtcg
caaggctgaaacttaaaggaattgacggaagggcaccaccaggagtggagcctgcggctt
aatttgactcaacacgggaaaacttaccaggtccggac-aaaagaatgattgacagac-t
gaaagctctttcttgattttttg-gttggtggtgcatggccgttcttagttggtggagtg
atttgtctggttaattccgttaacgaacgagacctc-gtcctgctaaatagat-gtgcgc
atg----ccagta-----------------------------ctgcgttcgt----atct
tcttagagggactatgcgcgtctagcgtatggaaga-ttgaggcaataacaggtctgtga
tgcccttagatgttctgggccgcacgcgcgctacactgatgcattcaacgagttcc-act
ttacagccctggcccggaaggtctgggtaatcttttgaaagtgcatcgtgctggggatag
atcattgcaatttttgatc-ttaaacgaggaattccttgtaggc-gcaggtcatca-gcc
tgcgtcgaata-cgt-ccctgccctt-tgtacacaccgc-ccgtcgctcctaccgattga
atggtccgatgaagtgtccggatcgtgg------c-tagtgtgatggaact---gtt-cc
agagc-acgtgcttgaaaa-----------------------------------------
------------------------------------------------------------
------------------------------------------------------------
------------------------------------------------------------
------tatagagcaaaagcataccg-tgtagatccagttccaaatgttg-a-gat-caa
ta-ctttgcctatatagcttatgatattgatttatttgaagagggttct-atcgcgaact
taacagcttc-aattattggtaatgtttttggatttaaagctgttaaagc-tcttcgctt
-ag-aagatatgcgtatgccagtagcttacctgaaaactttccaaggtccagcgactgga
at----gattgtagagcgtgag----cgtatgaatatg-tttggtagacctttcctaggt
gctacagtt--aaacctaaactaggcct-ttctggtaaaaactacggacgagt-tgta-t
at-gaa-ggtct-taaaggtggtctaga---tttcttgaaagatgatgaaaacatcaact
ctcaaccatttatgcgttggagagaaagata-tttatactct-atggaaggtgt-aaata
aagcat-ctgctgcttccggtgaagttaaaggtcattacctgaatgtaacggcggc-aac
catggaagatatgtatgaaagagctgagttttcaaaggatgttggtagtattatatgtat
gattgaccttgtaattggctatactgcaatccaaagtatggcaatctgggctcgtaagca
tgacatgatc-ctacatttacatagagca-ggtaactctacttactctcgtcaaaagaat
catggtatgaacttccgtgttatttgcaaatggatgcgtatggcaggtgttgaccatatt
catgccggaacagttgtaggtaaacttgaaggtgatcctttaatgattaaaggcttctat
aa-tactttac-ttgagagtgaaacaccaattaacctacctcaa-ggtc-tgttttttgc
tcaagattgggcttccttaagaaaagttgtacctgtagcctccggtggtattcat-gctg
gtcaaatgcatcaacttcttgactacctaggtgatgatgtagt--tcttcagtttggtgg
tggtactattggacatcc------------------------------------------
------------------------------------------------------------
------------------------------------------------------------
------------------------------------------------------------
------------
>Bangia_fuscopurpurea_CMNH_UM_BF1 
------tgcatgtctaagtataaacac-----------t-tttatacac---gtgaaact
gcgaatggctcattaaaacagttatagtttatttgaacgta--cc-ttactacctggata
accgtagtaattctagag-ctaatacatgcc-tacacgcccgactt----cggaagggtg
gtatttatt-agataaaaaaccat-cgcac--tct-cgag--------------------
---tgc-tttgagatgattcataataactttctcggatcgca-tgg-ccttgtgccggcg
acggttcattcaaatttctgccctatcaactttcgatggtagagtcgtggtctaccatgg
tgtcgacgggtgacggggaattagggttcgattccggagagggagcctgagaaacggc--
---taccacatccaa-ggaaggcagcaggcgcgcaaattacccaatcccgatccggggag
gtagtgacaagaaataacaataggaggcc-atttacggtcttctaattggaatgagaaaa
atttaaatcccttatcgaggatccattggagggcaagtctggt-gccagcagccgcggta
attccagctccaatagcgtatattaaag-ttgttgcagttaaaacgctcgtagtcggact
tcggagcg-----------ctc-ccactgggccggctt-ctgc-cgtt-gttctggt-gg
gggttcgt-ctcc----tatgccggga--cgcagcgg-------tgtt------------
------ggggccttaattg--------------------tctcc-agcaccgatca-a--
----c-tgcgggccggtct-tttactgtgaagaaaggaaagtgttcaaagcag-gccaac
gccttg-aatttgtgagcatggaataatggaataggacttg-ggctctattttgttggtt
ttctgtgaccaagtaatgattaataggga-cagttgggggcattcgtatttcattgtcag
aggtgaaattcttggattgatggaagacgaacaactgcgaaagcatct-gccatggatgt
tttcattgatcaagaacgaaagttaggggatcgaagacgatcagataccgtcgtagtctt
aaccataaacgatgccgactggggattg-gcg-aggctactattt--------aa-tgac
ct---cgtcagcaccctgagggaaaccaaa-gtctttgggttctggggggagtatggtcg
caaggctgaaacttaaaggaattgacggaagggcaccaccaggagtggagcctgcggctt
aatttgactcaacacgggaaaacttaccaggtccggac-aaaagaatgattgacagac-t
gaaagctctttcttgattttttg-gttggtggtgcatggccgttcttagttggtggagtg
atttgtctggttaattccgttaacgaacgagacctc-gtcctgctaaatagat-gtgcgc
atg----ccagta-----------------------------ctgcgttcgt----atct
tcttagagggactatgcgcgtctagcgtatggaaga-ttgaggcaataacaggtctgtga
tgcccttagatgttctgggccgcacgcgcgctacactgatgcattcaacgagttcc-act
ttacagccctgggccggaagtcctgggtaatcttttgaaactgcatcgtgctggggatag
atcattgcaattattgatc-tttaacgaggaattccttgtaggc-gcaggtcatca-gcc
tgcgtcgaata-cgt-ccctgccctt-tgtacacaccgc-ccgtcgctcctaccgattga
atggtccgatgaagtgtccggatcgtgg------c-tagtgtgatggaacta--gtt-cc
agagc-acgtgctttgagaagtgcattaaatcttatcatttagaggaa------------
---------ttactgggatgctgattatgt-tattaaagatacag-atgttttagctctg
ttt-agaatcactcctcagccaggtgttgatcctattgaagct-tctgctgcaattgcag
gtgaatcttccacagcgacttggac-agttgtatggac-tgatttg--ctaacagcttgt
gacctttatagagcaaaagcataccg-tgtagatccagttccgaatgttgca-gat-caa
ta-ttttgcttatattgcttatgatattgatttatttgaagaaggttcc-attgcgaact
taactgcttc-aattattggtaacgtttttggatttaaagctgttaaagc-tcttcgtct
-ag-aagatatgcgtatgccagtagcttacttgaaaactttccaaggtccagcaacgggc
at----gattgtagaacgtgag----cgtatgaatatg-tttggcagacctttcctaggt
gctacagtt--aaacctaaattaggtct-ttccggtaaaaactacgggcgagt-tgtg-t
at-gaa-ggtct-taaaggtggtctaga---cttcctgaaagatgatgaaaatattaact
ctcaaccatttatgcgttggagagaaagata-cttatactca-atggaaggcgt-aaata
aagcat-ctgctgcttccggtgaagttaaaggccactatcttaacgtaactgctgc-aac
tatggaagatatgtatgaaagagcagaattttccaaagatgttggtagtattatctgtat
gattgaccttgtaattggttatactgcgattcaaagtatggcaatctgggctcgtaagca
tgacatgatt-ttacacttacacagagcg-ggtaactctacttactctcgtcaaaaaaat
catggtatgaatttccgtgttatttgtaaatggatgcgtatggcaggtgttgaccatatt
catgcaggaacagttgtaggtaaacttgaaggtgatcctttaatgattaaaggtttctac
aa-tacgttac-ttgaaagtgaaacaccaatcaacttacctcaa-ggtc-tgttctttgc
tcaaaactgggcttccttaagaaaagttgtacctgtagcttctggtggtattcac-gctg
gtcaaatgcatcaacttcttgattacttaggtgatgatgtagt--tcttcagtttggtgg
tggtactattggacatcctgatggtattcaagcaggtgcaactgcaaatagagtagcact
agaatccatggttatggcaagaaatgaag-gtcgtgactatgtatcagaaggtcca-caa
attttaagagatgctgctaaaacttgtggacctctacaaacagctttagatctatggaaa
gatattagttttaacta-cacttccacagatacagctgacttt--gttgagactccaaca
gcaaatgtctag
>Bangia_fuscopurpurea_France      
aagccatgcatgtctaagtataaacac-----------t-tttatacac---gtgaaact
gcgaatggctcattatatcagttatagtttatttgaacgta--cc-ttactacttggata
accgtagtaattctagag-ctaatacatgcc-tacacgcccgactc----acgaagggtg
gtatttatt-agataaaaaaccat-cgcac----t-tcgg--------------------
---tgc-tttgtgatgattcataataac--tctcggatcgca-tgg-cctagtgctggcg
acggttcattcaaatttctgccctatcaactttcgatggtagagtagtggtctaccatgg
tgtcaacgggtgacggggaattagggttcgattccggagagggagcctgagaaacggc--
---taccacatccaa-ggaaggcagcaggcgcgcaaattacccaatcccgactcggggag
gtagtgacaaaaaataacaatagggggcc--ctttgggtcttctaattggaatgaga-ca
acttaaatcccttatcgaggatccattggagggcaagtctggt-gccagcagccgcggta
attccagctccaatagcgtatattaaag-ttgttgcagttaaaacgctcgtagtcggatt
tcggagcg-----------cgt-ctacggaaacggctt-ttgcct----gtttttgt-gg
aggttctg-ctcc---ttattccggga--cgcggtg--------cgt-------------
------gggggcttaactg--------------------tctct--gcgtt------c--
----c-tgcgggccggacg-tttactgtgaagaaattagagtgttcaaagcag-gccatt
gctgtg-aatacgtgagcatggaataatagaataggacttg-ggctctattttgttggtt
tccggtgaccaagtaatgattaataggga-cagttgggggcattcgtatttcattgtcag
aggtgaaattcttggattgatggaagacgaaccactgcgaaagcatct-gccaaggatgt
tttcattgatcaagaacgaaagttaggggatcgaagacgatcagataccgtcgtagtctt
aaccataaactatgccgactggggattg-gcggggg-ttctattt--------ga-tgac
cc---cgtcagcaccctgagggaaaccaaa-gtctttgggttctggggggagtatggtcg
caaggctgaaacttaaaggaattgacggaagggcaccaccaggagtggagcctgcggctt
aatttgactcaacacgggacaacttaccaggtccggac-agaagaatgattgacagac-t
gaaagctctttcttgattttttg-gttggtggtgcatggccgttcttagttggtggagtg
atttgtctggttaattccgttaacgaacgagacctt-atcctgctaaataggt-gtgcgc
atg----cttgtc-----------------------------ctgcgtagct----acct
tcttagagggactatacgcgtctagcgtatggaagt-ttgaggcaataacaggtctgtga
tgcccttagatgttctgggccgcacgcgcgctacactgatgcattcaacgagtttc-act
tgttagtccttggccggaaggcccgggtaatcttgtgaaagtgcatcgtgctggggatag
atcattgcaattattgatc-ttcaacgaggaattccttgtaggc-gcaggtcatca-gcc
tgcgccgaata-cgt-ccctgccctt-tgtacacaccgc-ccgtcgctcctaccgattga
atggtccgatgaaatgtccggatcgtgg------c-tagtgtgatggttat-------cc
agagc-gccagccgtgaaaagttcattaaatcttatcatttagaggaa------------
------------------------------------------------------------
------------------------------------------------------------
------------------------------------------------------------
------------------------------------------------------------
------------------------------------------------------------
------------attattggtaacgtttttggatttaaagctgttaaagc-tcttcgcct
-ag-aagatatgcgtatgccagtagcttatctgaaaactttccaaggtccagcaactgga
ct----aattgtagaacgtgag----cgtatggacaaa-ttcggtagacctttcctaggt
gctacagta--aaacctaaattaggtct-ttctggtaaaaactacggaagagt-tgta-t
at-gaa-ggtct-taaaggtggactaga---tttccttaaagatgatgaaaatattaact
cccagccatttatgcgttggagagaaagata-tctttactct-atggaaggtgt-taaca
aagcat-ctgctgctgctggtgaaattaagggacactaccttaacgtaactgctgc-aac
tatggaagatatgtacgaaagagcagaattctctaaagtagttggtagtatcatctgtat
gatcgaccttgtaattggttatactgcaattcaaagtatggcaatctgggctcgtaaaaa
tgatatgatt--------------------------------------------------
----------------------ttagtaagtggatgcgtatggcaggtgttgaccatatt
catgcaggaacagttgtaggtaaacttgaaggtgatcctttaatgattaaaggtttctac
aa-tactctac-ttgaaagtgaaacagatattaacctacctcaa-ggtt-tattctttgc
tcaaaactgggcatctctacgtaaagttgtacctgtagcttctggcggtattcac-gctg
gtcaaatgcaccaacttctagattacttaggtgatgatgtagt--tcttcagtttggtgg
tggtacaattggacaccc------------------------------------------
------------------------------------------------------------
------------------------------------------------------------
------------------------------------------------------------
------------
>Bangia_fuscopurpurea_Taiwan      
aagccatgcatgtgtaagtataaatat-----------g-tattcgtacagtatgaaact
gcgaatggctcattaaaacagttatagttcctttgaacgta--gtgttgctacttggata
tccgtagtaattctagag-ctaatacatgcc-ttctcgcccgactt----cggaagggtg
gtatctatt-agataaaaaaccat-cgcacactcg-------------------------
---tgc-tttgtgatgattcataatagct-tttcggatcgca-tgg-ccttgcgccggtg
acggttcattcaaatttctgccctatcaactttcgatggtagagtagtggtctaccatgg
tgtcgacgggtaacggggaattagggttcgattccggagagggagcctgagaaacggc--
---taccacatccaa-ggaaggcagcaggcgcgcaaattacccaatcccgatccggggag
gtagtgacaagaaataacaataggaggcc-attttcggtcttctaattggaatgagaaaa
atttaaatcccttatcgaggatccattggagggcaagtctggt-gccagcagccgcggta
attccagctccaatagcgtatattaaag-ttgttgcagttaaaacgctcgtagtcggact
tcggagcg-----------ctctccactggaccggctt-catt-tgct-gttgttct-gg
gggt-----cctc---ctatgccggga--c--------------cacg------------
------gtgggctttattg--------------------gct-t-ggcaccgatca-a--
----c-tgcgggccggtct-tttactgtgaagaaaggaaagtgttcaaagcagtgccaac
gccttgtaatttgtgagcatggaataatggaataggacttg-ggctctattctgtt----
--ctgtgaccaagtaatgattaataggga-cagttgggggcattcgtatttcattgtcag
aggtgaaattcttggattgatggaagacgaacaaccgcgaaagcatct-gccatggatgt
tttcattgatcaagaacgaaagttaggggatcgaagacgatcagataccgtcgtagtctt
aaccataaacgatgccgactggggattgagcagatggcgctacataccttgtata-tgac
ctgtctgtcagcaccctgagggaaaccaaa-gtctttgggttctggggggagtatggtcg
caaggctgaaacttaaaggaattgacggaagggcaccaccaggagtggagcctgcggctt
aatttgactcaacacgggaaaacttaccaggtccggac-agaagaatgattgacagac-t
gaaagctctttcttgattttttg-gttggtggtgcatggccgttcttagttggtggagtg
atttgtctggttaattccgttaacgaacgagacctc-gtcctactaaatagat-gtgcgc
atg----ccagta-----------------------------ctgcgttcgt----atct
tcttagagggactatgcgcgtctagcgtatggaaga-ttgaggcaataacaggtctgtga
tgcccttagatgttctgggccgcacgcgcgctacactgatgcattcaacgagttcc-act
atacagccctgggccggaagtcctgggtaatcttttgaaactgcatcgtgctggggatag
atcattgcaattattgatc-ttaaacgaggaattccttgtaggc-gcaggtcatca-gcc
tgcgtcgaata-cgt-ccctgccctt-tgtacacaccgc-ccgtcgcttctaccgattga
atggtccgatgaagtgtccggatcgtgg------c-tagtgtgatggaactt--gtt-cc
agagc-acgtgcttcgagaagtgcattaaatcgtatcatttagaggaa------------
------------------------------------------------------------
------------------------------------------------------------
--------------------------agttgtatggac-tgatttg--ctaccagcttgt
gaccttaatagaccaaaagcatatcg-tgtagatccagttccaaatgttgca-gat-caa
ta-ttttgcttatatcgcttatgatattgatttatttgaagaaggttct-attgcgaact
taactgcttc-aattattggtaatgtttttggatttaaagctgttaaagc-tcttcgtct
-gg-aagatatgcgtatgccagtagcttacttaaaaactttccaaggtccagcaacgggc
at----gattgtagaacgtgag----cgtatgaatatg-tttggcagacctttcctaggt
gctacagtt--aaacctaaattaggtct-ttccggtaaaaactacggacgagt-tgtg-t
at-gaa-ggtct-taaaggcggtctaga---cttcctgaaagatgacgaaaatattaact
ctcaaccatttatgcgttggagagaaagata-tttatactca-atggaaggtgt-aaata
aagcgt-ctgctgcttccggtgaagttaaaggtcactaccttaacgtaactgctgc-aac
tatggaagatatgtatgaaagagcagaattttctaaagatgttggtagtatcatctgtat
gattgaccttgtaattggttatactgcgattcaaagtatggcaatctgggctcgtaagca
tgacatgatt-tta----------------------------------------------
----------------------------------------t-------------------
---------------gtaggtaaacttgaaggtgatcctttaatgattaaaggtttctac
aa-tactttac-ttgaaagtgaaacaccaattaacttacctcaa-ggtc-tattctttgc
tcaaaactgggcttccttaagaaaagttgtgcctgtagcttctggtggtattcac-gctg
gtcaaatgcatcaacttcttgattatttaggtgatgatgtagt--tcttcagtttggtgg
tggtactattggacatcc------------------------------------------
------------------------------------------------------------
------------------------------------------------------------
------------------------------------------------------------
------------
>Bangia_fuscopurpurea_WA          
aagccatgcatgtctaagtataaacac-----------t-tttatacac---gtgaaact
gcgaatggctcattaaaacagttatagtttatttgaacgta--cc-ttactacctggata
accgtagtaattctagag-ctaatacatgcc-tacacgcccgactt----cggaagggtg
gtatttatt-agataaaaaaccat-cgcac--tct-cggg--------------------
---tgc-tttgagatgattcataataactttctcggatcgca-tgg-ccttgtgctggcg
acggttcattcaaatttctgccctatcaactttcgatggtagagtcgtggtctaccatgg
tgtcgacgggtgacggggaattagggttcgattccggagagggagcctgagaaacggc--
---taccacatccaa-ggaaggcagcaggcgcgcaaattacccaatcccgatccggggag
gtagtgacaagaaataacaataggaggcc-ttttacggtcttctaattggaatgagaaaa
atttaaatcccttatcgaggatccattggagggcaagtctggt-gccagcagccgcggta
attccagctccaatagcgtatattaaag-ttgttgcagttaaaacgctcgtagtcggact
tcggagcg-----------ctc-ccactgggccggctt-ctgc-cgtt-gttctggt-gg
gggttcgt-ctcc----tatgccggga--cgcagcgg-------tgtt------------
------ggggtcttcattg--------------------actct-ggcaccgatca-a--
----c-tgcgggccggtct-tttactgtgaagaaaggaaagtgttcaaagcag-gccaac
gccttg-aatttgtgagcatggaataatggaataggacttg-ggctctattttgttggtt
ttctgtgaccaagtaatgattaataggga-cagttgggggcattcgtatttcattgtcag
aggtgaaattcttggattgatggaagacgaacaactgcgaaagcatct-gccatggatgt
tttcattgatcaagaacgaaagttaggggatcgaagacgatcagataccgtcgtagtctt
aaccataaacgatgccgactggggattg-gcg-aggcttctattt--------aa-tgac
ct---cgtcagcaccctgagggaaaccaaa-gtctttgggttctggggggagtatggtcg
caaggctgaaacttaaaggaattgacggaagggcaccaccaggagtggagcctgcggctt
aatttgactcaacacgggaaaacttaccaggtccggac-aaaagaatgattgacagac-t
gaaagctctttcttgattttttg-gttggtggtgcatggccgttcttagttggtggagtg
atttgtctggttaattccgttaacgaacgagacctc-gtcctgctaaatagat-gtgcgc
atg----ccagta-----------------------------ctgcgttcgt----atct
tcttagagggactatgcgcgtctagcgtatggaaga-ttgaggcaataacaggtctgtga
tgcccttagatgttctgggccgcacgcgcgctacactgatgcattcaacgagttcc-act
ttacagccctgggccggaagtcctgggtaatcttttgaaactgcatcgtgctggggatag
atcattgcaattattgatc-tttaacgaggaattccttgtaggc-gcaggtcatca-gcc
tgcgtcgaata-cgt-ccctgccctt-tgtacacaccgc-ccgtcgctcctaccgattga
atggtccgatgaaatgtccggatcgtgg------c-tagtgtgatggaactt--gtt-cc
agagt-acgtgctttgagaagtgcattaaatcttatcatttagaggaa------------
------------------------------------------------------------
------------------------------------------------------------
--------------------------agttgtatggac-tgatttg--ctaacagcttgt
gacctttatagagcaaaagcataccg-cgtagatccagttccaaatgttgca-gat-caa
ta-ttttgcttacatagcatatgatatcgatttatttgaggaaggttct-attgcaaact
taactgcctc-aattattggtaacgtttttggatttaaagctgttaaagc-tcttcgtct
-ag-aagatatgcgtatgccagtagcttatctaaagactttccaaggtccagcaacaggc
tt----aattgtagagcgtgag----cgcatgaacatg-tttggtagacctttccttggt
gctacagtt--aaacctaaattaggtct-ttctggtaaaaactacggacgagt-tgtt-t
ac-gaa-ggtct-taaaggtggactaga---ttttctaaaagatgacgaaaacattaact
ctcaaccatttatgcgttggagagaaagata-tctatactct-atggaaggtgt-aaata
aagcaa-ctgctgcttctggcgaagttaaaggtcactaccttaacgtaactgccgc-aac
tatggaagatatgtatgaaagagcagaattttccaaagatgttggcagtattatctgtat
gattgaccttgtaattggttatactgcaattcaaagtatggcaatctgggcccgtaagca
tgacatgatt-ttacatttacatagagca-ggtaactctacttactctcgtcaaaaaaat
catggtatgaatttccgtgttatttgtaaatggatgcgtatggcaggtgtcgatcatatt
catgcaggaacagtagtaggtaaacttgaaggcgatcctttaatgattaaaggtttctat
aa-tactttat-tggaaagtgacacacctcttaacttacctcaa-ggct-tattctttgc
tcaagactgggcttccttaagaaaagttgtacctgtagcttctggtggtattcat-gcgg
ggcaaatgcatcaactacttgattatttaggtgatgatgtagt--tcttcagtttggtgg
tggtactattggacatcc------------------------------------------
------------------------------------------------------------
------------------------------------------------------------
------------------------------------------------------------
------------
>Bangia_gloiopeltidicola          
-agccatgcatgtctaagtataaacac-----------t-tttatacac---gtgaaact
gcgaatggctcattaaaacagttatagttcctttgaggata--tc-acactacttggata
accgtagtaattctagag-ctaatacatgcctca-acgcccaactc----acgaagggtg
gtatttatt-ggataaaaaaccat-cgtgctcctt-ccagag------------------
---cgc-tttgagatgattcacaataact-tgtcggatcgca-tgg-ccttgcgctggcg
accgctcattcaaatttctgccctatcaactttcgatggtagagtattggtctaccatgg
tgtcgacgggtaacggggaattagggttcgattccggagagggagcctgagaaatggc--
---taccacatccaa-ggaaggcagcaggcgcgcaaattacccaatcccgactcggggag
gtagtgacaaaaaataacaataggaggcc--cattgggtcttctaattggcatgagaaca
atttaaaccccttatcgaggatccattggagggcaagtctggt-gccagcagccgcggta
attccagctccaatagcgtatattaaag-ttgttgcagttaaaacgctcgtagtcgaact
tcggagcg-----------ccc-ccacgggccgggcgt-tggc-ctg--gagccagt-gg
aggttcgt-ctcc---ttttgtcggga--cgcggtg--------cgtg------------
-------gtggcttgattg--------------------cctctgcgcgtg---ta-c--
----c-tgcgggccgaccg-tttactgtgaagaaagtaaagtgttcaaagcag-gccaac
gccttg-aatatgtgagcatggaataatagaataggacttg-ggctctattttgttggtt
tccagtgaccaagtaatgattaataggga-tggttgggggcattcgtatttcattgtcag
aggtgaaattcttggattgatggaagacgtacaactgcgaaagcatct-gccatggatgt
tttcattgatcaagaacgaaagttaggggatcgaagacgatcagataccgtcgtagtctt
aaccataaacgatgccgactggggattg-gcgggggc-actattt--------ta-tgac
ca---cgtcagcaccctgagggaaaccaaa-gtctttgggttctggggggagtatggtcg
caaggctgaaacttaaaggaattgacggaagggcaccaccaggagtggagcctgcggctt
aatttgactcaacacgggaaaacttaccaggtccggac-agaagaatgattgacagac-t
gaaagctctttcttgattttttg-gttggtggtgcatggccgttcttagttggtggagtg
atttgtctggttaattccgttaacgaacgagacctc-gtcctgctaaataggt-gcgcgc
atg----ccagca-----------------------------ctgcgttctg----acct
tcttagagggactgtgcgcgtctagcgtacggaaga-ttgaggcaataacaggtctgtga
tgcccttagatgttctgggccgcacgcgcgctacactgatgcattcaacgagtttc-act
tgatagtccttgaccggaaggtccgggtaatcttttgaaagtgcatcgtgctggggatag
atcattgcaattattgatc-ttaaacgaggaattccttgtaggc-gcaggtcatca-gcc
tgcgccgaata-cgt-ccctgccctt-tgtacacaccgc-ccgtcgctcctaccgattga
atggtccgatgaaatgtccggatctcgg------c-tggcgcgatggac-c---tgt-cc
agagc-actgaccgtgagaagctcattaaatcttatcatttagaggaa------------
---------ttactgggatgctgattatgt-aattaaagaaacag-atattttagctctg
ttt-agaattactcctcaaccaggtgttgatcctattgaagca-tctgctgcaattgcag
gagaatcttcaacggcgacttggac-agttgtatggac-tgatttg--ctaactgcttgc
gatctatacagagcgaaagcataccg-cgtagatccagttccaaacgttgca-gat-caa
ta-ttttgcttatatagcttatgatattgacctatttgaagagggttcc-attgcaaacc
taactgcttc-aatcatcggtaacgttttcggattcaaagctgttaaagc-tcttcgtct
-ag-aagatatgcgtatgccagtagcttacttaaaaactttccaaggtccagcaactgga
ct----tattgtggaacgtgag----cgtatggacaaa-ttcggcagacctttcctaggt
gctacagtt--aaacctaaattaggtct-ttctggtaaaaattacggaagagt-tgta-t
ac-gaa-ggtct-taaaggtggactaga---cttccttaaggatgatgaaaatattaatt
ctcagccatttatgcgctggagagaaagatt-tttatactcc-atggaaggtgt-aaaca
aagcgt-ctgctgctgcaggagaaattaaaggtcattaccttaacgtaacagctgc-aac
tatggaagatatgtacgaaagagcagaattttccaaagacgttggtagtatcatctgtat
gattgaccttgtaattggttatactgcaatccaaagcatggctatttgggctcgtaaaaa
tgatatgatt-ttacatttacatagagca-ggtaactctacttactctcgtcaaaaaaat
catggcatgaacttccgagttatctgtaaatggatgcgtatggcaggtgttgaccatatt
catgcaggaacagttgtaggtaaacttgaaggagatcctttaatgattaaagggttctat
aa-cactttac-ttgaaagtgacacagatattaatttacctcaa-ggtt-tattctttgc
tcaaaactgggcttctttacgtaaagttgtaccggtagcttctggcggtatccat-gctg
ggcaaatgcaccaacttcttgattacttaggtgatgatgtagt--gcttcagtttggtgg
tggtacaattggacatcctgatggtattcaagcaggtgcaactgcaaacagagtagcatt
agaatctatggtcatggcaagaaatgaag-gtcgtgattatgtagcagaaggtcca-caa
attttaagagacgctgctaaaacttgcggacctctacaaacagctttagatttatggaaa
gatattagtttcaacta-tacttctacagatacagctgatttc--gttgagactccaaca
gcaaacgtctag
>Bangia_maxima                    
-------------------ataaacac-----------t-tttatacat---gtgaaact
gcgaatggctcattttaacagttatagtttatttgaacgta--cc-ttactacctggata
accgtagtaattctagag-ctaatacatgcc-tacacgcccgactc----acgaagggtg
gtatttatt-agataaaaaaccat-cgcac--tcc---gg--------------------
---tgc-tttgagatgattcataataactttttcggatcgca-tgg-cctagtgccggcg
acggttcattcaaatttctgccctatcaactttcgatggtagagtcgtggtctaccatgg
tgtcgacgggtgacggggaattagggttcgattccggagagggagcctgagaaacggc--
---taccacatccaa-ggaa-gcagcaggcgcgc-aattacccaatcccgatccggggag
gtagtgacaagaaata--aaaaggaggcc-atttacggtcttctaattggaatgagaaaa
atttaaatcccttatcgaggatccattggagggcaagtctggt-gccagcagccgcggta
attccagctccaatagcgtatattaaag-ttgttgcagttaaaacgctcgtagtcggact
tcggagcg-----------ctt-ctactgggccggctt-ctgc-cgtt-gttctggt-gg
gggtttgt-ctcc----tatgccggga--cgcagcgg-------tgtt------------
------ggggactttattg--------------------tttct-ggcaccgatca-a--
----c-tgcgggccggtct-tttactgtgaagaaaggaaagtgttcaaagcag-gccaac
gccttg-tatttgtgagcatggaataatggaataggacttg-ggctctattttgttggtt
ttctgtgaccaagtaatgattaataggga-cagttgggggcattcgtatttcattgtcag
aggtgaaattcttggattgatggaagacgaacaactgcgaaagcatct-gccatggatgt
tttcattgatcaagaacgaaagttaggggatcgaagacgatcagataccgtcgtagtctt
aaccataaacgatgccgactggggattg-gcg-gggcttctattt--------aa-tgac
ct---cgtcagcaccctgagggaaaccaaa-gtctttgggttctggggggagtatggtcg
caaggctgaaacttaaaggaattgacggaagggcaccaccaggagtggagcctgcggctt
aatttgactcaacacgggaaaacttaccaggtccggac-aaaagaatgattgacagac-t
gaaagctctttcttgattttttg-gttggtggtgcatggccgttcttagttggtggagtg
atttgtctggttaattccgttaacgaacgagacctc-gtcctgctaaatagat-gtgcgt
atg----ccagta-----------------------------ctgcgttcgt----atct
tcttagagggactatgcgcgtctagcgtatggaaga-ttgaggcaataacaggtctgtga
tgcccttagatgttctgggccgcacgcgcgctacactgatgcattcaacgagttcc-act
ttacagccctgggccggaagtcctgggtaaccttttgaaactgcatcgtgctggggatag
atcattgcaattattgatc-ttcaacgaggaattccttgtaggc-gcaggtcatca-gcc
tgcgtcgaata-cgt-ccctgccctt-tgtacacaccgc-ccgtcgctcctaccgattga
atggtccgat----tgtccggatcgtgg------c-tagtgtgatggaaact--tgt-cc
agagc-acgtgctt----------------------------------------------
------------------------------------------------------------
------------------------------------------------------------
------------------------------------------------------------
----------gagcaaaagcataccg-tgtagatccagttccaaatgttgca-gat-caa
ta-ctttgcttatatcgcttatgatattgatttatttgaagaaggttct-attgcgaact
taacagcttc-aattattggcaacgttttcggatttaaagctgttaaagc-tcttcgtct
-ag-aagatatgcgcatgccagtagcttacttaaaaactttccaaggtccagcaactggc
tt----gattgtagaacgtgag----cgtatgaatatg-tttggtagacctttcctaggt
gctacagtt--aaacctaaactaggtct-ttccggtaaaaactacggaagagt-tgta-t
at-gaa-ggtct-taagggtggtctaga---cttccttaaagatgatgaaaacattaact
ctcaaccatttatgcgttggagagaaagata-tttatattca-atggaaggtgt-gaata
aagcat-ctgctgcttcgggtgaagttaaaggtcattaccttaacgtaactgctgc-cac
tatggaagatatgtatgaaagagcagaattctccaaagatgttggtagtatcatatgcat
gattgaccttgtaattggttatactgcaattcaaagcatggcaatctgggctcgtaagca
tgacatgatt-ttacatttacacagagca-ggtaactctacttactctcgtcaaaaaaat
catggtatgaacttccgcgttatttgtaaatggatgcgtatggcaggtgttgaccatatt
catgcaggaacagttgtaggtaagcttgaaggtgatcctttgatgattaaaggcttctac
aa-tactttac-ttgaaagtgaaactccaattaacttacctcaa-ggtc-tgttctttgc
tcaaaactgggcttccttaagaaaagttgtacctgtagcttctggtggtattcac-gctg
gccaaatgcatcaacttcttgactatttaggtgatgatgtagt--tcttcagtttggtgg
gggtactattgggcatcc------------------------------------------
------------------------------------------------------------
------------------------------------------------------------
------------------------------------------------------------
------------
>Bangia_sp_BC_Can                 
aagccatgcatgtctaagtataaacac-----------t-tttatacac---gtgaaact
gcgaatggctcattaaaacagttatagtttatttgaacgtc--tt-ttactacttggata
accgtagtaattctagag-ctaatacatgcc-tacacgcctgactt----cggaagggtg
gtatttatt-agataaaaaaccat-cgcac--ttt-tcgg--------------------
---tgc-tttgagatgattcataataactttctcggatcgca-tgg-ccttgtgccggcg
acggttcattcaaatttctgccctatcaactttcgatggtagagtcgtggtctaccatgg
tgtcgacgggtgacggggaattagggttcgattccggagagggagcctgagaaacggc--
---taccacatccaa-ggaaggcagcaggcgcgcaaattacccaatcccgatccggggag
gtagtgacaagaaataacaataggaggcc-atttacggtcttctaattggaatgagaaga
atttaaatcccttatcgaggatccattggagggcaagtctggt-gccagcagccgcggta
attccagctccaatagcgtatattaaag-ttgttgcagttaaaacgctcgtagtcggact
tcggagcg-----------ctc-ctactggaccggctt-ctgc-cgtt-gttctggt-gg
gggttcgc-ctcc----tatgccggga--cgcagcgg-------tgtt------------
------ggggactttactg--------------------tctct-ggcaccgacct-a--
----c-tgcgggccggtct-tttactgtgaagaaaggaaagtgttcaaagcag-gccaac
gccttg-aatttgtgagcatggaataatggaataggacttg-ggctctattttgttggtt
ttctgtgaccaagtaatgattaataggga-cagttgggggcattcgtatttcattgtcag
aggtgaaattcttggattgatggaagacgaacaactgcgaaagcatct-gccatggatgt
tttcattgatcaagaacgaaagttaggggatcgaagacgatcagataccgtcgtagtctt
aaccataaacgatgccgactggggattg-gcg-gggctactatta--------aa-tgac
ct---cgtcagcaccctgagggaaaccaaa-gtctttgggttctggggggagtatggtcg
caaggctgaaacttaaaggaattgacggaagggcaccaccaggagtggagcctgcggctt
aatttgactcaacacgggaaaacttaccaggtccggac-aaaagaatgattgacagac-t
gaaagctctttcttgattttttg-gttggtggtgcatggccgttcttagttggtggagtg
atttgtctggttaattccgttaacgaacgagacctctgtcctgctaaatagat-gtgcgc
atg----ccagta-----------------------------ctgcgttcgt----atct
tcttagagggactatgcgcgtctagcgtatggaaga-ttgaggcaataacaggtctgtga
tgcccttagatgttctgggccgcacgcgcgctacactgatgcattcaacgagttcc-act
ttacagccctgggccggaaggtctgggtaatcttttgaaagtgcatcgtgctggggatag
atcattgcaatttttgatc-ttaaacgaggaattccttgtaggc-gcaggtcatca-gcc
tgcgtcgaata-cgt-ccctgccctt-tgtacacaccgc-ccgtcgctcctaccgattga
atggtccgatgaagtgtccggatcgtgg------c-tagtgtgatggaactt--gtt-cc
agagc-acgtgctttgaaaagtgcattaaatcttatcatttagaggaa------------
------------------------------------------------------------
------------------------------------------------------------
--------------------------agttgtatggac-tgatttg--ctaacagcttgt
gatctttatagagcaaaagcataccg-tgtagatccagttccaaatgttgca-gat-caa
ta-ctttgcctatatagcttatgatattgatttatttgaagaaggttct-atcgcgaact
taacagcttc-aattattggtaatgtttttggatttaaagctgttaaagc-tcttcgctt
-ag-aagatatgcgtatgccagtagcttacctgaaaactttccaaggtccagcgactgga
at----gattgtagagcgtgag----cgtatgaatatg-tttggtagacctttcctaggt
gctacagtt--aaacctaaactaggcct-ttctggtaaaaactacggacgagt-tgta-t
at-gaa-ggtct-taaaggtggtctaga---tttcttgaaagatgatgaaaacatc-act
ctcaaccatttatgcgttggagagaaagata-tttatactct-atggaaggtgt-aaata
aagcat-ctgctgcttccggtgaagttaaaggtcattacctgaatgtaacggcggc-aac
catggaagatatgtatgaaagagctgagttttcaaaggatgttggtagtattatatgtat
gattgaccttgtaattggctatactgcaatccaaagtatggcaatctgggctcgtaagca
tgacatgatccttacatttacatagagca-ggtaactctacttactctcgtcaaaagaat
catggtatgaacttccgtgttatttgcaaatggatgcgtatggcaggtgttgaccatatt
catgccggaacagttgtaggtaaacttgaaggtgatcctttaatgattaaaggcttctat
aa-tactttac-ttgagagtgaaacaccaattaacctacctcaa-ggtt-tgttctttgc
tcaagattgggcttccttaagaaaagttgtacctgtagcctccggtggtattcat-gctg
gtcaaatgcatcaacttcttgactacctaggtgatgatgtagt--tcttcagtttggtgg
tggtactattggacatcctgatggtattcaagcaggcgcaactgcaaacagagtagcact
agaatccatggttatggcaagaaatgaag-ggcgtgactatgtagcag------------
------------------------------------------------------------
------------------------------------------------------------
------------
>Bangia_sp_BCH                    
aagccatgcatgtctaagtataaacac-----------t-tttatacac---gtgaaact
gcgaatggctcattaaaccagttatagtttctttgaacgta--cc-ttactacttggata
accgtagtaattctagag-ctaatacatgcc-tacacgcccgactc----acgaagggtg
gtatttatt-agataaaaaaccat-cgcac----c-tcgg--------------------
---tgc-tttgtgatgattcataataac--tctcggatcgca-tgg-cctggtgccggcg
acggttcattcaaatttctgccctatcaactttcgatggtagagtagtggtctaccatgg
tgtcaacgggtgacggggaattagggttcgattccggagagggagcctgagaaacggc--
---taccacatccaa-ggaaggcagcaggcgcgcaaattacccaatcccaacacggggag
gtagtgacaaaaaataacaataggggtcc--tttcaggtcttctaattggaatgagaaaa
atttaaatctcttatcgaggatccattggagggcaagtctggt-gccagcagccgcggta
attccagctccaatagcgtatattaaag-ttgttgcagttaaaacgctcgtagtcggatt
tcggagcg-----------cgt-ctacgggagcggctt-ttgctt----gctactgt-gg
aggttctg-ctcc---ttattctggga--cgcggtg--------cgt-------------
------gggggcttcactg--------------------tctct--gcgtt------c--
----c-tgcgggccggacg-tttactgtgaagaaattagggtgttcaaagcag-gccatt
gctgtg-aatacgtgagcatggaataatagaataggacttg-ggctctattttgttggtt
tccggtgaccaagtaatgattaataggga-cagttgggggcattcgtatttcattgtcag
aggtgaaattcttggattgatggaagacgaaccactgcgaaagcatct-gccaaggatgt
tttcattgatcaagaacgaaagttaggggatcgaagacgatcagataccgtcgtagtctt
aaccataaactatgccgactggggattg-gcggggg-ttctattt--------ga-tgac
cc---cgtcagcaccctgagggaaaccaaa-gtctttgggttctggggggagtatggtcg
caaggctgaaacttaaaggaattgacggaagggcaccaccaggagtggagcctgcggctt
aatttgactcaacacgggacaacttaccaggtccggac-agaagaatgattgacagac-t
gaaagctctttcttgattttttg-gttggtggtgcatggccgttcttagttggtggagtg
atttgtctggttaattccgttaacgaacgagacctt-atcctgctaaataggt-gtgcgt
atg----ctagtc-----------------------------ctgcgtagct----acct
tcttagagggactatacgcgtctagcgtatggaagt-ttgaggcaataacaggtctgtga
tgcccttagatgttctgggccgcacgcgcgctacactgatgcattcaacgagtttc-act
tgtacgtcctaggccggaaggcccgggtaatcttgtgaaagtgcatcgtgctggggatag
atcattgcaattattgatc-ttcaacgaggaattccttgtaggc-gcaggtcatca-gcc
tgcgccgaata-cgt-ccctgccctt-tgtacacaccgc-ccgtcgctcctaccgattga
atggtccgatgaaatgctcggatcgcgg------c-tcgtgtgatggatct-------cc
agagc-gtgagccgtgaaaagttcattaaatcttatcatttagaggaa------------
---------ttactgggatgctgattatgt-aaacaaagaaacag-atgttctagctctg
ttc-agaattactccacaaccaggtgttgatccaattgaagc-ttctgctgcaattgcag
gtgaatcttcaacagcaacttggac-agttgtttggac-tgatttg--ctaacggcttgt
gacctatatagagcaaaagcataccg-agtagatccagttccaaacgttgca-gac-caa
ta-ctttgcttatatcgcttatgatattgatttatttgaagagggttcc-attgcgaact
taactgcttc-catcattggtaacgttttcggatttaaagctgttaaagc-tcttcgtct
-ag-aagatatgcgtatgcctgtagcttatctaaaaactttccaaggtccagcaactgga
at----ggttgtagaacgtgag----cgtatggataaa-tttggtagacctttcctaggt
gctacagta--aaacctaaattaggtct-ttctggtaaaaactatggaagagt-tgta-t
at-gaa-ggtct-taaaggtggattaga---tttcttaaaagatgatgaaaacatcaact
cccaaccatttatgcgttggagagaaagata-tctatattcc-atggaaggtgt-taaca
aagcat-ctgctgctgctggtgagataaaaggtcattaccttaacgtaactgctgc-aac
tatggaagatatgtatgaaagagcagaattttccaaagttgttggtagtatcatctgcat
gattgaccttgtaattggttatactgcaatccaaagtatggcaatctgggctcgtaaaaa
tgatatgatt-ttacatttacacagagca-ggtaactctacatactctcgtcaaaaaaat
catggtatgaatttccgagtaatctgtaaatggatgcgtatggcaggtgttgaccatatt
cacgcaggtacagttgtaggtaaacttgaaggtgaccctttaatgattaaaggtttctat
aa-caccttac-ttgaaagtgaaaccgatattaatttacctcaa-ggtc-tattctttgc
tcaaaactgggcatctctacgaaaagttgtaccagtagcttcaggtggtattcat-gctg
gtcaaatgcaccaacttcttgattacttaggtgatgatgtagt--gcttcagtttggtgg
tggtacaattggacatcctgatggtattcaagctggtgcaacagcaaacagagtagcatt
agaatccatggttatggcaagaaatgaag-gtcgtgactatgtagcagaaggtcca-caa
attttaagagatgccgctaaaacttgtggacctctacaaacagctttagacttatggaaa
gatattagctttaacta-tacttccacagatacagctgatttc--gttgagactccaaca
gcaaatgtctag
>Bangia_sp_BFK                    
aagccatgcatgtctaagtataaacac-----------t-tttatacac---gtgaaact
gcgaatggctcattatatcagttatagtttatttgaacgta--cc-ttactacttggata
accgtagtaattctagag-ctaatacatgcc-tacacgcccgactc----acgaagggtg
gtatttatt-agataaaaaaccat-cgcac----t-tcgg--------------------
---tgc-tttgtgatgattcataataac--tctcggatcgca-tgg-cctagtgctggcg
acggttcattcaaatttctgccctatcaactttcgatggtagagtagtggtctaccatgg
tgtcaacgggtgacggggaattagggttcgattccggagagggagcctgagaaacggc--
---taccacatccaa-ggaaggcagcaggcgcgcaaattacccaatcccaacacggggag
gtagtgacaaaaaataacaatagggggcc--tttcaggtcttctaattggaatgagaaca
acttaaatcccttatcgaggatccattggagggcaagtctggt-gccagcagccgcggta
attccagctccaatagcgtatattaaag-ttgttgcagttaaaacgctcgtagtcggatt
tcggagcg-----------cgt-ctacggaaacggctt-ttgcct----gtttttgt-gg
aggttctg-ctcc---ttattccggga--cgcggtg--------cgt-------------
------gggggcttaactg--------------------tctct--gcgtt------c--
----c-tgcgggccggacg-tttactgtgaagaaattagagtgttcaaagcag-gccatt
gctgtg-aatacgtgagcatggaataatagaataggacttg-ggctctattttgttggtt
tccggtgaccaagtaatgattaataggga-cagttgggggcattcgtatttcattgtcag
aggtgaaattcttggattgatggaagacgaaccactgcgaaagcatct-gccaaggatgt
tttcattgatcaagaacgaaagttaggggatcgaagacgatcagataccgtcgtagtctt
aaccataaactatgccgactggggattg-gcggggg-ttctattt--------ga-tgac
cc---cgtcagcaccctgagggaaaccaaa-gtctttgggttctggggggagtatggtcg
caaggctgaaacttaaaggaattgacggaagggcaccaccaggagtggagcctgcggctt
aatttgactcaacacgggacaacttaccaggtccggac-agaagaatgattgacagac-t
gaaagctctttcttgattttttg-gttggtggtgcatggccgttcttagttggtggagtg
atttgtctggttaattccgttaacgaacgagacctt-atcctgctaaataggt-gtgcgc
atg----cttgtc-----------------------------ctgcgtagct----acct
tcttagagggactatacgcgtctagcgtatggaagt-ttgaggcaataacaggtctgtga
tgcccttagatgttctgggccgcacgcgcgctacactgatgcattcaacgagtttc-act
tgttagtccttggccggaaggcccgggtaatcttgtgaaagtgcatcgtgctggggatag
atcattgcaattattgatc-ttcaacgaggaattccttgtaggc-gcaggtcatca-gcc
tgcgccgaata-cgt-ccctgccctt-tgtacacaccgc-ccgtcgctcctaccgattga
atggtccgatgaaatgtccggatcgtgg------c-tagtgtgatggttat-------cc
agagc-gccagccgtgaaaagttcattaaatcttatcatttagaggaa------------
---------ttactgggatgcagattatgt-aattaaagacacag-atgttttagctctt
ttc-cgaatcactccgcaaccgggtgttgatccaattgaagc-ttctgctgcaattgcag
gtgaatcttcaacagcaacttggac-agttgtttggac-agatttg--ctaacagcttgt
gatctatatagagcaaaagcttacag-agtagatccagtaccaaacgttgca-gac-caa
ta-cttcgcttatatcgcttatgatattgatttatttgaagaaggttca-attgcaaact
taactgcttc-cattattggtaacgtttttggatttaaagctgttaaagc-tcttcgcct
-ag-aagatatgcgtatgccagtagcttatctgaaaactttccaaggtccagcaactgga
ct----aattgtagaacgtgag----cgtatggacaaa-ttcggtagacctttcctaggt
gctacagta--aaacctaaattaggtct-ttctggtaaaaactacggaagagt-tgtagt
at-gaa-ggtct-taaaggtggactaga---tttccttaaagatgatgaaaatattaact
cccagccatttatgcgttggagagaaagata-tctttactct-atggaaggtgt-taaca
aagcat-ctgctgctgctggtgaaattaagggacactaccttaacgtaactgctgc-aac
tatggaagatatgtacgaaagagcagaattctctaaagtagttggtagtatcatctgtat
gatcgaccttgtaattggttatactgcaattcaaagtatggcaatctgggctcgtaaaaa
tgatatgatt-ctccatttacatagagca-ggtaactctacttactctcgtcaaaagaat
catggtatgaacttccgagttatctgtaaatggatgcgtatggcaggtgttgaccatatt
cacgcaggaacagttgtaggtaaattagaaggtgatcctttaatgattaaaggtttctac
aa-tactctacgttgaaagtgaaacagatattaacctacctcaa-ggtt-tattctttgc
tcaaaactgggcatctctacgtaaagttgtacctgtagcttctggcggtattcac-gctg
gtcaaatgcaccaacttctagattacttaggtgatgatgtagt--tcttcagtttggtgg
tggtacaattggacaccctgatggtattcaagccggtgcgactgcgaatagagtagcatt
agaatccatggttatggcaagaaacgaag-gtcgtgattatgtaggagaaggccca-caa
attttaagagatgctgctaaaacttgtggacctctacaaacagctttagatttatggaaa
gatattagtttcaactactacttccactgatacagctgatttc--gttgagactccaaca
gca---------
>Bangia_sp_BGA                    
aagccatgcatgtctaagtataaacac-----------t-tttatacac---gtgaaact
gcgaatggctcattaaaacagttatagtttatttgaacgta--cc-ttactacctggata
accgtagtaattctagag-ctaatacatgcc-tacacgcccgactt----cggaagggtg
gtatttatt-agataaaaaaccat-cgcac--tct-cggg--------------------
---tgc-tttgagatgattcataataactttctcggatcgca-tgg-ccttgtgccggcg
acggttcattcaaatttctgccctatcaactttcgatggtagagtcgtggtctaccatgg
tgtcgacgggtgacggggaattagggttcgattccggagagggagcctgagaaacggc--
---taccacatccaa-ggaaggcagcaggcgcgcaaattacccaatcccgatccggggag
gtagtgacaagaaataacaataggaggcc-atttacggtcttctaattggaatgagaaaa
atttaaatcccttatcgaggatccattggagggcaagtctggt-gccagcagccgcggta
attccagctccaatagcgtatattaaag-ttgttgcagttaaaacgctcgtagtcggact
tcggagcg-----------ctc-ccactgggccggctt-ctgc-cgtt-gttctggt-gg
gggttcgt-ctcc----tatgccggga--cgcagcgg-------tgtt------------
------ggggccttaattg--------------------tctct-ggcaccgatca-a--
----c-tgcgggccggtct-tttactgtgaagaaaggaaagtgttcaaagcag-gccaac
gccttg-aatttgtgagcatggaataatagaataggacttg-ggctctattttgttggtt
ttctgtgaccaagtaatgattaataggga-cagttgggggcattcgtatttcattgtcag
aggtgaaattcttggattgatggaagacgaacaactgcgaaagcatct-gccatggatgt
tttcattgatcaagaacgaaagttaggggatcgaagacgatcagataccgtcgtagtctt
aaccataaacgatgccgactggggattg-gcg-aggctactattt--------aa-tgac
ct---cgtcagcaccctgagggaaaccaaa-gtctttgggttctggggggagtatggtcg
caaggctgaaacttaaaggaattgacggaagggcaccaccaggagtggagcctgcggctt
aatttgactcaacacgggaaaacttaccaggtccggac-aaaagaatgattgacagac-t
gaaagctctttcttgattttttg-gttggtggtgcatggccgttcttagttggtggagtg
atttgtctggttaattccgttaacgaacgagacctc-gtcctgctaaatagat-gtgcgc
atg----ccagta-----------------------------ctgcgttcgt----atct
tcttagagggactatgcgcgtctagcgtatggaaga-ttgaggcaataacaggtctgtga
tgcccttagatgttctgggccgcacgcgcgctacactgatgcattcaacgagttcc-act
ttacagccctgggccggaagtcctgggtaatcttttgaaactgcatcgtgctggggatag
atcattgcaattattgatc-tttaacgaggaattccttgtaggc-gcaggtcatca-gcc
tgcgtcgaata-cgt-ccctgccctt-tgtacacaccgc-ccgtcgctcctaccgattga
atggtccgatgaagtgtccggatcgtgg------c-tagtgtgatggaactt--gtt-cc
agagc-acgtgctttgagaagtgcattaaatcttatcatttagaggaa------------
---------ttactgggatgctgattatgt-tattaaagatacag-atgttttagctctg
ttt-agaatcactcctcagccaggtgttgatcctattgaagct-tctgctgcaattgcag
gtgaatcttccacagcgacttggac-agttgtatggac-tgatttg--ctaacagcttgt
gacctttatagagcaaaagcataccg-tgtagatccagttccaaatgttgca-gat-caa
ta-ttttgcttatatcgcttatgatattgatttatttgaagaaggttcc-attgcgaact
taactgcttc-aattattggtaatgtttttggatttaaagctgttaaagc-tcttcgtct
-ag-aagatatgcgtatgccagtagcttacttgaaaactttccaaggtccagcaacgggc
at----gattgtagaacgtgag----cgtatgaatatg-tttggcagacctttcctaggt
gctacagtt--aaacctaaattaggtct-ttccggtaaaaactacgggcgagt-tgtg-t
at-gaa-ggtct-taaaggtggtctaga---cttcctgaaagatgatgaaaatattaact
ctcaaccatttatgcgttggagagaaagata-cttatactca-atggaaggcgt-aaata
aagcat-ctgctgcttccggtgaagttaaaggccattaccttaacgtaactgctgc-aac
tatggaagatatgtatgaaagagcagaattttccaaagatgttggtagtatcatctgtat
gattgaccttgtaattggttatactgcgattcaaagtatggcaatctgggctcgtaagca
tgacatgatt-ttacacttacacagagct-ggtaactctacttactctcgtcaaaaaaat
catggtatgaatttccgtgttatttgtaaatggatgcgtatggcaggtgttgaccatatt
catgcaggaacagttgtaggtaaacttgaaggtgatcctttaatgattaaaggtttctac
aa-tactttac-ttgaaagtgaaacaccaatcaacttacctcaa-ggtc-tattctttgc
tcaaaactgggcttccttaagaaaggttgtacctgtagcttctggtggtattcac-gctg
gtcaaatgcatcaacttattgattacttaggtgatgatgtagt--tcttcagtttggtgg
tggtactattggacatcctgacggtattcaagcaggtgcaactgcaaatagagtggcact
agaatccatggttatggcaagaaatgaag-gtcgtgactatgtatcagaaggtcca-caa
attttaagagatgctgctaaaacttgtggacctctacaaacagctttagatctatggaaa
gatattagttttaacta-cacttccacagatacagctgacttt--gttgagactccaaca
gcaaatgtctag
>Bangia_sp_BHH                    
aagccatgcatgtctaagtataaacac-----------t-tttgtactc---gtgaaact
gcgaatggctcattaaaacagttatagttcctttgggaaca--a---cactacttggata
accgtagtaattctagag-ctaatacatgcctca-acgcccgactc----acgaagggtg
gtatttatt-ggataaaaaaccat-cgtgctcctt-ccagag------------------
---cgc-tttgagatgattcacaataact-tgtcggatcgca-tgg-cctcgtgctggcg
acccctcattcaaatttctgccctatcaactttcgatggtagagtattggtctaccatgg
tgtcgacgggtgacggggaattagggttcgattccggagagggagcctgagaaacggc--
---taccacatccaa-ggaaggcagcaggcgcgcaaattacccaatcccgaatcggggag
gtagtgacaaaaaataacaatagggggcc--ctttgggtcttctaattggcatgagaaaa
atttaaatcccttatcgaggatccattggagggcaagtctggt-gccagcagccgcggta
attccagctccaatagcgtatattaaag-ttgttgcagttaaaacgctcgtagtcggacc
tcggagcg-----------ccc-ccacgggccgggctt-ttgc-ctt--gtgccagt-gg
gggtttgt-ctcc---ttttgtcggga--cgcggtg--------tgtg------------
-------gggccttaactg--------------------gctctgcgcgta---ac-c--
----c-tgcgggccggccg-tttactgtgaagaaagtaaagtgttcaaagcag-gccaac
gccttg-aatatgtgagcatggaataatagaataggacttg-ggctctattttgttggtt
tccagtgaccaagtaatgattaataggga-cggttgggggcattcgtatttcattgtcag
aggtgaaattcttggattgatggaagacgtacaactgcgaaagcatct-gccatggatgt
tttcattgatcaagaacgaaagttaggggatcgaagacgatcagataccgtcgtagtctt
aaccataaacgatgccgactggggattg-gcgagggc-ac-actt--------ga-tgac
tt---cgtcagcaccctgagggaaaccaaa-gtctttgggttctggggggagtatggtcg
caaggctgaaacttaaaggaattgacggaagggcaccaccaggagtggagcctgcggctt
aatttgactcaacacgggaaaacttaccaggtccggac-agaagaatgattgacagac-t
gaaagctctttcttgattttttg-gttggtggtgcatggccgttcttagttggtggagtg
atttgtctggttaattccgttaacgaacgagacctc-gtcctgctaaataggt-gcgcgc
atg----ccagca-----------------------------ctgcgttctt----acct
tcttagagggactatgcgcgcctagcgtgtggaaga-ttgaggcaataacaggtctgtga
tgcccttagatgttctgggccgcacgcgcgctacactgatgcactcaacgagtttc-act
tgatagtcctggatcggaaggtctgggtaatcttttgaaagtgcatcgtgctggggatag
atcattgcaattattgatc-ttcaacgaggaattccttgtaggc-gcaggtcatca-gcc
tgcgccgaata-cgt-ccctgccctt-tgtacacaccgc-ccgtcgctcctaccgattga
atggtccgatgaaatgtccggatcgcgg------c-tggtgtgatggac-t---cgt-cc
agaac-ggtagccgtgagaagctcattaaatcttatcatttagaggaa------------
---------ttactgggatgctgattatgt-aatcaaagaaacag-atattttagctcta
ttc-agaatcactcctcaaccaggtgttgaccctattgaagca-tctgctgcaattgccg
gtgaatcttcaacagcgacttggac-agttgtatggac-tgatttg--ctaacagcttgc
gatctatatagagcaaaagcataccg-cgtagatccagttccaaacgttgca-gac-caa
ta-ttttgcttacatagcgtatgatattgatctatttgaagaaggttcc-attgcaaacc
taactgcttc-aattattggtaacgttttcggatttaaagctgttaaggc-tcttcgctt
-ag-aagatatgcgtatgccagtagcttacttaaaaactttccaaggtccagcaactgga
ct----tattgtagagcgtgag----cgtatggacaaa-tttggaagacctttcttaggt
gctacagtt--aaacctaaattaggtct-ttctggtaaaaactacggaagagt-tgtg-t
at-gaa-ggtct-taaaggtggactaga---tttccttaaagatgatgaaaacatcaact
cccaaccatttatgcgctggagagaaagatt-tttatactct-atggaaggtgt-aaaca
aagctt-ccgcttctgcaggtgaaattaaaggtcattaccttaacgtaacagctgc-aac
tatggaagatatgtatgaaagagcagagttttccaaagatgtcggtagtattatctgcat
gattgaccttgtaattggttatactgcaatccaaagcatggcaatctgggctcgcaagca
tgatatgatt-ttacatttacatagggca-ggtaactctacttactctcgtcaaaaaaat
catggtatgaacttccgagttatctgtaaatggatgcgtatggcaggtgttgaccatatt
catgcaggaacagttgtaggtaaacttgaaggtgatcctttaatgatcaaaggtttctat
aa-cactttac-ttgaaagtgaaacggatattaatttacctcaa-ggtc-tattctttgc
tcaaaattgggcttctctacgtaaagtcgtaccggtagcttctggcggtattcac-gctg
gtcaaatgcatcaacttcttgattatttaggtgatgatgtagt--tcttcagtttggtgg
tggtacaattggacatcctgatggtattcaagcgggtgcaactgcaaacagagtagcatt
agaatccatggttatggcaagaaatgaag-gtcgtgattatgtagcagaaggtcct-caa
attttaagagacgctgctaaaacttgtggacctctacaaacagctttagatctatggaaa
gatattagtttcaacta-tacttccacagatacagctgatttc--gttgaaactccaaca
gcaaacgtctag
>Bangia_sp_BJB                    
aagccatgcatgtctaagtataaacac-----------t-tttgtactc---gtgaaact
gcgaatggctcattaaaacagttatagttcctttgggaaca--a---cactacttggata
accgtagtaattctagag-ctaatacatgcctca-acgcccgactc----acgaagggtg
gtatttatt-ggataaaaaaccat-cgtgctcctt-ccagag------------------
---cgc-tttgagatgattcacaataact-tgtcggatcgca-tgg-cctcgtgctggcg
acccctcattcaaatttctgccctatcaactttcgatggtagagtattggtctaccatgg
tgtcgacgggtgacggggaattagggttcgattccggagagggagcctgagaaacggc--
---taccacatccaa-ggaaggcagcaggcgcgcaaattacccaatcccgaatcggggag
gtagtgacaaaaaataacaatagggggcc--ctttgggtcttctaattggcatgagaaaa
atttaaatcccttatcgaggatccattggagggcaagtctggt-gccagcagccgcggta
attccagctccaatagcgtatattaaag-ttgttgcagttaaaacgctcgtagtcggacc
tcggagcg-----------ccc-ccacgggccgggctt-ttgc-ctt--gtgccagt-gg
gggtttgt-ctcc---ttttgtcggga--cgcggtg--------tgtg------------
-------gggccttaactg--------------------gctctgcgcgta---ac-c--
----c-tgcgggccggccg-tttactgtgaagaaagtaaagtgttcaaagcag-gccaat
gccttg-aatatgtgagcatggaataatagaataggacttg-ggctctattttgttggtt
tccagtgaccaagtaatgattaataggga-cggttgggggcattcgtatttcattgtcag
aggtgaaattcttggattgatggaagacgtacaactgcgaaagcatct-gccatggatgt
tttcattgatcaagaacgaaagttaggggatcgaagacgatcagataccgtcgtagtctt
aaccataaacgatgccgactggggattg-gcgagggc-ac-actt--------ga-tgac
tt---cgtcagcaccctgagggaaaccaaa-gtctttgggttctggggggagtatggtcg
caaggctgaaacttaaaggaattgacggaagggcaccaccaggagtggagcctgcggctt
aatttgactcaacacgggaaaacttaccaggtccggac-agaagaatgattgacagac-t
gaaagctctttcttgattttttg-gttggtggtgcatggccgttcttagttggtggagtg
atttgtctggttaattccgttaacgaacgagacctc-gtcctgctaaataggt-gcgcgc
atg----ccagca-----------------------------ctgcgttctt----acct
tcttagagggactatgcgcgcctagcgtgtggaaga-ttgaggcaataacaggtctgtga
tgcccttagatgttctgggccgcacgcgcgctacactgatgcactcaacgagtttc-acg
tgatagtcctggatcggaaggtctgggcaatcttttgaaagtgcatcgtgctggggatag
atcattgcaattattgatc-ttcaacgaggaattccttgtaggc-gcaggtcatca-gcc
tgcgccgaata-cgt-ccctgccctt-tgtacacaccgc-ccgtcgctcctaccgattga
atggtccgatgaaatgtccggatcgcgg------c-tggtgtgatggac-t---cgt-cc
agagc-ggtagccgtgagaagctcattaaatcttatcatttagaggaa------------
---------ttactgggatgctgattatgt-aattaaagaaacag-atattttagcttta
ttc-agaatcactcctcagccaggtgttgaccctattgaagca-tctgctgcaattgctg
gtgaatcttcaacggcgacttggac-agttgtatggac-tgatttg--ctaacagcttgc
gacctatatagagcaaaagcataccg-cgtagatccagttccaaacgttgca-gac-caa
ta-ttttgcttacatagcgtatgatattgatctatttgaagaaggttcc-attgcaaacc
taactgcttc-aattattggtaacgttttcggatttaaagctgttaaggc-tcttcgttt
-ag-aagatatgcgtatgccagtagcttacttaaaaactttccaaggtccagcaactgga
ct----tattgtagagcgtgag----cgtatggacaaa-tttggaagacctttcttaggt
gctacagtt--aaacctaaattaggtct-ttctggtaaaaactacggaagagt-tgtc-t
at-gaa-ggtct-taaaggtggactaga---tttccttaaagatgatgaaaacatcaact
cccaaccatttatgcgttggagagaaagatt-tttatactct-atggaaggtgt-aaaca
aagctt-ctgcttctgcaggtgaaattaaaggtcattaccttaacgtaacagctgc-aac
tatggaagatatgtatgaaagagcagagttttccaaagatgttggtagtattatctgcat
gattgaccttgtaattggttatactgcaatccaaagcatggcaatctgggctcgcaagca
tgatatgatt-ttacatttacatagggca-ggtaactctacttactctcgtcaaaaaaat
catggtatgaacttccgagttatctgtaaatggatgcgtatggcaggtgttgaccatatt
catgcaggaacagttgtaggtaaacttgaaggtgatcctttaatgatcaaaggtttctat
a-----------------------------------------------------------
------------------------------------------------------------
------------------------------------------------------------
------------------------------------------------------------
------------------------------------------------------------
------------------------------------------------------------
------------------------------------------------------------
------------
>Bangia_sp_BMW                    
------tgcatgtctaagtataaacac-----------t-tttatacac---gtgaaact
gcgaatggctcattaaaccagttatagtttctttgaacgta--cc-ttactacttggata
accgtagtaattctagag-ctaatacatgcc-tacacgcccgactc----acgaagggtg
gtatttatt-agataaaaaaccat-cgcac----t-tcgg--------------------
---tgc-tttgtgatgattcataataac--tctcggatcgca-tgg-cctggtgccggcg
acggttcattcaaatttctgccctatcaactttcgatggtagagtagtggtctaccatgg
tgtcaacgggtgacggggaattagggttcgattccggagagggagcctgagaaacggc--
---taccacatccaa-ggaaggcagcaggcgcgcaaattacccaatcccaacacggggag
gtagtgacaaaaaataacaatagggggcc--tttcaggtcttctaattggaatgagaaaa
atttaaatctcttatcgaggatccattggagggcaagtctggt-gccagcagccgcggta
attccagctccaatagcgtatattaaag-ttgttgcagttaaaacgctcgtagtcggatt
tcggagcg-----------cgt-ctacgggagcggctt-ttgcct----gttcctgt-gg
aggttctg-ctcc---ttattctggga--cgcggtg--------cgt-------------
------gggggcttcactg--------------------tctct--gcgtt------c--
----c-tgcgggccggacg-tttactgtgaagaaattagggtgttcaaagcag-gccatt
gctgtg-aatacgtgagcatggaataatagaataggacttg-ggctctattttgttggtt
tccggtgaccaagtaatgattaataggga-cagttgggggcattcgtatttcattgtcag
aggtgaaattcttggattgatggaagacgaaccactgcgaaagcatct-gccaaggatgt
tttcattgatcaagaacgaaagttaggggatcgaagacgatcagataccgtcgtagtctt
aaccataaactatgccgactggggattg-gcggggg-ttctattt--------aa-tgac
cc---cgtcagcaccctgagggaaaccaaa-gtctttgggttctggggggagtatggtcg
caaggctgaaacttaaaggaattgacggaagggcaccaccaggagtggagcctgcggctt
aatttgactcaacacgggacaacttaccaggtccggac-agaagaatgattgacagac-t
gaaagctctttcttgattttttg-gttggtggtgcatggccgttcttagttggtggagtg
atttgtctggttaattccgttaacgaacgagacctt-atcctgctaaataggt-gtgcgc
atg----cttgtc-----------------------------ctgcgtagct----acct
tcttagagggactatacgcgtctagcgtatggaagt-ttgaggcaataacaggtctgtga
tgcccttagatgttctgggccgcacgcgcgctacactgatgcattcaacgagtttc-act
tgtatgtccttggccggaaggcccgggtaatcttgtgaaagtgcatcgtgctggggatag
atcattgcaattattgatc-ttcaacgaggaattccttgtaggc-gcaggtcatca-gcc
tgcgccgaata-cgt-ccctgccctt-tgtacacaccgc-ccgtcgctcctaccgattga
atggtccgatgaaatgtccggatcgtgg------c-ttgtgtgatggattt-------cc
agagc-gcgagccgtgaaaagttcattaaatcttatcatttagaggaa------------
---------ttactgggatgctgattatgt-aatcaaagagacag-atgttctagctctg
ttc-agaatcactccacaaccaggcgttgatccaattgaagc-ttctgctgcaatcgcag
gtgaatcttcaacagcaacttggac-agttgtttggac-cgacttg--ctaacagcttgt
gatctatatagagcaaaagcataccg-agtagatccagttccaaatgttgca-gac-caa
ta-tttcgcttatatcgcttacgatattgatttatttgaagaaggttca-attgcgaact
taactgcttc-tattattggtaacgtttttggatttaaagctgttaaagc-tcttcgtct
-ag-aagatatgcgcatgccagtagcttaccttaaaactttccaaggtccagcaactggg
ct----gattgtagaacgtgag----cgtatggacaaa-ttcggcagacctttccttggt
gctacagta--aaacctaaattaggtct-ttctggtaaaaattacggaagagt-tgtt-t
ac-gaa-ggtct-taaaggtggattaga---tttcttaaaagatgatgaaaacatcaact
cccaaccatttatgcgttggagagaaagata-tctatattcc-atggaaggtgt-aaaca
aagcat-ctgctgctgctggcgaactgaaaggtcattaccttaatgtaactgctgc-aac
tatggaagatatgtatgaaagagcagaattctccaaagttgttggtagtattatctgcat
gattgaccttgtaattggttatactgcaatccaaagtatggcaatttgggctcgtaaaaa
tgacatgatt-ttacatctacatagagca-ggtaactctacttattctcgtcaaaagaat
catggtatgaacttccgagtaatctgtaaatggatgcgtatggcaggtgttgaccatatt
cacgcaggaacagttgtaggtaaacttgaaggcgatcctttaatgattaaaggtttctat
aa-cactttac-ttgaaagtgaaacagatattaacctacctcaa-ggtc-tattctttgc
tcaaaattgggcatccctacgaaaagttgtacctgtagcttctggcggtatccat-gctg
gtcaaatgcaccaacttcttgattacctaggtgatgacgtagt--tcttcagtttggtgg
cggtacaattggacatcctgatggtattcaagctggtgcaactgccaatagagtagcatt
agaatccatggttatggcaagaaatgaag-gtcgtgactatgtagcagaaggccct-caa
attttaagagatgcggctaaaacttgtggacctctacaaacagctttagacttatggaaa
gatattagttttaacta-tacttccacagatacagctgatttc--gttgagactccaaca
gcaaacgtctag
>Bangia_sp_BNS                    
-----atgcatgtctaagtataaacac-----------t-tttatacac---gtgaaact
gcgaatggctcattaaatcagttatagtttatttgaacgta--cc-ttactacttgggtg
accgtagtaattctagag-ctaatacatgcc-tacacgcccgactc----acgaagggtg
gtatttatt-agataaaaaaccat-cgcac----t-tcgg--------------------
---tgc-tttgtgatgattcataataac--tctcggatcgca-tgg-cctggtgctggcg
acggttcattcaaatttctgccctatcaactttcgatggtagagtagtggtctaccatgg
tgtcaacgggtgacggggaattagggttcgattccggagagggagcctgagaaacggc--
---taccacatccaa-ggaaggcagcaggcgcgcaaattacccaatcccaacacggggag
gtagtgacaaaaaataacaatagggggcc--tttcaggtcttctaattggaatgagaaca
acttaaatctcttatcgaggatccattggagggcaagtctggt-gccagcagccgcggta
attccagctccaatagcgtatattaaag-ttgttgcagttaaaacgctcgtagtcggatt
tcggagcg-----------cgt-ctacggaaacggctt-ttgcct----gtttttgt-gg
aggttttg-ctcc---ttattccggga--cgcggtg--------cgt-------------
------gggggcttaactg--------------------cttct--gcgtt------c--
----c-tgcgggccggacg-tttactgtgaagaaattagggtgttcaaagcag-gccatt
gctgtg-aatacgtgagcatggaataatagaataggacttg-ggctctattttgttggtt
tccggtgaccaagtaatgattaataggga-cagttgggggcattcgtatttcattgtcag
aggtgaaattcttggattgatggaagacgaaccactgcgaaagcatct-gccaaggatgt
tttcattgatcaagaacgaaagttaggggatcgaagacgatcagataccgtcgtagtctt
aaccataaactatgccgactggggattg-gcggggg-ttctattt--------ga-tgac
cc---cgtcagcaccctgagggaaaccaaa-gtctttgggttctggggggagtatggtcg
caaggctgaaacttaaaggaattgacggaagggcaccaccaggagtggagcctgcggctt
aatttgactcaacacgggacaacttaccaggtccggac-agaagaatgattgacagac-t
gaaagctctttcttgattttttg-gttggtggtgcatggccgttcttagttggtggagtg
atttgtctggttaattccgttaacgaacgagacctt-atcctgctaaataggt-gtgcgc
atg----cttgtc-----------------------------ctgcgtagct----acct
tcttagagggactatacgcgtctagcgtatggaagt-ttgaggcaataacaggtctgtga
tgcccttagatgttctgggccgcacgcgcgctacactgatgcattcaacgagtttc-act
tgttagtccttggccggaaggcccgggtaatcttgtgaaagtgcatcgtgctggggatag
atcattgcaattattgatc-ttcaacgaggaattccttgtaggc-gcaggtcatca-gcc
tgcgccgaata-cgt-ccctgccctt-tgtacacaccgc-ccgtcgctcctaccgattga
atggtccgatgaaatgtccggatcgtgg------c-tagtgtgatggatct-------cc
agagc-gccagccgtgaaaagttcattaaatcttatcatttagaggaa------------
---------ttactgggatgcagattatgt-aattaaagacacag-atgttctagctctt
ttc-cgaatcactccacagccaggtgttgatccaattgaagc-ttctgctgcaattgctg
gtgaatcttcaacagcgacttggac-agttgtttggac-tgatttg--ctgacagcttgt
gatttatatagagccaaagcttacag-agtagatccagtaccaaacgttgca-gac-caa
ta-cttcgcttatatcgcttacgatattgatttatttgaagaaggttca-attgcgaact
taactgcttc-catcattggtaacgttttcggatttaaagctgttaaagc-tcttcgtct
-ag-aagatatgcgtatgccggtagcttacctgaagactttccaaggtccagcaactgga
ct----aattgtagaacgtgaa----cgtatggacaaa-ttcggcagacctttcctaggt
gctacagta--aaacctaaattaggtct-ttctggtaaaaactacggaagagt-tgta-t
at-gaa-ggtct-taaaggtggactaga---tttccttaaagacgatgaaaatattaact
cccagccatttatgcgttggagagaaagata-tctttattct-atggaaggtgt-taata
aagcat-ctgccgctgctggcgaaattaagggtcactatcttaatgtaactgctgc-aac
tatggaagatatgtacgaaagagcagaattctccaaagttgttggtagtatcatctgcat
gatcgaccttgtaattggttatactgcaatccaaagtatggcaatctgggctcgtaaaaa
tgacatgatt-ctacatttacatagagcc-ggcaactctacttactctcgtcaaaagaat
catggtatgaacttccgagttatctgtaaatggatgcgtatggcaggtgttgaccatatt
catgcaggaacagttgtaggtaaattagaaggtgatcctttaatgattaaaggtttttat
aa-tactttac-ttgaaagtgaaacagatattaacctacctcaa-ggtt-tattcttcgc
tcaaaactgggcatctctacgtaaagttgtacctgtagcttctggcggtattcat-gctg
gtcaaatgcatcaacttctagattacttaggtgatgacgtagt--tcttcagtttggtgg
tggtacaattggacaccctgatggtattcaagctggtgcgactgcgaatagagtcgcatt
agaatccatggttatggcaagaaacgaag-gtcgtgattatgtgggagaaggccca-caa
attttaagagatgctgctaaaacttgtggacctctacaaacagctttagatttatggaaa
gatattagtttcaacta-tacttctactgatacagctgatttt--gttgagactccaaca
gcaaacgtctag
>Bangia_sp_BPL                    
----------tgtctaagtataaacac-----------c-tttatacac---gtgaaact
gcgaatggctcattacaacagttatagtttctttgaacgtc--ct-ttactacttggata
accgtagtaattctagag-ctaatacatgcc-ta-ccgcccgactt----cggaagggtg
gtatttatt-agataaaaaaccat-cgcac--ctt-ccag--------------------
---tgc-tttgagatgattcataataact-cttcggatcgca-tgg-ccttgcgccggcg
acggttcattcaaatttctgccctatcaactttcgatggtagagtcgtggtctaccatgg
tgtcgacgggtaacgggggattagggttcgattccggagagggagcctgagaaacggc--
---taccacatccaa-ggaaggcagcaggcgcgcaaattacccaatcccaaaccggggag
gtagtgacaagaaatagcaataggaggcc-cttaccggtcttctaattggaatgagaaga
atttaaatcccttgtc-atgatccattggagggcaagtctggtcgccagcagccgcggta
attccagctccaatagcgtatattaaag-ttgttgcagttaaaacgctggtagtcaaagt
tcggagcg-----------ccc-ccactggaccggctt-ctgc-tgta-gctcctat-gg
gggttcggtctcc---ttgtgccggga--cgcagcgg------ttgtt------------
------ggggatttcgcct--------------------ccccg-gcaaccgaccc-a--
----c-tgtgggccggtct-tttactgtgaagaaaggaaagtgttcaaagcagcgcaaac
gccttg-tatttgtgagcatggaataatagaataggacttg-ggctctattttgttggtt
ttctgtgaccaagtaatgattaataggga-cagttaggggcattcgtatttcattgtcag
aggtgaaattcttagattgatggaagacgaacaactgcgaaagcatct-gccagggatgt
tttcattgatcaagaacgaaagttaggggatcgaagacgatcagataccgtcgtagtctt
aaccataaacgatgccgactggggattg-gcggggtt-cctacaag-------aa-cgac
ct---cgtcagcaccctgagggaaaccaaa-gtcattgggttctggggggagtatggtcg
caaggctgaaacttaaaggaattgacggaagggcaccaccaggagtggagcctgcggctt
aatttgactcaacacgggaaaacttaccaggtccggac-aaaagaatgattgacagac-t
gaaagctctttcttgattttttg-gttggtggtgcatggccgttcttagttggtggagtg
atttgtctggttaattccgttaacgaacgagacctc-gtcctgctaaatagat-gtgcgt
atg----ccagta-----------------------------ctgcgttctt----atct
tcttagagggactatgcgcgtctagcgtgtggaaga-ttgaggcaataacaggtctgtga
tgcccttagatgttctgggccgcacgcgcgctacactgatgcattcaacgagttcc-act
ttacagccctagaccggaagttctgggtaaccttttgaacgtgcatcgtgctggggatag
atcattgcaat--ttgatc-ttaaacgaggaattccttgtaggc-gtaggtcatca-gcc
tgcgtcgaata-cgt-ccctgccctt-tgtacacaccgc-ccgtcgctcctaccgattga
atggtccgatgaagtgtttggatcatgg------cggagtgtgatggaactc--gtt-cc
ggaac-atgtgcctagggaaaagcattaaatcttaccatttagaggaa------------
---------ctactgggatgctgattatgt-aattaaagatacag-atgttttagcttta
ttc-agaatcactcctcagccaggtgttgaccctattgaagct-tcagctgcaattgcag
gtgaatcttcaacagcaacttggac-agttgtatggac-tgatctt--ctaacagcttgc
gatctttatagagcaaaagcataccg-tgtagatccagttccaaatgttgca-gat-caa
ta-ctttgcttatatagcttatgatatcgatttatttgaagaaggttct-attgcgaact
taacagcttc-aattattggtaatgttttcggatttaaagctgtgaaagc-tcttcgttt
-ag-aagatatgagaattcctgtagcttacctaaaaactttccaaggtccagcaactgga
tt----gattgtagagcgtgag----cgtatgaacatg-ttcggcagacctttcttaggt
gctacagtt--aaacctaaactaggtct-ttctggtaaaaactacggacgagt-tgta-t
at-gaa-ggcct-taaaggcggcttaga---cttcttaaaagatgatgaaaatattaact
ctcaaccatttatgcgttggagagaaagata-tctatactcc-atggaaggtgt-aaata
aagcat-ctgctgcttctggtgaagttaaggggcattacttaaatgtaactgcttc-aac
tatggaagatatgtatgaaagagcagagttttcaaaagaggttggtagtattatctgcat
gatcgaccttgtaattggatatactgcaattcaaagtatggcaatctgggctcgtaagca
tgacatgatt-ttacatttacatagagca-ggtaactctacttactctcgtcaaaaaaat
catggtatgaacttccgtgttatttgcaaatggatgcgtatggcaggtgttgaccatatt
catgcaggaacagttgttggtaaactagaaggtgatcctttaatgatcaaaggcttctac
aa-cactttac-ttgaaagtgaaacaccaattaatctacctcaa-ggtc-tgttctttgc
tcaaaattgggcttccctaagaaaagttgtcccagtagcttctggtggtattcat-gcag
gtcaaatgcatcaacttcttgattatttaggcgatgatgtagt--tcttcagtttggtgg
tggtactattggacatcctgatggtattcaagcaggtgcgactgcaaaccgagtagcact
agaatccatggttatggcaagaaatgaag-gtcgtgactatgtagcagaaggcccg-caa
attttaagagatgcggctaaaagttgtggacctttacaaacagctttagatctatggaaa
gatattagttttaacta-tacttctacagatacagctgacttt--gttgagactccaaca
------------
>Bangia_sp_BRM                    
------tgcatgtctaagtataaacac-----------t-tttatacgc---gtgaaact
gcgaatggctcattaaaccagttatagtttctttgaacgta--cc-ttactacttggata
accgtagtaattctagag-ctaatacatgcc-tacacgcccgactc----acgaagggtg
gtatttatt-agataaaaaaccat-cgcac----t-tcgg--------------------
---tgc-tttgtgatgattcataataac--tctcggatcgca-tgg-cctagtgccggcg
acggttcattcaaatttctgccctatcaactttcgatggtagagtagtggtctaccatgg
tgtcaacgggtgacggggaattagggttcgattccggagagggagcctgagaaacggc--
---taccacatccaa-ggaaggcagcaggcgcgcaaattacccaatcccaacacggggag
gtagtgacaaaaaataacaatagggggcc--tttcaggtcttctaattggaatgagaaaa
atttaaatctcttatcgaggatccattggagggcaagtctggt-gccagcagccgcggta
attccagctccaatagcgtatattaaag-ttgttgcagttaaaacgctcgtagtcggatt
tcggagcg-----------cgt-ccacgggagcggctt-ttgctt----gttcctga-gg
aggttctg-ctcc---ttattctggga--cgcggtg--------cgt-------------
------ggaggcttaactg--------------------tctct--gcgtt------c--
----c-tgcgggccggacg-tttactgtgaagaaattagggtgttcaaagcag-gccatt
gctgtg-aatacgtgagcatggaataatagaataggacttg-ggctctattttgttggtt
tccggtgaccaagtaatgattaataggga-tagttgggggcattcgtatttcattgtcag
aggtgaaattcttggattgatggaagacgaaccactgcgaaagcatct-gccaaggatgt
tttcattgatcaagaacgaaagttaggggatcgaagacgatcagataccgtcgtagtctt
aaccataaactatgccgactggggattg-gcggggg-ctctattt--------ga-tgac
cc---cgtcagcaccctgagggaaaccaaa-gtctttgggttctggggggagtatggtcg
caaggctgaaacttaaaggaattgacggaagggcaccaccaggagtggagcctgcggctt
aatttgactcaacacgggacaacttaccaggtccggac-agaagaatgattgacagac-t
gaaagctctttcttgattttttg-gttggtggtgcatggccgttcttagttggtggagtg
atttgtctggttaattccgttaacgaacgagacctt-atcctgctaaataggt-gtgcgc
atg----cttgc------------------------------atgcgtagct----acct
tcttagagggactatacgcgtctagcgtatggaagt-ttgaggcaataacaggtctgtga
tgcccttagatgttctgggccgcacgcgcgctacactgatgcattcaacgagtttc-act
tgtatgtccttggccggaaggtccgggtaatcttgtgaaagtgcatcgtgctggggatag
atcattgcaattattgatc-ttaaacgaggaattccttgtaggc-gcaggtcatca-gcc
tgcgccgaata-cgt-ccctgccctt-tgtacacaccgc-ccgtcgctcctaccgattga
atggtccgatgaaatgtccggattgtgg------t-ctgtgtgatggatct-------cc
agagc-gcgagccgtgaaaagttcattaaatcttatcatttagaggaa------------
---------ttactgggatgctgattatgt-tattaaagaaacag-atgttttggctctg
ttt-agaatcactccacaaccaggcgttgatccaattgaagc-ttctgcggcaatcgcag
gtgaatcttcaacagcaacttggac-agtagtttggac-tgatttg--ctaacagcttgt
gatctatatagagcaaaagcatatcg-agtagatcctgttccaaatgttgca-gac-caa
ta-cttcgcctatatcgcttatgatattgatttatttgaagaaggttct-attgcaaact
taactgcttc-tatcattggtaacgttttcggatttaaagctgttaaagc-tctacgtct
-ag-aagatatgcgtatgccaatagcttacctgaaaactttccaagggccagcaactgga
ct----gattgtagaacgtgag----cgtatggataaa-ttcggtagacctttcttaggt
gctacagta--aaacctaaactaggtct-ttctggtaaaaactacggcagagt-tgta-t
ac-gaa-ggcct-taaaggcggattgga---ttttctgaaagatgatgaaaacatcaact
ctcaaccatttatgcgttggagagaaagata-tctgtattcc-atggaaggtgt-taata
aagcat-ctgctgctgccggtgaactaaaaggtcactaccttaacgtaactgctgc-aac
tatggaagatatgtacgaaagagctgaattctccaaagttgttggtagcgttatttgtat
gattgaccttgtaattggttatactgcaattcagagcatggcaatttgggctcgtaaaaa
tgatatgatt-ttacatctacacagagca-ggtaattctacctattctcgtcaaaaaaat
catggtatgaatttccgggtaatctgtaaatggatgcgtatggcgggtgttgatcatatt
cacgcaggaacagttgtaggtaaacttgagggtgatcctctaatgattaaaggtttttat
aa-taccttac-ttgaaagtgaaacagaaattaatctacctcaa-ggtc-tattctttgc
tcaaaattgggcatccttacgaaaagttgtaccagtagcttccggtggtattcac-gctg
gtcaaatgcatcaacttcttgactaccttggtgatgatgtagt--tcttcaattcggtgg
tggtacaattggacatcctgatggtattcaagctggtgcaactgcaaatagagttgcact
agaatctatggtcatggctagaaatgaag-gtcgcgactatgtagcagaaggccca-caa
attttaagggatgctgctaagacttgtggacctctacaaacagctttagatttatggaaa
gatattagttttaacta-tacttccacagatacagctgatttc--gttgaaactccaaca
gcaaatgtctag
>Bangia_sp_BWP                    
aagccatgcatgtctaagtataaacaa-----------t-tttatacac---gtgaaact
gcgaatggctcattaaaccagttatagtttctttgaacgta--cctttactacttggata
accgtagtaattctagag-ctaatacatgcc-tacacgcccgactc----acgaagggtg
gtatttatt-agataaaaaaccat-cgcac----t-ttgg--------------------
---tgc-tttgtgatgattcataataac--tctcggatcgca-tgg-cctggtgccggcg
acggttcattcaaatttctgccctatcaactttcgatggtagagtagtggtctaccatgg
tgtcaacgggtgacggggaattagggttcgattccggagagggagcctgagaaacggc--
---taccacatccaa-ggaaggcagcaggcgcgcaaattacccaatcccaacacggggag
gtagtgacaaaaaataacaatagggggcc--tttcaggtcttctaattggaatgagaaaa
atttaaatctcttatcgaggatccattggagggcaagtctggt-gccagcagccgcggta
attccagctccaatagcgtatattaaag-ttgttgcagttaaaacgctcgtagtcggatt
tcggagcg-----------cgt-ccacgggagcggctt-ttgctt----gttcctgt--g
aggttctg-ctcc---tttttctggga--cgcggtg--------cgt-------------
------gggggcttaactg--------------------tctct--gcgtt------c--
----c-tgcgggccggacg-tttactgtgaagaaattagggtgttcaaagcag-gccatt
gctgtg-aatacgtgagcatggaataatagaataggacttg-ggctctattttgttggtt
tccggtgaccaagtaatgattaataggga-cagttgggggcattcgtatttcattgtcag
aggtgaaattcttggattgatggaagacgaaccactgcgaaagcatct-gccaaggatgt
tttcattgatcaagaacgaaagttaggggatcgaagacgatcagataccgtcgtagtctt
aaccataaactatgccgactggggattg-gcggggg-ttctaatt--------ga-tgac
cc---cgtcagcaccctgagggaaaccaaa-gtctttgggttctggggggagtatggtcg
caaggctgaaacttaaaggaattgacggaagggcaccaccaggagtggagcctgcggctt
aatttgactcaacacgggacaacttaccaggtccggac-agaagaatgattgacagac-t
gaaagctctttcttgattttttg-gttggtggtgcatggccgttcttagttggtggagtg
atttgtctggttaattccgttaacgaacgagacctt-atcctgctaaataggt-gtgcgc
atg----cttgta-----------------------------ctgcgtagct----acct
tcttagagggactatacgcgtctagcgtatggaagt-ttgaggcaataacaggtctgtga
tgcccttagatgttctgggccgcacgcgcgctacactgatgcattcaacgagtttc-act
tgtctgtccttggccggaaggcccgggtaatcttgtgaaagtgcatcgtgctggggatag
atcattgcaattattgatc-ttaaacgaggaattccttgtaggc-gcaggtcatca-gcc
tgcgccgaata-cgt-ccctgccctt-tgtacacaccgc-ccgtcgctcctaccgattga
atggtccgatgaaatgttcggatcgtgg------c-ttgtgtgatgggttt-------cc
agagc-gcgagccgtgaaaagttcattaaatcttatcatttagaggaa------------
--------------------------------------------------------tctg
ttt-agaattactccacaacctggtgttgatcctattgaagc-ttctgctgcaattgcag
gtgaatcttcaacagcaacttggac-agttgtttggac-tgactta--ttaacagcttgc
gatctatatagagcaaaagcataccg-agtagatccagttccaaacgtagca-gac-caa
ta-ttttgcttatattgcttatgatattgatttatttgaagaaggttcc-attgcaaact
taactgcttc-cattattggtaacgtttttggatttaaagctgttaaagc-tcttcgtct
-ag-aagatatgcgtatgccagtagcttacctaaaaactttccaaggtccagcaacagga
at----gattgtagaacgtgag----cgtatggataaa-tttggtagacctttcctaggt
gctacagtg--aaacctaagttaggtct-ttctggtaagaactatggaagagt-tgtg-t
at-gaa-ggtct-taaaggtggactaga---tttcttaaaagatgatgaaaacatcaatt
cccaaccatttatgcgttggagagaaagata-tctatattcc-atggaaggtgt-taaca
aagcat-ctgctgctgctggcgaactgaaaggtcactaccttaatgtaactgctgc-aac
tatggaagatatgtatgaaagagcagaattttctaaagttgttggtagtattatttgcat
gattgaccttgtaattggttatactgcaattcaaagtatggcagtttgggcacgtaaaaa
tgatatgatt-ttacatttacatagagca-ggtaactctacttactctcgtcaaaaaaat
catggtatgaacttccgagtaatctgtaaatggatgcgtatggcaggtgttgaccatatc
catgcaggaacagttgtaggtaaacttgaaggtgatcctttaatgatcaaaggtttctat
aa-cactttac-ttgaaagtgaaactgatattaacttacctcaa-ggtc-tattctttgc
tcaaaactgggcatctctacgaaaagttgtaccagtagcttctggcggtattcat-gctg
gtcaaatgcatcaacttcttgattacttaggtgatgacgtagt--tcttcagtttggtgg
tggcacaattggacatcctgatggtattcaagctggtgcaactgcaaatagagtagcact
agaatcaatggttatggcaagaaatgaag-gtcgtaactatgtagcagaaggccca-caa
attttaagagatgctgctaaaacttgtggacctctacaaacagctttagacttatggaaa
gatattagctttaacta-tacttccacagatacagctgatttt--gttgagactccaaca
gcaaacgtctaa
>Bangia_sp_CH620                  
aagccatgcatgtctaagtataaacac-----------c-tttatacac---gtgaaact
gcgaatggctcattaaaccagttatagtttctttgaacgta--cc-ttactacttggata
accgtagtaattctagag-ctaatacatgcc-tacacgcccgactc----acgaagggtg
gtatttatt-agataaaaaaccat-cgcac----t-tcgg--------------------
---tgc-tttgtgatgattcataataac--tctcggatcgca-tgg-cctagtgccggcg
acggttcattcaaatttctgccctatcaactttcgatggtagagtagtggtctaccatgg
tgtcaacgggtgacggggaattagggttcgattccggagagggagcctgagaaacggc--
---taccacatccaa-ggaaggcagcaggcgcgcaaattacccaatcccaacacggggag
gtagtgacaaaaaataacaatagggggcc--tttcaggtcttctaattggaatgagaaaa
atttaaatctcttatcgaggatccattggagggcaagtctggt-gccagcagccgcggta
attccagctccaatagcgtatattaaag-ttgttgcagttaaaacgctcgtagtcggatt
tcggagcg-----------cgt-ccacgggagcggctt-ttgctt----gttcctga-gg
aggttctg-ctcc---ttattctggga--cgcggtg--------cgt-------------
------agaggcttaattg--------------------gctct--gcgtt------c--
----c-tgcgggccggacg-tttactgtgaagaaattagggtgttcaaagcag-gccatt
gctgtg-aatacgtgagcatggaataatagaataggacttg-ggctctattttgttggtt
tccggtgaccaagtaatgattaataggga-tagttgggggcattcgtatttcattgtcag
aggtgaaattcttggattgatggaagacgaaccactgcgaaagcatct-gccaaggatgt
tttcattgatcaagaacgaaagttaggggatcgaagacgatcagataccgtcgtagtctt
aaccataaactatgccgactggggattg-gcggggg-ctctattt--------ga-tgac
cc---cgtcagcaccctgagggaaaccaaa-gtctttgggttctggggggagtatggtcg
caaggctgaaacttaaaggaattgacggaagggcaccaccaggagtggagcctgcggctt
aatttgactcaacacgggacaacttaccaggtccggac-agaagaatgattgacagac-t
gaaagctctttcttgattttttg-gttggtggtgcatggccgttcttagttggtggagtg
atttgtctggttaattccgttaacgaacgagacctt-atcctgctaaataggt-gtgcgc
atg----cttgc------------------------------ctgcgtagct----acct
tcttagagggactatacgcgtctagcgtatggaagt-ttgaggcaataacaggtctgtga
tgcccttagatgttctgggccgcacgcgcgctacactgatgcattcaacgagtttc-act
tgtatgtcctgggccggaaggttcgggtaatcttttgaaattgcatcgtgctggggatag
atcattgcaattattgatc-ttaaacgaggaattccttgtaggc-gcaggtcatca-ccc
tgcgccgaata-cgt-ccctgccctt-tgtacacaccgc-ccgtcgctcctaccgattga
atggtccgatgaaatgtccggattgtgg------t-ttgtgtaatggattt-------cc
agagc-gcgagccgtgaaaagttcattaaatcttatcatttagaggaaggagaagtcgta
acaa-----ttactgggatgctgattacgt-tattaaagaaacag-atgttttagctctt
ttt-agaatcactccacaaccgggcgttgatccaattgaagc-ttctgcagcaattgcag
gtgaatcttcaacagcaacttggac-agtagtttggac-tgatttg--ttaacagcttgc
gacctatatagagcaaaagcttatcg-agtagatcctgttccaaatgtcgca-gac-caa
ta-cttcgcttatattgcttatgatattgatttatttgaagaaggttct-attgccaatt
taactgcttc-tatcattggtaacgttttcggatttaaagctgttaaagc-tctacgttt
-ag-aagatatgcgtatgccgatagcttatctgaaaactttccaaggtcctgcaactgga
ct----gattgtagagcgtgag----cgtatggataaa-ttcggtagacctttcttaggt
gcaacagta--aaacctaaacttggtct-ttctggtaaaaattacggcagagt-tgtc-t
at-gaa-ggtct-gaaaggtggattaga---tttcctgaaagatgatgaaaacatcaatt
ctcaaccgtttatgcgttggagagaaagata-tttatattcc-atggaaggtgt-taata
aagcat-ctgctgctgctggtgaactaaaaggtcactatcttaacgtaaccgctgc-tac
tatggaagatatgtacgaaagagctgagttttccaaagttgttggtagtattatttgtat
gattgaccttgtaattggttatactgcaattcagagcatggcaatttgggctcgcaaaaa
tgatatgatt-ttacatctacacagagca-ggtaattctacctattctcgtcagaaaaat
catggtatgaatttccgagtaatctgtaaatggatgcgtatggcgggcgttgaccacatt
cacgcaggaacagttgtaggtaaacttgaaggtgatcctctgatgattaaaggtttctat
aa-cactttac-tagaaagtgaaacagaaattaatctacctcag-ggtc-tattctttgc
tcaaaactgggcatccctacgaaaagtcgtaccagtagcttctggtggtattcac-gctg
gtcaaatgcatcaacttcttgactatcttggtgatgatgtagt--tcttcaatttggtgg
tggtacaattggacatcctgatggtattcaagctggtgcaactgcgaacagagttgcgtt
agagtccatggttatggccagaaatgaag-gtcgtgattatgtggcagaaggccca-caa
attttaagagatgctgctaagacttgtggacctctacaaacagctttggacttatggaaa
gatattagttttaacta-tacttccacagatacagctgatttc--gttgagactccaaca
gcaaacgtctag
>Bangia_sp_Ireland                
aagccatgcatgtctaagtataaacta-----------c-tttatacct---gtgaaact
gcgaatggctcattataccagttatagttcctttgaacgtg--tc-ttactacttggata
accgtagtaattctagag-ctaatacatgcc-tacacgcccgactc----acgaagggtg
gtatttatt-agataaaaaaccat-cgcac---tt-tttg--------------------
---tgc-tttgtgatgattcataataac--tctcggatcgta-tgg-cctagtgccagcg
acggttcattcaaatttctgccctatcaactttcgatggtagagtagtggtctaccatgg
tatcgacgggtgacggggaattagggttcgattccggagagggagcctgagaaacggc--
---taccacatccaa-ggaaggcagcaggcgcgcaaattacccaatcccaaaacggggag
gtagtgacaaaaaataacaataggggaccgctttccggccttctaattggaatgagaaaa
atgtaaagatgttgtcgaggacccattggagggcaagtctggt-gccagcagccgcggta
attccagctccaatagcgtatattaaag-ttgttgcagttaaaacgctcgtagtctagtg
tcggagca-----------ccc-tcacggaggcgtctt-tgga-tta--gcatctgt-gg
gggtttcg-ctct---ttattccggga--cacgggt--------cgtg------------
------gggggcttcattg--------------------ctttt--ccacgttctc-c--
----c-cgtgggccggacg-tttactgtgaagaaattagggtgttcaacgcag-gccaaa
gccgtg-aatatgtgagcatggaataatagaataggacttg-ggctctattttgttggtt
tccggaaaccaagtaatgattaacaggga-cggttgggggcattcgtatttcattactag
aggtgaaattctgagactgatggaagacgaacaactgcgaaagcatct-gccaaagatgt
tttcattgatcaagaacgaaagttaggggatcgaagacgatcagataccgtcgtagtctt
gaccataaacgatgccgactggggattg-acgggggc-tctagat--------aa-cgac
tc---cgtcagcacccttagggaaaccaaa-gtgtttgggttctggggggagtatggtcg
caaggctgaaacttaaaggaattgacggaagggcaccaccaggagtggagcctgcggctt
aatttgactcaacacggggaaacttaccaggtccggac-agaagaatgattgacagat-t
aagagaactttcttgattttctg-gttggtggtgcatggccgttcttagttggtggagcg
atttgtctggttaattccgttaacgaacgagacctt-accctactaaatagat-gtgcgc
atg----cttgta-----------------------------ctgtgcagtt----atct
tcttagagggaccatccgcgtctagcgtatggaagc-ttgaggcaataacaggtctgtga
tgcccttagatgttctgggccgcacgcgcgctacactgatgcactcaacgagtttc-act
tgtatgtcctggatcggaagatctgggtaatcttttgaaagtgcatcgtgctggggatag
ttcattgcaattattgaac-ttgaacgaggaattccttgtaggc-gccggtcatca-ccc
cgcgccgaata-cgt-ccctgccctt-tgtacacaccgc-ccgtcgctcctaccgattga
atggtccgatgaaatgatcggattatgg------c-tccggtaatgggattc--ttt-cc
agagc-aggagccatgaaaaggtcattaaatcttaccgtttagaggaa------------
------------------------------------------------------------
------------------------------------------------------------
--------------------------agttgtttggac-agatttg--ctaacagcttgt
gatctatatagagcaaaagcttatag-agtagatcctgttccaaacgttgca-gac-caa
ta-ttttgcttatatcgcttacgatattgatctatttgaagaaggttcc-attgcaaact
taactgcttc-tattattggtaacgtttttggatttaaagctgttaaggc-tcttcgttt
-ag-aagatatgcgtatgccagtagcttacctaaaaactttccaaggtccagcaactgga
ct----aattgtagaacgtgag----cgtatggataaa-ttcggtagacctttcttgggt
gctacagta--aaacctaaattaggtct-ttctggtaaaaactacggaagagt-tgta-t
ac-gaa-ggtct-taaaggtggattaga---cttcctgaaagatgatgaaaatattaact
cccaaccatttatgcgctggagagaaagatt-tttatattcc-atggaaggtgt-taata
aagcat-ctgctgctgctggcgaaattaagggtcactaccttaacgtaactgctgc-aac
tatggaagatatgtatgaaagagcagaattctctaaagttgtgggtagtatcatctgtat
gattgaccttgtaattggttatactgcaattcaaactatggcaatctgggctcgtaaaaa
tgacatgatc-ttacatttgcatagagct-ggtaactctacttactctcgtcaaaaaaat
catggtatgaatttccgagttatctgtaaatggatgcgtatggcaggtgttgaccatatt
catgcaggaacagttgtaggtaaacttgaaggtgatcctttaatgattaaaggtttctat
aa-cactttac-ttgaaagtgaaacagatattaacttacctcaa-ggtt-tattctttgc
tcaaaactgggcatctctacgtaaagttgtacctgtagcttctggcggtattcac-gctg
gtcaaatgcaccaacttcttgattacctaggtgatgatgtagt--tcttcaatttggtgg
cggtacaattggacaccctgacggtattcaagctggtgcaactgcaaacagagtagcgct
agaatcaatggttatggcaagaaacgaag-gtcgtaactatgtagcag------------
------------------------------------------------------------
------------------------------------------------------------
------------
>Bangia_sp_MA                     
aagccatgcatgtctaagtataaacac-----------t-tttatacac---gtgaaact
gcgaatggctcattatatcagttatagtttatttgaacgta--cc-ttactacttggata
accgtagtaattctagag-ctaatacatgcc-tacacgcccgactc----acgaagggtg
gtatttatt-agataaaaaaccat-cgcac----t-tcgg--------------------
---tgc-tttgtgatgattcataataac--tctcggatcgca-tgg-cctagtgctggcg
acggttcattcaaatttctgccctatcaactttcgatggtagagtagtggtctaccatgg
tgtcaacgggtgacggggaattagggttcgattccggagagggagcctgagaaacggc--
---taccacatccaa-ggaaggcagcaggcgcgcaaattacccaatcccaacacggggag
gtagtgacaaaaaataacaatagggggcc--tttcaggtcttctaattggaatgagaaca
acttaaatcccttatcgaggatccattggagggcaagtctggt-gccagcagccgcggta
attccagctccaatagcgtatattaaag-ttgttgcagttaaaacgctcgtagtcggatt
tcggagcg-----------cgt-ctacggaaacggctt-ttgcct----gtttttgt-gg
aggttctg-ctcc---ttattccggga--cgcggtg--------cgt-------------
------gggggcttaactg--------------------tttct--gcgttc-----c--
----c-tgcgggccggacg-tttactgtgaagaaattagagtgttcaaagcag-gccatt
gctgtg-aatacgtgagcatggaataatagaataggacttg-ggctctattttg-tggtt
tccggtgaccaagtaatgattaataggga-cagctgggggcattcgtatttcattgtcag
aggtgaaattcttggattgatggaagacgaaccactgcgaaagcatct-gccaaggatgt
tttcattgatcaagaacgaaagttaggggatcgaagacgatcagataccgtcgtagtttt
aaccataaactatgccgactggggattg-gcggggg-ttctattt--------ga-tgac
cc---cgtcagcaccctgagggaaaccaaa-gtctttgggttctggggggagtatggtcg
caaggctgaaacttaaaggaattgacggaagggcaccaccaggagtggagcctgcggctt
aatttgactcaacacgggacaacttaccaggtccggac-agaagaatgattgacagac-t
gaaagctctttcttgattttttg-gttggtggtgcatggccgttcttagttggtggagtg
atttgtctggttaattccgttaacgaacgaaacctt-atcctgctaaataggt-gtgcgc
atg----cttgtc-----------------------------ctgcgtagct----acct
tcttagagggactatacgcgtctagcgtatggaagt-ttgaggcaataacaggtctgtga
tgcccttagatgttctgggccgcacgcgcgctacactgatgcattcaacgagtttc-act
tgttagtccttggccggaaggcccgggtaatcttgtgaaagtgcatcgtgctggggatag
atcattgcaattattgatc-ttcaacgaggaattccttgtaggc-gcaggtcatca-gcc
tgcgccgaata-cgt-ccctgccctt-tgtacacaccgc-ccgtcgctcctaccgattga
atggtccgatgaaatgtccggatcgtgg------c-tagtgtgatggttat-------cc
agagc-gccagccgtgaaaagttcattaaatcttatcatttagaggaa------------
------------------------------------------------------------
------------------------------------------------------------
--------------------------agttgtatggac-tgatttg--ctaacagcttgt
gatctttatagagcaaaagcataccg-tgtagatccagttccaaatgttgca-gat-caa
ta-ctttgcttatatcgcttatgatattgatttatttgaagaaggttca-attgcaaact
taactgcttc-cattattggtaacgtttttggatttaaagctgttaaagc-tcttcgcct
-ag-aagatatgcgtatgccagtagcttatctgaaaactttccaaggtccagcaactgga
ct----aattgtagaacgtgag----cgtatggacaaa-ttcggtagacctttcctaggt
gctacagta--aaacctaaattaggtct-ttctggtaaaaactacggaagagt-tgta-t
at-gaa-ggtct-taaaggtggactaga---tttccttaaagatgatgaaaatattaact
cccagccatttatgcgttggagagaaagata-tctttactct-atggaaggtgt-taaca
aagcat-ctgctgctgctggtgaaattaagggacactaccttaacgtaactgctgc-aac
tatggaagatatgtacgaaagagcagaattctctaaagtagttggtagtatcatctgtat
gatcgaccttgtaattggttatactgcaattcaaagtatggcaatctgggctcgtaaaaa
tgatatgatt-ctccatttacatagagca-ggtaactctacttactctcgtcaaaagaat
catggtatgaacttccgagttatctgtaaatggatgcgtatggcaggtgttgaccatatt
cacgcaggaacagttgtaggtaaattagaaggtgatcctttaatgattaaaggtttctac
aa-tactctac-ttgaaagtgaaacagatattaacctacctcaa-ggtt-tattctttgc
tcaaaactgggcatctctacgtaaagttgtacctgtagcttctggcggtattcac-gctg
gtcaaatgcaccaacttctagattacttaggtgatgatgtagt--tcttcagtttggtgg
tggtacaattggacaccctgatggtattcaagccggtgcgactgcgaatagagtagcatt
agaatccatggttatggcaagaaacgaag-gtcgtgattatgtaggag------------
------------------------------------------------------------
------------------------------------------------------------
------------
>Bangia_sp_NWT                    
aagccatgcatgtctaagtataaacac-----------t-tttatactc---gtgaaact
gcgaatggctcattaaaacagttatagttcctttgggaaca--a---cactacttggata
accgtagtaattctagag-ctaatacatgcctca-acgcccgactc----acgaagggtg
gtatttatt-ggataaaaaaccat-cgtgcttctt-cgggag------------------
---cac-tttgagatgattcacaataact-tgtcggatcgca-tgg-cctcgtgctggcg
acccctcattcaaatttctgccctatcaactttcgatggtagagtattggtctaccatgg
tgtcgacgggtgacggggaattagggttcgattccggagagggagcctgagaaacggc--
---taccacatccaa-ggaaggcagcaggcgcgcaaattacccaatcccgactcggggag
gtagtgacaaaaaataacaatagggggcc--ctttgggtcttctaattggaatgagaaca
atttaaatcccttatcgaggatccattggagggcaagtctggt-gccagcagccgcggta
attccagctccaatagcgtatattaaag-ttgttgcagttaaaacgctcgtagtcggacc
tcggagcg-----------ccc-ccacgggccgggctt-ttgc-ctt--gtgccagt-gg
gagtttgt-ctcc---ttttgtcggga--cgcggtg--------tgta------------
-------gagact----tg--------------------tctctgcgcgtt---ta-c--
----c-tgcgggccggccg-tttactgtgaagaaagtaaagtgttcaaagcag-gccaat
gccttg-aatatgtgagcatggaataatagaataggacttg-ggctctattttgttggtt
tccagtgaccaagtaatgattaataggga-tggttgggggcattcgtatttcattgtcag
aggtgaaattcttggattgatggaagacgtacaactgcgaaagcatct-gccatggatgt
tttcattgatcaagaacgaaagttaggggatcgaagacgatcagataccgtcgtagtctt
aaccataaacgatgccgactggggattg-gcgagggc-actactt--------ga-tgac
tt---cgtcagcaccctgagggaaaccaaa-gtctttgggttctggggggagtatggtcg
caaggctgaaacttaaaggaattgacggaagggcaccaccaggagtggagcctgcggctt
aatttgactcaacacgggaaaacttaccaggtccggac-agaagaatgattgacagac-t
gaaagctctttcttgattttttg-gttggtggtgcatggccgttcttagttggtggagtg
atttgtctggttaattccgttaacgaacgagacctc-gtcctgctaaataggt-gcgcgc
atg----ccagca-----------------------------ctgcgttctt----acct
tcttagagggactatgcgcgtctagcgtatggaaga-ttgaggcaataacaggtctgtga
tgcccttagatgttctgggccgcacgcgcgctacactgatgcattcaacgagtttc-act
tgatagtcctggaccggaaggcctgggtaatcttttgaaagtgcatcgtgctggggatag
atcattgcaattattgatc-ttcaacgaggaattccttgtaggc-gcaggtcatca-gcc
tgcgccgaata-cgt-ccctgccctt-tgtacacaccgc-ccgtcgctcctaccgattga
atggtccgatgaaatgtccggatcgtgg------c-tagtgtgatggac-t---cgt-cc
agagc-ggtagccgtgagaagctcattaaatcttatcatttagaggaa------------
------------------------------------------------------------
------------------------------------------------------------
--------------------------agttgtatggac-tgatttg--ctaacagcttgc
gatttatacagagcaaaagcataccg-agtagatccagttccaaacgttgca-gac-caa
ta-ctttgcttatatagcttatgatattgacctatttgaagaaggttcc-attgcgaatt
taactgcttc-aattattggtaacgtttttggatttaaagcggttaaagc-tcttcgttt
-ag-aagacatgcgtatgccagtagcttacctaaaaactttccaaggtccagcaactgga
ct----tattgttgagcgtgag----cgtatggataaa-ttcggcagacctttccttggt
gctacagtt--aaacctaaactaggtct-ttctggtaaaaactacggaagagt-tgtt-t
at-gaa-ggtct-taaaggtggactaga---tttccttaaagatgatgaaaatattaact
cccaaccatttatgcgttggagagaaagatt-tttatactcc-atggaaggtgt-aaaca
aagctt-ctgcttctgctggtgaaattaaaggtcactaccttaacgtcacagctgc-aac
tatggaagatatgtacgagagagcagaattctccaaagatgttggtagtattatctgtat
gattgaccttgtaattggttatactgcaatccaaagtatggcaatctgggctcgtaaaaa
tgacatgatt-ttacatctacacagagca-ggtaactctacttactctcgtcagaaaaac
catggtatgaacttccgagttatttgtaaatggatgcgtatggcaggtgttgaccatatt
catgcaggaactgttgtaggtaaacttgaaggtgatcctttaatgattaaaggtttctac
aa-tactttat-tagaaagtgatacggatattaatttacctcaa-ggtt-tattctttgc
tcaaaactgggcatccttacgtaaagttgtaccagtagcttctggcggtatccat-gctg
gtcaaatgcatcaacttcttgattacttaggtgatgatgtagt--tcttcagtttggtgg
tggtacaattggacatcc------------------------------------------
------------------------------------------------------------
------------------------------------------------------------
------------------------------------------------------------
------------
>Bangia_sp_NthBC_Can              
aagccatgcatgtctaagtataaacac-----------t-tttatacac---gtgaaact
gcgaatggctcattaaaacagttatagtttatttgaacgtc--tt-ttactacttggata
accgtagtaattctagag-ctaatacatgcc-tacacgcctgactt----cggaagggtg
gtatttatt-agataaaaaaccat-cgcac--ttt-tcgg--------------------
---tgc-tttgagatgattcataataactttctcggatcgca-tgg-ccttgtgccggcg
acggttcattcaaatttctgccctatcaactttcgatggtagagtcgtggtctaccatgg
tgtcgacgggtgacggggaattagggttcgattccggagagggagcctgagaaacggc--
---taccacatccaa-ggaaggcagcaggcgcgcaaattacccaatcccgatccggggag
gtagtgacaagaaataacaataggaggcc-atttacggtcttctaattggaatgagaaga
atttaaatcccttatcgaggatccattggagggcaagtctggt-gccagcagccgcggta
attccagctccaatagcgtatattaaag-ttgttgcagttaaaacgctcgtagtcggact
tcggagcg-----------ctc-ctactggaccggctt-ctgc-cgtt-gttctggt-gg
gggttcgc-ctcc----tatgccggga--cgcagcgg-------tgtt------------
------ggggactttactg--------------------tctct-ggcaccgacct-a--
----c-tgcgggccggtct-tttactgtgaagaaaggaaagtgttcaaagcag-gccaac
gccttg-aatttgtgagcatggaataatggaataggacttg-ggctctattttgttggtt
ttctgtgaccaagtaatgattaataggga-cagttgggggcattcgtatttcattgtcag
aggtgaaattcttggattgatggaagacgaacaactgcgaaagcatct-gccatggatgt
tttcattgatcaagaacgaaagttaggggatcgaagacgatcagataccgtcgtagtctt
aaccataaacgatgccgactggggattg-gcg-gggctactatta--------aa-tgac
ct---cgtcagcaccctgagggaaaccaaa-gtctttgggttctggggggagtatggtcg
caaggctgaaacttaaaggaattgacggaagggcaccaccaggagtggagcctgcggctt
aatttgactcaacacgggaaaacttaccaggtccggac-aaaagaatgattgacagac-t
gaaagctctttcttgattttttg-gttggtggtgcatggccgttcttagttggtggagtg
atttgtctggttaattccgttaacgaacgagacctctgtcctgctaaatagat-gtgcgc
atg----ccagta-----------------------------ctgcgttcgt----atct
tcttagagggactatgcgcgtctagcgtatggaaga-ttgaggcaataacaggtctgtga
tgcccttagatgttctgggccgcacgcgcgctacactgatgcattcaacgagttcc-act
ttacagccctgggccggaaggtctgggtaatcttttgaaagtgcatcgtgctggggatag
atcattgcaatttttgatc-ttaaacgaggaattccttgtaggc-gcaggtcatca-gcc
tgcgtcgaata-cgt-ccctgccctt-tgtacacaccgc-ccgtcgctcctaccgattga
atggtccgatgaagtgtccggatcgtgg------c-tagtgtgatggaactt--gtt-cc
agagc-acgtgctttgaaaagtgcattaaatcttatcatttagaggaa------------
------------------------------------------------------------
------------------------------------------------------------
--------------------------agttgtatggac-tgatttg--ctaacagcttgt
gacctttatagagcaaaagcataccg-cgtagatccagttccaaatgttgca-gat-caa
ta-ttttgcttacatagcatatgatatcgatttatttgaggaaggttct-attgcaaact
taactgcctc-aattattggtaacgtttttggatttaaagctgttaaagc-tcttcgtct
-ag-aagatatgcgtatgccagtagcttatctaaagactttccaaggtccagcaacaggc
tt----aattgtagagcgtgag----cgcatgaacatg-tttggtagacctttccttggt
gctacagtt--aaacctaaattaggtct-ttctggtaaaaactacggacgagt-tgtt-t
ac-gaa-ggtct-taaaggtggactaga---ttttctaaaagatgacgaaaacattaact
ctcaaccatttatgcgttggagagaaagata-tctatactct-atggaaggtgt-aaata
aagcaa-ctgctgcttctggcgaagttaaaggtcactaccttaacgtaactgccgc-aac
tatggaagatatgtatgaaagagcagaattttccaaagatgttggcagtattatctgtat
gattgaccttgtaattggttatactgcaattcaaagtatggcaatctgggcccgtaagca
tgacatgatt-ttacatttacatagagca-ggtaactctacttactctcgtcaaaaaaat
catggtatgaatttccgtgttatttgtaaatggatgcgtatggcaggtgtcgatcatatt
catgcaggaacagtagtaggtaaacttgaaggcgatcctttaatgattaaaggtttctat
aa-tactttat-tggaaagtgacacacctcttaacttacctcaa-ggct-tattctttgc
tcaagactgggcttccttaagaaaagttgtacctgtagcttctggtggtattcat-gcgg
ggcaaatgcatcaactacttgattatttaggtgatgatgtagt--tcttcagtttggtgg
tggtactattggacatcctgatggtattcaagctggagcaactgcaaacagagtagcatt
ggagtccatggttatggcaagaaatgaag-gtcgtgattatgtgtcag------------
------------------------------------------------------------
------------------------------------------------------------
------------
>Bangia_sp_OR                     
aagccatgcatgtctaagtataaacac-----------t-tttatacac---gtgaaact
gcgaatggctcattaaaacagttatagtttatttgaacgta--cc-ttactacctggata
accgtagtaattctagag-ctaatacatgcc-tacacgcccgactt----cggaagggtg
gtatttatt-agataaaaaaccat-cgcac--tct-cggg--------------------
---tgc-tttgagatgattcataataactttctcggatcgca-tgg-ccttgtgctggcg
acggttcattcaaatttctgccctatcaactttcgatggtagagtcgtggtctaccatgg
tgtcgacgggtgacggggaattagggttcgattccggagagggagcctgagaaacggc--
---taccacatccaa-ggaaggcagcaggcgcgcaaattacccaatcccgatccggggag
gtagtgacaagaaataacaataggaggcc-atttacggttttctaattggaatgagaaaa
atttaaatcccttatcgaggatccattggagggcaagtctggt-gccagcagccgcggta
attccagctccaatagcgtatattaaag-ttcttgcagttaaaacgctcgtagtcggact
tcggagcg-----------ctc-ccactgggccggctt-ctgc-cgtt-gttctggt-gg
gggttcgt-ctcc----tatgccggga--cgcagcgg-------tgtt------------
------ggggccttaattg--------------------tctct-ggcaccgatca-a--
----c-tgcgggccggtct-tttactgtgaagaaaggaaagtgttcaaagcag-gccaac
gccttg-aatttgtgagcatggaataatagaataggacttg-ggctctattttgttggtt
ttctgtgaccaagtaatgattaataggga-cagttgggggcattcgtatttcattgtcag
aggtgaaattcttggattgatggaagacgaacaactgcgaaagcatct-gccatggatgt
tttcattgatcaagaacgaaagttaggggatcgaagacgatcagataccgtcgtagtctt
aaccataaacgatgccgactggggattg-gcg-aggctactattt--------aa-tgac
ct---cgtcagcaccctgagggaaaccaaa-gtctttgggttctggggggagtatggtcg
caaggctgaaacttaaaggaattgacggaagggcaccaccaggagtggagcctgcggctt
aatttgactcaacacgggaaaacttaccaggtccggac-aaaagaatgattgacagac-t
gaaagctctttcttgattttttg-gttggtggtgcatggccgttcttagttggtggagtg
atttgtctggttaattccgttaacgaacgagactc--gtcctgctaaatagat-gtgcgc
atg----ccagta-----------------------------ctgcgttcgt----atct
tcttagagggactatgcgcgtctagcgtatggaaga-ttgaggcaataacaggtctgtga
tgcccttagatgttctgggccgcacgcgcgctacactgatgcattcaacgagttcc-act
ttacagccctgggccggaagtcctgggtaatcttttgaaactgcatcgtgctggggatag
atcattgcaattattgatc-tttaacgaggaattccttgtaggc-gcaggtcatca-gcc
tgcgtcgaata-cgt-ccctgccctt-tgtacacaccgc-ccgtcgctcctaccgattga
atggtccgatgaagtgtccggatcgtgg------c-tagtgtgatggaactt--gtt-cc
agagc-acgtgctttgagaagtgcattaaatcttatcatttagaggaa------------
------------------------------------------------------------
------------------------------------------------------------
--------------------------agttgtatggac-tgatttg--ctaacagcttgt
gatctttatagagcaaaagcataccg-tgtagatccagttccaaatgttgca-gat-caa
ta-ctttgcttatatcgcttatgatattgatttatttgaagaaggttct-attgcgaact
taactgcttc-aattattggtaacgtttttggatttaaagctgttaaagc-tcttcgtct
-ag-aagatatgcgtatgccagtagcttatctgaaaactttccaaggtccagcaactgga
tt----gattgtagaacgtgag----cgtatggataaa-ttcggtagacctttcttaggt
gctacagtt--aaacctaaattaggtct-ttctggtaaaaacta--ggagagt-tgt--t
at-gaa-ggtct-taaaggtggt---ag---attcctgaaagatgatgaaaatattaact
ctcaaccatttatgcgttggagagaaagata-tttata-tcc-atggaaggtgt-aaata
aagcat-ctgctgctg-tggtgaaattaaaggtcattaccttaacgtaac-gctgc-aac
tatggaagatatgta-gaaagagcagaattctccaaagatgttggtagtacattctgtat
gatcgaccttgtaattggttatactgcaattcaaagtatggcaatctggctcggtaagca
tgatatgatt-ttaca-ttacatagagca-ggtaactctacttactctcgtcaaaaaaat
catggtatgaacttccgagttatttgtaaatggatgcgtatggcaggtgttgaccatatt
cacgcaggaacagttgtaggtaaacttgaaggcgatcctttaatgattaaaggtttctaa
aa---ctttac-ttgagagtgaaacat------aactacctcaa-ggtt-tattctttgc
tcaaaa-tgggcttctt---gtaaagttgtacctgtagcttctggcggtattcac-gctg
gtcaaatgcatcaacttcttgatta-ttaggtgatga-gtagt--tcttcagtttggtgg
tggtac-attggacatcc------------------------------------------
------------------------------------------------------------
------------------------------------------------------------
------------------------------------------------------------
------------
>Bangia_sp_SB_Bf_1                
ag--catgcatgtct-agtataaacac-----------t-tttatacac---gtgaaact
gcgaatggctcattaaaacagttatagtttatttgaacgta--cc-ttactacctggata
accgtagtaattctagag-ctaatacatgcc-tacacgcccgactt----cggaagggtg
gtatttatt-agataaaaaaccat-cgcac--tct-cggg--------------------
---tgc-tttgagatgattcataataactttttcggatcgca-tgg-cctagtgccggcg
acggttcattcaaatttctgccctatcaactttcgatggtagagtcgtggtctaccatgg
tgtcgacgggtgacggggaattagggttcgattccggagagggagcctgagaaacggc--
---taccacatccaa-ggaa-gcagcaggcgcgc-aattacccaatcccgatccggggag
gtagtgacaagaaata--aaaaggaggcc-atttacggtcttctaattggaatgagaaaa
atttaaatcccttatcgaggatccattggagggcaagtctggt-gccagcagccgcggta
attccagctccaatagcgtatattaaag-ttgttgcagttaaaacgctcgtagtcggact
tcggagcg-----------ctc-ccactgggccggctt-ctgc-cgtt-gttctggt-gg
gggttcgt-ctcc----tatgccggga--cgcagcgg-------tgtt------------
------ggggactttattg--------------------tttct-ggcaccgatca-a--
----c-tgcgggccggtct-tttactgtgaagaaaggaaagtgttcaaagcag-gccaac
gccttg-aatttgtgagcatggaataatggaataggacttg-ggctctattttgttggtt
ttctgtgaccaagtaatgattaataggga-cagttgggggcattcgtatttcattgtcag
aggtgaaattcttggattgatggaagacgaacaactgcgaaagcatct-gccatggatgt
tttcattgatcaagaacgaaagttaggggatcgaagacgatcagataccgtcgtagtctt
aaccataaacgatgccgactggggattg-gcg-gggctactattt--------aa-tgac
ct---cgtcagcaccctgagggaaaccaaa-gtctttgggttctggggggagtatggtcg
caaggctgaaacttaaaggaattgacggaagggcaccaccaggagtggagcctgcggctt
aatttgactcaacacgggaaaacttaccaggtccggac-aaaagaatgattgacagac-t
gaaagctctttcttgattttttg-gttggtggtgcatggccgttcttagttggtggagtg
atttgtctggttaattccgttaacgaacgagacctc-gtcctgctaaatagat-gtgcgt
atg----ccagta-----------------------------ctgcgttcgt----atct
tcttagagggactatgcgcgtctagcgtatggaaga-ttgaggcaataacaggtctgtga
tgcccttagatgttctgggccgcacgcgcgctacactgatgcattcaacgagttac-act
ttatagccctgggccggaagtcctgggtaatcttttgaaagtgcatcgtgctggggatag
atcattgcaattattgatc-ttaaacgaggaattccttgtaggc-gcaggtcatca-gcc
tgcgtcgaata-cgt-ccctgccctt-tgt---ccccgc-ccgtcgctcctaccgattga
atggt---gt------tccggatcgtgg------c-tagtgtgatggaactt--gtt-cc
agagc-acgtgcttg---------------------------------------------
------------------------------------------------------------
------------------------------------------------------------
--------------------------agttgtgtggac-tgactta--ttaacagcttgc
gatctttatagagcaaaagcataccg-tgtagatccagttccgaatgttgca-gat-caa
ta-ctttgcttatattgcttatgatattgatttatttgaagagggttct-attgccaact
taacagcttc-aattattggtaatgttttcggatttaaagctgttaaagc-tcttcgtct
-ag-aagatatgcgcatgccagtagcttacttgaaaactttccaaggtccagcaactggc
tt----aattgtagaacgtgag----cgtatgaacatg-tttggtagacctttcttaggt
gctacagtt--aaacctaaactaggtct-ttccggtaaaaactacggacgagt-tgta-t
at-gaa-ggtct-taaaggtggtctaga---cttcctaaaagatgatgaaaacattaact
ctcaaccatttatgcgttggagagaaagata-tttatactcc-atggaaggtgt-aaata
aagcat-ctgctgcttctggtgaagttaaaggtcattaccttaacgtaactgctgc-aac
tatggaagatatgtatgaaagagcagaattttccaaagatgttggtagtatcatctgcat
gattgaccttgtaattggttatactgcaattcaaagcatggcaatctgggctcgtaagca
tgacatgatt-ttacatttacatagagca-ggtaactctacttattctcgtcaaaaaaat
catggtatgaacttccgtgtcatttgtaaatggatgcgtatggcaggtgttgaccatatt
catgcaggaacagttgtaggtaaacttgagggtgatcctttaatgattaaaggcttctac
aa-tactttac-ttgaaagtgaaacaccaattaacttacctcaa-ggtc-tgttctttgc
tcaaaactgggcttccttaaggaaagttgtgcctgtagcctctggtggtattcat-gccg
gccaaatgcatcaacttcttgattatttaggtgatgatgtagt--tcttcagtttggtgg
tggtactattgggcatcc------------------------------------------
------------------------------------------------------------
------------------------------------------------------------
------------------------------------------------------------
------------
>Bangia_sp_TX_US                  
aagccatgcatgtctaagtataaacac-----------t-tttatacac---gtgaaact
gcgaatggctcattaaaacagttatagtttatttgaacgta--cc-ttactacctggata
accgtagtaattctagag-ctaatacatgcc-tacacgcccgactt----cggaagggtg
gtatttatt-agataaaaaaccat-cgcac--tct-cggg--------------------
---tgc-tttgagatgattcataataactttctcggatcgca-tgg-ccttgtgctggcg
acggttcattcaaatttctgccctatcaactttcgatggtagagtcgtggtctaccatgg
tgtcgacgggtgacggggaattagggttcgattccggagagggagcctgagaaacggc--
---taccacatccaa-ggaaggcagcaggcgcgcaaattacccaatcccgatccggggag
gtagtgacaagaaataacaataggaggcc-ttttacggtcttctaattggaatgagaaaa
atttaaatcccttatcgaggatccattggagggcaagtctggt-gccagcagccgcggta
attccagctccaatagcgtatattaaag-ttgttgcagttaaaacgctcgtagtcggact
tcggagcg-----------ctc-ccactgggccggctt-ctgc-cgtt-gttctggt-gg
gggttcgt-ctcc----tatgccggga--cgcagcgg-------tgtt------------
------ggggtcttcattg--------------------actct-ggcaccgatca-a--
----c-tgcgggccggtct-tttactgtgaagaaaggaaagtgttcaaagcag-gccaac
gccttg-aatttgtgagcatggaataatggaataggacttg-ggctctattttgttggtt
ttctgtgaccaagtaatgattaataggga-cagttgggggcattcgtatttcattgtcag
aggtgaaattcttggattgatggaagacgaacaactgcgaaagcatct-gccatggatgt
tttcattgatcaagaacgaaagttaggggatcgaagacgatcagataccgtcgtagtctt
aaccataaacgatgccgactggggattg-gcg-aggcttctattt--------aa-tgac
ct---cgtcagcaccctgagggaaaccaaa-gtctttgggttctggggggagtatggtcg
caaggctgaaacttaaaggaattgacggaagggcaccaccaggagtggagcctgcggctt
aatttgactcaacacgggaaaacttaccaggtccggac-aaaagaatgattgacagac-t
gaaagctctttcttgattttttg-gttggtggtgcatggccgttcttagttggtggagtg
atttgtctggttaattccgttaacgaacgagacctc-gtcctgctaaatagat-gtgcgc
atg----ccagta-----------------------------ctgcgttcgt----atct
tcttagagggactatgcgcgtctagcgtatggaaga-ttgaggcaataacaggtctgtga
tgcccttagatgttctgggccgcacgcgcgctacactgatgcattcaacgagttcc-act
ttacagccctgggccggaagtcctgggtaatcttttgaaactgcatcgtgctggggatag
atcattgcaattattgatc-tttaacgaggaattccttgtaggc-gcaggtcatca-gcc
tgcgtcgaata-cgt-ccctgccctt-tgtacacaccgc-ccgtcgctcctaccgattga
atggtccgatgaagtgtccggatcgtgg------c-tagtgtgatggaactt--gtt-cc
agagt-acgtgctttgagaagtgcattaaatcttatcatttagaggaa------------
------------------------------------------------------------
------------------------------------------------------------
--------------------------agttgtatggac-tgatttg--ctaacagcttgt
gacctttatagagcaaaagcataccg-cgtagatccagttccaaatgttgca-gat-caa
ta-ttttgcttacatagcatatgatatcgatttatttgaggaaggttct-attgcaaact
taactgcctc-aattattggtaacgtttttggatttaaagctgttaaagc-tcttcgtct
-ag-aagatatgcgtatgccagtagcttatctaaagactttccaaggtccagcaacatgg
ctattagattgtagaacgtgaagcgctatgagactaaa-ttcggtagacctttccttggt
gctacagtt--aaacctaaattaggtct-ttctggtaaaaactacggacgagt-tgtt-t
actgaa-ggtctataaaggtggactaga---ttttcttaaagatgatgagaacatcaatt
cacaaccattcatgcgctggagagaaagatactctgtactct-atggaaggcgt-aaata
aagcat-ctgctgctgctggtgaaattaaaggtcactacttaaatgttacagctgc-aac
tatggaagatatgtatgaaagagcagaattttccaaagatgttggcagtatcatctgcat
gattgaccttgtaattggttatactgcaatccaatctatggcagtctgggctcgtaagca
tgacatgatt-ttacatttacatagagca-ggtaactctacttactctcgtcaaaaaaat
catggtatgaatttccgtgttatttgtaaatggatgcgtatggcaggtgtcgatcatatt
catgcaggaacagtagtaggtaaacttgaaggcgatcctttaatgattaaaggtttctat
aa-tactttat-tggaaagtgacacacctcttaacttacctcaa-ggct-tattctttgc
tcaagactgggcttccttaagaaaagttgtacctgtagcttctggtggtattcat-gcgg
ggcaaatgcatcaactacttgattatttaggtgatgatgtagt--tcttcagtttggtgg
tggtactattggacatcctgatggtattcaagctggagcaactgcaaacagagtagcatt
ggagtccatggttatggcaagaaatgaag-gtcgtgattatgtatcag------------
------------------------------------------------------------
------------------------------------------------------------
------------
>Bangia_vermicularis              
----catgcatgtct-agtataaacac-----------t-tttatacac---gtgaaact
gcgaatggctcattaaaacagttatagtttatttgaacgta--cc-ttactacttggata
accgtagtaattctagag-ctaatacatgcc-tacacgcccgactt----cggaagggtg
gtatttatt-agataaaaaaccat-cgcac----t-tcgg--------------------
---tgc-tttgagatgattcataataactttctcggatcgca-tgg-cctcgtgccggcg
acggttcattcaaatttctgccctatcaactttcgatggtagagtcgtggtctaccatgg
tgtcgacgggtgacggggaattagggttcgattccggagagggagcctgagaaacggc--
---taccacatccaa-ggaa-gcagcaggcgcgc-aattacccaatcccgatccggggag
gtcgtgacaagaaataacaataggaggcc-cttttcggtcttctaattggaatgagaaaa
atttaaatcccttatcgaggatccattggagggcaagtctggt-gccagcagccgcggta
attccagctccaatagcgtatattaaag-ttgttgcagttaaaacgctcgtagtcggact
tcggagcg-----------ctc-ccactggaccggctt-ctgc-cgtt-gttctggt-gg
gggttagc-ctcc----tatgccggga--cgcagcgg-------tgtt------------
------gggagcttcattg--------------------tct---ggcaccg--------
------tgcgggccggtct-tttactgtgaagaaaggaaagtgttcaaagcag-gccaac
gccttg-tatttgtgagcatggtataatggaataggacttg-ggctctattttgttggtt
ttctgtgaccaagtaatgattaataggga-cagttgggggcattcgtatttcattgtcag
aggtgaaattcttggattgatggaagacgaacaactgcgaaagcatct-gccatggat-t
tttcattgatcaagaacgaaagttaggggatcgaagacgatcagataccgtcgtagtctt
aaccataaacgatgccgactggggattg-gcgaaagt-actattt--------aa-tgac
ct---cgtcagcaccctgagggaaaccaaa-gtctttgggttctggggggagtatgg---
---------aacttaaaggaattgacggaagggcaccaccaggagtggagcctgcggctt
aatttgactcaacacgggaaaacttaccaggtccggac-aaaagaatgattgacagac-t
gaaagctctttcttgattttttg-gttggtggtgcatggccgttcttagttggtggagtg
atttgtctggttaattccgttaacgaacgagacctc-gtcctgctaaatagat-gtgcgc
atg----ccagta-----------------------------ctgcgttcgt----atct
tcttagagggactatgcgcgtctagcgtatggaaga-ttgaggcaataacaggtctgtga
tgcccttagatgttctgggccgcacgcgcgctacactgatgcattcaacgagttcc-act
ttacagccctgggccggaagttctgggtaatcttttgaaagtgcatcgtgctggggatag
atcattgcaattattgatc-ttaaacgaggaattccttgtaggc-gcaggtcatca-gcc
tgcgtcgaata-cgt-ccctgccctt-tgtacacaccgc-ccgtcgctcctaccgattga
atggtccgatgaagtgtccggatcgtgg------c-tagtgtgatggaact----gt-cc
agaac-acgtgcttgagaag----------------------------------------
------------------------------------------------------------
------------------------------------------------------------
--------------------------agttgtatggac-agatttg--ctaacggcttgt
gatctgtatagagcaaaagcataccg-tgtagatccagtaccaaatgttgca-gat-caa
ta-ctttgcttatattgcttatgatattgatttgtttgaagaaggttcc-attgcaaatt
taacagcttc-aattattggtaacgtttttggattcaaagctgttaaagc-tcttcgtct
-ag-aagatatgcgtatgccagtagcttatctaaaaactttccaaggtccagcaaccggt
tt----gattgtagaacgtgag----cgtatgaatatg-tttggtagacctttcctaggt
gctacagtt--aagcctaaattaggtct-ttccggtaaaaactatggacgcgt-tgta-t
at-gaa-ggtct-gaagggtggtctaga---ctttctaaaagatgatgaaaatattaact
ctcagccatttatgcgttggagagaaagata-tttatactca-atggaaggtgt-aaaca
aagcat-ctgctgcttctggtgaagttaagggtcattaccttaacgtaactgctgc-gac
tatggaagatatgtatgaaagagcagagttttctaaagatgttggcagtatcatttgtat
gattgaccttgtaattggttatactgcaattcaaagtatggcaatctgggctcgtaaaca
tgacatgatt-ttacacttacatagagca-ggtaactctacgtactctcgccaaaaaaat
cacggtatgaacttccgtgttatttgcaagtggatgcgtatggcaggtgttgaccatatt
catgcaggaacagttgtaggtaaacttgaaggtgatcctttaatgattaaaggtttctac
aa-tactctac-ttgaaagtgaaacaccgatcaacctacctcaa-ggtc-ttttctttgc
tcaaaattgggcttcgctgagaaaagttgtacctgtagcttccggtggtattcat-gctg
gtcaaatgcatcaacttcttgattacttaggtgatgatgtagt--tcttcaatttggtgg
tggtactattgggcaccc------------------------------------------
------------------------------------------------------------
------------------------------------------------------------
------------------------------------------------------------
------------
>Boreophyllum_aestivalis          
aagccatgcatgtctaagtataaacgt-----------t-tttatacaa---gtgaaact
gcgaatggctcattaaaacagttatagtttctttggaaattaac--ttactacttggata
accgtagtaatcctagag-ctaatacatgcttca-acgcccgactc----acgaagggtg
gtatttatt-agataaaaaaccaa-catgcttttt-gcg---------------------
---tgc-ttgcagatgattcataataact-tgtcggatcgta-tgg-cctcgtgctggcg
accgtccattcaaatttctgccctatcaactttcgatggtagagtagtggtctaccatgg
tgtcgacgggtgacggggaattggggttcgattccggagagggagcctgagaaacggc--
---taccacatccaa-ggaaggcagcaggcgcgcaaattacccaatcctaactcagggag
gtagtgacaaaaaataacaatagggggcc--tttaaggtcttctaattggaatgagaaga
atttaaatcccttatcgaggatccattggagggcaagtctggt-gccagcagccgcggta
attccagctccaatagcgtatattaaag-ttgttgcagttaaaacgctcgtagtcggacc
tcggagcg-----------cct-caacgggcccagctt-ttgc-ttgtcgcgcctgt--c
gggtttgt-tcct---tttttccggga--cgtggtg--------tagg------------
-------gg-ccttgattg--------------------gttctctgcttt--atc-c--
----c-cgcgggccggact-tttactgtgaagaaagtaaggtgtttaaagcag-gccatt
gccttg-aatatgtgagcatggaataatcgaataggacttg-ggctctattttattggtt
tccagtgaccaagtaatgattaataggga-tggttgggggcattcgtatttcattgtcag
aggtgaaattcttggattgatggaagacgaacaactgcgaaagcatct-gccatggatgt
tttcattgatcaagaacgaaagttaggggatcgaagacgatcagataccgtcgtagtctt
aaccataaacgatgccgactggggattg-gcaaaggc-actattt--------ga-tgac
tt---tgtcagcaccctgagggaaaccaaa-gtctttgggttctggggggagtatggtcg
caaggctgaaacttaaaggaattgacggaagggcaccaccaggagtggagcctgcggctt
aatttgactcaacacgggaaaacttaccaggtccggac-agaagaatgattgacagac-t
aaaagctctttcttgattttttg-gttggtggtgcatggccgttcttagttggtggagtg
atttgtctggttaattccgttaacgaacgagacctc-gccctgctaaataggt-gtgcgc
atg----ccagca-----------------------------ctgtgtacgc----acct
tcttagagggactgtgcgcgtctagcgtacggaaga-ttgaggcaataacaggtctgtga
tgcccttagatgttctgggccgcacgcgcgctacactgatgcactcaacgagtttc-act
tgaacgtcctgtgtcggaaggcttgggtaatcttttgaaagtgcatcgtgctggggatag
atcattgcaattattgatc-ttaaacgaggaattccttgtaggc-gcaggtcatca-gcc
tgcgccgaata-cgt-ccctgccctt-tgtacacaccgc-ccgtcgctcctaccgattga
atggtccgatgaattgttcggatcgggg------c-tgcaggaatggtc-tt--tgt-cc
agaac-tgtagccgtgaaaa--------aa------------------------------
------------------------------------------------------------
-----------ctcctcaaccaggtgttgaccctattgaagca-t---ctgcaattgcag
gggaatcttcaacagcaacttggac-agttgtatggac-tgattta--ttaacagcttgc
gatctatatagagcaaaagcatatcg-tgtagatccagttccaaacgttgca-gat-caa
ta-ttttgcttatattgcttacgatattgatctatttgaggaaggttcc-attgcgaact
taacagcttc-aattattggtaacgttttcggatttaaagctgttaaagc-tcttcgttt
-ag-aagatatgcgtatgccagtagcttacttaaaaactttccaaggcccagcaactgga
tt----gattgtagagcgtgag----cgtatggataaa-ttcggcagacctttccttggt
gcgacagtt--aaacctaaattaggtct-ttctggtaaaaactacggaagagt-tgta-t
at-gaa-ggtct-taaaggtggactaga---tttccttaaagatgatgaaaatatcaatt
cccaaccatttatgcgttggagagaaagatt-tttatattct-atggaaggcgt-aaata
aagcat-ctgcttctgcaggtgaaattaaaggtcactaccttaatgttacagctgc-aac
catggaagatatgtatgaaagagcagaattctctaaagatgttggtagtatcatctgtat
gattgaccttgtaattggttatactgcgatccaaagtatggcaatctgggctcgtaaaca
tgatatgatt-ttacatttacatagagca-ggtaactctacttactctcgtcaaaagaat
catggtatgaacttccgagtaatctgtaaatggatgcgtatggcaggtgttgaccatatt
catgcaggtacagttgtaggtaagcttgaaggtgatcctttaatgattaaaggtttctac
aa-cactttac-ttgaaagtgacacagatattaacctacctcaa-ggtt-tattctttgc
tcaaaactgggcttccttacgtaaagttgtacctgtagcttctggcggtattcat-gctg
gtcaaatgcatcaacttcttgattatttaggtgatgatgtagt--tcttcagtttggtgg
tggtacaatcggacatcctgatggtattcaagctggtgcaacagccaatagagtagcact
agaatccatggttatggcaagaaatgaag-gccgtgattatgtagcagaaggtccg-caa
attttaagagatgctgctaaaacttgtggacctcttcaaacagctttagatttatggaaa
gatattagttttaacta-tacttccacagatacagctgatttc--gttgagactccaact
gcaaacgtctag
>Boreophyllum_birdiae             
------------------------------------------------------------
------------------------------------------------------------
------------------------------------------------------------
------------------------------------------------------------
------------------------------------------------------------
------------------------------------------------------------
------------------------------------------------------------
------------------------------------------------------------
------------------------------------------------------------
------------------------------------------------------------
--------------------------------------------cgctcgtagtcggacc
tcggagcg-----------ccc-ccacgggcccagctt-ttgc-tgtt-gcgcctgt-cg
gggtttg--ttcc---tttttccggga--cgtggtg--------tagg------------
-------ggaccttgattg--------------------gttctctgcgtt--atc-c--
----c-cacgggccggact-tttactgtgaagaaagtaaggtgtttaaagcag-gccatt
gccttg-aatatgtgagcatggaataatcgaataggacttg-ggctctattttattggtt
tccagtgaccaagtaatgattaatagggg-tggttgggggcattcgtatttcattgtcag
aggtgaaattcttggattgatggaagacgaacaactgcgaaagcatct-gccatggatgt
tttcattgatcaagaacgaaagttaggggatcgaagacgatcagataccgtcgtagtctt
aaccataaacgatgccgactggggattg-gcaaaggc-tctaatt--------ga-tgac
tt---tgtcagcaccctgagggaaaccaaa-gtctttgggttctggggggagtatggtcg
caaggctgaaacttaaaggaattgacggaagggcaccaccaggagtggagcctgcggctt
aatttgactcaacacgggaaaacttaccaggtccggac-agaagaatgattgacagac-t
aaaagctctttcttgattttttg-gttggtggtgcatggccgttcttagttggtggagtg
atttgtctggttaattccgataacgaacgagacctc-tccctgctaaataggt-gtgcgc
atg----ccagca-----------------------------ctgtgtacgc----acct
tcttagagggactgtgcgcgtctagcgcacggaaga-ttgaggcaataacaggtctgtga
tgcccttagatgttctgggccgcacgcgcgctacactgatgcattcaacgagtttc-act
tgttagtcctgtgtcggaaggcttgggtaatcatttgaaagtgcatcgtgatggggatag
atcattgcaactattgatc-ttaaacgaggaattccttgtaggc-gcaaatcatca-gct
tgcgccgaata-cgt-ccctgccctt-tgtacacaccgc-ccgtcgctcctaccgattga
atggtccgatgaattgtccggatcgggg------c-tgtagtaatggtc-tt--tgt-cc
agaactgctggccgtgaaaagttcattaaatcttatcatttagag---------------
--------------------------------------gaaggag-aagtcgtaacaagg
tttaagaataactcctcaaccaggtgttgaccctattgaagca-tctgctgcaattgcag
gggaatcttcaacagcaacttggac-agttgtatggac-tgattta--ttaacagcttgc
gatctatatagagcaaaagcatatcg-tgtagatccagttccaaacgttgca-gat-caa
ta-ttttgcttatattgcttatgatattgatctatttgaggaaggttcc-attgcgaact
taacagcttc-aattattggtaacgttttcggatttaaagctgttaaagc-tcttcgttt
-ag-aagatatgcgtatgccagtagcttacttaaaaactttccaaggcccagcaactgga
tt----gattgtagagcgtgag----cgtatggataaa-ttcggcagacctttccttggt
gcgacagtt--aaacctaaattaggtct-ttctggtaaaaactacggaagagt-tgta-t
at-gaa-ggtct-taaaggtggactaga---tttccttaaagatgatgaaaacatcaatt
cccaaccatttatgcgttggagagaaagatt-tttatattct-atggaaggcgt-aaata
aagcat-ctgcttctgcaggtgaaattaaaggtcactaccttaatgtcacagctgc-aac
catggaagatatgtatgaaagggcagaattctctaaagatcttggtagtatcatctgtat
gattgaccttgtaattggttatactgcgatccaaagtatggcaatctgggctcgtaaaca
tgatatgatt-ttacatttacatagagca-ggtaactctacttactctcgtcaaaagaat
catggtatgaacttccgagtaatctgtaaatggatgcgtatggcaggtgttgaccatatt
catgcaggtacagttgtaggtaagctcgaaggtgatcctttaatgattaaaggtttctac
aa-cactttac-ttgaaagtgacacagatattaacctacctcaa-ggtt-tattctttgc
tcaaaactgggcttccttacgtaaagttgtacctgtagcttctggcggtattcat-gctg
gtcaaatgcatcaacttcttgattatttaggtgatgacgtagt--ccttcagtttggtgg
tggtacaatcggacatcctgatggtattcaagctggtgcaacagccaatagagtagcact
agaatccatggttatggcaagaaatgaag-gccgtgactatgtagcagaaggtccg-caa
attttaagagatgccgctaaaacttgtggacctcttcaaacagctttagatttatggaaa
gatattagttttaacta-tacttccacagatacagctgatttc--gttgagactccaact
gcaaacgtctag
>Boreophyllum_pseudocrassa        
aagccatgcatgtctaagtataaacgt-----------t-tttatacaa---gtgaaact
gcgaatggctcattaaaacagttatagtttctttggaaattaac--ttactacttggata
accgtagtaatcctagag-ctaatacatgcttca-acgcccgactc----acgaagggtg
gtatttatt-agataaaaaaccaa-catgcttttt-gcg---------------------
---tgc-ttgcagatgattcataataact-tgtcggatcgta-tgg-cctcgtgctggcg
accgtccattcaaatttctgccctatcaactttcgatggtagagtagtggtctaccatgg
tgtcgacgggtgacggggaattggggttcgattccggagagggagcctgagaaacggc--
---taccacatccaa-ggaaggcagcaggcgcgcaaattacccaatcctaactcagggag
gtagtgacaaaaaataacaatagggggcc--tttaaggtcttctaattggaatgagaaga
atttaaatcccttatcgaggatccattggagggcaagtctggt-gccagcagccgcggta
attccagctccaatagcgtatattaaag-ttgttgcagttaaaacgctcgtagtcggacc
tcggagca-----------cct-ccacgggcccagctt-ttgc-tgtc-gcgcctgt-cg
aggtttg--ttcc---tttttccggga--cgtggtg--------tagg------------
-------ggaccttgattg--------------------gttctctgcttt--atc-c--
----c-cacgggccggact-tttactgtgaagaaagtaaggtgtttaaagcag-gccatt
gccttg-aatatgtgagcatggaataatcgaataggacttg-ggctctattttattggtt
tccagtgaccaagtaatgattaataggga-tggttgggggcattcgtatttcattgtcag
aggtgaaattcttggattgatggaagacgaaccactgcgaaagcatct-gccatggatgt
tttcattgatcaagaacgaaagttaggggatcgaagacgatcagataccgtcgtagtctt
aaccataaacgatgccgactggggattg-gcaaaggc-actaatt--------ga-tgac
tt---tgtcagcaccctgagggaaaccaaa-gtctttgggttctggggggagtatggtcg
caaggctgaaacttaaaggaattgacggaagggcaccaccaggagtggagcctgcggctt
aatttgactcaacacgggaaaacttaccaggtccggac-agaagaatgattgacagac-t
aaaagctctttcttgattttttg-gttggtggtgcatggccgttcttagttggtggagtg
atttgtctggttaattccgttaacgaacgagacctc-gccctgctaaataggt-gtgcgc
atg----ccagta-----------------------------ctgtgtacgc----acct
tcttagagggactgtgcgcgtctagcgtacggaaga-ttgaggcaataacaggtctgtga
tgcccttagatgttctgggccgcacgcgcgctacactgatgcattcaacgagtttc-act
tgatagtcctgtgtcggaaggcttgggtaatcttttgaaagtgcatcgtgctggggatag
atcattgcaattattgatc-ttaaacgaggaattccttgtaggc-gcaggtcatca-gct
tgcgccgaata-cgt-ccctgccctt-tgtacacaccgc-ccgtcgctcctaccgattga
atggtccgatgaattgttcggatcgggg------c-tgcagtaatggtc-tt--tgt-cc
agaac-tgtagccgtgaaaagttcattaaatcttatcatttagaggaa------------
---------ttactgggatgctgattatgt-aattaaagaaacag-atattctagctctg
ttc-agaataactcctcaaccaggtgttgatcctattgaagca-tctgctgcaattgcag
gggaatcttcaacagcaacttggac-agttgtatggac-tgattta--ttaacagcctgc
gatctatatagagcaaaagcatatcg-tgtagatccagttccaaacgttgca-gat-caa
ta-ttttgcttatattgcttacgatattgatctatttgaggaaggttct-attgcgaact
taacagcttc-aattattggtaacgttttcggatttaaagctgttaaagc-tcttcgttt
-ag-aagatatgcgtatgccagtagcttacttaaaaactttccaaggcccagcaactgga
tt----gattgtagagcgtgag----cgtatggataaa-ttcggcagacctttccttggt
gcgacagtt--aaacctaaattaggtct-ttctggtaaaaactacggaagagt-tgta-t
at-gaa-ggtct-taaaggtggactaga---tttccttaaagatgatgaaaatatcaatt
cccaaccatttatgcgttggagagaaagatt-tttatattct-atggaaggcgt-aaata
aagcat-ctgcttctgcaggtgaaattaaaggtcactaccttaatgtcacagctgc-aac
catggaagatatgtatgaaagagctgaattctctaaagatgttggtagtatcatctgtat
gattgaccttgtaattggttatactgcgatccaaagtatggcaatctgggctcgtaaaca
tgatatgatt-ttacatttacatagagca-ggtaactctacttactctcgtcaaaagaat
catggtatgaacttccgagtaatctgtaaatggatgcgtatggcaggtgttgaccatatt
catgcaggtacagttgtaggtaagcttgaaggtgatcctttaatgattaaaggtttctac
aa-cactttac-ttgaaagtgacacagatattaacctacctcaa-ggtt-tattctttgc
tcaaaactgggcttccttacgtaaagttgtacctgtagcttctggcggtattcat-gctg
gtcaaatgcatcaacttcttgattatttaggtgatgacgtagt--tcttcagtttggtgg
tggtacaatcggacatcctgatggtattcaagctggtgcaacagccaatagagtagcact
agaatccatggttatggcaagaaatgaag-gccgtgattatgtagcagaaggtccg-caa
attttaagagatgctgctaaaacttgtggacctcttcaaacagctttagatttatggaaa
gatattagttttaacta-tacttccacagatacagctgatttc--gttgagactccaact
gcaaacgtctag
>Boreophyllum_sp_148              
aagccatgcatgtctaagtataagcac-----------t-tttatctac---gtgaaact
gcgaatggctcattaaaacagttatcgttcctttgaagattaacc-tacctacttggata
tccgtagtaattctagag-ctaatacatgcttca-acgcccgactc----acgaagggtg
gtatttgtt-agataaaaaaccaa-cgcgc--ctt-ta-------tggtgt---------
---gct-tgcccgatgattcataataact-agtcggatcgta-tgg-cctagcgccgacg
accgttcattcaaatttctgccctatcaactttcgatggtagagtagtggtctaccatgg
tgtctacgggtaacggggaattggggttcgattccggagagggagcctgagaaacggc--
---taccacatccaa-ggaaggcagcaggcgcgcaaattacccaatcctaacgcagggag
gtagtgacaaaaaataacaatagggggcc--ttaaaggtcctctaattggaatgggggga
atttaaatcactcatcgaggatccattggagggcaagtctggt-gccagcagccgcggta
attccagctccaatagcgtatattaaag-ttgttgcagttaaaacgctcgtagtcggacc
tcggagcg-----------ccc-aatcgggcccagcct-ctgg-ctgtcgtgcctga-cc
gggttggt-ctcc--tattttccggga--cgcggag--------tgga------------
-----gggcgcctttactga------------------cgccccctgcgaaaatca----
----c-cgcgggccggacg-tttactgtgaagaaagtaaagtgtttaaagcag-gctatg
gccttg-aatatgtgagcatggaataatcgaataggactag-gtctctattttattggtt
tccagggaccaagtaatgattaatagggg-tggttgggggcattcgtacttcattgtcag
aggtgaaattcttggattgatggaagacggaccactgcgaaagcatct-gccatggacgt
tttcattgatcaagaacgaaagttaggggatcgaagacgatcagataccgtcgtagtctt
aaccataaacgatgccgactggggattg-gcaaaggt-cctattt--------ga-tgac
tt---tgtcagcaccctgagggaaaccaaa-gtctttgggttctggggggagtatggtcg
caaggctgaaacttaaaggaattgacggaagggcaccaccaggagtggagcctgcggctt
aatttgactcaacacggggaaacttaccaggtccggac-agaagaatgattgacagac-t
gaaagctctttcttgattttttg-gttggtggtgcatggccgttcttagttggtggagtg
atttgtctggttaattccgttaacgaacgagacctc-gccctgctaaataggt-gtgcgc
atg----cccgta-----------------------------ctgcgttacta--cacct
tcttagagggactatgcgcgtctagcgtatggaaga-ttgaggcaataacaggtctgtga
tgcccttagatgttctgggccgcacgcgcgctacactgatgcattcaacgagtttc-act
tggtagcccttgaccggaaggtctgggtaatcttttgaaagtgcatcgtgctggggatag
atcattgcaatttttgatc-ttcaacgaggaattccttgtaggc-gcaggtcatca-gcc
tgcgccgaata-cgt-ccctgccctt-tgtacacaccgc-ccgtcgctcctaccgattga
atggtccgatgaaatgtccggattgtga-----gt-agacgcgatggacgt----gt-cc
atagc-agctgccatga----------a--------------------------------
-------------------------------aatcaaagaaacg--atattttagctctg
ttt-agaatcactccacaaccaggcgttgaccctattgaagca-tctgctgcaatcgcag
gagaatcttcaacagcaacttggac-agttgtatggac-tgattta--ttaacagcttgc
gatctatatagagcaaaagcttatcg-tgttgatccagttccaaacgttgca-gac-caa
ta-tttcgcttatattgcttatgatattgatttatttgaagaaggttct-attgcgaact
taacagcttc-aattattggtaacgtttttggctttaaagcagttaaggc-tcttcgttt
-ag-aagatatgcgtatgccggtagcttacctaaaaactttccaaggtccagcaactgga
tt----gattgtagaacgtgag----cgtatggacaaa-tttggtagacctttccttggt
gctacagtt--aaacctaaattaggtct-ttctggtaaaaactatggaagagt-tgta-t
ac-gaa-ggtct-taaaggtggtctaga---tttccttaaagatgatgaaaacattaatt
cccaaccattcatgcgttggagagaaagatt-cttatactcc-atggaaggtgt-aaata
aagctt-ctgcttctgctggtgagattaagggtcactacctgaatgtaacagctgc-gac
tatggaagatatgtatgaaagagcagaattctccaaagatgttggcagtattatttgcat
gatcgatcttgtaattggttatactgcaatccaaagtatggcaatttgggctcgtaagca
tgatatgatc-ttacacttacatagagca-ggtaattctacttactcccgtcaaaagaat
catggaatgaactttcgagtaatctgtaaatggatgcgtatggctggtgttgaccatatt
catgcaggtacagttgtgggtaaactagaaggtgatcctttaatgattaaaggtttttac
aa-tactctac-tagaaggcgatacagaaattaacttgcctcaa-ggct-tattctttgc
ccaaaactgggcttctctacgtaaagttgtacctgtagcttctggcggtattcac-gctg
gtcaaatgcaccaacttcttgattatctaggtgatgacgtagt--tcttcagtttggtgg
tggtacaattggacatcctgatggtatccaagctggtgcaactgcaaatagagtagcact
agaatctatggttatggcaagaaacgaag-gtcgtgattatgtcacagaaggtcca-caa
attttaagagatgctgctaaaacttgtggtcctcttcaaacagcccttgatttatggaaa
gatattagttttaatta-cacttccacagatacagctgacttc--gttgagactccaaca
gcaaacgtctag
>Chlidophyllon_kaspar             
aagccatgcatgtctaagtataaatgt-------------tctatac----cttgaaact
gcgaatggctcattaaaacagcaataatttatttgatga-a--at-ttctacctggtata
accgtagtaattctagag-ctaatacatgcc-gacacgcccgacta----gcgaagggtg
gcatttact-ggactcaaaaccaatcgaga----------------------cttgtg--
---ctc-gccttggtgaatcacggtaac--ttctggatcgca-tgg-ccttgcgccggcg
acaaatcattcaaatttctgccctatcaactttcgatggtagggtagtggcctaccatgg
tattaacgggtgacggagaattagggttcgattccggagagggagcctgagaaacggc--
---taccacatccaa-ggaaggcagcaggcgcgcaaattacccaatcctaacacagggag
gtagtgacaataaataacaatggaagatc-ttttaaggttttccacttggaatgagtaca
atttaaatcccttaacaaggatccattggagggcaagtctggt-gccagcagccgcggta
attccagctccaatagcgtatgctaaag-ttgttgcagttaaaaagctcgtagtcggacc
tcgggtgtgtcggacgactcgg-ccactggtcgtggtt-gtgt-ggtg------------
---------cacc--ttccttccagcg---------------aatacg------------
-----cgggctctttactgagtt----------------------------------tg-
----cgtccaagttgggatgtttactgtgaacaaattagagtgttcaaagcag-gccaat
gctgtg-aatacattagcatggaataatagaataggacttt-ggttttattttgttggtt
tctgagaccgaagtaatgattaataggga-tagttgggggcactcgtattccattgctag
aggtgaaattcttggatttatggaagacgaacagctgcgaaagcgttt-gccaaggatgt
tttcactgatcaagaacgaaagttaggggatcgaagacgattagataccgtcgtagtctt
aaccataaactatgccgactggggatta-gcagatgt-----------taact---tgac
tc---tgttagcaccctatgagaaatcaaa-gtctttgggttctggggggagtatggtcg
caaggctgaaacttaaaggaattgacggaagggcatcaccgggagtggagcctgcggctt
aatttgactcaacacgggaaaacttaccaggtccagac-atagtaaggattgacagat-t
gagagctctttcttaattctatg-ggtggtggtgcatggccgttcttagttggtggtgtg
aattgtctggttaattccgttaacgaacgagacctt-aacctgctaaatagct-acacga
atc---------------------------------------ttgtattggtggccagct
tcttagagggactatccgtgactaacggatggaggt-ttgaggcaataacaggtctgtga
tgcccttagtatgtttgggccgcacgcgtgctacactgatgcattcaacgagcttt----
-----ttccttgaccggaaggtttgggtaatctctt-aaactgcatcgtgctggggatag
attattgcaattattaatc-ttcaacgaggaattccttgtaagc-gtgagtcatca-gct
cgcgttgaata-cgt-ccctgccctt-tgtacacaccgc-ccgtcgctcctaccgattga
atggtccggtgaaatgtccggactgcgg------c-aattgtttcggttcg-------cc
gtcac--attgctgcggaaagctcatt-aaccttatc-tttagaggaa------------
---------ttactgggatgcagattacgc-aattaaagaaactg-acattcttgcttta
ttc-cgcatcacaccccagccaggtgttgacccagtagaagca-gctgctgcggttgccg
gtgagtcctccacagcaacttggac-cgtcgtttggac-agacctt--ttgactgcatgc
gacttgtatcgcgcaaaagcatacag-agtagaccctgtgccgaattctaat-gac-cag
ta-ctttgcatacatttcatatgacatagatctgtttgaagaaggctct-gtagccaacc
tcactgcatc-tatcattggcaacgtatttggctttaaagctgtcaaggc-tcttcgctt
-ag-aagacatgcgccttccagttgcatatcttaaaacattccaaggtccagcaacaggc
gt----aatagtagagcgcgag----cgcatgaacaac-tatgggcgtccactacttggc
gccacggta--aaacctaagttaggctt-gtcaggcaaaaactacggtcgagt-tctc-t
at-gaa-ggact-gaaaggtggtttaga---cttcttgaaagacgatgaaaacattaact
ctcaaccatttatgcgttggagagagcgcta-tctattcgca-atggaaggcgt-gaatc
gctctt-ctgctgcaagtggtgagactaaaggacactacctaaacgtaaccgctgg-cac
gatggaagacatgtatgaacgggcagagttttcgaaagaagttggcagcatcatctgcat
gattgatcttgtgattggctatacggccattcagtcaatggcaaaatggtcgcgtgcaaa
tgacatgata-cttcatttacacagagct-gggaattcaacatactcccgacaaaagaat
catggaatgaacttccgcgtgatctgtaaatggatgcggatggcaggcgttgaccacata
catgctggcacagttgtaggtaaattagagggagatcctttaatgattaagggattctac
aa-cactctac-tttgccctaaaaccgatataaaccttccagaa-ggga-tcttcttcga
tcaagattttgcctcgctacgtaaggttatgccagttgcgtcaggtggcatccac-gcag
gccaaatgcaccaactacttcactatctaggtgatgacgtagt--tttacagttcggtgg
tggaacaattggtcatcctgacggcattcaagctggggcgacggctaaccgtgttgctct
agagtgcatggttattgcacgtaacgaag-gtcgtgattacctgagtgaagggcca-caa
attttgaaagatgctgctaaaacatgtggccccctgcaaacagccttagacttgtggaaa
gacatttcgtttaacta-cacttctactgacacagctgacttt--gtaccgactacaaca
gcaaacatt---
>Clymene_coleana                  
aagccatgcatgtctaagtataaacaacc---------c-tctatactt---gtgaaact
gcgaatggctcattaaaccagttatagtttctttgaaccta--cc-ttactacttggata
accgtagtaattctagag-ctaatacatgccttttgcgcccgactc----acgaagggtg
gtatttatt-agataaaaaacctt-cgcac------ttgg--------------------
---tgc-tttgtgatgattcaaaataac--attctgatcgta-tgg-ccacgtgccggcg
acagttcattcaaatttctgccctatcaactttcgatggtagagtagtggtctaccatgg
tgtcgacgggtgacggggaattagggttcgattccggagagggagcctgagaaacggc--
---taccacatccaa-ggaaggcagcaggcgcgcaaattacccaatcccaacacggggag
gtagtgacaaaaaataacaatagggggcc--ttaacggccctctaattggaatgagaaaa
atttaaatcacttgtcgagtatccattggagggcaagtctggt-gccagcagccgcggta
attccagctccaatagcgtatattaaag-ttgttgcagttaaaacgctcgtagtcgaagg
tcggagcg-----------cgc-tcacggggtgtggcc-ttgc-c----cactctat-gg
gcgacgg--ctcc---tatttccggga--cgtggtg--------cg--------------
------cgggactttactg--------------------tctct--gcgtt------c--
----c-cgcgggtcggacg-tttactgtgaagaaattagagtgttcaaagcag-gcgatt
gctatg-gatttgtgagcatggaataatagaataggacttg-gtccctattttgttggtt
ttcggggg-caagtaatgattaatagggg-tagtcgggggcattcctatttcgttgtcag
aggtgaaattcttggattgatggaagacgaacaactgcgaaagcatct-gtcaaggatgt
tttcattgatcaagaacgaaagttaggggatcgaagacgatcagataccgtcgtagtctt
aaccataaactatgccgactggggattg-gcgggag-atctggtt--------tt-aggt
cc---cgtcagcaccctgagggaaaccaaa-gtctttgggttctggggggagtatggtcg
caaggctgaaacttaaaggaattgacggaagggcaccaccaggagtggagcctgcggctt
aatttgactcaacacggggcaacttaccaggtccggac-agaatgatgattgacagac-t
gaaagctctttcttgattttttg-gttggtggtgcatggccgttcttagttggtggagtg
atttgtctggttaattccgttaacgaacgagacctt-accctgctaaatagga-gaatgt
atg----cttgcactttctcgagccgcgagaacttcgcaagactgcgtgttc----acct
tcttagagggactatacgcgtctagcgtatggaagt-ttgaggcaataacaggtctgtga
tgcccttagatgttctgggccgcacgcgcgctacactgatgcattcaacgagtttc-aca
aatacgtcctgggttggaatcctcgggtaatcttttgaatatgcatcgtgctggggatag
atcattgcaatttttgatc-ttgaacgaggaattccttgtaggc-gcaggtcaaca-gcc
tgcgtcgaata-cgt-ccctgccctt-tgtacacaccgc-ccgtcgctcctaccgattga
acgatccgatgaaatggatggatccgagtt-gggt-gttcctggcagg----------cc
agagc-acacgcgacgaaaagttcagtaaatcttatcatttagaggaa------------
---------ttactgggacgctgattatgt-aattaaagacacag-atgttttagctcta
ttc-agaatcacgcctcaaccaggtgttgatccaattgaagcc-tctgcagcgattgcag
gcgaatcttcaacagcaacctggac-agttgtttggac-tgactta--ctaacagcctgt
gacttatatagagcaaaagcatatag-agtagatccagttccaaacgttgca-gac-caa
ta-tttcgcttatattgcctacgatattgacttgttcgaagaaggttca-attgcgaatt
taaccgcttc-tattattggtaacgtttttggatttaaagctgttaaagc-gcttcgttt
-ag-aagatatgcgtatgccagtagcttacttaaaaacttttcaaggtccagcaactgga
at----gattgtagaacgtgag----cgcatggataaa-tttggcagaccttttttaggt
gcaacagtg--aaacctaaactaggtct-ttctggtaaaaactatggaagagt-tgtt-t
at-gaa-ggtct-taaaggtggacttga---tttcttaaaagatgatgaaaatatcaact
ctcaaccattcatgcgttggagagaaagata-tttatattcc-atggaaggcgt-taata
aagctt-ctgcagctgctggtgaaattaagggtcattaccttaacgtaactgctgc-tac
gatggaagacatgtatgaaagagcagagttttctaaagttgttggaagtattatttgcat
gatcgaccttgtaattggttatactgcgattcaaagtatggcaatctgggcacgtaaaaa
tgatatgatt-ttacatttacatcgagca-ggtaactctacttattcccgtcaaaaaaat
catggcatgaactttcgagtgatctgtaaatggatgcgtatggcgggtgtggatcatatt
catgccggaacagttgtaggtaaactagaaggtgaccctttgatgattaaaggattctac
aa-caccttgc-ttgaaagtgaaacagacattaatttgcctcaa-ggtt-tgttcttcgc
tcaaaattgggcatccctacgaaaagtcgtacctgtagcttctggcggtattcat-gctg
gtcaaatgcatcaacttcttgattacttaggtgatgacgtagt--tctacagttcggtgg
tggtacaattggacatcctgatggcattcaagctggtgcaactgcgaatagagtagcatt
agaatcaatggttatggcaaggaatgaag-gtcgtgattatgtagcagaaggtcca-caa
attttaagagacgctgcaaaaacttgtggacctctacaaacagctttagatctatggaaa
gacattagtttcaacta-tacttccacagatacagctgatttt--gttgagactccaaca
gcaaatgtctag
>Clymene_sp_OTA                   
aagccatgcatgtctaagtataaacac-----------c-tctatactc---gtgaaact
gcgaatggctcattaaaccagttatagtttctttgaacgta--cc-ttactacttggata
accgtagtaattctagag-ctaatacatgcc-tacacgcccgactc----aagaagggtg
gtatttatt-agataaaaaaccat-cgcac------tctg--------------------
---tgc-tttgtgatgattcataataac--tctcggatcgcg-tgg-cccagtgccggcg
acggttcattcaaatttctgccctatcaactttcgatggtagagtagtggtctaccatgg
tgtcgacgggtgacggggaattagggttcgattccggagagggagcctgagaaacggc--
---taccacatccaa-ggaaggcagcaggcgcgcaaattacccaatcccaacacggggag
gtagtgacaaaaaataacaatagggggcc--ttataggacttctaattggaatgagaaga
atttaaatcacttgtcgagtatccattggagggcaagtctggt-gccagcagccgcggta
attccagctccaatagcgtatattaaag-ttgttgcagttaaaacgctcgtagtcgaatt
tcggagca-----------cgc-tcacggggtgtggct-ttgc-t----ctctctgt-gg
gtgattg--ctcc---tatttccggga--cgtggtg--------cg--------------
------cgggacttgattg--------------------tctct--gcgtt------c--
----c-tgcgggtcggacg-tttactgtgaagaaattagggtgttcaaagcag-gcgaat
gctatg-aatacgtgagcatggaataatagaataggacttg-gaccctattttgttggtt
tccggggaccaagtaatgattaataggga-tagttgggggcattcgtatttcgttgtcag
aggtgaaattcttggattgatggaagacgaacaactgcgaaagcatct-gtcaaggatgt
tttcattgatcaagaacgaaagttaggggatcgaagacgatcagataccgtcgtagtctt
aaccataaactatgccgactggggattg-gcggggg-aactggtt--------tt-agtt
ct---cgtcagcaccctgagggaaaccaaa-gtctttgggttctggggggagtatggtcg
caaggctgaaacttaaaggaattgacggaagggcaccaccaggagtggagcctgcggctt
aatttgactcaacacggggcaacttaccaggtccggac-agaagaatgattgacagac-t
gaaagctctttcttgattttttg-gttggtggtgcatggccgttcttagttggtggagtg
atttgtctggttaattccgttaacgaacgagacctt-atcctgctaaataggt-gtgggt
atg----cttgca--tttctgctttattgtggatttgtaagactgcgtgatc----acct
tcttagagggactatacgcgtctagcgtatggaagt-ttgaggcaataacaggtctgtga
tgcccttagatgttctgggccgcacgcgcgctacactgatgcattcaacgagtttc-aca
aatacgtcctgggttggaatcctcgggtaatcttgtgaaagtgcatcgtgctggggatag
atcattgcaatttttgatc-ttgaacgaggaattccttgtaggc-gcaggtcaaca-ccc
tgcgccgaata-cgt-ccctgccctt-tgtacacaccgc-ccgtcgctcctaccgattga
atgatccgatgaaatggatggatccgagttcggat-gttcctggcaggg---------cc
agaac-aaacgcgacgaaaagttcagtaaatcttatcatttagaggaa------------
---------ttactgggatgccgattatgt-gattaaagatacag-atgttctggctcta
ttc-agaatcactcctcagccaggtgttgatccgattgaagcg-tctgcagcgattgcag
gtgagtcttcaacggcaacttggac-agttgtttggac-tgatttg--ctaacagcttgc
gatttgtatagagcaaaagcatatag-agtagatccagttccaaacgttgca-gac-caa
ta-ttttgcttatattgcttatgatattgatctatttgaagaaggttct-attgcgaact
taactgcttc-tattatcggtaacgtttttggatttaaagctgttaaggc-tcttcgtct
-ag-aagatatgcgtatgccagtagcttaccttaaaacttttcaaggtccagcaactgga
ct----gattgtagaacgtgag----cgtatggacaag-ttcggtagaccttttctaggt
gcaacagtt--aaacctaagctaggtct-ttctggtaaaaattatggaagagt-tgta-t
ac-gaa-ggtct-taaaggtggattaga---ttttttgaaagatgatgaaaatatcaact
ctcagccattcatgcgttggagagaaagata-tttatattct-atggaaggtgt-taata
aagcct-ctgccgctgctggtgaaattaaaggtcattaccttaatgtaactgctgc-tac
tatggaagatatgtatgaaagagcagagttctccaaagttgttggtagtatcatctgtat
gattgaccttgtaattggttatactgcaattcaaagtatggcaatctgggcccgtaaaaa
tgatatgatt-ttacatttacatagagca-ggtaactctacctattctcgtcaaaaaaat
catggcatgaactttcgagtaatttgtaaatggatgcgtatggcgggcgttgatcatatt
catgcagggacagtcgtaggtaaactagaaggcgaccctttaatgattaaaggattctat
aa-tactttgc-ttgaaagtgaaacagatattaacttacctcaa-ggcc-tattttttgc
tcaaaattgggcatccctaagaaaagttgtaccagtagcttctggtggaattcac-gctg
gccaaatgcaccaacttcttgattacttaggtgacgatgtagt--tctgcagtttggtgg
cggcacaattggacaccctgacggtattcaagctggcgcaactgcaaatagggtagcatt
agagtctatggtcatggcaagaaatgaag-gtcgcgactatgtagcagaaggtcca-caa
attttacgagacgctgcaaaaacttgtggacctttacaaacagccttagatttatggaaa
gatattagttttaacta-tacttccacagatacagctgatttt--gttgagactccaaca
gcaaatgtctag
>Clymene_sp_TTS                   
aagccatgcatgtctaagtataaacac-----------c-tctatactc---gtgaaact
gcgaatggctcattaaaccagttatagtttctttgaacgta--cc-ttactacttggata
accgtagtaattctagag-ctaatacatgcc-tacacgcccgactc----aagaagggtg
gtatttatt-agataaaaaaccat-cgcac------tctg--------------------
---tgc-tttgtgatgattcataataac--tctcggatcgcg-tgg-cccagtgccggcg
acggttcattcaaatttctgccctatcaactttcgatggtagagtagtggtctaccatgg
tgtcgacgggtgacggggaattagggttcgattccggagagggagcctgagaaacggc--
---taccacatccaa-ggaaggcagcaggcgcgcaaattacccaatcccaacacggggag
gtagtgacaaaaaataacaatagggggcc--ttataggacttctaattggaatgagaaga
atttaaatcacttgtcgagtatccattggagggcaagtctggt-gccagcagccgcggta
attccagctccaatagcgtatattaaag-ttgttgcagttaaaacgctcgtagtcgaatt
tcggagca-----------cgc-ccacggggtgtggct-ttgc-t----ctctctgt-gg
gtgattg--ctcc---tatttccggga--cgtggtg--------cg--------------
------cgggacttgattg--------------------tctct--gcgtt------c--
----c-tgcgggtcggacg-tttactgtgaagaaattagggtgttcaaagcag-gcgaat
gctatg-aatacgtgagcatggaataatagaataggacttg-gaccctattttgttggtt
tccggggaccaagtaatgattaataggga-tagttgggggcattcgtatttcgttgtcag
aggtgaaattcttggattgatggaagacgaacaactgcgaaagcatct-gtcaaggatgt
tttcattgatcaagaacgaaagttaggggatcgaagacgatcagataccgtcgtagtctt
aaccataaactatgccgactggggattg-gcggggg-aactggtt--------tt-agtt
ct---cgtcagcaccctgagggaaaccaaa-gtctttgggttctggggggagtatggtcg
caaggctgaaacttaaaggaattgacggaagggcaccaccaggagtggagcctgcggctt
aatttgactcaacacggggcaacttaccaggtccggac-agaagaatgattgacagac-t
gaaagctctttcttgattttttg-gttggtggtgcatggccgttcttagttggtggagtg
atttgtctggttaattccgttaacgaacgagacctt-atcctgctaaataggt-gtgggt
atg----cttgca--tttctgcttcattgtggatttgcaagactgcgtgatc----acct
tcttagagggactatacgcgtctagcgtatggaagt-ttgaggcaataacaggtctgtga
tgcccttagatgttctgggccgcacgcgcgctacactgatgcattcaacgagtttc-aca
aatacgtcctgggttggaatcctcgggtaatcttgtgaaagtgcatcgtgctggggatag
atcattgcaatttttgatc-ttgaacgaggaattccttgtaggc-gcaggtcaaca-ccc
tgcgccgaata-cgt-ccctgccctt-tgtacacaccgc-ccgtcgctcctaccgattga
atgatccgatgaaatggatggatccgagttcggat-gttcctggcaggg---------cc
agaac-aaacgcgacgaaaagttcagtaaatcttatcatttagaggaa------------
---------ttattgggatgccgattatgt-gattaaagatacag-atgttctggctcta
ttc-agaatcactcctcagccaggtgttgatccgattgaagcg-tctgcagcgattgcag
gtgagtcttcaacggcaacttggac-agttgtttggac-tgatttg--ctaacagcttgc
gatttgtatagagcaaaagcatatag-agtagatccagtcccaaacgttgca-gac-caa
ta-ttttgcttatatcgcttatgatattgatctatttgaagaaggttct-attgcgaact
taactgcttc-tatcatcggtaacgtttttggatttaaagctgttaaggc-tcttcgtct
-ag-aagatatgcgtatgccagtagcttaccttaaaacttttcaaggtccagcaactgga
ct----gattgtagaacgtgag----cgtatggacaag-ttcggtagaccttttctaggt
gcaacagtt--aaacctaagctaggtct-ttctggtaaaaattatggaagagt-tgta-t
ac-gaa-ggtct-taaaggtggattaga---ttttttgaaagatgatgaaaatatcaact
ctcaaccattcatgcgttggagagaaagata-tttatattct-atggaaggtgt-taata
aagcct-ctgccgctgctggtgaaattaaaggtcattaccttaatgtaactgctgc-tac
tatggaagatatgtatgaaagagcagagttctccaaagttgttggtagtatcatctgtat
gattgaccttgtaattggttatactgcaattcaaagcatggcaatctgggcccgtaaaaa
tgatatgatt-ttacatttacatagagca-ggtaactctacctattctcgtcaaaaaaat
catggcatgaactttcgagtaatttgtaaatggatgcgtatggcgggcgttgatcatatt
catgcagggacagtcgtaggtaaactagaaggcgaccctttaatgattaaaggattctat
aa-tactttgc-ttgaaagtgaaacagatattaacttacctcaa-ggcc-tattttttgc
tcaaaattgggcatccctaagaaaagttgtaccagtagcttctggtggaattcac-gctg
gccaaatgcaccaacttcttgattacttaggtgacgatgtagt--tctgcagtttggtgg
cggcacaattggacaccctgacggtattcaagctggcgcgactgcaaatagggtagcatt
agagtctatggtcatggcaagaaatgaag-gtcgcgactatgtagcagaaggtcca-caa
attttacgagacgctgcaaaaacttgtggacctctacaaacagccttagatttatggaaa
gatattagttttaacta-tacttccacagatacagctgatttt--gttgagactccaaca
gcaaatgtctag
>Dione_arcuata                    
aagccacgcatgtctaagtataaacac-----------t-tttatactc---gtgaaact
gcgaatggctcattaaaacagttatagtttatttgatggtc--tttttactactcggata
accgtagtaattctagag-ctaatacttgcc-tacacgcccgactc----acgaagggtg
gtatttgtt-agataaaaaaccaa-tgcac-----------atccg--------------
---tgc-tttgagatgattcataataacccaatcggatcgca-tgg-cctggtgccggcg
acatatcattcaaatttctgccctatcaactttcgatggtagagtagtggtctaccatgg
tgtcaacgggtaacggggaattagggttcgattccggagagggagcctgagaaacggc--
---taccacatccaa-ggaaggcagcaggcgcgcaaattacccaatcccaacacggggag
gtagtgacaagaaataacaatagggggct--cttcgagtcttctaattggaatgagaaaa
atttaaatctcttatcgaggatccattggagggcaagtctggt-gccagcagccgcggta
attccagctccaatagcgtatattaaag-ttgttgcagttaaaacgctcgtagtcggatt
tcggggcg-----------cgt-ccacgggcccggctt-tcgc-cgcg-ctgcctgt-gg
gggtttttgctcc-tttttctccgggacgggtggag------------------------
---------------gttg--------------------tctttgggcagcagcca----
----c-tccgggccggacgttttactgtgaagaaattagggtgttcaaagcag-gccaat
gctatg-aatatgtgagcatggaataatagaataggacttgtgtctttattttgttggtt
tccggagcgcaagtaatgattaataggga-cggttgggggcattcgtatttcattgtcag
aggtgaaattcttggattgatggaagacgaaccactgcgaaagcatct-gccaaggatgt
tttcattgatcaagaacgaaagttaggggatcgaagacgatcagataccgtcgtagtctt
aaccataaacgatgccgactggggattg-gcgggggc-tctattca-----ttga-tgac
cc---cgtcagcaccctgagggaaaccaaaagtctttgggttctggggggagtatggtcg
caaggctgaaacttaaaggaattgacggaagggcaccaccaggagtggagcctgcggctt
aatttgactcaacacgggacaacttaccaggtccggac-agaagaatgattgacagac-t
gaaagctctttcttgattttttg-gttggtggtgcatggccgttcttagttggtggagtg
atttgtctggttaattccgttaacgaacgagacctt-accctgctaaataggg-atgcgc
atg---cctagctc----------------------------atgggtagcc-----cct
tcttagagggactatacgcgtctagcgtatggaagt-ttgaggcaataacaggtctgtga
tgcccttagatgttctgggccgcacgcgcgctacactgatgcattcaacgagtttc-aca
acaccgtcctacgccggaaggcgcgggtaatcttgtgaaagtgcatcgtgctggggatag
atcattgcaattattgatc-ttaaacgaggaattccttgtaagc-gcaagtcatca-gct
tgcgctgaata-cgt-ccctgccctt-tgtacacaccgc-ccgtcgctcctaccgattga
atggtccgatgaaatgtccggaccatgg------c-gcctgtgatggatttt------cc
agacc-gggtgccgtggaaagttcattaaatcttatcatttagaggaa------------
--------------------------------attaaagaaacag-atgtattagctctg
ttt-agaattactcctcaaccaggtgttgaccctattgaagct-tctgcagcaattgcag
gtgaatcttctacagcgacttggac-agttgtttggac-ggattta--ctaacagcttgt
gatttatatagagccaaagcatatcg-tgtagatccagttccaaacgttgca-gat-caa
ta-ttttgcttatattgcgtatgatattgatttatttgaagaaggttct-attgcaaatc
taactgcttc-aattattggtaacgtttttggatttaaagctgttaaagc-acttcgctt
-ag-aggatatgcgtattccagtagcttacttaaaaactttccaaggtccagcaactgga
tt----aattgtagagcgtgacg------atggacaag-ttcggaagaccattcctaggt
gctacagtt--aaacctaaactaggtct-atctggcaaaaattacggaagagt-tgta-t
at-gaa-ggtct-taaaggtggattaga---ttttctaaaagatgatgaaaatatcaact
cccaaccatttatgcgttggagagaaagata-tttatactcc-atggaaggtgt-aaata
aagcat-ctgcttctgctggtgaaattaaaggtcattatcttaatgtaacagctgc-cac
tatggaagacatgtatgaaagagctgaattttccaaagaagttggtagtattatctgtat
gattgacctagtaattggttatactgcaattcaaagtatggctatctgggctcgtaaaaa
tgatatgatt-ttacatttgcatagagca-ggtaattctacttactctcgtcaaaaaaat
catggtatgaacttccgagttatatgtaaatggatgcgtatggcaggtgttgaccatatt
catgcaggaacagttgttggtaagcttgaaggtgatcctttgatgattaaaggtttctat
aa-tactctgt-tagaaagtgacacagcaattaatttacctcaa-ggtt-tattctttgc
tcaaaattgggcttcactacgtaaagttgtacctgtcgcttctggtggtattcat-gcag
gccaaatgcatcaattacttgattacttaggtgatgatgtagt--tcttcagtttggtgg
tggtacaattggacatcctgatggtattcaagctggtgcaactgcaaatagagtagcatt
ggaatctatggttatggcacgaaacgaag-gtcgcgattacgtagcagaaggtcca-caa
atcttaagagatgctgctaaaacctgtggacctttacaaacagctttagatctatggaaa
gatattagtttcaacta-cacttccacagatacagctgatttc--gtcgagactccaaca
gccaacgtc---
>Fuscifolium_papenfussii          
----------------------------------------------------------ct
gcgaatggctcattaaaacagttataatttctttgaatata--ac-ctactacttggata
accgtagtaattctagag-ctaatacatgcc-aacacgcccaacttttttcggaagggtg
gtatttatt-ggataaaaagccataggcac-----------------tgatcacaagg--
---tac-tttgagatgattcataataact-agtcggatcgca-tgg-ccttgtgccggcg
acgattcattcaaatttctgccccatcaactttagatggtagagtagtggtctaccatgg
tgtcgacgggtaacgggggattagggttcgattccggagagggagcctgagaaacggc--
---taccacatccaa-ggatggcagcaggcgcgcaaattacccaatcccgatacggggag
gtagcgactataaataacaatagggggcc--ttaacggtcttctaattggaatgagaaga
atttagtgctcttatcgaggaacca-tggagggcaagtctggt-gccagcagccgcggta
attccagctccaatagcgtatattaaag-ttgttgcagttaaaacgctcgtagtcggact
ttggagca-----------ccg-ccacggaaccggctc-tcat------gtcgcgtg-gg
ggggctgt-ctcc----tttactggga--cgcagcggc------tggg------------
------gtggcctaaaatg--------------------tttttccccgctgactt----
--aac-actgcgccggactctttactgtgaagaaatacaagtgtttaaagcag-gctaac
gccttg-aatatgtgagcatggaataatggaataggacttg-ggatctatttcgttggct
ttcaaagaccaagtaatgattaataggga-cagttgggggcattcgtatttcattgtcag
aggtgaaattcttggattgatggaagacgaaccactgcgaaagcatct-gccatggatgt
tttcattgatcaagaacgaaagttaggggatcgaagatgatcagataccgtcgtagtctt
aaccataaacgatgccgactggggattg-gcgggggt-acttcaaa-------ga-cgac
ct---cttcagcaccctgagggaaaccaaa-gtctttgggttctggggggagtatggtcg
caaggctgaaacttaaaggaattgacggaagggcaccaccaggagtggagcctgcggctt
aatttgactcaacacgggaaaacttaccaggtccggac-aatagaatgattgacagac-t
aaaagctctttcttgattttttg-gttggtggtgcatgaccgttcttagttggtggagtg
atttgtctggttaattccgttaacgaacgagacctc-atcctcataattcgtttgtgcgt
atg----acctca-----------------------------cggtactgctcattaact
tcttagagggactatccgcgtctagcgtatggaaga-tggaggcaataacaggtctgtga
tgcccttcgatgtt-tgggccgcacgcgcgttacactgatgcattcaacgagttca-act
atac-gtcctggttcggaagtcctgggtaatctt-tgaaagtgtatcgtgattgggatag
atcattgcaattattgatc-ttaaacgaggaattccttgtaagc-gcaggtcatca-gcc
tgctccgaata-tat---------------------------------------------
--------------------------------------------tgggatgc--------
---------------------------agactatgt------------------------
-------------------------------aattaaagaaacag-acattttagctttg
ttt-agaattactccacaacctggtgttgaccctattgaagct-tctgctgctattgcag
gtgaatcttcaacagcaacttggac-tgtagtatggac-agatcta--ctaacagcttgt
gatctttatagagcaaaagcatatcg-tgtagatccagttccaaatgttgca-gat-cag
ta-ttttgcttatattgcttatgatattgatttatttgaagaaggttcc-attgcaaact
taactgcttc-aattattggtaatgttttcggatttaaagctgttaaagc-tcttcgtct
-ag-aagatatgcgtatgccagtagcttacctaaaaactttccaaggtccagcaactgga
ct----aattgtagagcgtgag----cgcatggataaa-tttggtagacctttcctagga
gctacagtt--aaacctaaattaggtct-ttctggcaaaaattacggaagagt-tgta-t
ac-gaa-ggcct-gaaaggcggactaga---tttccttaaagatgatgaaaatattaact
ctcaaccgtttatgcgttggagagaaagatt-tctttattcc-atggaaggcgt-aaaca
aagcat-ctgctgctgctggcgaaattaaggggcattaccttaatgtaacagctgc-tac
tatggaagatatgtacgaaagagcagaattttctaaagatgttggtagtattatttgcat
gattgaccttgtaattggctatactgcaattcaatctatggcaatttgggctcgtaaaca
cgacatgatt-ttacatttacatagggca-ggtaactccacttactctcgtcaaaaaaat
catggcatgaacttccgagttatctgtaaatggatgcgtatggcaggtgttgaccatatt
catgcaggaacagttgtaggtaaacttgaaggtgatcctttaatgattaagggtttctat
aa-tactttac-ttgaaagcgatacagaaattaacttacctcaa-ggtt-tgttctttgc
tcaaaactgggcttccttacgtaaagttgtacctgtagcttctggtggtattcat-gctg
gtcaaatgcatcaacttcttgattacttaggagatgatgtagt--tcttcagtttggtgg
tggtacaattggacaccctgatggtattcaagcaggtgcaaccgcaaatagagtagcatt
ggaatctatggttgtagcaagaaatgaag-gtcgagactttgtagcagaaggccca-caa
attttaagagatgcagctaaaacttgtggccctttacaaacagctttagatttatggaaa
gatattagttttaacta-tacttccacagatacggctgacttc--gttgagactccaaca
gcaaacgtc---
>Fuscifolium_tasa                 
------------------tataaacac-----------t-tttatacac---gtgaaact
gcgaatggctcattaaaacagttatcatttctttgaatat--------------------
---------attctagag-ctaatacatgcc-aacacgcccgtacttc--aggaagggtg
gtatttatt-tgataaaaagccat-cgccg--------------------tgaacggg--
---cac-tttgagatgattcatactaact-tgtcggatcgca-tgg-cctcatgccggcg
acggttcattcaaatttctgccctatcaactttcgatggtagagtagtggtctaccatgg
tgtcgacgggtgacgggggattagggttcgattccggatagggagcctgagaaacggcag
gaataccacatccga-ggaaggcagcaggcgcgcaaattacccaatcccgatacggggag
gtagtgacaagaaataacaatagggggcc--tatacggtcttctaattggaatgagaaga
atttaaatcccttatcgaggaaccattggagggcaagtctggt-gccagcagccgcggta
attccagctccaatagcgtatattaaag-ttgttgcagttaaaacgctcgtagtcggacc
tcggagca-----------ctc-ccacgggaccggctc-ctgt-c----gcaactgt-gg
gggtcagt-ctcc----tatgccggga--cgcagcgg-------cacg------------
-----gggggcctttattg----------------gttccttcgccagactaaaaa----
----c-tgcgggccggact-tttactgtgaagaaattaaggtgtttaaagcag-gctatt
gccttg-aatatgtgagcatggaataatggaataggacttg-ggctctattttgttggct
tccagagaccaagtaatgattaataggga-cagttgggggcattcgtatttcattgtcag
aggtgaaattcttggattgatggaagacgaaccactgcgaaagcatct-gccatggatgt
tttcattgatcaagaacgaaagttaggggatcgaagacgatcagataccgtcgtagtctt
aaccataaacgatgccgactggggattg-gcgggggc-actctaa--------ga-cgac
ct---cgtcagcaccctgagggaaaccaaa-gtctttgggttctggggggagtatggtcg
caaggctgaaacttaaaggaattgacggaagggcaccaccaggagtggagcctgcggctt
aatttgactcaacacgggaaaacttaccaggtccggac-agaagaatgattgacagac-t
aaaagctctttcttgattttttg-gttggtggtgcatggccgttcttagttggtggagtg
atttgtctggttaattccgttaacgaacgagacctc-atcctactaaatagtt-gtgcgc
atg----ccagca-----------------------------ctgcgtacgg----aact
tcttagagggactatgcgcgtctagcgtatggaagacttgaggcaataacaggtctgtga
tgcccttagatgttctgggccgcacgcgcgctacactgatgcatccaacgagttca-act
gtttagccctgggttggaaggcctgggtaatcttttgaaagtgcatcgtgctggggatag
atcattgcaattattgatc-ttaaacgaggaattccttgtaggc-gcaggtcatca-gcc
tgcgccgaata-cgt-ccctgccctt-tgtacacaccgc-ccgtcgctcctaccgattga
atggtccgatgaaacgtccggaccttgga-------gtgtgtgatgggattc--ttc-cc
agagc-ataagacatggaaagctcattaaatcttatcatttag-----------------
--------------------------------------gaaacag-atattctagctctt
ttc-agaattactccacaacctggcgttgaccctattgaagct-tccgctgctattgcag
gtgaatcttcaacagcaacttggac-tgtggtctggac-agatcta--ctaacagcttgt
gatctctacagagcaaaagcatatcg-tgtagatccagttccgaatgttgca-gat-caa
ta-ttttgcctatattgcttatgatattgatttatttgaagaaggttcc-attgcgaact
taacagcttc-aattattggtaatgttttcggatttaaagctgttaaagc-tcttcgtct
-ag-aagatatgcgtatgccagtagcttacttaaaaactttccaaggtccagcaactgga
ct----aattgtagagcgtgag----cgcatggataaa-ttcggtagacctttcctaggt
gctacagtt--aaacctaaactaggtct-ttctggtaagaactacggaagagt-tgta-t
at-gag-ggcct-gaaaggcggactaga---tttccttaaagatgatgaaaatattaact
cacaaccatttatgcgttggagagaaagatt-tctttattct-atggaaggtgt-aaata
aagcat-ctgctgctgctggcgaaattaagggacattaccttaatgtaacagctgc-aac
catggaagatatgtatgaaagagcagaattttctaaagatgttggtagtgttatttgcat
gattgaccttgtaattggctatactgcaattcaatctatggcaatttgggctcgtaaaca
cgacatgatt-ttacatttgcatagagca-ggtaactctacttactctcgtcaaaaaaac
catggtatgaacttccgagttatctgcaaatggatgcgtatggctggtgttgaccatatt
catgcaggaacagttgtaggtaaacttgaaggtgatcctttaatgattaaaggtttctat
aa-tactttac-ttgaaagcgatacagacattaacttacctcaa-ggct-tattctttgc
tcaaaattgggcttctttacgcaaggtcgtacctgtagcttctggtggtatccat-gctg
gtcaaatgcatcaacttcttgattatttaggagatgatgtagt--ccttcaatttggcgg
gggtacaattggacaccctgatggtattcaagcaggtgcaactgcaaatagagtagcatt
agaatctatggttgtagcaagaaatgaag-gtcgagactttgtaggagaaggccca-caa
atattaagagatgcagctaaaacttgtggtcctttacaaacagctttagatttatggaaa
gatattagtttcaacta-tacttccacagatacagctgacttc--gttgagactccaaca
------------
>Lysithea_adamsiae                
ag--catgcatgtctaagtataaacac-----------t-tttatacac---gtgaaact
gcgaatggctcattaaaacagttatcgtttctttgaacgtc--cc-ctactacttggata
accgtagtaattctagag-ctaatacatgcatactacacccaactc----acggcgggtg
gcttttatt-agataaaaaaccat-cgcac--ttc-gg----------------------
---tgc-tctgtgatgattcataataaca-tatcggatcgca-tggcctttgtgccggcg
acaattcattcaaatttctgccctatcaactttcgatggtagagtagtggtctaccatgg
tgtcaacgggtgacggggaattagggttcggttccggagagggagcctgagaaacggc--
---taccacatccaa-ggaaggcagcaggcgcgcaaattacccaatcccaacacggggag
gtagtgacaagaaataacaatagggggcc-ttttcaggtcttctaattggaatgagatga
actcaaacacgtcatcgaggatccattggagggcaagtctggt-gccagcagccgcggta
attccagctccaatagcgtatattaaag-ttgttgcagttaaaacgctcgtagtcggaca
tgggagcg-----------cct-ccacgggaccggcat-tcgc-cgca-gcgcctat-gg
acgtttgc-ctcc---tcattttggga--cgtgatg--------tggc------------
------agcgacttagatga-------------------tctctg--------tca-cag
ctatt-cacgggccgaacg-tttactgtgaagaaattagagtgttcaaagcag-gccctt
gcc-tg-gatttgtgagcatggaataatagaataggacttg-ggaactattttgttggct
ttcagcgaccaagtaatgattaataggga-cagttgggggcattcatatttcattgtcag
aggtgaaattcttggattgatggaagatgtacaactgcgaaagcatct-gccatggatgt
tttcattgatcaagaacgaaagttaggggatcgaagacgatcagataccgtcgtagtctt
aaccataaacgatgccgactggggattg-gcaggggc-actactt--------ta-tgac
cc---tgtcagcaccctgagggaaaccaaa-gtctttgggttctggggggagtatggtcg
caaggctgaaacttaaaggaattgacggaagggcaccaccaggagtggagcctgcggctt
aatttgactcaacacgggaaaacttaccaggtccggac-agaagaatgattgacagac-t
gaaagctctttcttgattttttg-gttggtggtgcatggccgttcttagttggtggagtg
atttgtctggttaattccgttaacgaacgagacctt-accctactaaatagat-ctgtgt
atg----cctgaa-----------------------------ctgcacattg----atct
tcttagagggactatacgcgtctagcgtgtggaaga-ttgaggcaataacaggtctgtga
tgcccttagatgttctgggccgcacgcgcgctacactgatgcattcaaagagtcgc-act
tattagcccttggccgaaaggcctgggtaatcttgcgaatgtgcatcgtgctggggatag
atctttgcaattatagatc-ttcaacgaggaattccttgtaggc-gcatgtcatca-gcc
tgcgccgaata-cgt-ccctgccctt-tgtacacaccgc-ccgtcgctcctaccgattga
atggtccgatgaaatgttcggattttgg------cggcgtgtgatggactc-------cc
agatc-acctgccatgaaaagtccattaaatcttaccatttagaggaa------------
---------ttactgggatgctgactatgt-gatacaagacacag-atgttctagcacta
ttt-agaattacaccacagccaggtgttgatcctattgaagct-tctgcagcaattgcag
gtgagtcctcaacagcaacttggac-ggttgtatggac-agactta--ctaacagcttgt
gatctatatagagcaaaagcatatcg-tgtagatccagttccaaacgttgca-gat-caa
ta-ttttgcttatattgcatatgatatcgatttatttgaagaaggttct-attgcgaact
taactgcttc-aattattggtaacgtttttggattcaaagcggttaaagc-tcttcgttt
-ag-aagatatgcgtatgccagtagcttacctaaaaactttccaaggtccagcaactgga
ct----aattgtagagcgtgag----cgtatggataaa-ttcggcagacctttcctaggt
gctacagtt--aaacctaaattaggtct-ttctggtaaaaactacggaagagt-tgtt-t
at-gaa-ggtct-taaaggtggactaga---tttccttaaagatgatgaaaacattaact
ctcaaccattcatgcgttggagagaaagatt-tctatactct-atggaaggtgt-aaaca
aagcat-ctgctgctgctggtgaaattaaaggtcattaccttaatgtaactgctgc-aac
catggaagacatgtatgaaagagcagaattctccaaagaagttggaagcatcatctgcat
gatcgaccttgtaattggttatactgcaatccaaagtatggctatatgggctcgtaaaca
tgatatgatt-ttacatttacacagagca-ggtaactccacttattctcgtcaaaagaat
catggtatgaacttccgtgttatctgtaaatggatgcgtatggcaggtgttgaccatatc
cacgcaggtacggtagtaggtaaacttgaaggagatcctttaatgattaaaggcttctac
aa-cactttac-ttcaaagtgatacagatattaacttacctcaa-ggtt-tattctttgc
tcaaaattgggcttccttacgtaaagttgtacctgtggcttctggtggtatccat-gctg
gtcaaatgcatcaacttcttgactacttaggtgatgatgtagt--tcttcagtttggtgg
tggtacaattggacatcctgatggtattcaagcaggcgcaactgcaaacagagtagcatt
agaatccatggttatggcaagaaatgaag-gtcgtgactttgtaacagaagggcca-caa
attttaagagatgctgctaaaacttgcggccctttacaaacagctttagatctatggaaa
gatattagtttcaacta-tacttctacagatacagctgatttc--gttgagactccaaca
gcaaacgtc---
>Minerva_aenigmata                
aagccatgcatgtctaagtataaacac-----------tttttatacac---gtgaaact
gcgaatggctcattaaaacagttatagtttatttgatggta--cc-ttactacttggata
accgtagtaattctagag-ctaatacatgct-tacacgcccgactc----acgaagggtg
gtatttatt-agataaaaaaccaa---------------------------accggggca
acctgg-attgtgatgattcataataact-tgtcggatcgca-tgg-cctggtgccggcg
acaaatcattcaaatttctgccctatcaactttcgatggtagagtagtggtctaccatgg
tgtcaacgggtgacggggaattagggttcgattccggagagggagcctgagaaacggc--
---taccacatccaa-ggaaggcagcaggcgcgcaaattacccaatcccgatacggggag
gtagtgacaaaaaataacaatagggggcc--tttcaggtcttctaattggaatgagaaaa
atttaaatctcttatcgaggatccattggagggcaagtctggt-gccagcagccgcggta
attccagctccaatagcgtatattaaag-ttgttgcagttaaaacgctcgtagtcggatt
tcggggcg-----------cgc-ccacgggtggggctt-ttgc-ctttttcacctgt-gg
gggtttctgcccc--tatattctggga--cgtgttggggcgggttgtg------------
---taaaagcatcctgttc--------------------------------------tg-
----ctcacgggccagacg-tttactgtgaagaaattagggtgttcaaagcag-gccaat
gctgtg-aatatgtgagcatggaataatagaataggacttt-ggtactattttgttggtt
tccagcaccaaagtaatgattaataggga-cagttgggggcattcgtatttcattgtcag
aggtgaaattcttggattgatggaagacgaaccactgcgaaagcatct-gccaaggatgt
tttcattgatcaagaacgaaagttaggggatcgaagacgatcagataccgtcgtagtctt
aaccataaactatgccgactggggattg-gcgggggcacacattca-------aa-cgac
cc---cgtcagcaccctgagggaaaccaaaagtctttgggttctggggggagtatggtcg
caaggctgaaacttaaaggaattgacggaagggcaccaccaggagtggagcctgcggctt
aatttgactcaacacgggaaaacttaccaggtccggac-agaagaatgattgacagac-t
gaaagctctttcttgattttttg-gttggtggtgcatggccgttcttagttggtggagcg
atttgtctggttaattccgttaacgaacgagacctt-accctgctaactagat-atgcgc
atg--cttttgcc-----------------------------atgcgtagcga---ttct
tcttagagggactatacgcgtctagcgtatggaagt-ttgaggcaataacaggtctgtga
tgcccttagatgttctgggccgcacgcgcgctacactgatgcattcaacgagtttcacta
gttttgtcctgcaccggaaggtgtgggtaatcttttgaaagtgcatcgtgctggggatag
atcattgcaattattgatc-tttaacgaggaattccttgtaagc-gcaagtcatca-gct
tgcgttgaata-cgt-ccctgccctt-tgtacacaccgc-ccgtcgctcctaccgattga
atggtccgatgaaatgttcggattgtgg------t-ttttgtgatgggcaa-------cc
agagc-gaggaccgtgaaaagttcattaaatcttatcatttagaggaa------------
---------ttactgggatgctgattatgt-aattaaagaaacag-atgttttagctctg
ttt-agaatcactcctcaaccaggagttgatcctattgaagct-tctgctgcaattgcag
gtgaatcttcaacagcaacttggac-tgttgtatggac-agatttg--ctaacagcttgt
gatctttatagagcaaaagcataccg-tgtagatccagttccaaatgttgca-gac-caa
ta-ctttgcttacatcgcttatgatattgatttatttgaagaaggttct-attgcaaact
taactgcttc-aattattggtaacgtttttggattcaaagctgttaaagc-tcttcgctt
-ag-aagatatgcgtttgccagtagcttacctaaaaacgttccaaggtccagcaactgga
tt----aattgtagagcgtgag----cgtatggataaa-tttggaagacctttcttaggc
gcgacagtt--aaacctaaattaggtct-ttctggtaaaaactatggaagagt-tgta-t
at-gaa-ggtct-taagggtggattaga---cttcctaaaagatgatgaaaatattaact
ctcaaccatttatgcgttggagagaaagata-tctatattcc-atggaaggtgt-gaata
aagcat-ctgctgctgctggcgaaattaaaggtcattacttaaatgtaacagctgc-tac
tatggaagatatgtatgaaagagcagaattttctaaagaagttggtagtatcatctgcat
gatcgaccttgtaattggttatactgcaattcaaagtatggcaatttgggctcgtaaaca
tgatatgatt-ttacatttacacagagca-ggtaactctacttactctcgtcaaaaaaat
catggtatgaacttccgagttatctgtaaatggatgcgtatggcaggtgttgaccatatt
catgctggaactgttgttggtaaacttgaaggtgatcctttaatgattaaaggtttctac
aa-tactttac-ttcaaagtgaaacagatattaacttacctcaa-ggtt-tattctttgc
tcaaaattgggcttctctacgtaaggttgtacctgtcgcttctggtggtattcat-gcag
gccaaatgcaccaacttcttgattacttaggtgatgatgtagtt-ctttcagtttggtgg
tggtacaattggacatccagatggtattcaagcaggtgcaactgccaatagagtagcatt
agagtctatggttatggcaagaaatgaagagccgtgattatgttgcagaaggcccaccaa
attttaagagatgcggctaaaacttgtggacctctacaaacagctttagatttatggaaa
gatattagttttaatta-tacttccacagatacagctgacttc--gttgaaactccaaca
gca---------
>Miuraea_migitae                  
-------------ctaagtataaacac-----------t-tttatacac---gtgaaact
gcgaatggctcattaaaacagttatagtttctttgaacgtc--ct-ttactacttggata
accgtagtaattctagag-ctaatacatgcc-tcaacgcccgactc----aagaagggtg
gtatttatt-agataaaaaaccat-cgcac----a-tccg--------------------
---tgc-tttgtggtgattcataataactttttcggatcgca-tgg-cctagtgctggcg
acggttcattcaaatttctgccctatcaactttcgatggtagagtagtggtctaccatgg
tgtcaacgggtgacggggaattagggttcgattccggagagggagcctgagaaacggc--
---taccacatccaa-ggaaggcagcaggcgcgcaaattacccaatcccaacacggggag
gtagtgacaaaaaataacaatagggggcc--ttttaggtcttctaattggaatgagataa
atttaaatctcttatcgaggatccattggagggcaagtctggt-gccagcagccgcggta
attccagctccaatagcgtatattaaag-ttgttgcagttaaaacgctcgtagtcggact
tcggagcg-----------cgc-ccacgggagcggctt-ttgcct----gcacctgt-gg
gggttctg-cttc---ttatttcggga--cgcggtg--------cgt-------------
------ggggcctttactg--------------------gcgct-tgcgta------c--
----c-tgcgggccggacg-tttactgtgaagaaattaaggtgttcaaagcag-gccaat
gctgtg-aatacgtgagcatggaataatagaataggacttg-ggctctattttgttggtt
tccagtgaccaagtaatgattaataggga-cagttgggggcattcgtatttcattgtcag
aggtgaaattcttggattgatggaagacgaacaactgcgaaagcatct-gccaaggatgt
tttcattgatcaagaacgaaagttaggggatcgaagacgatcagataccgtcgtagtctt
aaccataaacgatgccgactggggattg-gcggggg-cactactt--------ta-tgac
ct---cgtcagcaccctgagggaaaccaaa-gtctttgggttctggggggagtatggtcg
caaggctgaaacttaaaggaattgacggaagggcaccaccaggagtggagcctgcggctt
aatttgactcaacacgggaaaacttaccaggtccggac-agaagaatgattgacagac-t
gaaagctctttcttgattttttgtgttggtggtgcatggccgttcttagttggtggagtg
atttgtctggttaattccgttaacgaacgagacctt-accctactaaatagat-gtgcgc
atg----ctcgcc-----------------------------atgcgtagat----atct
tcttagagggactatacgcgtctagcgtatggaagt-ttgaggcaataacaggtctgtga
tgcccttagatgttctgggccgcacgcgcgctacactgatgcattcaacgagtttc-act
tgtctgtccttggccggaaggtccgggtaatcttgtgaaagtgcatcgtgctggggatag
atcattgcaattattgatc-ttcaacgaggaattccttgtaggc-gcaggtcatca-gcc
tgcgccgaata-cgt-ccctgccctt-tgtacacaccgc-ccgtcgctcctaccgattga
atggtccgatgaaatgttcggatcgcga------c-ttgtgtgatggtttac------cc
agagc-ccgagctgcgaaaagttcattaaatcttatcatttagaggaa------------
--------------------------------------agaacag-atgttctagctctg
ttc-agaatcactccacaaccaggagtagaccctattgaagc-ttctgctgcaatcgcag
gtgaatcttcaacagcaacttggac-agttgtatggac-agatcta--ttaacagcttgt
gatctatatagagcaaaagcatatcg-tgtagatcctgtgccaaatgttgca-gat-caa
ta-ttttgcttacattgcttatgatatcgatctatttgaagaaggctct-attgcgaact
taacagcttc-aattattggtaacgtttttggatttaaagctgttaaagc-tcttcgttt
-ag-aagatatgcgtatgccagtagcttatctaaaaactttccaaggtccagcgactgga
tt----aattgtagaacgtgag----cgtatggacaaa-ttcggcagacctttcttaggt
gctacagtt--aagcctaaattaggtct-ttccggtaaaaactacggaagagt-tgta-t
at-gaa-ggtct-taaaggcggtctaga---cttccttaaagatgatgaaaacatcaatt
cacaaccgttcatgcgttggagagaaagata-tctatactcc-atggaaggtgt-aaaca
aagcat-ctgctgctgctggcgaaattaaaggtcattaccttaacgtaacagctgc-aac
tatggaagacatgtatgaaagagctgaattctccaaagacgtaggtagtatcatctgtat
gattgaccttgtgattggttatactgcaattcaaagtatggcaatttgggctcgtaaaca
tgacatgatt-ttacatcttcacagagct-ggcaactctacttactctcgtcagaagaat
catggtatgaacttccgagttatctgtaagtggatgcgtatggctggtgttgaccatatt
cacgcaggaactgttgtaggtaaacttgaaggcgatcctttaatgattaaaggtttctac
aa-tacattac-ttgagagtgagacagatattaatctacctcaa-ggtc-tattctttgc
tcaaaattgggcttccttacgtaaagttgtacctgtagcatctggcggtattcat-gctg
gtcaaatgcatcaacttcttgattacttaggtgacgatgtagt--tcttcagtttggtgg
tggtacaattggacatccagatggtattcaagcaggtgcaactgcaaatagagtagcatt
agaatctatggtactagcaagaaatgaag-gtcgcgactatgtagcagaaggacca-caa
attttaagagaagcagctaaaacttgtggtcctctacaaacagctttagacctgtggaaa
gatattagttttaacta-cacttccacagatacagctgatttc--gttgaaactccaaca
gcaaacatc---
>Porphyra_dioica                  
---ccatgcatgtctaagtataaacac-----------t-tttatacac---gtgaaact
gcgaatggctcattaaaccagttatagtttctttgaacgta--cc-ttactacttggata
accgtagtaattctagag-ctaatacatgcc-tacacgcccgactc----acgaagggtg
gtatttatt-agataaaaaaccat-cgcac------tttg--------------------
---tgc-tttgtgatgattcataataac--attcggatcgca-tgg-cctagagccggcg
acggttcattcaaatttctgccctatcaactttcgatggtagagtagtggtctaccatgg
tgtcaacgggtgacggggaattagggttcgattccggagagggagcctgagaaacggc--
---taccacatccaa-ggaaggcagcaggcgcgcaaattacccaatcccaacacggggag
gtagtgacaaaaaataacaatagggggcc--ttttaggtcttctaattggaatgagaaga
atttaaatctcttatcgaggatccattggagggcaagtctggt-gccagcagccgcggta
attccagctccaatagcgtatattaaag-ttgttgcagttaaaacgctcgtagtcggatt
tcgaagcg-----------cgt-tcacggcggcggttc-ttgc-c----gtttctgt-gg
gggtttg--cttc---tatttctggga--cgcggtg--------tg--------------
------cgggacttgattg--------------------tctct--gcgca------t--
----c-tgcgggccggacg-tttactgtgaagaaattagggtgttcaaagcag-gcgttt
gctatg-aatacgtgagcatggaataatagaataggacttg-ggctctattttgttggtt
tccggtgaccaagtaatgattaataggga-cagttgggggcattcgtatttcattgtcag
aggtgaaattcttggattgatggaagacgaacaactgcgaaagcatct-gccaaggatgt
tttcattgatcaagaacgaaagttaggggatcgaagacgatcagataccgtcgtagtctt
aaccataaactatgccgactggggattg-gcggggg-ttcagttg--------aa-tgat
cc---tgtcagcaccctgagggaaaccaaa-gtctttgggttctggggggagtatggtcg
caaggctgaaacttaaaggaattgacggaagggcaccaccaggagtggagcctgcggctt
aatttgactcaacacgggacaacttaccaggtccggac-agaataatgattgacagac-t
gaaagctctttcttgattttttg-gttggtggtgcatggccgttcttagttggtggagtg
atttgtctggttaattccgttaacgaacgagacctt-accctgctaaataggt-gtacgc
atg----ctcgta-----------------------------ctgcgtggct----acct
tcttagagggactatacgcgtctagcgtatggaagt-ttgaggcaataacaggtctgtga
tgcccttagatgttctgggccgcacgcgcgctacactgatgcattcaacgagtttc-act
tgttcgtccttggtcggaaggcccgggtaatcttgtgaaagtgcatcgtgctggggatag
atcattgcaatttttgatc-ttcaacgaggaattccttgtaggc-gcaggtcatca-gcc
tgcgccgaata-cgt-ccctgccctt-tgtacacaccgc-ccgtcgctcctaccgattga
atggtccgatgaaatgctcggattgtgg------c-ctgcgtgatggattt-------cc
atagc-gtgcgccatgaaaagttcattaaatcttatcatttagaggaa------------
---------ttactgggatgctgattatgt-aattaaagatacag-atgttctagctcta
ttt-agaatcactcctcaaccaggtgttgatcctattgaggc-ttctgctgcaattgcag
gtgaatcttcaacagcaacatggac-agttgtttggac-tgatttg--ctaacagcttgt
gatctatatagagcaaaagcatatag-ggtagatccagttccaaacgttgca-gac-caa
ta-ttttgcttatattgcttatgatattgatttatttgaagaaggttcc-attgcgaact
taactgcttc-tatcattggtaatgttttcggatttaaagctgttaaagc-tcttcgtct
-tg-aagatatgcgtatgccagtagcttatttaaaaactttccaaggtccagcaactgga
ct----aattgtagaacgtgag----cgtatggataaa-tttggcaggcctttcttaggt
gctacagtg--aagccaaaactaggtct-ttctggtaaaaactatggtagagt-tgta-t
at-gaa-ggtct-taaaggtggactcga---ttttctaaaagacgatgaaaatattaact
ctcaaccatttatgcgctggagagaaagata-tctatattcc-atggaaggtgt-taaca
aagcat-ctgctgctgctggtgaaattaaaggtcactaccttaacgtaaccgctgc-tac
tatggaagatatgtatgaaagagcagagttttccaaagttgttggaagtattatatgcat
gattgaccttgtaatcggttatactgcaatccaaagtatggccatttgggctcgtaaaaa
tgacatgatt-ttacatttgcacagagca-ggtaattccacttactctcgtcaaaaaaat
catggtatgaacttccgagtaatctgtaaatggatgcgtatggcaggcgttgatcatatc
catgcaggaacagttgtaggtaaactggaaggtgatcctttaatgattaaaggattctat
aa-tactttac-ttgaaagtgaaacagacattaacttacctcaa-ggtc-tattctttgc
tcaagactgggcatccctaagaaaagttgtaccagtagcttctggtggtattcat-gctg
gtcaaatgcaccaacttcttgattatctaggtgatgacgtggt--tcttcaatttggtgg
tggtacaattggccatcctgatggtatccaagctggtgcaactgcaaatagagtagcact
agaatccatggttatggcaagaaatgaag-gtcgtgactttgtaggagaaggccct-cag
attttaagagatgctgcaaaaacttgtggacctctacaaacagctttagatttatggaaa
gatattagttttaacta-tacttccacagatacagctgatttc--gttgagactccaaca
gccaacgtctag
>Porphyra_linearis                
---ccatgcatgtctaagtataaacac-----------t-tttatacac---gtgaaact
gcgaatggctcattaaaccagttatagtttctttgaacgta--cc-ttactacttggata
accgtagtaattctagag-ctaatacatgcc-tacacgcccgactc----acgaagggtg
gtatttatt-agataaaaaaccaa-cgcac----t-tttg--------------------
---tgc-tttgtgatgattcataataac--tctcggatcgca-tgg-cctagagccggcg
acggttcattcaaatttctgccctatcaactttcgatggtagagtagtggtctaccatgg
tgtcaacgggtgacggggaattagggttcgattccggagagggagcctgagaaacggc--
---taccacatccaa-ggaaggcagcaggcgcgcaaattacccaatcccaacacggggag
gtagtgacaaaaaataacaatagggggcc--ttttaggtcctctaattggaatgagaaga
atttaaatctcttatcgaggatccattggagggcaagtctggt-gccagcagccgcggta
attccagctccaatagcgtatattaaag-ttgttgcagttaaaacgctcgtagtcggatt
tcgaagca-----------cgc-tcacggggccggttc-ttgc-t----gttcctgt-gg
gggtgt---cttc---ttattctggga--cgcggtg--------tg--------------
------cgggacttgattg--------------------tctct--gcaca------t--
----c-tgcgggccggacg-tttactgtgaagaaattagggtgttcaaagcag-gcgttt
gctatg-aatacgtgagcatggaataatagaataggacttg-ggctctattttgttggtt
tccggagaacaagtaatgattaataggga-cagttgggggcattcgtatttcattgtcag
aggtgaaattcttggattgatggaagacgaacaactgcgaaagcatct-gccaaggatgt
tttcattgatcaagaacgaaagttaggggatcgaagacgatcagataccgtcgtagtctt
aaccataaactatgccgactggggattg-gcggggg-ttcagttg--------aa-tgat
cc---tgtcagcaccctgagggaaaccaaa-gtctttgggttctggggggagtatggtcg
caaggctgaaacttaaaggaattgacggaagggcaccaccaggagtggagcctgcggctt
aatttgactcaacacgggacaacttaccaggtccggac-agaataatgattgacagac-t
gaaagctctttcttgattttttg-gttggtggtgcatggccgttcttagttggtggagtg
atttgtctggttaattccgttaacgaacgagacctt-accctgctaaataggt-gtacgc
atg----ctcgta-----------------------------ctgcgtggct----acct
tcttagagggactatacgcgtctagcgtatggaagt-ttgaggcaataacaggtctgtga
tgcccttagatgttctgggccgcacgcgcgctacactgatgcattcaacgagtttc-act
tgttcgtccttggtcggaaggcccgggtaatcttgtgaaagtgcatcgtgctggggatag
atcattgcaatttttgatc-ttcaacgaggaattccttgtaggc-gcaggtcatca-gcc
tgcgccgaata-cgt-ccctgccctt-tgtacacaccgc-ccgtcgctcctaccgattga
atggtccgatgaaatgctcggattgtgg------c-ttgcgtgatggatctc------cc
atagc-gtacgccatgaaaagttcattaaatcttatcatttagaggaa------------
---------ttactgggatgctgattatgt-gattaaagatacag-atgttctagctcta
ttt-agaatcactcctcaaccaggtgttgatccgattgaagc-ttctgctgcaattgcag
gtgaatcttcaacagcaacatggac-agttgtttggac-tgatttg--ctaacagcttgt
gatctatatagagcaaaagcatatag-agtagatccagttccaaacgttgca-gac-caa
ta-ttttgcttatatcgcttatgatattgacttatttgaagagggttct-attgcgaact
taactgcttc-tatcattggtaatgttttcggatttaaagctgttaaagc-tcttcgtct
-tg-aagatatgcgtatgccagtagcttacttaaaaactttccaaggtccagcaactgga
ct----aattgtagaacgtgag----cgtatggataaa-tttggtagacctttcttaggt
gctacagtg--aagccaaaactgggcct-ttctggtaaaaactatggaagagt-tgta-t
at-gag-ggtct-taaaggtggattgga---tttcctaaaagatgatgaaaatattaact
ctcaaccattcatgcgctggagagaaagata-tctatattcc-atggaaggtgt-taaca
aagcat-ccgctgctgctggtgaaattaaaggtcattaccttaacgtaaccgctgc-tac
tatggaagatatgtatgaaagagcagagttttccaaagttgttggtagtattatctgtat
gattgaccttgtaattggttatactgcaatccaaagtatggcaatctgggctcgtaaaaa
tgacatgatt-ttacatttacatagagca-ggtaattctacttactctcgtcaaaaaaat
catggtatgaacttccgagtaatctgtaaatggatgcgtatggcaggtgttgatcatatt
catgcaggaacagttgtaggtaaactggaaggtgatcctttaatgattaaaggattctat
aa-tactttac-ttgaaagtgacacagacattaacttacctcaa-ggtc-tattctttgc
tcaaaactgggcatccctaagaaaagttgtaccagtagcttctggtggtattcat-gctg
gtcaaatgcaccaacttcttgattatctaggtgatgacgtggt--tcttcaatttggtgg
tggtaccattggacatcctgatggtatccaagctggtgcaactgcaaatagagtagcact
agaatccatggttatggcaagaaatgaag-gtcgcgactatgtagcagaaggccca-caa
attttaagagatgctgcaaaaacttgtggacctctacaaacagctttagatttatggaag
gatattagttttaatta-tacttccacagatacagctgatttc--gttgagactccaaca
gcaaacgtctag
>Porphyra_lucasii                 
aagccatgcatgtctaagtataaacac-----------t-tctatacac---gtgaaact
gcgaatggctcattaaaccagttatagtttctttgaacgta--cc-ttactacttggata
accgtagtaattctagag-ctaatacatgcc-tacacgcccgactc----acgaagggtg
gtatttatt-agataaaaaaccaa-cgcac----t-tttg--------------------
---tgc-tttgtgatgattcataataac--tctcggatcgca-tgg-cctagagccggcg
acggttcattcaaatttctgccctatcaactttcgatggtagagtagtggtctaccatgg
tgtcaacgggtgacggggaattagggttcgattccggagagggagcctgagaaacggc--
---taccacatccaa-ggaaggcagcaggcgcgcaaattacccaatcccaacacggggag
gtagtgacaaaaaataacaatagggggcc--ttttaggtcctctaattggaatgagaaga
atttaaatctcttatcgaggatccattggagggcaagtctggt-gccagcagccgcggta
attccagctccaatagcgtatattaaag-ttgttgcagttaaaacgctcgtagtcggatt
tcgaagca-----------cgc-tcacggggccggctc-ttgc-t----gggtctgt-gt
gggtgc---cttc---ttattctggga--cgcgatg--------tgcg------------
------cgagacttgagtg--------------------tcttg--gcaga------t--
----c-tgcgggccggacg-tttactgtgaagaaattagggtgttcaaagcag-gcgttt
gctatg-aatacgtgagcatggaataatagaataggacttg-ggctctattttgttggtt
tccggggaacaagtaatgattaataggga-cagttgggggcattcgtatttcattgtcag
aggtgaaattcttggattgatggaagacgaacaactgcgaaagcatct-gccaaggatgt
tttcattgatcaagaacgaaagttaggggatcgaagacgatcagataccgtcgtagtctt
aaccataaactatgccgactggggattg-gcgggggcttcagttg--------aa-tgat
cc---cgtcagcaccctgagggaaaccaaa-gtctttgggttctggggggagtatggtcg
caaggctgaaacttaaaggaattgacggaagggcaccaccaggagtggagcctgcggctt
aatttgactcaacacgggacaacttaccaggtccggac-agaataatgattgacagac-t
gaaagctctttcttgattttttg-gttggtggtgcatggccgttcttagttggtggagtg
atttgtctggttaattccgttaacgaacgagacctt-atcctgctaaataggt-gtacgc
atg----ctcgaa-----------------------------ctgcgtggct----acct
tcttagagggactatacgcgtctagcgtatggaagt-ttgaggcaataacaggtctgtga
tgcccttagatgttctgggccgcacgcgcgctacactgatgcattcaacgagtttc-aca
tgttcgtcctgcgtcggaaggcccgggtaatcttgtgaaagtgcatcgtgctggggatag
atcattgcaatttttgatc-ttcaacgaggaattccttgtaggc-gcaggtcatca-gcc
tgcgccgaata-cgt-ccctgccctt-tgtacacaccgc-ccgtcgctcctaccgattga
atggtccgatgaaatgctcggattgtgg------c-ttgcgtgatggatctc------cc
atagc-gtacgccatgaaaagttcattaaatcttatcatttagaggaa------------
-----------------------------------------acag-atgttctagctcta
ttt-agaattactcctcaaccaggtgttgatccgattgaagc-ttctgctgcaattgcag
gtgaatcttcaacagcaacatggac-agttgtttggac-tgatttg--ctaacagcttgt
gatctatatagagcaaaagcatatag-agtagatccagttccaaacgttgca-gac-caa
ta-ttttgcttatatcgcttatgatattgacttatttgaagagggttct-attgcgaact
taactgcttc-tatcattggtaatgttttcggatttaaagctgttaaagc-tcttcgtct
-tg-aagatatgcgtatgccagtagcttacttaaaaactttccaaggtccagcaactgga
ct----aattgtagaacgtgag----cgtatggataaa-tttggtagacctttcttaggt
gctacagtg--aagccaaaactgggcct-ttctggtaaaaactatggaagagt-tgta-t
at-gag-ggtct-taaaggtggattgga---tttcctaaaagatgatgaaaatattaact
ctcaaccattcatgcgctggagagaaagata-tctatattcc-atggaaggtgt-taaca
aagcat-ccgctgctgctggtgaaattaaaggtcattaccttaacgtaaccgctgc-tac
tatggaagatatgtatgaaagagcagagttttccaaagttgttggtagtattatctgtat
gattgaccttgtaattggttatactgcaatccaaagtatggcgatctgggctcgtaaaaa
tgacatgatt-ttacatttacatagagca-ggtaattctacttactctcgtcaaaaaaat
catggtatgaacttccgagtaatctgtaaatggatgcgtatggcaggtgttgatcatatt
catgcaggaacagttgtaggtaaactggaaggggatcctttaatgattaaaggattctat
aa-tactttac-ttgaaagtgaaacagacattaacttacctcaa-ggtc-tattctttgc
tcaaaactgggcatccctaagaaaagttgtaccagtagcttctggtggtattcat-gctg
gtcaaatgcaccaacttcttgactatctaggtgatgacgtagt--tcttcaatttggtgg
tggtaccattggacatcctgatggtatccaagctggtgcaactgcaaatagagtagcact
agaatccatggttatggcaagaaatgaag-gtcgcgactatgtagcagaaggccca-caa
attttaagagatgctgcaaaaacttgtggacctctacaaacagctttagatttatggaag
gatattagttttaatta-tacttccacagatacagctgatttc--gttgagactccaaca
gcaaacgtctag
>Porphyra_purpurea                
aagccatgcatgtctaagtataaacacctcgttttcttt-tttgtactc---gtgaaact
gcgaatggctcattaaaccagttatagtttctttgaacgtg--cc-ttactacttggata
accgtagtaattctagag-ctaatacatgcc-tacacgcccgactc----acgaagggtg
gtatttatt-agataaaaaacctt-cgcacagtga-cctg--------------------
---tg--tgttagatgattcataataac--tctcggatcgca-tgg-cctagagccggcg
acggttcattcaaatttctgccctatcaactttcgatggtagagtagtggtctaccatgg
tgtcaacgggtaacggggaattagggttcgattccggagagggagcctgagaaacggc--
---taccacatccaa-ggaaggcagcaggcgcgcaaattacccaatcccaacacggggag
gtagtgacaagaaataacgatagggggcc--ttttaggttttctaatcggaatgagaaga
atttaaacctctcaccgaggatccattggagggcaagtctggt-gccagcagccgcggta
attccagctccaatagcgtatattaaag-ttgttgcagttaaaacgctcgtagtcggata
tcggggcg-----------cgg-acacagaagcggctc-cggt-t----gcagctgt-ga
acggtctg-cccc---taattctggga--cgcggtg--------tg--------------
------cgggactttactg--------------------tctct--gcgca------c--
----c-tgcgggccggacg-tttactgtgaagaaattagggtgttcaaagcat-gcgttc
gctatg-gatacgtgagcatggaataatagaataggacttg-ggctctattttgttggtt
tccggggaccaagtaatgattaataggga-tagttgggggcattcgcatttcattgtcag
aggtgaaattcttggattgatggaagacggactactgcgaaagcatct-gccaaggatgt
tttctttgatcaagaacgaaagttaggggatcgaagacgatcagataccgtcgtagtctt
aaccataaactatgccgactggagattg-gcgggga--tttgttg--------ta-tgat
cc---cgtcagcatcctgcgggaaaccaaa-gtctttgggttctggggggagtatggtcg
caaggctgaaacttaaaggaattgacggaagggcaccaccaggagtggagcctgcggctt
aatttgactcaacacgggacaacttaccaggtccggac-aggagaatgattgacagac-t
gaaagctctttcttgattttttg-gttggtggtgcatggccgttcttagttggtggagtg
atttgtctggttaattccgttaacgaacgagacctt-accctgctaaataggt-gcgcgt
atg----ctcgta-----------------------------ctgcgttgca----ctct
tcttagagggactatatgcgtctagtatatggaagt-ttgaggcaataacaggtctgtga
tgcccttagatgttctgggctgcacgcgcgctacactgatgcattcaacgagtcac-act
tttacgtccttggttttatgacctgggtaatcttgggaacgtgcatcgtgctggggatag
atcattgcaatttttggtc-ttcaacgaggaattccttgtaggc-gcaggtcatca-gcc
tgcgccgaata-cgt-ccctgccctt-tgtacacaccgc-ccgtcgctcctaccgattga
atggtccgatgaagtgcttagatcttgg------g-gagcggcctggaggtcaaagt-cc
agtac-gtgaaccttgaaaagatcattgaatcttaccctttagaggaa------------
---------ttactgggatgctgattatgt-tattaaagaaacag-atattctagctctg
ttc-agaatcactcctcaaccaggtgttgatccaattgaagc-ttctgctgcaattgcag
gtgaatcttcaacagcaacatggac-agttgtttggac-tgatttg--ctaacagcttgt
gacttatatagagcaaaagcatatag-agtggatccagttccaaacgttgca-gat-caa
ta-ttttgcttatatcgcgtatgacatcgatttatttgaagagggttct-attgcgaact
taactgcttc-tattattggtaacgtttttggatttaaagctgttaaagc-tcttcgtct
-ag-aagatatgcgcatgccagtagcttatttaaaaactttccaaggtccagcaactgga
ct----gattgtagaacgtgag----cgcatggataaa-tttggtagaccgttcttaggt
gcaacagtg--aaaccgaaactaggtct-ttctggtaaaaactatggaagagt-tgtc-t
at-gaa-ggtct-taaaggtggattaga---tttcctaaaagatgatgaaaatattaact
ctcaaccatttatgcgctggagagaaagatt-tctgtattcc-atggaaggtgt-taaca
aagcat-ctgctgctgctggtgaaattaaaggtcattacctcaacgtaactgctgc-tac
tatggaagatatgtatgaaagagcagagttctccaaagttgttggtagtattatctgcat
gattgaccttgtaattggttatactgcaatccaaagtatggcaatttgggctcgtaaaaa
tgacatgatt-ttacatttacatagagca-ggtaattctacttactctcgtcaaaaaaat
catggtatgaacttccgagtaatctgtaaatggatgcgtatggcaggcgttgatcatatt
catgcaggaacagttgtaggtaaactggaaggtgatcctttaatgattaaaggattctat
aa-tactttac-ttgccggtgaaacagagattaatttacctcaa-ggtc-tattctttgc
tcaaaactgggcttccttacgaaaagttgtaccagtagcttctggtggtattcat-gctg
gtcaaatgcaccaacttctcgattacctaggtgatgacgtggt--ccttcaatttggtgg
tggtacaattggacatcctgatggtatacaagctggtgcaactgcaaatagagtagcatt
agaatctatggttatggcgagaaatgaag-gtcgtgactttgtagcagaaggtcca-caa
attttaagagatgctgcaaaaacttgtgggcctctacaaactgctttagatttatggaaa
gatattagttttaacta-tacttccacagatacagctgatttt--gttgagactccaaca
gccaacgtctag
>Porphyra_sp_FIB                  
aagccatgcatgtctaagtataaacac-----------t-tttatacac---gtgaaact
gcgaatggctcattaaaccagttatagtttctttgaacgta--cc-ttactacttggata
accgtagtaattctagag-ctaatacatgcc-tacacgcccgactc----acgaagggtg
gtatttatt-agataaaaaaccaa-cgcac----t-tttg--------------------
---tgc-tttgtgatgattcataataac--tctcggatcgca-tgg-cctagagccggcg
acggttcattcaaatttctgccctatcaactttcgatggtagagtagtggtctaccatgg
tgtcaacgggtgacggggaattagggttcgattccggagagggagcctgagaaacggc--
---taccacatccaa-ggaaggcagcaggcgcgcaaattacccaatcccaacacggggag
gtagtgacaaaaaataacaatagggggcc--ttttaggtcctctaattggaatgagaaga
atttaaatctcttatcgaggatccattggagggcaagtctggt-gccagcagccgcggta
attccagctccaatagcgtatattaaag-ttgttgcagttaaaacgctcgtagtcggatt
tcgaagca-----------cgc-tcacggggccggctc-ttgc-t----gatcctgt-gt
gggtgt---cttc---ttattctggga--cgcgatg--------tg--------------
------cgggacttgattg--------------------tctct--gcaca------t--
----c-tgcgggccggacg-tttactgtgaagaaattagggtgttcaaagcag-gcgttt
gctatg-aatacgtgagcatggaataatagaataggacttg-ggctctattttgttggtt
tccggagaacaagtaatgattaataggga-cagttgggggcattcgtatttcattgtcag
aggtgaaattcttggattgatggaagacgaacaactgcgaaagcatct-gccaaggatgt
tttcattgatcaagaacgaaagttaggggatcgaagacgatcagataccgtcgtagtctt
aaccataaactatgccgactggggattg-gcgaggg-ttcagttg--------aa-tgat
ct---cgtcagcaccctgagggaaaccaaa-gtctttgggttctggggggagtatggtcg
caaggctgaaacttaaaggaattgacggaagggcaccaccaggagtggagcctgcggctt
aatttgactcaacacgggacaacttaccaggtccggac-agaataatgattgacagac-t
gaaagctctttcttgattttttg-gttggtggtgcatggccgttcttagttggtggagtg
atttgtctggttaattccgttaacgaacgagacctt-accctgctaaataggt-gtacgc
atg----ctcgta-----------------------------ctgcgtggct----acct
tcttagagggactatacgcgtctagcgtatggaagt-ttgaggcaataacaggtctgtga
tgcccttagatgttctgggccgcacgcgcgctacactgatgcattcaacgagtttc-act
tgttcgtccttggtcggaaggcccgggtaatcttgtgaaagtgcatcgtgctggggatag
atcattgcaatttttgatc-ttcaacgaggaattccttgtaggc-gcaggtcatca-gcc
tgcgccgaata-cgt-ccctgccctt-tgtacacaccgc-ccgtcgctcctaccgattga
atggtccgatgaaatgttcggattgtgg------c-ttgcgtgatggatctc------cc
atagc-gtacgccatgaaaagttccttaaatcttatcatttagaggaa------------
---------ttactgggatgctgattatgt-gattaaagatacag-atgttttagctcta
ttt-agaatcactcctcaaccaggtgttgatccgattgaagc-ttctgctgcaattgcag
gtgaatcttcaacagcaacatggac-agttgtttggac-tgatttg--ctaacagcttgt
gatctatatagagcaaaagcatatag-agtagatccagttccaaacgttgca-gac-caa
ta-ttttgcttatatcgcttatgatattgacttatttgaagagggttct-attgcgaact
taactgcttc-tatcattggtaatgttttcggatttaaagctgttaaagc-tcttcgtct
-tg-aagatatgcgtatgccagtagcttacttaaaaactttccaaggtccagcaactgga
ct----aattgtagaacgtgag----cgtatggataaa-tttggtagacctttcttaggt
gctacagtg--aagccaaaactgggcct-ttctggtaaaaactatggaagagt-tgta-t
at-gag-ggtct-taaaggtggattgga---tttcctaaaagatgatgaaaatattaact
ctcaaccattcatgcgctggagagaaagata-tctatattcc-atggaaggtgt-taaca
aagcat-ccgcttctgctggtgaaattaaaggtcattaccttaacgtaaccgctgc-tac
tatggaagatatgtatgaaagagcagagttttccaaagttgttggtagtattatctgtat
gattgaccttgtaattggttatactgcaatccaaagtatggcgatctgggctcgtaaaaa
tgacatgatt-ttacatttacatagagca-ggtaattctacttactctcgtcaaaaaaat
catggtatgaacttccgagtaatctgtaaatggatgcgtatggcaggtgttgatcatatt
catgcaggaacagttgtaggtaaactggaaggtgatcctttgatgattaagggattctat
aa-tactttac-ttgaaagtgaaacagacattaacttaccccaa-ggtc-tattctttgc
tcaaaactgggcatcactaagaaaagttgtaccagtagcttctggtggtattcat-gctg
gtcaaatgcaccaacttcttgattatctaggtgatgacgtggt--tcttcaatttggtgg
tggtaccattggacatcctgatggtatccaagctggtgcaactgcaaatagagtagcact
agaatccatggttatggcaagaaatgaag-gtcgcgactatgtagcagaaggccca-caa
attttaagagatgctgcaaaaacttgtggacctctacaaacagctttagatttatggaag
gatattagttttaatta-tacttctacagatacagctgatttc--gttgagactccaaca
gcaaacgtctag
>Porphyra_sp_FIG                  
-agccatgcatgtctaagtataaacac-----------t-tttatacac---gtgaaact
gcgaatggctcattaaaccagttatagtttctttgaacgta--cc-ttactacttggata
accgtagtaattctagag-ctaatacatgcc-tacacgcccgactc----acgaagggtg
gtatttatt-agataaaaaaccaa-cgcac----t-tttg--------------------
---tgc-tttgtgatgattcataataac--tctcggatcgca-tgg-cctagagccggcg
acggttcattcaaatttctgccctatcaactttcgatggtagagtagtggtctaccatgg
tgtcaacgggtgacggggaattagggttcgattccggagagggagcctgagaaacggc--
---taccacatccaa-ggaaggcagcaggcgcgcaaattacccaatcccaacacggggag
gtagtgacaaaaaataacaatagggggcc--ttttaggtcctctaattggaatgagaaga
atttaaatctcttatcgaggatccattggagggcaagtctggt---------------ta
attccagctccaatagcgtatattaaag-ttgttgcagttaaaacgctcgtagtcggatt
tcgaagca-----------cgc-tcacggggccggctc-ttgc-t----ggttctgt-gt
gggtgt---cttc---ttattctggga--cgcgatg--------tg--------------
------cgggacttgattg--------------------tctct--gcaca------t--
----c-tgcgggccggacg-tttactgtgaagaaattagggtgttcaaagcag-gcgttt
gctatg-aatacgtgagcatggaataatagaataggacttg-ggctctattttgttggtt
tccggagaacaagtaatgattaataggga-cagttgggggcatttgtatttcattgtcag
aggtgaaattcttggattgatggaagacgaacaactgcgaaagcatct-gccaaggatgt
tttcattgatcaagaacgaaagttaggggatcgaagacgatcagataccgtcgtagtctt
aaccataaactatgccgactggggattg-gcgaggg-ttcagttg--------aa-tgat
ct---cgtcagcaccctgagggaaaccaaa-gtctttgggttctggggggagtatggtcg
caaggctgaaacttaaaggaattgacggaagggcaccaccaggagtggagcctgcggctt
aatttgactcaacacgggacaacttaccaggtccggac-agaataatgattgacagac-t
gaaagctctttcttgattttttgtgttggtggtgcatggccgttcttagttggtggagtg
atttgtctggttaattccgttaacgaacgagacctt-accctgctaaataggt-gtacgc
atg----ctcgta-----------------------------ctgcgtggct----acct
tcttagagggactatacgcgtctagcgtatggaagt-ttgaggcaataacaggtctgtga
tgcccttagatgttctgggccgcacgcgcgctacactgatgcattcaacgagtttc-act
tgttcgtccttggtcggaaggcccgggtaatcttgtgaaagtgcatcgtgctggggatag
atcattgcaatttttgatc-ttcaacgaggaattccttgtaggc-gcaggtcatca-gcc
tgcgccgaata-cgt-ccctgccctt-tgtacacaccgc-ccgtcgctcctaccgattga
atggtccgatgaaatgttcggattgtgg------c-ttgcgtgatggattt-------cc
atagc-gtacgccatgaaaagttccttaaatcttatcatttagaggaa------------
-------------------------------------------------------ctcta
ttt-agaatcactcctcaaccaggtgttgatccgattgaagc-ttctgctgcaattgcag
gtgaatcttcaacagcaacatggac-agttgtttggac-tgatttg--ctaacagcttgt
gatctatatagagcaaaagcatatag-agtagatccagttccaaacgttgca-gac-caa
ta-ttttgcttatatcgcttatgatattgacttatttgaagagggttct-attgcgaact
taactgcttc-tatcattggtaatgttttcggatttaaagctgttaaagc-tcttcgtct
-tg-aagatatgcgtatgccagtagcttacttaaaaactttccaaggtccagcaactgga
ct----aattgtagagcgtgag----cgtatggataaa-tttggtagacctttcttaggt
gctacagtg--aagccaaaactgggcct-ttctggtaaaaactatggaagagt-tgtg-t
at-gag-ggtct-taaaggtggattgga---tttcctaaaagatgatgaaaatattaact
ctcaaccattcatgcgctggagagaaagata-tctatattct-atggaaggtgt-taaca
aagcat-ccgctgctgctggtgaaattaaaggtcattaccttaacgtaactgctgc-tac
tatggaagatatgtatgaaagagcagagttttccaaagttgttggtagtattatctgtat
gattgaccttgtaattggttatactgcaatccaaagtatggcgatctgggctcgtaaaaa
cgatatgatt-ttacatttacatagagca-ggtaattctacttactctcgtcaaaaaaat
catggtatgaacttccgagtaatctgtaaatggatgcgtatggcaggtgttgatcatatt
catgcaggaacagttgtaggtaaactggaaggtgatcctttaatgattaaaggattctat
aa-tactttac-ttgaaagtgacacagacattaacttacctcaa-ggtc-tattctttgc
tcaaaactgggcatccctaagaaaagttgtaccagtagcttctggtggtattcat-gctg
gtcaaatgcaccaacttcttgattatctaggcgatgacgtggt--tcttcaatttggtgg
tggtaccattggacatcctgatggtatccaagctggtgcaactgcaaatagagtagcact
ggaatccatggttatggcaagaaatgaag-gtcgcgactttgtagcagaaggccca-caa
attttaagagatgctgcaaaaacttgtggacctctacaaacagctttggatttatggaag
gatattagttttaatta-tacttctacagatacagctgatttc--gttgagactccaaca
gcaaacgtc---
>Porphyra_sp_GDM                  
aagccatgcatgtctaagtataaacac-----------t-tttatacac---gtgaaact
gcgaatggctcattaaaccagttatagtttctttgaacgta--cc-ttactacttggata
accgtagtaattctagag-ctaatacatgcc-tacacgcccgactc----acgaagggtg
gtatttatt-agataaaaaaccaa-cgcac----t-tttg--------------------
---tgc-tttgtgatgattcataataac--tctcggatcgca-tgg-cctagagccggcg
acggttcattcaaatttctgccctatcaactttcgatggtagagtagtggtctaccatgg
tgtcaacgggtgacggggaattagggttcgattccggagagggagcctgagaaacggc--
---taccacatccaa-ggaaggcagcaggcgcgcaaattacccaatcccaacacggggag
gtagtgacaaaaaataacaatagggggcc--ttttaggtcctctaattggaatgagaaga
atttaaatctcttatcgaggatccattggagggcaagtctggt-gccagcagccgcggta
attccagctccaatagcgtatattaaag-ttgttgcagttaaaacgctcgtagtcggatt
tcgaagca-----------cgc-t-acgggggcggctc-ttgc-t----gttcctgt-gt
gggtgt---cttc---ttattctggga--cgggatg--------tg--------------
------cgtgacttgagtg--------------------tctct--gcaca------t--
----c-atcgggccagacg-tttactgtgaagaaattagggtgttcaaagcag-gcgttt
gctatg-aatacgtgagcatggaataatagaataggacttg-ggctctattttgttggtt
tccggagatcaagtaatgattaataggga-cagttgggggcattcgtatttcattgtcag
aggtgaaattcttggattgatggaagacgaacaactgcgaaagcatct-gccaaggatgt
tttcattgatcaagaacgaaagttaggggatcgaagacgatcagataccgtcgtagtctt
aaccataaactatgccgactggggattg-gcggggg-ttcagttg--------aa-tgat
cc---cgtcagcaccctgagggaaaccaaa-gtctttgggttctggggggagtatggtcg
caaggctgaaacttaaaggaattgacggaagggcaccaccaggagtggagcctgcggctt
aatttgactcaacacgggacaacttaccaggtccggac-agaataatgattgacagac-t
gaaagctctttcttgattttttg-gttggtggtgcatggccgttcttagttggtggagtg
atttgtctggttaattccgttaacgaacgagacctt-atcctgctaaataggt-gtacgc
atg----ttcaca-----------------------------ctgcgtagct----acct
tcttagagggactatacgcgtctagcgtatggaagt-ttgaggcaataacaggtctgtga
tgcccttagatgttctgggccgcacgcgcgctacactgatgcattcaacgagtttc-ac-
-gtttgtccttggtcggaaggcccgggtaatcttgtgaaagtgcatcgtgctggggatag
atcattgcaatttttgatc-ttcaacgaggaattccttgtaggc-gcaggtcatca-gcc
tgcgccgaata-cgt-ccctgccctt-tgtacacaccgc-ccgtcgctcctaccgattga
atggtccgatgaaatgctcggattgtgg------c-ttgcgtgatggatctc------cc
atagc-gtacgccatgaaaagttcattaaatcttatcatttagaggat------------
---------------gggagctgactatgt-aattaaagaaacagatagttttagctcta
ttt-agaattactcctcagccaggtgttgaccctattgaagcgttcagctgcaattgcag
gtgaatcttcaacagctacttggac-tgttgtatggacatgattta--ttaacagcttgt
gacttatatagagcaaaagcatatcg-agtagatccagtcccaaatgttgcg-gactcaa
tacttttgcttacatcgcttatgatattgatttatttgaagaaggttct-attgcgaact
taactgcttcgtattattggtaacgtttttggatttaaagctgttaaagc-tctgcgtct
-ag-aagatatgcgtatgccaatagcttacttgaaaactttccaaggtcctgcaactgga
tt----gattgtagaacgtgag----cgtatggataaagtttggtagacctttcctaggt
gctacggtgtaaaccataaactgggcctgttctggtaaaaactatggaagagtatgta-t
at-gaagggtct-taaaggtggattgtgactttcctataaagatgatgaaaatattaact
ctcaaccattcatgcgctggagagaaagata-tttatattcctatggaaggtgtgtaaca
aagcatcctgctgctgctggtgaaattaaaggtcattaccttaacgtaactgctgc-tac
tatggaagatatgtatgaaagagcagaattttccaaagttgttggtagtattatctgtat
gattgaccttgtaattggttatactgcaatccaaagtatggcgatctgggctcgtaaaaa
tgacatgatt-ttacatttacatagagca-ggtaattctacttactctcgtcaaaaaaat
catggtatgaacttccgagtaatctgtaaatggatgcgtatggcaggtgttgatcatatt
catgcaggaacagttgtaggtaaactggaaggtgatcctttaatgattaaaggattctat
aactactttac-ttgaaagtgacacagacattaacttacctcaa-ggtcttattctttgc
tcaaaactgggcatccctaagaaaagttgtgccagtagcttctggtggtattcat-gctg
gtcaaatgcaccaacttcttgattatctaggtgatgacgtggt--tcttcaatttggtgg
tggtaccattggacatcctgatggtatccaagctggtgcaactgcaaatagagtagcact
agaatccatggttatggcaagaaatgaag-gtcgcgactatgtagcagaaggccca-caa
attttaagagatgctgcaaaaacttgtggacctctacaaacagctttagatttatggaag
gatattagt---------------------------------------------------
------------
>Porphyra_sp_GRB108               
aagccatgcatgtctaagtataaacaa-----------a-tctatacac---gtgaaact
gcgaatggctcattaaaccagttatagtttctttgaacgta--cc-ttactacttggata
accgtagtaattctagag-ctaatacatgcc-tacacgcccgactc----acgaagggtg
gtatttatt-agataaaaaaccaactgcac----t-tttg--------------------
---tgcttttgtgatgattcataataac--tctcggatcgca-tgg-cctggtgccggcg
acggttcattcaaatttctgccctatcaactttcgatggtagagtagtggtctaccatgg
tgtcaacgggtgacggggaattagggttcgattccggagagggagcctgagaaacggc--
---taccacatccaa-ggaaggcagcaggcgcgcaaattacccaatcccaacacggggag
gtagtgacaaaaaataacaatagggggcc--ttttaggtcctctaattggaatgagaaga
atttaaatcccttatcgaggatccattggagggcaagtctggt-gccagcagccgcggta
attccagctccaatagcgtatattaaag-ttgttgcagttaaaacgctcgtagtcggatt
tcgaagcg-----------cgc-tcacggagacggctc-ctgc-t----gtttctgt-gt
gggtgt---cttc---ttattctggga--cgcgatg--------tgcg------------
------cgagacttgattg--------------------tcttt--gcaca------t--
----c-tgcgggccggacg-tttactgtgaagaaattagggtgttcaaagcag-gcgttt
gccatg-aatacgtgagcatggaataatagaataggacttg-ggctctattttgttggtt
tccggagaacaagtaatgattaataggga-cagttgggggcattcgtatttcattgtcag
aggtgaaattcttggattgatggaagacgaacaactgcgaaagcatct-gccaaggatgt
tttcattgatcaagaacgaaagttaggggatcgaagacgatcagataccgtcgtagtctt
aaccataaactatgccgactggggattg-gcgaggg-atcagttg--------aa-tgat
ct---cgtcagcaccctgagggaaaccaaa-gtctttgggttctggggggagtatggtcg
caaggctgaaacttaaaggaattgacggaagggcaccaccaggagtggagcctgcggctt
aatttgactcaacacgggacaacttaccaggtccggac-agaataatgattgacagac-t
gaaagctctttcttgattttttg-gttggtggtgcatggccgttcttagttggtggagtg
atttgtctggttaattccgttaacgaacgagacctt-accctgctaaataggt-gtacgt
att----ttcgca-----------------------------ctgcgtggta----acct
tcttagagggactatacgcgtctagcgtatggaagt-ttgaggcaataacaggtctgtga
tgcccttagatgttctgggccgcacgcgcgctacactgatgcattcaacgagtttc-act
--tttgtcctgggtcggaaggcccgggtaatcttgtgaaagtgcatcgtgctggggatag
atcattgcaatttttgatc-ttcaacgaggaattccttgtaggc-gcaggtcatca-gcc
tgcgccgaata-cgt-ccctgccctt-tgtacacaccgcgccgtcgctcctaccgattga
atggtccgatgaaatgttcggattatgg------c-gtgagtgatggatctc------cc
atgac-agctgccatgcaaagttcattaaatcttatcatttagaggaa------------
------------------------------------aagatacag-atgttctagctcta
ttt-agaatcactcctcaaccaggtgttgatccgattgaagc-ttctgctgcaattgcgg
gtgaatcttcaacagcaacatggac-agttgtgtggac-tgatttg--ctaacagcttgc
gatctatacagagcaaaagcatatag-agtagatccagttccaaacgttgca-gat-caa
ta-ttttgcttatatcgcttatgatattgacttatttgaagagggttct-attgcgaact
taactgcttc-tatcattggtaatgttttcggatttaaagctgttaaagc-tcttcgtct
-cg-aagatatgcgtatgccagtagcttacttaaaaactttccaaggtccagcaactgga
ct----aattgtagaacgtgag----cgtatggataaa-tttggtagacctttcttaggt
gctacagtg--aagccaaagcttggcct-ttctggtaaaaactatggaagagt-tgta-t
at-gag-ggtct-taaaggtggattgga---tttcctaaaagatgatgaaaatattaact
ctcaaccatttatgcgctggcgagaaagata-tctatattcc-atggaaggtgt-taaca
aagcat-ccgctgctgctggtgaaattaaaggtcattaccttaacgtaaccgctgc-tac
tatggaagatatgtatgaaagagcagagttttccaaagttgttggtagtattatctgtat
gattgaccttgtaattggttatactgcaatccaaagtatggcgatctgggctcgtaaaaa
tgacatgatt-ttacatttacacagagca-ggtaattctacttactctcgtcaaaaaaat
catggtatgaacttccgagtaatctgtaaatggatgcgtatggcaggtgttgatcatatt
catgcaggaacagttgtaggtaaactagaaggtgatcctttaatgattaaaggattctat
aa-tactttac-ttgaaagtgaaacagatattaacttacctcaa-ggtc-tattctttgc
tcagaactgggcatccctaagaaaagttgtaccagtagcttctggtggtattcat-gctg
gtcaaatgcaccaacttcttgattatctaggcgatgacgtggt--tcttcaatttggtgg
tggtaccattggacatcctgatggtatccaagctggtgcaactgcaaatagagtagcact
agaatccatggttatggcaagaaatgaag-gtcgagactatgtagcagaaggccca-caa
attttaagagatgctgcaaaaacttgtggacctctacaaacagctttagatttatggaag
gatattagttttaatta-tacttccacagatacagctgatttc--gttgagactcc----
------------
>Porphyra_sp_GRB145               
aagccatgcatgtctaagtataaacaa-----------a-tctatacac---gtgaaact
gcgaatggctcattaaaccagttatagtttctttgaacata--cc-ttactacttggata
accgtagtaattctagag-ctaatacatgcc-tacacgcccgactc----acgaagggtg
gtatttatt-agataaaaaaccaactgcac----t-tttg--------------------
---tgcttttgtgatgattcataataac--tctcggatcgca-tgg-cctagtgccggcg
acggttcattcaaatttctgccctatcaactttcgatggtagagtagtggtctaccatgg
tgtcaacgggtgacggggaattagggttcgattccggagagggagcctgagaaacggc--
---taccacatccaa-ggaaggcagcaggcgcgcaaattacccaatcccaacacggggag
gtagtgacaaaaaataacaatagggggcc--ttttaggtcctctaattggaatgagaaga
atttaaatcccttatcgaggatccattggagggcaagtctggt-gccagcagccgcggta
attccagctccaatagcgtatattaaag-ttgttgcagttaaaacgctcgtagtcggatt
tcgaagcg-----------cgc-tcacggaggcggctc-ctgc-t----gtttctgt-gt
gggtgt---cttc---ttattctggga--cgcgatg--------tgcg------------
------cgagacttgattg--------------------tcttt--gcaca------t--
----c-tgcgggccggacg-tttactgtgaagaaattagggtgttcaaagcag-gcgttt
gccatg-aatacgtgagcatggaataatagaataggacttg-ggctctattttgttggtt
tccggagaacaagtaatgattaataggga-cagttgggggcattcgtatttcattgtcag
aggtgaaattcttggattgatggaagacgaacaactgcgaaagcatct-gccaaggatgt
tttcattgatcaagaacgaaagttaggggatcgaagacgatcagataccgtcgtagtctt
aaccataaactatgccgactggggattg-gcgaggg-atcagttg--------aa-tgat
ct---cgtcagcaccctgagggaaaccaaa-gtctttgggttctggggggagtatggtcg
caaggctgaaacttaaaggaattgacggaagggcaccaccaggagtggagcctgcggctt
aatttgactcaacacgggacaacttaccaggtccggac-agaataatgattgacagac-t
gaaagctctttcttgattttttg-gttggtggtgcatggccgttcttagttggtggagtg
atttgtctggttaattccgttaacgaacgagacctt-accctgctaaataggt-gtacgt
atc----ttcgca-----------------------------ctgcgtggta----acct
tcttagagggactatacgcgtctagcgtatggaagt-ttgaggcaataacaggtctgtga
tgcccttagatgttctgggccgcacgcgcgctacactgatgcattcaacgagtttc-act
--tttgtcctgggtcggaaggcccgggtaatcttgtgaaagtgcatcgtgctggggatag
atcattgcaatttttgatc-ttcaacgaggaattccttgtaggc-gcaggtcatca-gcc
tgcgccgaata-cgt-ccctgccctt-tgtacacaccgc-ccgtcgctcctaccgattga
atggtccgatgaaatgttcggattatgg------c-gtgagtgatggatatc------cc
atgac-agctgccatgaaaagttcattaaatcttatcat---------------------
--------------------------------attaaagatacag-atgttctagctcta
ttt-agaatcactcctcaaccaggtgttgatccgattgaagc-ttctgctgcaattgcgg
gtgaatcttcaacagcaacatggac-agttgtgtggac-tgatttg--ctaacagcttgt
gatctatacagagcaaaagcatatag-agtagatccagttccaaacgttgca-gac-caa
ta-ttttgcttatatcgcttatgatattgacttatttgaagagggttct-attgcgaact
taactgcttc-tataattggtaatgttttcggatttaaagccgttaaagc-tcttcgtct
-tg-aagatatgcgtatgccagtagcttacttaaaaactttccaaggtccagcaactgga
ct----aattgtagaacgtgag----cgtatggataaa-tttggtagacctttcttaggt
gctacagtg--aagccaaaacttggcct-ttctggtaaaaactatggaagagt-tgta-t
at-gag-ggtct-taaaggtggattaga---tttcctaaaagatgatgaaaatattaact
ctcaaccatttatgcgctggcgagaaagata-tctttattcc-atggaaggtgt-taaca
aagcat-ctgctgctgctggtgaaattaaaggtcattaccttaacgtaactgctgc-tac
tatggaagatatgtatgaaagagcagagttttccaaagttgttggtagtattatctgtat
gattgaccttgtaattggttatactgcaatccaaagtatggcgatctgggctcgtaaaaa
tgacatgatt-ttacatttacatagagca-ggtaattctacttactctcgtcaaaaaaat
catggtatgaacttccgagtaatctgtaaatggatgcgtatggcaggtgttgatcatatt
catgcaggaacagttgtaggtaaactagaaggtgatcctttaatgattaaaggattctat
aa-tactttac-ttgaaagtgaaacagatattaacttacctcaa-ggtc-tattctttgc
tcagaactgggcatccctaagaaaagttgtaccagtagcttctggtggtattcat-gctg
gtcaaatgcaccaacttcttgattatttaggcgatgacgtagt--tctgcaatttggtgg
tggtaccattggacatcctgacggtatccaagctggtgcaactgcaaatagggtagcact
agaatccatggttatggcaagaaatgaag-gtcgagactatgtagcagaaggccca-caa
attttaagagatgctgcaaaaacttgtggacctctacaaacagctttagatttatggaag
gatattagttttaatta-tacttccacagatacagctgatttc--gttgagactccaaca
gcaaacgtctag
>Porphyra_sp_GRB178               
aagccatgcatgtctaagtataaacaa-----------a-tctatacac---gtgaaact
gcgaatggctcattaaaccagttatagtttctttgaacgta--cc-ttactacttggata
accgtagtaattctagag-ctaatacatgcc-tacacgcccgactc----acgaagggtg
gtatttatt-agataaaaaaccaactgcac----t-tttg--------------------
---tgcttttgtgatgattcataataac--tctcggatcgca-tgg-cctagtgccggcg
acggttcattcaaatttctgccctatcaactttcgatggtagagtagtggtctaccatgg
tgtcaacgggtgacggggaattagggttcgattccggagagggagcctgagaaacggc--
---taccacatccaa-ggaaggcagcaggcgcgcaaattacccaatcccaacacggggag
gtagtgacaaaaaataacaatagggggcc--ttttaggtcctctaattggaatgagaaga
atttaaatcccttatcgaggatccattggagggcaagtctggt-gccagcagccgcggta
attccagctccaatagcgtatattaaag-ttgttgcagttaaaacgctcgtagtcggatt
tcgaagca-----------cgc-tcacggagacggctc-ctgt-t----gtttctgt-gt
gggtgt---cttc---ttattctggga--cgcgatg--------tgcg------------
------cgagacttgattg--------------------tcttt--gcaca------t--
----c-tgcgggccggacg-tttactgtgaagaaattagggtgttcaaagcag-gcgttt
gccatg-aatacgtgagcatggaataatagaataggacttg-ggctctattttgttggtt
tccggagaacaagtaatgattaataggga-cagttgggggcattcgtatttcattgtcag
aggtgaaattcttggattgatggaagacgaacaactgcgaaagcatct-gccaaggatgt
tttcattgatcaagaacgaaagttaggggatcgaagacgatcagataccgtcgtagtctt
aaccataaactatgccgactggggattg-gcgaggg-atcagttg--------aa-tgat
ct---cgtcagcaccctgagggaaaccaaa-gtctttgggttctggggggagtatggtcg
caaggctgaaacttaaaggaattgacggaagggcaccaccaggagtggagcctgcggctt
aatttgactcaacacgggacaacttaccaggtccggac-agaataatgattgacagac-t
gaaagctctttcttgattttttg-gttggtggtgcatggccgttcttagttggtggagtg
atttgtctggttaattccgttaacgaacgagacctt-accctgctaaataggt-gtacgt
atc----ttcgca-----------------------------ctgcgtggta----acct
tcttagagggactatacgcgtctagcgtatggaagt-ttgaggcaataacaggtctgtga
tgcccttagatgttctgggccgcacgcgcgctacactgatgcattcaacgagtttc-act
--tttgtcctgggtcggaaggcccgggtaatcttgtgaaagtgcatcgtgctggggatag
atcattgcaatttttgatc-ttcaacgaggaattccttgtaggc-gcaggtcatca-gcc
tgcgccgaata-cgt-ccctgccctt-tgtacacaccgc-ccgtcgctcctaccgattga
atggtccgatgaaatgttcggattatgg------c-gtgagtgatggatctc------cc
ataac-agctgccatgaaaagttcattaaatcttatcatttagaggaa------------
---------ttactgggatgctgattatgt-gattaaagatacag-atgttctagctcta
ttt-agaatcactcctcaaccaggtgttgatccgattgaagc-ttctgctgcaattgcgg
gtgaatcttcaacagcaacatggac-agttgtgtggac-tgatttg--ctaacagcttgc
gatctatacagagcaaaagcatatag-agtagatccagttccaaacgttgca-gac-caa
ta-ttttgcttatatcgcttatgatattgacttatttgaagagggttct-attgcgaact
taactgcttc-tatcattggtaatgttttcggatttaaagctgttaaagc-tcttcgtct
-tg-aagatatgcgtatgccagtagcttacttaaaaactttccaaggtccagcaactgga
ct----aattgtagaacgtgag----cgtatggataaa-tttggcagacctttcttaggt
gctacagtg--aagccaaaacttggcct-ttctggtaaaaactatggaagagt-tgta-t
at-gag-ggtct-taaaggtggattaga---tttcctaaaagatgatgaaaatattaact
ctcaaccatttatgcgctggcgagaaagata-tctttattcc-atggaaggtgt-taaca
aagcat-ccgctgctgctggtgaaattaaaggtcattaccttaacgtaactgctgc-tac
tatggaagatatgtatgaaagagcagagttttccaaagttgttggtagtattatctgtat
gattgaccttgtaattggttatactgcaatccaaagtatggcgatctgggctcgtaaaaa
tgacatgatt-ttacatttacatagagca-ggtaattctacttactctcgtcaaaaaaat
catggtatgaacttccgagtaatctgtaaatggatgcgtatggcaggtgttgatcatatt
catgcaggaacagttgtaggtaaactagaaggtgatcccttaatgattaaaggattctat
aa-tactttac-ttgaaagtgaaacagatattaacttacctcaa-ggtc-tattctttgc
tcagaactgggcatccctaagaaaagttgtaccagtagcttctggtggtattcat-gctg
gtcaaatgcaccaacttcttgattatttaggcgatgacgtagt--tcttcaatttggtgg
tggtaccattggacatcctgacggtatccaagctggtgcaactgcaaatagggtagcact
agaatccatggttatggcaagaaatgaag-gtcgagactatgtagcagaaggccca-caa
attttaagagatgctgcaaaaacttgtggacctctacaaacagctttagatttatggaag
gatattagttttaatta-tacttccacagatacagctgatttc--gttgagactccaaca
gcaaacgtctag
>Porphyra_sp_GRB287               
aagccatgcatgtctaagtataaacaa-----------a-tctatacac---gtgaaact
gcgaatggctcattaaaccagttatagtttctttgaacgta--cc-ttactacttggata
accgtagtaattctagag-ctaatacatgcc-tacacgcccgactc----acgaagggtg
gtatttatt-agataaaaaaccaactgcac----t-tttg--------------------
---tgcttttgtgatgattcataataac--tctcggatcgca-tgg-cctggtgccggcg
acggttcattcaaatttctgccctatcaactttcgatggtagagtagtggtctaccatgg
tgtcaacgggtgacggggaattagggttcgattccggagagggagcctgagaaacggc--
---taccacatccaa-ggaaggcagcaggcgcgcaaattacccaatcccaacacggggag
gtagtgacaaaaaataacaatagggggcc--ttttaggtcctctaattggaatgagaaga
atttaaatcccttatcgaggatccattggagggcaagtctggt-gccagcagccgcggta
attccagctccaatagcgtatattaaag-ttgttgcagttaaaacgctcgtagtcggatt
tcgaagcg-----------cgc-tcacggagacggctc-ctgc-t----gtttctgt-ga
gggtgt---cttc---ttattctggga--cgcgatg--------tgct------------
------cgagacttgattg--------------------tcttt--gcaca------t--
----c-tgcgggccggacg-tttactgtgaagaaattagggtgttcaaagcag-gcgttt
gccatg-aatacgtgagcatggaataatagaataggacttg-ggctctattttgttggtt
tccggagaacaagtaatgattaataggga-cagttgggggcattcgtatttcattgtcag
aggtgaaattcttggattgatggaagacgaacaactgcgaaagcatct-gccaaggatgt
tttcattgatcaagaacgaaagttaggggatcgaagacgatcagataccgtcgtagtctt
aaccataaactatgccgactggggattg-gcgaggg-atcagttg--------aa-tgat
ct---cgtcagcaccctgagggaaaccaaa-gtctttgggttctggggggagtatggtcg
caaggctgaaacttaaaggaattgacggaagggcaccaccaggagtggagcctgcggctt
aatttgactcaacacgggacaacttaccaggtccggac-agaataatgattgacagac-t
gaaagctctttcttgattttttg-gttggtggtgcatggccgttcttagttggtggagtg
atttgtctggttaattccgttaacgaacgagacctt-accctgctaaataggt-gtacgt
att----ttcgca-----------------------------ctgcgtggta----acct
tcttagagggactatacgcgtctagcgtatggaagt-ttgaggcaataacaggtctgtga
tgcccttagatgttctgggccgcacgcgcgctacactgatgcattcaacgagtttc-act
--tttgtcctgggtcggaaggcccgggtaatcttgtgaaagtgcatcgtgctggggatag
atcattgcaatttttgatc-ttcaacgaggaattccttgtaggc-gcaggtcatca-gcc
tgcgccgaata-cgt-ccctgccctt-tgtacacaccgc-ccgtcgctcctaccgattga
atggtccgatgaaatgttcggattatgg------c-gtgagtgatggatctc------cc
atgac-agctgccatgaaaagttcattaaatcttatcatttagaggaa------------
-----------------atgctgattatgt-gattaaagatacag-atgttctagctcta
ttt-agaatcactcctcaaccaggtgttgatccgattgaagc-ttctgctgcaattgcgg
gtgaatcttcaacagcaacatggac-agttgtgtggac-tgatttg--ctaacagcttgt
gatctatacagagcaaaagcatatag-agtagatccagttccaaacgttgca-gac-caa
ta-ttttgcttatatcgcttatgatattgacttgtttgaagagggttct-attgcgaact
taactgcttc-tatcattggtaatgttttcggatttaaagctgttaaagc-tcttcgtct
-tg-aagatatgcgtatgccagtagcttacttaaaaactttccaaggtccagcaactgga
ct----aattgtagaacgtgag----cgtatggataaa-tttggtagacctttcttaggt
gctacagtg--aagccaaaacttggcct-ttctggtaaaaactatggaagagt-tgta-t
at-gaa-ggtct-taaaggtggattaga---tttcctaaaagatgatgaaaatattaact
ctcaaccatttatgcgctggcgagaaagata-tctatattcc-atggaaggtgt-taaca
aagcat-ccgctgctgctggtgaacttaaaggtcattaccttaacgtaaccgctgc-tac
tatggaagatatgtatgaaagagcagagttttccaaagttgttggtagtgttatctgtat
gattgaccttgtaattggttatactgcaatccaaagtatggcgatctgggctcgtaaaaa
tgacatgatt-ttacatttacacagagca-ggtaattctacttactctcgtcaaaaaaat
catggtatgaacttccgagtaatctgtaaatggatgcgtatggcaggcgttgaccatatt
catgcaggaacagttgtaggtaaactagaaggtgatcccttaatgattaaaggattctat
aa-tactttac-ttgaaagtgaaacagatattaacttacctcaa-ggtc-tattctttgc
tcagaactgggcatccctaagaaaagttgtaccagtagcttctggtggtattcat-gctg
gtcaaatgcaccaacttcttgattatctaggcgatgacgtggt--tcttcaatttggtgg
tggtaccattggacatcctgatggtatccaagctggtgcaactgcaaatagagtagcact
agaatccatggttatggcaagaaatgaag-gtcgagactatgtagcagaaggccca-caa
attttaagagatgctgcaaaaacttgtggacctctacaaacagctttagatttatggaag
gatattagttttaatta-tacttccacagatacagctgatttc--gttgagactccaaca
gcaaacgtctag
>Porphyra_sp_GRB368               
aagccatgcatgtctaagtataaacaa-----------a-tctatacac---gtgaaact
gcgaatggctcattaaaccagttatagtttctttgaacgta--cc-ttactacttggata
accgtagtaattctagag-ctaatacatgcc-tacacgcccgactc----acgaagggtg
gtatttatt-agataaaaaaccaactgcac----t-tttg--------------------
---tgcttttgtgatgattcataataac--tctcggatcgca-tgg-cctggtgccggcg
acggatcattcaaatttctgccctatcaactttcgatggtagagtagtggtctaccatgg
tgtcaacgggtgacggggaattagggttcgattccggagagggagcctgagaaacggc--
---taccacatccaa-ggaaggcagcaggcgcgcaaattacccaatcccaacacggggag
gtagtgacaaaaaataacaatagggggcc--ttttaggtcctctaattggaatgagaaga
atttaaatcccttatcgaggatccattggagggcaagtctggt-gccagcagccgcggta
attccagctccaatagcgtatattaaag-ttgttgcagttaaaacgctcgtagtcggatt
tcgaagcg-----------cgc-tcacggagacggctc-ctgc-t----gtttctgt-ga
gggtgt---cttc---ttattctggga--cgcgatg--------tgcg------------
------cgagacttgattg--------------------tcttt--gcaca------t--
----c-tgcgggccggacg-tttactgtgaagaaattagggtgttcaaagcag-gcgttt
gccatg-aatacgtgagcatggaataatagaataggacttg-ggctctattttgttggtt
tccggagaacaagtaatgattaataggga-tagttgggggcattcgtatttcattgtcag
aggtgaaattcttggattgatggaagacgaacaactgcgaaagcatct-gccaaggatgt
tttcattgatcaagaacgaaagttaggggatcgaagacgatcagataccgtcgtagtctt
aaccataaactatgccgactggggattg-gcgaggg-atcagttg--------aa-tgat
ct---cgtcagcaccctgagggaaaccaaa-gtctttgggttctggggggagtatggtcg
caaggctgaaacttaaaggaattgacggaagggcaccaccaggagtggagcctgcggctt
aatttgactcaacacgggacaacttaccaggtccggac-agaataatgattgacagac-t
gaaagctctttcttgattttttg-gttggtggtgcatggccgttcttagttggtggagtg
atttgtctggttaattccgttaacgaacgagacctt-accctgctaaataggt-gtacgt
atc----ttcgca-----------------------------ctgcgtggta----acct
tcttagagggactatacgcgtctagcgtatggaagt-ttgaggcaataacaggtctgtga
tgcccttagatgttctgggccgcacgcgcgctacactgatgcattcaacgagtttc-act
--tttgtcctgggtcggaaggcccgggtaatcttgtgaaagtgcatcgtgctggggatag
atcattgcaatttttgatc-ttcaacgaggaattccttgtaggc-gcaggtcatca-gcc
tgcgccgaata-cgt-ccctgccctt-tgtacacaccgc-ccgtcgctcctaccgattga
atggtccgatgaaatgttcggattatgg------c-gtgagtgatggatctc------cc
atgac-agctgccatgaaaagttcattaaatcttatcatttagaggaa------------
---------ttactgggatgctgattatgt-gattaaagatacag-atgttctagctcta
ttt-agaatcactcctcaaccaggtgttgatccgattgaagc-ttctgctgcaattgcgg
gtgaatcttcaacagcaacatggac-agttgtgtggac-tgatttg--ctaacagcttgt
gatctatacagagcaaaagcatatag-agtagatccagttccaaacgttgca-gac-caa
ta-ttttgcttatatcgcttatgatattgacttatttgaagagggttct-attgcgaact
taactgcttc-tatcattggtaatgttttcggatttaaagctgttaaagc-tcttcgtct
-tg-aagatatgcgtatgccagtagcttacttaaaaactttccaaggtccagcaactgga
ct----aattgtagaacgtgag----cgtatggataaa-tttggtagacctttcttaggt
gctacagtg--aagccaaaacttggcct-ttctggtaaaaactatggaagagt-tgta-t
at-gag-ggtct-taaaggtggattaga---tttcctaaaagatgatgaaaatattaact
ctcaaccatttatgcgctggcgagaaagata-tctatattcc-atggaaggtgt-taaca
aagcat-ccgctgctgctggtgaaattaaaggtcattaccttaacgtaaccgctgc-tac
tatggaagatatgtatgaaagagcagagttctccaaagttgttggtagtattatctgtat
gattgaccttgtaattggttatactgcaatccaaagtatggcgatctgggctcgtaaaaa
tgacatgatt-ttacatttacatagagca-ggtaattctacttactctcgtcaaaaaaat
catggtatgaacttccgagtaatctgtaaatggatgcgtatggcaggcgttgatcatatt
catgcaggaacagttgtaggtaaactagaaggtgatcctttaatgattaaaggattctat
aa-tactttac-ttgaaagtgaaacagatattaacttacctcaa-ggtc-tattctttgc
tcaaaactgggcatccctaagaaaagttgtaccagtagcttctggtggtattcat-gctg
gtcaaatgcaccaacttcttgattatctaggcgatgacgtggt--tcttcaatttggtgg
tggtaccattggacatcctgatggtatccaagctggtgcaactgcaaatagagtagcact
ggaatccatggttatggcaagaaatgaag-gtcgagactatgtagcagaaggccca-cag
attttaagagatgctgcaaaaacttgtggacctctacaaacagctttagatttatggaag
gatattagttttaatta-tacttccacagatacagctgatttc--gttgagactccaaca
gcaaacgtctag
>Porphyra_sp_GRB488               
----------------------------------------tctatacac---gtgaaact
gcgaatggctcattaaaccagttatagtttctttgaacgta--cc-ttactacttggata
accgtagtaattctagag-ctaatacatgcc-tacacgcccgactc----acgaagggtg
gtatttatt-agataaaaaaccaactgcac----t-tcgg--------------------
---tgcttttgtgatgattcataataac--tctcggatcgca-tgg-cctagtgccggcg
acggttcattcaaatttctgccctatcaactttcgatggtagagtagtggtctaccatgg
tgtcaacgggtgacggggaattagggttcgattccggagagggagcctgagaaacggc--
---taccacatccaa-ggaaggcagcaggcgcgcaaattacccaatcccaacacggggag
gtagtgacaaaaaataacaatagggggcc--tttaaggtcctctaattggaatgagaaga
atttaaatctcttatcgaggatccattggagggcaagtctggt-gccagcagccgcggta
attccagctccaatagcgtatattaaag-ttgttgcagttaaaacgctcgtagtcggatt
tcgaagca-----------cgc-tcacggagacggctc-ctgc-t----gtttctgt-gt
gggtgt---cttc---ttattctggga--cgcgatg--------tgcg------------
------cgagacttgattg--------------------ttttt--gcaca------t--
----c-tgcgggccggacg-tttactgtgaagaaattagggtgttcaaagcag-gcgttt
gctatg-aatacgtgagcatggaataatagaataggacttg-ggctctattttgttggtt
tccggagaacaagtaatgattaataggga-cagttgggggcattcgtatttcattgtcag
aggtgaaattcttggattgatggaagacgaacaactgcgaaagcatct-gccaaggatgt
tttcattgatcaagaacgaaagttaggggatcgaagacgatcagataccgtcgtagtctt
aaccataaactatgccgactggggattg-gcgaggg-atcagttg--------aa-tgat
ct---cgtcagcaccctgagggaaaccaaa-gtctttgggttctggggggagtatggtcg
caaggctgaaacttaaaggaattgacggaagggcaccaccaggagtggagcctgcggctt
aatttgactcaacacgggacaacttaccaggtccggac-agaataatgattgacagac-t
gaaagctctttcttgattttttg-gttggtggtgcatggccgttcttagttggtggagtg
atttgtctggttaattccgttaacgaacgagacctt-accctgctaaataggt-gtacgt
att----ttcgca-----------------------------ctgcgtggta----acct
tcttagagggactatacgcgtctagcgtatggaagt-ttgaggcaataacaggtctgtga
tgcccttagatgttctgggccgcacgcgcgctacactgatgcattcaacgagtttc-act
--tttgtcctgggtcggaaggcccgggtaatcttgtgaaagtgcatcgtgctggggatag
atcattgcaatttttgatc-ttcaacgaggaattccttgtaggc-gcaggtcatca-gcc
tgcgccgaata-cgt-ccctgccctt-tgtacacaccgc-ccgtcgctcctaccgattga
atggtccgatgaaatgttcggattatgg------c-gtgagtgatggatctc------cc
ataac-agctgccatgaaaagttcattaaatcttatcatttagaggaa------------
---------ttactgggatgctgattatgt-gattaaagatacag-atgttctagctcta
ttt-agaatcactcctcaaccaggtgttgatccgattgaagc-ttctgctgcaattgcag
gtgaatcttcaacagcaacatggac-agttgtttggac-tgatttg--ctaacagcttgt
gatctatatagagcaaaagcatatag-agtagatccagttccaaacgttgca-gac-caa
ta-ttttgcttatatcgcttatgatattgacttatttgaagagggttct-attgcgaact
taactgcttc-tatcattggtaatgttttcggatttaaagctgttaaagc-tcttcgtct
-tg-aagatatgcgtatgccagtagcttacttaaaaactttccaaggtccagcaactgga
ct----aattgtagaacgtgag----cgtatggataaa-tttggtagacctttcttaggt
gctacagtg--aagcc-aaactgggcct-ttctggtaaaaactatggaagagt-tgta-t
at-gag-ggtct-taaaggtggattaga---tttcctaaaagatgatgaaaatattaact
ctcaaccatttatgcgctggcgagaaagata-tctatattcc-atggaaggtgt-taaca
aagcat-ccgctgctgctggtgaaattaaaggtcattaccttaacgtaaccgctgc-tac
tatggaagatatgtatgaaagagcagagttttccaaagttgttggtagtattatctgtat
gattgaccttgtaattggttatactgcaatccaaagtatggcgatctgggctcgtaaaaa
tgacatgatt-ttacatttacatagagca-ggtaattctacctactctcgtcaaaaaaat
catggtatgaacttccgagtaatctgtaaatggatgcgtatggcaggtgttgatcatatt
catgcaggaacagttgtaggtaaactagaaggtgatcctttaatgattaaaggattctat
aa-tactttac-ttgaaagtgaaacagatattaacttacctcaa-ggtc-tattctttgc
tcagaactgggcatctctaagaaaagttgtaccagtagcttctggtggtattcat-gctg
gtcaaatgcaccaacttcttgattatctaggtgatgacgtggt--tcttcaatttggtgg
tggtactattggacatcctgatggtatacaagctggtgcaactgcaaatagagtagcact
agaatccatggttatggcaagaaatgaag-gtcgagactatgtagcagaaggccca-caa
attttaagagatgctgcaaaaacttgtggacctctacaaacagctttagatttatggaag
gatattagttttaatta-tacttccacagatacagctgatttc--gttgagactccaaca
gcaaacgtctag
>Porphyra_sp_JBCH26A              
------------------tataaacac-----------t-tttatacac---gtgaaact
gcgaatggctcattaaaccagttatagtttctttgaacgta--cc-ttactacttggata
accgtagtaattctagag-ctaatacatgcc-tacacgcccgactc----acgaagggtg
gtatttatt-agataaaaaaccaa-tgcac----t-tcgg--------------------
---tgc-tttgtgatgattcataataac--tctcggatcgca-cgg-ccttgtgctggcg
acggttcattcaaatttctgccctatcaactttcgatggtagagtagtggtctaccatgg
tgtcaacgggtgacggggaattagggttcgattccggagagggagcctgagaaacggc--
---taccacatccaa-ggaaggcagcaggcgcgcaaattacccaatcccaacacggggag
gtagtgacaaaaaataacaatagggggcc--ttttaggtcctctaattggaatgagaaga
atttaaatcccttatcgaggatccattggagggcaagtctggt-gccagcagccgcggta
attccagctccaatagcgtatattaaag-ttgttgcagttaaaacgctcgtagtcggatt
tcgaagcg-----------cgt-tcacgggggcggttc-ttgc-t----gttcctgt-ga
aggttg---cttc---ttattctggga--cgcgatg--------tgc-------------
------cgtgacttgactg--------------------tctct--gcaca------t--
----c-tgcgggccggacg-tttactgtgaagaaattagggtgttcaaagcag-gcgttt
gccatg-aatacgtgagcatggaataatagaataggacttg-ggctctattttgttggtt
tccggagatcaagtaatgattaataggga-cagtcgggggcattcgcatttcattgtcag
aggtgaaattcttggattgatggaagacgaacaactgcgaaagcatct-gtcaaggatgt
tttcattgatcaagaacgaaagttaggggatcgaagacgatcagataccgtcgtagtctt
aaccataaactatgccgactggggattg-gcggggg-ttcagttg--------aa-tgat
cc---cgtcagcaccctgagggaaaccaaa-gtctttgggttctggggggagtatggtcg
caaggctgaaacttaaaggaattgacggaagggcaccaccaggagtggagcctgcggctt
aatttgactcaacacgggacaacttaccaggtccggac-agaataatgattgacagac-t
gaaagctctttcttgattttttg-gttggtggtgcatggccgttcttagttggtggagtg
atttgtctggttaattccgttaacgaacgagacctt-accctgctaaataggt-atacgc
aag----gcagca-----------------------------ctgcgtagct----acct
tcttagagggactatacgcgtctagcgtatggaagt-ttgaggcaataacaggtctgtga
tgcccttagatgttctgggccgcacgcgcgctacactgatgcattcaacgagtttc-act
tgtccgtccttggtcggaaggcccgggtaatcttgtgaaagtgcatcgtgctggggatag
atcattgcaatttttgatc-ttcaacgaggaattccttgtaggc-gcaggtcatca-gcc
tgcgccgaata-cgt-ccctgccctt-tgtacacaccgc-ccgtcgctcctaccgattga
atgatccgatgaaacgttcggattgtgg------c-ttgcgtgatggatctc------cc
atagc-gtacgccatgaaaagttcattaaatcttatcatttagaggaa------------
---------ttactgggatgctgattatgt-gattaaagatacag-atgttttagctcta
ttt-agaatcactcctcaaccaggtgttgatccgattgaagc-ttctgctgcaattgcag
gtgaatcttcaacagcaacatggac-agttgtttggac-tgatttg--ctaacagcttgt
gatctatatagagcaaaagcatatag-agtagatccagttccaaacgttgca-gac-caa
ta-ttttgcttatatcgcttatgatattgacttatttgaagagggttct-attgcgaact
taactgcttc-tatcattggtaatgttttcggatttaaagctgttaaagc-tcttcgtct
-tg-aagatatgcgtatgccagtagcttacttaaaaactttccaaggtccagcaactgga
ct----aattgtagaacgtgag----cgtatggataaa-tttggtagacctttcttaggt
gctacagtg--aagccaaaactgggcct-ttctggtaaaaactatggaagagt-tgtg-t
ac-gag-ggtct-taaaggtggattaga---tttcctaaaagatgatgaaaatattaact
ctcaaccattcatgcgctggagagaaagata-tctatattcc-atggaaggtgt-taata
aagcct-ccgctgctgctggtgaaattaaaggtcattaccttaacgtaactgctgc-cac
tatggaagatatgtatgaaagagcagagttctccaaagttgttggtagtattatctgtat
gattgaccttgtaattggttatactgcaatccaaagtatggcgatttgggctcgtaaaaa
tgacatgatt-ttacatttacatagagca-ggtaattctacttactctcgtcaaaaaaat
catggtatgaacttccgagtaatctgtaaatggatgcgtatggcaggtgttgatcatatt
catgcaggaacagttgtaggtaaactagaaggtgatcctttaatgattaaaggattctat
aa-tactttac-ttgaaagtgatacagacattaacttacctcaa-ggtc-tgttctttgc
tcaaaactgggcatccctaagaaaagttgtaccagtggcttctggtggtattcat-gctg
gtcaaatgcaccaacttcttgattatctaggtgatgacgtggt--tcttcaatttggtgg
tggtaccattggacatcctgatggtatccaagctggtgcaactgcaaatagagtggcact
agagtctatggttatggcaagaaatgaag-gtcgcgactatgtagcagaaggccca-caa
attttaagagatgctgcaaaaacttgtggacctctacaaacagctttagatttatggaag
gatattagttttaatta-tacttccacagatacagctgatttt--gttgagactccaaca
gcaaacgtctag
>Porphyra_sp_LGD                  
aagcca-gcatgtctaagtataaacaa-----------g-ttta-acac---gtgaaact
gcgaatggctcattaaaccagtcata-tttctttgaacgta--cc-ttactacttggata
accgtagtaattgtagag-ctaatacatgct-aacacgcccgactc----acgaagggtg
gtatttatt-agataaaaaaccaaacgcact---t-tttg--------------------
---tgc-tttgtgatgattcataataac--tctcggatcgca-tgg--ctagtgc-ggcg
acggttcattcaaatttctgccctatcaactttcgatggtagagtagtggtctaccatgg
tgtcaacgggtgacggggaattagggttc-attccggagagggagcctgagaaacgg---
---taccacatccaa-ggaaggcagcaggcgcgcaaattacccaatcccaacacggggag
gtagtgacaaaaaataacaatagggggcc--ttttaggtcctctaattggaatgagaaga
atttaaatctcttatcgaggatccattggagggcaagtctggt-gccagcagccgcggta
attccagctccaatagcgtatattaaag-ttgttgcagttaaaacgctcgtagtcggatt
tcgaagcg-----------cgc-tcacggggacggctc-ctgc-t----gttcctgt-gt
gggtgt---cttc---ttattctggga--cgcgatg--------tg--------------
------cgaggcttgattg--------------------tcttt--gcaca------t--
----c-tgcgggccggacg-tttactgtgaagaaattagggtgttcaaagcag-gcgttt
gctatg-aatacgtgagcatggaataatagaataggacttg-ggctctattttgttggtt
tccggagaacaagtaatgattaataggga-cagttgggggcattcgtatttcattgtcag
aggtgaaattcttggattgatggaagacgaaccactgcgaaagcatct-gccaaggatgt
tttcattgatcaagaacgaaagttaggggatcgaagacgatcagataccgtcgtagtctt
aaccataaactatgccgactggggattg-gcggggg-ttcagttg--------aa-tgat
cc---cgtcagcaccctgagggaaaccaaa-gtctttgggttctggggggagtatggtcg
caaggctgaaacttaaaggaattgacggaagggcaccaccaggagtggagcctgcggctt
aatttgactcaacacgggacaacttaccaggtccggac-agaataatgattgacagac-t
gaaagctctttcttgattttttg-gttggtggtgcatggccgttcttagttggtggagtg
atttgtctggttaattccgttaacgaacgagacctt-accctgctaaataggt-gtacgc
att----ttcgca-----------------------------ctgcgtggct----acct
tcttagagggactatacgcgtctagcgtatggaagt-ttgaggcaataacaggtctgtga
tgcccttagatgttctgggccgcacgcgcgctacactgatgcattcaacgagtttc-aca
--ttcgtcctgggtcggaaggcccgggtaatcttgtgaaagtgcatcgtgctggggatag
atcattgcaatttttgatc-ttcaacgaggaattccttgtaggc-gcaggtcatca-gcc
tgcgccgaata-cgt-ccctgccctt-tgtacacaccgc-ccgtcgctcctaccgattga
atggtccgatgaaatgctcggattgtgg------c-ttgcgtgatggatctc------cc
ataac-gtacgccatgaaaagttcattaaatcttatcatttagaggaa------------
---------ttactgggatgctgattatgt-gattaaagatacag-atgttctagctcta
ttt-agaatcactcctcaaccaggtgttgatccgattgaagc-ttctgctgcaattgcag
gtgaatcttcaacagcaacatggac-agttgtttggac-tgatttg--ctaacagcttgt
gatctatatagagcaaaagcatatag-agtagatccagttccaaacgttgca-gac-caa
ta-ttttgcttatatcgcttatgatattgacttatttgaagagggttct-attgcgaact
taactgcttc-tatcattggtaatgttttcggatttaaagctgttaaagc-tcttcgtct
-tg-aagatatgcgtatgccagtagcttacttaaaaactttccaaggtccagcaactgga
ct----aattgtagaacgtgag----cgtatggataaa-tttggtagacctttcttaggt
gctacagtg--aagccaaaactgggcct-ttctggtaaaaactatggaagagt-tgta-t
at-gag-ggtct-taaaggtggattaga---tttcctaaaagatgatgaaaatattaact
ctcaaccattcatgcgctggagagaaagata-tctatattcc-atggaaggcgt-taaca
aagcat-ccgctgctgctggtgaaattaaaggtcattaccttaacgtaactgctgc-cac
tatggaagatatgtatgaaagagcagagttttccaaagttgttggtagtattatctgtat
gattgaccttgtaattggttatactgcaatccaaagtatggcgatctgggctcgtaaaaa
tgacatgatt-ttacatttacatagagca-ggtaattctacttactctcgtcaaaaaaat
catggtatgaacttccgagtaatctgtaaatggatgcgcatggcaggtgttgatcatatt
catgcaggaacagttgtaggtaaactggaaggtgatcctttaatgattaaaggattctat
aa-tactttac-ttgaaagtgacacagacattaacttacctcaa-ggtc-tattctttgc
tcaaaactgggcatccctaagaaaagttgtaccagtagcttctggtggtattcat-gctg
gtcaaatgcaccaacttcttgattatctaggtgatgacgtggt--tcttcaatttggtgg
tggtaccattggacatcctgatggtatccaagctggtgcaactgcaaatagagtagcact
agaatccatggttatggcaagaaatgaag-gtcgcgactatgtagcagaaggccca-caa
attttaagagatgctgcaaaaacttgtggacctctacaaacagctttagatttatggaag
gatattagttttaacta-tacttccacagatacagctgatttc--gttgagactccaaca
gcaaacgtctag
>Porphyra_sp_MTR                  
--------------taagtataaacac-----------t-tttatacac---gtgaaact
gcgaatggctcattaaaccagttatagtttctttgaacgta--cc-ttactacttggata
accgtagtaattctagag-ctaatacatgcc-tacacgcccgactc----acgaagggtg
gtatttatt-agataaaaaaccaaacgcact---t-tttg--------------------
---tgc-tttgtgatgattcataataac--tctcggatcgca-cgg-cctggtgctggcg
acggttcattcaaatttctgccctatcaactttcgatggtagagtagtggtctaccatgg
tgtcaacgggtgacggggaattagggttcgattccggagagggagcctgagaaacggc--
---taccacatccaa-ggaaggcagcaggcgcgcaaattacccaatcccaacacggggag
gtagtgacaaaaaataacaatagggggcc--ttttaggtcctctaattggaatgagaaga
atttaaatctcttatcgaggatccattggagggcaagtctggt-gccagcagccgcggta
attccagctccaatagcgtatattaaag-ttgttgcagttaaaacgctcgtagtcggatt
tcgaagcg-----------cgc-tcacgggggcggctc-ctgc-t----gttcctgt-ga
gggtgt---cttc---ttattctggga--cgcgatg--------tgtg------------
------cgagacttgaatg--------------------tccct--gcaca------t--
----c-tgcgggccggacg-tttactgtgaagaaattagggtgttcaaagcag-gcgttt
gccatg-aatacgtgagcatggaataatagaataggacttg-ggctctattttgttggtt
tccggagaacaagtaatgattaataggga-cagttgggggcattcgcatttcattgtcag
aggtgaaattcttggattgatggaagacgaacaactgcgaaagcatct-gccaaagatgt
tttcattgatcaagaacgaaagttaggggatcgaagacgatcagataccgtcgtagtctt
aaccataaactatgccgactggagattg-gcggggg-ttcagttg--------aa-tgat
cc---cgtcagcatcctgagggaaaccaaa-gtctttgggttctggggggagtatggtcg
caaggctgaaacttaaaggaattgacggaagggcaccaccaggagtggagcctgcggctt
aatttgactcaacacgggaaaacttaccaggtccggac-agaataatgattgacagac-t
gaaagctctttcttgattttttg-gttggtggtgcatggccgttcttagttggtggagtg
atttgtctggttaattccgttaacgaacgagacctt-accctgctaaataggt-gtacgt
att----tccgca-----------------------------ctgcgtggcg----acct
tcttagagggactatacgcgtctagcgtatggaagt-ttgaggcaataacaggtctgtga
tgcccttagatgttctgggccgcacgcgcgctacactgatgcattcaacgagttca-gct
--tttgtccttggtcggaagacccgggtaatcttgtgaacgtgcatcgtgctggggatag
atcattgcaatttttgatc-ttcaacgaggaattccttgtaggc-gcaggtcatca-gcc
tgcgccgaata-cgt-ccctgccctt-tgtacacaccgc-ccgtcgctcctaccgattga
atggtccgatgaaatgttcggattgtgg------c-gtgcgtgatggatctc------cc
atgac-gtacgccatgaaaagttcattaaatcttatcatttagaagga------------
---------ttactgggatgctgattatgt-gattaaagatacag-atgttttagctcta
ttt-agaatcactcctcaaccaggtgttgatccgattgaagc-ttctgctgcaattgcag
gtgaatcttcaacagcaacatggac-agttgtttggac-tgacttg--ctaacagcttgt
gatctatatagagcaaaagcatatag-agtagatccagttccaaacgttgca-gac-caa
ta-ttttgcttatatcgcttatgatattgacttatttgaagaaggttct-attgcgaact
taactgcttc-tatcattggtaatgtctttggatttaaagctgttaaagc-tcttcgtct
-tg-aagatatgcgtatgccagtagcttacctaaaaactttccaaggtccagcaactgga
ct----aattgtagaacgtgag----cgtatggataaa-ttcggtagaccgttcttaggt
gctacagtg--aagccaaaactgggcct-ttctggtaaaaactatggaagagt-tgta-t
at-gag-ggtct-taaaggcggattgga---tttcctaaaagatgatgaaaatattaact
ctcaaccattcatgcgctggagagaaagata-tctatattcc-atggaaggtgt-taaca
aagcat-ccgctgctgctggtgaaattaaaggtcattaccttaacgtaactgctgc-tac
tatggaagatatgtatgaaagagcagagttttccaaagttgttggtagtattatctgtat
gattgaccttgtaattggttatactgcaatccaaagtatggcaatctgggctcgtaaaaa
tgacatgatt-ttacatttgcatagagca-ggtaattctacttactctcgtcaaaaaaat
catggtatgaacttccgagtaatctgtaaatggatgcgtatggcaggtgttgatcatatt
cacgcaggaacagttgtaggtaaactggaaggtgatcctttaatgattaaaggattctat
aa-tactttac-ttgaaagtgaaacagacattaacttacctcaa-ggtc-tattctttgc
tcaaaactgggcatccctaagaaaagttgtaccagtagcttctggtggtattcat-gctg
gtcaaatgcaccaacttcttgattatctaggtgatgacgtggt--tcttcaatttggtgg
tggtaccattggacatcctgatggtatccaagctggtgcaactgcaaatagagtagcgct
agaatctatggttatggcaagaaatgaag-gtcgcgactatgtagcagaaggccca-caa
attttaagagatgccgcaaaaacttgtggacctctacaaacagctttagatttatggaag
gatattagttttaatta-tacttccacagatacagctgatttc--gttgagactccaaca
gcaaacgtctag
>Porphyra_sp_OSK                  
aagccatgcatgtctaagtataaacac-----------t-tttatacac---gtgaaact
gcgaatggctcattaaaccagttatagtttctttgaacgta--cc-ttactacttggata
accgtagtaattctagag-ctaatacatgcc-tacacgcccgactc----acgaagggtg
gtatttatt-agataaaaaaccaa-cgcac----t-tttg--------------------
---tgc-tttgtgatgattcataataac--tctcggatcgca-tgg-cctagagccggcg
acggttcattcaaatttctgccctatcaactttcgatggtagagtagtggtctaccatgg
tgtcaacgggtgacggggaattagggttcgattccggagagggagcctgagaaacggc--
---taccacatccaa-ggaaggcagcaggcgcgcaaattacccaatcccaacacggggag
gtagtgacaaaaaataacaatagggggcc--tttaaggtcctctaattggaatgagaaga
atttaaacctcttatcgaggatccattggagggcaagtctggt-gccagcagccgcggta
attccagctccaatagcgtatattaaag-ttgttgcagttaaaacgctcgtagtcggatt
tcgaagca-----------cgc-tcacgggggcgg-tc-atgc-t----gttcctgt-gt
gggtgt---cttc---ttattctggga--cgcgatg--------tg--------------
------cgtgacttgagtg--------------------tctct--gcaca------t--
----cttgcgggccggacg-tttactgtgaagaaattagggtgttcaaagcag-gcgttt
gctatg-aatacgtgagcatggaataatagaataggacttg-ggctctattttgttggtt
tccggagatcaagtaatgattaataggga-cagttgggggcattcgtatttcattgtcag
aggtgaaattcttggattgatggaagacgaaccactgcgaaagcatct-gccaaggatgt
tttcattgatcaagaacgaaagttaggggatcgaagacgatcagataccgtcgtagtctt
aaccataaactatgccgactggggattg-gcggggg-ttcagttg--------aa-tgat
cc---cgtcagcaccctgagggaaaccaaa-gtctttgggttctggggggagtatggtcg
caaggctgaaacttaaaggaattgacggaagggcaccaccaggagtggagcctgcggctt
aatttgactcaacacgggacaacttaccaggtccggac-agaataatgattgacagac-t
gaaagctctttcttgattttttg-gttggtggtgcatggccgttcttagttggtggagtg
atttgtctggttaattccgttaacgaacgagacctt-atcctgctaaataggt-gtacgc
atc----taatca-----------------------------ctgcgtggtt----acct
tcttagagggactatacgcgtctagcgtatggaagt-ttgaggcaataacaggtctgtga
tgcccttagatgttctgggccgcacgcgcgctacactgatgcattcaacgagtttc-act
--tttgtccttggtcggaaggcccgggtaatcttgtgaaagtgcatcgtgctggggatag
atcattgcaatttttgatc-ttcaacgaggaattccttgtaggc-gcaggtcatca-gcc
tgcgccgaata-cgt-ccctgccctt-tgtacacaccgc-ccgtcgctcctaccgattga
atggtccgatgaaatgctcggagtgtgg------c-ttgcgtgatggatctg------cc
atagc-gtacgccatgtaaagttcattaaatcttatcatttagaggaa------------
-------------------------tatgt-gattaaagatacag-atgttctagctcta
ttt-agaatcactcctcaaccaggtgttgatccgattgaagc-ttctgctgcaattgcag
gtgaatcctcaacagcaacatggac-agttgtttggac-tgatttg--ctaacagcttgt
gatctatatagagcaaaagcatatag-agtagatccagttccaaacgttgca-gac-caa
ta-ttttgcttatatcgcttatgatattgacttatttgaagagggttct-attgcgaact
taactgcttc-tatcattggtaatgttttcggatttaaagctgttaaagc-tcttcgtct
-tg-aagatatgcgtatgccagtagcttacttaaaaactttccaaggtccagcaactgga
ct----aattgtagaacgtgag----cgtatggataaa-tttggtagacctttcttaggt
gctacagtg--aagccaaaactgggcct-ttctggtaaaaactatggaagagt-tgta-t
at-gag-ggtct-taaaggtggattgga---tttcctaaaagatgatgaaaatattaact
ctcaaccattcatgcgctggagagaaagata-tctatattcc-atggaaggtgt-taaca
aagcat-ccgctgctgctggtgaaattaaaggtcattaccttaacgtaaccgctgc-tac
tatggaagatatgtatgaaagagcagagttttccaaagttgttggtagtattatctgtat
gattgaccttgtaattggttatactgcaatccaaagtatggcgatctgggctcgtaaaaa
tgacatgatc-ttacatttacatagagca-ggtaattctacttactctcgtcaaaaaaat
catggtatgaacttccgagtaatctgtaaatggatgcgtatggcaggtgttgatcatatt
catgcaggaacagttgtaggtaaactggaaggtgatcctttaatgattaaaggattctac
aa-tactttac-ttgaaagtgacacagacattaacttacctcaa-ggtc-tattctttgc
tcaaaactgggcatccctaagaaaagttgtaccagtagcttctggtggtattcat-gctg
gtcaaatgcaccaacttcttgattatctaggtgatgacgtggt--tcttcaatttggtgg
tggtaccattggacatcctgatggtatccaagctggtgcaactgcaaatagagtagcact
agaatccatggttatggcaagaaatgaag-gtcgcgactatgtagcagaaggccca-caa
attttaagagatgctgcaaaaacttgtggacctctacaaacagctttagatttatggaag
gatattagttttaatta-tacttccacagatacagctgatttc--gttgagactccaaca
gcaaacgtctag
>Porphyra_sp_SBA                  
aagccatgcatgtctaagtataaacac-----------t-tttatacac---gtgaaact
gcgaatggctcattaaaccagttatagtttctttgaacgta--cc-ttactacttggata
accgtagtaattctagag-ctaatacatgcc-tacacgcccgactc----acgaagggtg
gtatttatt-agataaaaaaccaa-cgcac----t-tttg--------------------
---tgc-tttgtgatgattcataataac--tctcggatcgca-tgg-cctggagccggcg
acggttcattcaaatttctgccctatcaactttcgatggtagagtagtggtctaccatgg
tgtcaacgggtgacggggaattagggttcgattccggagagggagcctgagaaacggc--
---taccacatccaa-ggaaggcagcaggcgcgcaaattacccaatcccaacacggggag
gtagtgacaaaaaataacaatagggggcc--ctagtggtcctctaattggaatgagaaga
atttaaatctcttatcgaggatccattggagggcaagtctggt-gccagcagccgcggta
attccagctccaatagcgtatattaaag-ttgttgcagttaaaacgctcgtagtcggatt
tcgaagca-----------cgc-tcacggggccggctc-ttgc-t----ggacctgt-ga
gggtgt---cttc---ttattctggga--cgcgatg--------tg--------------
------cgggacttgattg--------------------tctct--gcaca------t--
----c-tgcgggccggacg-tttactgtgaagaaattagggtgttcaaagcag-gcgttt
gctatg-aatacgtgagcatggaataatagaataggacttg-ggctctattttgttggtt
tccggagaacaagtaatgattaataggga-cagttgggggcattcgtatttcattgtcag
aggtgaaattcttggattgatggaagacgaacaactgcgaaagcatct-gccaaggatgt
tttcattgatcaagaacgaaagttaggggatcgaagacgatcagataccgtcgtagtctt
aaccataaactatgccgactggggattg-gcgaggg-cacagttg--------aa-tgat
ct---cgtcagcaccctgagggaaaccaaa-gtctttgggttctggggggagtatggtcg
caaggctgaaacttaaaggaattgacggaagggcaccaccaggagtggagcctgcggctt
aatttgactcaacacgggacaacttaccaggtccggac-agaataatgattgacagac-t
gaaagctctttcttgattttttg-gttggtggtgcatggccgttcttagttggtggagtg
atttgtctggttaattccgttaacgaacgagacctt-accctgctaaataggt-gtacgc
atg----ctcgta-----------------------------ctgcgtggct----acct
tcttagagggactatacgcgtctagcgtatggaagt-ttgaggcaataacaggtctgtga
tgcccttagatgttctgggccgcacgcgcgctacactgatgcattcaacgagtttc-act
tgttcgtccttggtcggaaggcccgggtaatcttgtgaaagtgcatcgtgctggggatag
atcattgcaatttttgatc-ttcaacgaggaattccttgtaggc-gcaggtcatca-gcc
tgcgccgaata-cgt-ccctgccctt-tgtacacaccgc-ccgtcgctcctaccgattga
atggtccgatgaaatgctcggattgtgg------c-ttgcgtgatggatctc------cc
atagc-gtacgccatgaaaagttcgttaaatcttatcatttagaggaa------------
---------ttactgggatgctgattatgt-gattaaagatacag-atgttttagctcta
ttt-agaatcactcctcaaccaggtgttgatccgattgaagc-ttctgctgcaattgcag
gtgaatcttcaacagcaacatggac-agttgtttggac-tgatttg--ctaacagcttgt
gatttatatagagcgaaagcatatag-agtagatccagttccaaacgttgca-gac-caa
ta-ttttgcttatatcgcttatgatattgacttatttgaagagggttct-attgcgaact
taactgcttc-tatcattggtaatgttttcggatttaaagctgttaaagc-tcttcgtct
-tg-aagatatgcgtatgccagtagcttacttaaaaactttccaaggtccagcaactgga
ct----aattgtagaacgtgag----cgtatggataaa-tttggtagacctttcttaggt
gctacagtg--aagccaaaactgggcct-ttctggtaaaaactatggaagagt-tgta-t
at-gag-ggtct-taagggtggattgga---tttcctaaaagatgatgaaaatattaact
ctcaaccattcatgcgctggagagaaagata-tctatattcc-atggaaggtgt-taaca
aagcat-ccgctgccgctggtgaaattaaaggtcattaccttaacgtaaccgctgc-tac
tatggaagatatgtatgaaagagcagagttttccaaagttgttggtagtattatctgtat
gattgaccttgtaattggttatactgcaatccaaagtatggcgatctgggctcgtaaaaa
tgacatgatt-ttacatttacacagagca-ggtaattctacttactctcgtcaaaaaaat
catggtatgaacttccgagtaatctgtaaatggatgcgtatggcaggtgttgatcatatt
catgcaggaacggttgtaggtaaactggaaggtgatcctttaatgattaaaggattctat
aa-tactttac-ttgaaagtgacacagacattaacttacctcaa-ggtc-tattctttgc
tcaaaactgggcatccctaagaaaagttgtaccagtagcttctggtggtattcat-gctg
gtcaaatgcaccaacttcttgattatctaggtgatgacgtggt--tcttcaatttggtgg
tggtaccattggacatcctgatggtatccaggctggtgcaactgcaaatagagtagcact
agaatccatggttatggcaagaaatgaag-gacgcgactatgtagcagaaggccca-caa
attttaagagatgctgcaaaaacttgtggacctctacaaacagctttagatttatggaag
gatattagttttaatta-tacttccacagatacagctgatttc--gttgagactccaaca
gcaaacgtctag
>Porphyra_sp_SIR                  
aagccatgcatgtctaagtataaacac-----------t-tttatacac---gtgaaact
gcgaatggctcattaaaccagttatagtttctttgaacgta--cc-ttactacttggata
accgtagtaattctagag-ctaatacatgcc-tacacgcccgactc----acgaagggtg
gtatttatt-agataaaaaaccaa-cgcac----t-tttg--------------------
---tgc-tttgtgatgattcataataac--tctcggatcgca-tgg-cctagtgccggcg
acggttcattcaaatttctgccctatcaactttcgatggtagagtagtggtctaccatgg
tgtcaacgggtgacggggaattagggttcgattccggagagggagcctgagaaacggc--
---taccacatccaa-ggaaggcagcaggcgcgcaaattacccaatcccaacacggggag
gtagtgacaaaaaataacaatagggggcc--tttaaggtcctctaattggaatgagaaga
atttaaatctcttatcgaggatccattggagggcaagtctggt-gccagcagccgcggta
attccagctccaatagcgtatattaaag-ttgttgcagttaaaacgctcgtagtcggatt
tcgaagca-----------cgc-tcacggggccgact--ctgt-c----gatcctgt-gt
gggtgt---cttc---ttattctggga--cgggatg--------tg--------------
------cgggacttgattg--------------------tctttgcgcaca------t--
----c-atcgggccagacg-tttactgtgaagaaattagggtgttcaaagcag-gcgttt
gctatg-aatacgtgagcatggaataatagaataggacttg-ggctctattttgttggtt
tccggggaacaagtaatgattaataggga-cagttgggggcattcgtatttcattgtcag
aggtgaaattcttggattgatggaagacgaacaactgcgaaagcatct-gccaaggatgt
tttcattgatcaagaacgaaagttaggggatcgaagacgatcagataccgtcgtagtctt
aaccataaactatgccgactggggattg-gcggggg-ttcagttg--------aa-agat
ct---cgtcagcaccctgagggaaaccaaa-gtctttgggttctggggggagtatggtcg
caaggctgaaacttaaaggaattgacggaagggcaccaccaggagtggagcctgcggctt
aatttgactcaacacgggacaacttaccaggtccggac-agaataatgattgacagac-t
gaaagctctttcttgattttttg-gttggtggtgcatggccgttcttagttggtggagtg
atttgtctggttaattccgttaacgaacgagacctt-accctgctaaataggt-gcgcgt
atg----ctcgta-----------------------------ctgcgtggct----acct
tcttagagggactatacgcgtctagcgtatggaagt-ttgaggcaataacaggtctgtga
tgcccttagatgttctgggccgcacgcgcgctacactgatgcattcaacgagtttc-acg
--tttgtccttggtcggaaggcccgggtaatcttgtgaaagtgcatcgtgctggggatag
atcattgcaatttttgatc-ttcaacgaggaattccttgtaggc-gcaggtcatca-gcc
tgcgccgaata-cgt-ccctgccctt-tgtacacaccgc-ccgtcgctcctaccgattga
atggtccgatgaaatgctcggattgtgg------c-ttgcgtgatggatctc------cc
ataac-gtacgccatgaaaagttcattaaatcttatcatttagaggaa------------
-------------------gctgattatgt-gattaaagatacag-atgttctagctcta
ttt-agaatcactcctcaaccaggtgttgatccgattgaagc-ttctgctgcaattgcag
gtgaatcttcaacagcaacatggac-agttgtttggac-tgatttg--ctaacagcttgt
gatctatatagagcaaaagcatatag-agtagatccagttccaaacgttgca-gac-caa
ta-ttttgcttatatcgcttatgatattgacttatttgaagagggttct-attgcgaact
taactgcttc-tattattggtaatgtttttggatttaaagctgttaaagc-tcttcgtct
-tg-aagatatgcgtatgccagtagcttacttgaaaactttccaaggtccagcaactgga
ct----aattgtagaacgtgag----cgtatggataaa-tttggtagacctttcttaggt
gctacagtg--aagccaaaactgggcct-ttctggtaaaaactacggaagagt-tgta-t
at-gag-ggtct-taaaggtggattgga---tttcctaaaagatgatgaaaatattaact
ctcaaccattcatgcgctggagagaaagata-tttatattcc-atggaaggtgt-taaca
aagcat-ccgctgctgctggtgaaattaaaggtcattaccttaacgtaactgctgc-tac
tatggaagatatgtatgaaagagcagaattttccaaagttgttggtagtattatctgtat
gattgaccttgtaattggttacactgcaatccaaagtatggcgatctgggctcgtaaaaa
tgacatgatt-ttacatttacatagagca-ggtaattctacttactctcgtcaaaaaaat
catggtatgaacttccgagtaatctgtaaatggatgcgtatggcaggtgttgatcatatt
catgcaggaacagttgtaggtaaactggaaggtgatcctttaatgattaaaggattctat
aa-tactttac-ttgaaagtgacacagacattaacttacctcaa-ggtc-tattctttgc
tcaaaactgggcatccctaagaaaagttgtgccagtagcttctggtggtattcat-gctg
gtcaaatgcaccaacttcttgattatctaggtgatgacgtggt--tcttcaatttggtgg
tggtaccattggacatcctgatggtatccaagctggtgcaactgcaaatagagtagcact
agaatccatggttatggcaagaaatgaag-gtcgcgactatgtagcagaaggccca-caa
attttaagagatgctgcaaaaacttgtggacctctacaaacagctttagatttatggaag
gatattagttttaatta-tacttccacagatacagctgatttc--gttgagactccaaca
gcaaacgtctag
>Porphyra_sp_TAS                  
aagccatgcatgtctaagtataaacac-----------t-tttatacac---gtgaaact
gcgaatggctcattaaaccagttatagtttctttgaacgta--cc-ttactacttggata
accgtagtaattctagag-ctaatacatgcc-tacacgcccgactc----acgaagggtg
gtatttatt-agataaaaaaccaa-cgcac----t-tttg--------------------
---tgc-tttgtgatgattcataataac--tctcggatcgca-tgg-cctagagccggcg
acggttcattcaaatttctgccctatcaactttcgatggtagagtagtggtctaccatgg
tgtcaacgggtgacggggaattagggttcgattccggagagggagcctgagaaacggc--
---taccacatccaa-ggaaggcagcaggcgcgcaaattacccaatcccaacacggggag
gtagtgacaaaaaataacaatagggggcc--ttttaggtcctctaattggaatgagaaga
atttaaatctcttatcgaggatccattggagggcaagtctggt-gccagcagccgcggta
attccagctccaatagcgtatattaaag-ttgttgcagttaaaacgctcgtagtcagatt
tcgaagca-----------cgc-tcacggggccggttc-ttgc-c----gatcctgt-gt
gggtgt---cttc---ttattctggga--cgcgatg--------tg--------------
------cgggacttgattg--------------------tctgt--gcaca------t--
----c-tgcgggccggacg-tttactgtgaagaaattagggtgttcaaagcag-gcgttt
gctatg-aatacgtgagcatggaataatagaataggacttg-ggctctattttgttggtt
tccggggaacaagtaatgattaataggga-cagttgggggcattcgtatttcattgtcag
aggtgaaattcttggattgatggaagacgaacaactgcgaaagcatct-gccaaggatgt
tttcattgatcaagaacgaaagttaggggatcgaagacgatcagataccgtcgtagtctt
aaccataaactatgccgactggggattg-gcggggg-ttcagttg--------aa-tgat
cc---cgtcagcaccctgagggaaaccaaa-gtctttgggttctggggggagtatggtcg
caaggctgaaacttaaaggaattgacggaagggcaccaccaggagtggagcctgcggctt
aatttgactcaacacgggacaacttaccaggtccggac-agaataatgattgacagac-t
gaaagctctttcttgattttttg-gttggtggtgcatggccgttcttagttggtggagtg
atttgtctggttaattccgttaacgaacgagacctt-accctgctaaataggt-gtacgc
atg----ctcgta-----------------------------ctgcgtggct----acct
tcttagagggactatacgcgtctagcgtatggaagt-ttgaggcaataacaggtctgtga
tgcccttagatgttctgggccgcacgcgcgctacactgatgcattcaacgagtttc-act
tgttcgtccttggtcggaaggcccgggtaatcttgtgaaagtgcatcgtgctggggatag
atcattgcaatttttgatc-ttcaacgaggaattccttgtaggc-gcaggtcatca-gcc
tgcgccgaata-cgt-ccctgccctt-tgtacacaccgc-ccgtcgctcctaccgattga
atggtccgatgaaatgctcggattgtgg------c-ttgcgtgatggatctc------cc
atagc-gtacgccatgaaaagttcgttaaatcttatcatttagaggaa------------
-------------------------tatgt-gattaaagatacag-atgttctagctcta
ttt-agaatcactcctcaaccaggtgttgatccgattgaagc-ttctgctgcaattgcag
gtgaatcttcaacagcaacatggac-agttgtttggac-tgatttg--ctaacagcttgt
gatctatatagagcaaaagcatatag-agtagatccagttccaaacgtcgca-gac-caa
ta-ttttgcttatatcgcttatgatattgacttatttgaagagggttct-attgcgaact
taactgcttc-tatcattggtaatgttttcggatttaaagctgttaaagc-tcttcgtct
-tg-aagatatgcgtatgccagtagcttacttaaaaactttccaaggtccagcaactgga
ct----aattgtagaacgtgag----cgtatggataaa-tttggtagacctttcttaggt
gctacagtg--aagccaaaactgggcct-ttctggtaaaaactatggaagagt-tgta-t
at-gag-ggtct-taaaggtggattaga---tttcctaaaagatgatgaaaatattaact
ctcaaccattcatgcgctggagagaaagata-tctatattcc-atggaaggtgt-taaca
aagcat-ctgcggctgctggtgaaattaaaggtcattaccttaacgtaaccgctgc-tac
tatggaagatatgtatgaaagagcagagttttccaaagttgttggtagtattatctgtat
gatcgaccttgtaattggttatactgcaatccaaagtatggcgatctgggctcgtaaaaa
tgacatgatt-ttacatttacatagagca-ggtaattctacttactctcgtcaaaaaaat
catggtatgaacttccgagtaatctgtaaatggatgcgtatggcaggtgttgatcatatt
catgcaggaacagttgtaggtaaactggaaggggatcctttaatgattaaaggattctat
aa-tactttac-ttgaaagtgacacagacattaacttacctcaa-ggtc-tattctttgc
tcaaaactgggcatccctaagaaaagttgtaccagtagcttctggtggtattcat-gctg
gtcaaatgcaccaacttcttgattatctaggtgatgacgtggt--tcttcaatttggtgg
tggtaccattgggcatcctgatggtatccaagctggtgcaactgcaaatagagtagcatt
agaatccatggttatggcaagaaatgaag-gtcgcgactatgtagcagaaggccca-caa
attttaagagatgctgcaaaaacttgtggacctctacaaacagctttagatttatggaaa
gatattagttttaatta-tacttccacagatacagctgatttt--gttgagactccaaca
gcaaacgtctag
>Porphyra_sp_WLR                  
aagccatgcatgtctaagtataaacac-----------c-tttatacac---gtgaaact
gcgaatggctcattaaaccagttatagtttctttgaacgta--cc-ttactacttggata
accgtagtaattctagag-ctaatacatgcc-tacacgcccgactc----acgaagggtg
gtatttatt-agataaaaaaccaa-cgcac----t-tttg--------------------
---tgc-tttgtgatgattcataataac--tctcggatcgca-tgg-cctagtgccggcg
acggttcattcaaatttctgccctatcaactttcgatggtagagtagtggtctaccatgg
tgtcaacgggtgacggggaattagggttcgattccggagagggagcctgagaaacggc--
---taccacatccaa-ggaaggcagcaggcgcgcaaattacccaatcccaacacggggag
gtagtgacaaaaaataacaatagggggcc--tttaaggtcctctaattggaatgagaaga
atttaaacctcttatcgaggatccattggagggcaagtctggt-gccagcagccgcggta
attccagctccaatagcgtatattaaag-ttgttgcagttaaaacgctcgtagtcggatt
tcgaagcg-----------cgc-tcacgggggcggctc-ctgc-t----gttcctgt-gt
gggtgt---cttc---ttattctggga--cgcgatg--------tgcg------------
------cgtgacttaagtg--------------------tctct--gcaca------t--
----c-tgcgggccggacg-tttactgtgaagaaattagggtgttcaaagcag-gcgttt
gctatg-aatacgtgagcatggaataatagaataggacttg-ggctctattttgttggtt
tccggagatcaagtaatgattaataggga-cagttgggggcattcgtatttcattgtcag
aggtgaaattcttggattgatggaagacgaaccactgcgaaagcatct-gccaaggatgt
tttcattgatcaagaacgaaagttaggggatcgaagacgatcagataccgtcgtagtctt
aaccataaactatgccgactggggattg-gcgggga-ttcagttg--------aa-agat
cc---cgtcagcaccctgagggaaaccaaa-gtctttgggttctggggggagtatggtcg
caaggctgaaacttaaaggaattgacggaagggcaccaccaggagtggagcctgcggctt
aatttgactcaacacgggacaacttaccaggtccggac-agaataatgattgacagac-t
gaaagctctttcttgattttttg-gttggtggtgcatggccgttcttagttggtggagtg
atttgtctggttaattccgttaacgaacgagacctt-atcctgctaaataggt-gtacgc
atc----taatca-----------------------------ctgcgtagtt----acct
tcttagagggactatacgcgtctagcgtatggaagt-ttgaggcaataacaggtctgtga
tgcccttagatgttctgggccgcacgcgcgctacactgatgcattcaacgagtttc-act
--tttgtccttggtcggaaggcccgggtaatcttgtgaaagtgcatcgtgctggggatag
atcattgcaatttttgatc-ttcaacgaggaattccttgtaggc-gcaggtcatca-gcc
tgcgccgaata-cgt-ccctgccctt-tgtacacaccgc-ccgtcgctcctaccgattga
atggtccgatgaaatgctcggagtgtgg------c-ttgcgtgatggatctg------cc
atagc-gtacgccatgtaaagttcattaaatcttatcatttagaggaa------------
----------------------gattatgt-gattaaagatacag-atgttctagctcta
ttt-agaatcactcctcaaccaggtgttgatccgattgaagc-ttctgctgcaattgcag
gtgaatcttcaacagcaacatggac-agttgtttggac-tgatttg--ctaacagcttgt
gatctatatagagcaaaagcatatag-agtagatccagttccaaatgttgca-gac-caa
ta-ttttgcttatatcgcttatgatattgacttatttgaagagggttct-attgcgaact
taactgcttc-tatcattggtaatgttttcggatttaaagctgttaaagc-tcttcgtct
-tg-aagatatgcgtatgccagtagcttacttaaaaactttccaaggtccagcaactgga
ct----aattgtagaacgtgag----cgtatggataaa-tttggtagacctttcttaggt
gctacagtg--aagccaaaactgggcct-ttctggtaaaaactatggaagagt-tgta-t
at-gaa-ggtct-taaaggtggattgga---tttcctaaaagatgatgaaaatattaact
ctcaaccattcatgcgctggagagaaagata-tctatattcc-atggaaggtgt-taaca
aagcat-ccgctgctgctggtgaaattaaaggtcattaccttaacgtaaccgctgc-tac
tatggaagatatgtatgaaagagcagagttttccaaagttgtcggtagtattatctgtat
gattgaccttgtaattggttatactgcaatccaaagtatggcgatctgggctcgtaagaa
tgacatgatt-ttacatttacatagagca-ggtaattctacttactctcgtcaaaaaaat
catggtatgaacttccgagtgatctgtaaatggatgcgtatggcaggtgttgatcatatt
catgcaggaacagttgtaggtaaactggaaggtgatcctttaatgattaaaggattctat
aa-tactttac-ttgaaagtgacacagacattaacttacctcaa-ggtc-tattctttgc
tcaaaactgggcatccctaagaaaagttgtaccagtggcttctggtggtattcat-gctg
gtcaaatgcaccaacttcttgattatctaggtgatgacgtggt--tcttcaatttggtgg
tggtaccattggacatcctgatggtatccaagctggtgcaactgcaaatagagtagcact
agaatccatggttatggcaagaaatgaag-gtcgcgactatgtagcagaaggccca-caa
attttaagagatgctgcaaaaacttgtggacctctacaaacagctttagatttatggaag
gatattagttttaatta-tacttccacagatacagctgatttc--gttgagactccaaca
gcaaacgtctag
>Porphyra_sp_ZBS                  
aagccatgcatgtctaagtataaacac-----------t-tttatacac---gtgaaact
gcgaatggctcattaaaccagttatagtttctttgaacgta--cc-ttactacttggata
accgtagtaattctagag-ctaatacatgcc-tacacgcccgactc----acgaagggtg
gtatttatt-agataaaaaaccaa-tgcac----t-tcgg--------------------
---tgc-tttgtgatgattcataataac--tctcggatcgca-cgg-ccttgtgctggcg
acggttcattcaaatttctgccctatcaactttcgatggtagagtagtggtctaccatgg
tgtcaacgggtgacggggaattagggttcgattccggagagggagcctgagaaacggc--
---taccacatccaa-ggaaggcagcaggcgcgcaaattacccaatcccaacacggggag
gtagtgacaaaaaataacaatagggggcc--ttttaggtcctctaattggaatgagaaga
atttaaatcccttatcgaggatccattggagggcaagtctggt-gccagcagccgcggta
attccagctccaatagcgtatattaaag-ttgttgcagttaaaacgctcgtagtcggatt
tcgaagcg-----------cgt-tcacgggggcggttc-ttgc-t----gttcctgt-ga
aggtgt---cttc---ttattctggga--cgcgatg--------tgc-------------
------cgtgacttgactg--------------------tctct--gcaca------t--
----c-tgcgggccggacg-tttactgtgaagaaattagggtgttcaaagcag-gcgttt
gccatg-aatacgtgagcatggaataatagaataggacttg-agctctattttgttggtt
tccggggatcaagtaatgattaataggga-cagtcgggggcattcgcatttcattgtcag
aggtgaaattcttggattgatggaagacgaacaactgcgaaagcatct-gccaaggatgt
tttcattgatcaagaacgaaagttaggggatcgaagacgatcagataccgtcgtagtctt
aaccataaactatgccgactggggattg-gcggggg-ttcagttg--------aa-tgat
cc---tgtcagcaccctgagggaaaccaaa-gtctttgggttctggggggagtatggtcg
caaggctgaaacttaaaggaattgacggaagggcaccaccaggagtggagcctgcggctt
aatttgactcaacacgggacaacttaccaggtccggac-agaataatgattgacagac-t
gaaagctctttcttgattttttg-gttggtggtgcatggccgttcttagttggtggagtg
atttgtctggttaattccgttaacgaacgagacctt-accctgctaaataggt-atacgc
aag----gcagca-----------------------------ctgcgtagct----atct
tcttagagggactatacgcgtctagcgtatggaagt-ttgaggcaataacaggtctgtga
tgcccttagatgttctgggccgcacgcgcgctacactgatgcattcaacgagtttc-aca
tgttcgtccttggtcggaaggcccgggtaatcttgtgaaagtgcatcgtgctggggatag
atcattgcaatttttgatc-ttcaacgaggaattccttgtaggc-gcaggtcatca-gcc
tgcgccgaata-cgt-ccctgccctt-tgtacacaccgc-ccgtcgctcctaccgattga
atggtccgatgaaacgttcggattgtgg------c-ttgcgtgatggatctc------cc
atagc-gtacgccatgaaaagttcattaaatcttatcatttagaggaa------------
---------ttactgggatgctgattatgt-gattaaagatacag-atgttttagctcta
ttt-agaatcactcctcaaccaggtgttgatccgattgaagc-ttctgctgcaattgcag
gtgaatcttcaacagcaacatggac-agttgtttggac-tgatttg--ctaacagcttgt
gatctatatagggcaaaagcatatag-agtagatccagttccaaatgttgca-gac-caa
ta-ttttgcttatatcgcttatgatattgacttatttgaagagggttct-attgcgaact
taactgcttc-tatcattggtaatgttttcggatttaaagctgttaaagc-tcttcgtct
-tg-aagatatgcgtatgccagtagcttacttaaaaactttccaaggtccagcaactgga
ct----aattgtagaacgtgag----cgtatggataaa-tttggtagacctttcttaggt
gctacagtg--aagccaaaactgggtct-ttctggtaaaaactatggaagagt-tgtt-t
ac-gag-ggtct-taaaggtggattaga---tttcctaaaagatgatgaaaatattaact
ctcaaccattcatgcgttggagagaaagata-tctatattcc-atggaaggtgt-taata
aagcat-ccgctgctgctggtgaaattaaaggtcattaccttaacgtaaccgctgc-tac
tatggaagatatgtatgaaagagcagaattttccaaagttgttggtagtattatctgtat
gattgaccttgtaattggttatactgcaatccaaagtatggcgatctgggctcgtaaaaa
tgacatgatt-ttacatttacatagagca-ggtaattctacttactctcgtcaaaaaaat
catggtatgaacttccgagtaatctgtaaatggatgcgtatggcaggtgttgatcatatt
catgcaggaacagttgtaggtaaactagaaggtgatcctttaatgattaaaggattctat
aa-tactttac-ttgaaactgatacagacattaacttacctcaa-ggtc-tgttctttgc
tcaaaactgggcatccctaagaaaagttgtaccagtagcttctggtggtattcat-gctg
gtcaaatgcaccaacttcttgattatctaggtgatgacgtggt--tcttcaatttggtgg
tggtaccattggacatcctgatggtatccaagctggtgcaactgcaaatagagtagcact
agaatctatggttatggcaagaaatgaag-gtcgcgactatgtagcagaaggccca-caa
attttaagagatgctgcaaaaacttgtggacctctacaaacagctttagatttatggaag
gatattagttttaatta-tacttccacagatacagctgatttt--gttcagactccaaca
gcaaacgtctag
>Porphyra_sp_ZCE                  
aagccatgcatgtctaagtataaacac-----------t-tttatacac---gtgaaact
gcgaatggctcattaaaccagttatagtttctttgaacgta--cc-ttactacttggata
accgtagtaattctagag-ctaatacatgcc-tacacgcccgactc----acgaagggtg
gtatttatt-agataaaaaaccaa-cgcac----t-tcgg--------------------
---tgt-tttgtgatgattcataataac--tctcggatcgca-cgg-ccttgtgctggcg
acggttcattcaaatttctgccctatcaactttcgatggtagagtagtggtctaccatgg
tgtcaacgggtgacggggaattagggttcgattccggagagggagcctgagaaacggc--
---taccacatccaa-ggaaggcagcaggcgcgcaaattacccaatcccaacacggggag
gtagtgacaaaaaataacaatagggggcc-ttttttggtcctctaattggaatgagaaga
atttaaatcccttatcgagaaaccattggagggcaagtctggt-gccagcagccgcggta
attccagctccaatagcgtatattaaag-ttgttgcagttaaaacgctcgtagtcggatt
tcgaagca-----------tgt-tcacgggggcggtt--gtgc-t----gctgctgt-gg
aggtgt---cttc---ttattctggga--cgcgatg--------tgc-------------
------cgtgacttgactg--------------------tttct--gcaca------t--
----c-tgcgggccggacg-tttactgtgaagaaattagggtgttcaaagcag-gcgttt
gccatg-aatacgtgagcatggaataatagaataggacttg-atctctattttgttggtt
tccggggaccaagtaatgattaataggga-cagtcgggggcattcgcatttcattgtcag
aggtgaaattcttggattgatggaagacgaacaactgcgaaagcatct-gccaaggatgt
tttcattgatcaagaacgaaagttaggggatcgaagacgatcagataccgtcgtagtctt
aaccataaactatgccgactggggattg-gcggggg-atcagttg--------aa-tgat
cc---cgtcagcaccctgagggaaaccaaa-gtctttgggttctggggggagtatggtcg
caaggctgaaacttaaaggaattgacggaagggcaccaccaggagtggagcctgcggctt
aatttgactcaacacgggacaacttaccaggtccggac-agaataatgattgacagac-t
gaaagctctttcttgattttttg-gttggtggtgcatggccgttcttagttggtggagtg
atttgtctggttaattccgttaacgaacgagacctt-accctgctaaataggt-atacgc
aag----gcagca-----------------------------ctgcgtagct----acct
tcttagagggactatacgcgtctagcgtatggaagt-ttgaggcaataacaggtctgtga
tgcccttagatgttctgggccgcacgcgcgctacactgatgcattcaacgagtttc-act
tgttcgtcctaggtcggaaggcccgggtaatcttgtgaaagtgcatcgtgctggggatag
atcattgcaatttttgatc-ttcaacgaggaattccttgtaggc-gcaggtcatca-gcc
tgcgccgaata-cgt-ccctgccctt-tgtacacaccgc-ccgtcgctcctaccgattga
atgatccgatgaaacgctcggattgtgg------c-ttgcgtgatggatctc------cc
atagc-gtacgccatgaaaagttcattaaatcttatcatttagaggaa------------
----------tactgggatgctgattatgt-gattaaagatacag-atgttctagctcta
ttt-agaatcactcctcaaccaggtgttgatcctattgaagc-ttctgctgcaattgcag
gtgaatcttcaacagcaacatggac-agttgtttggac-tgatttg--ctaacagcttgt
gatctatatagagcaaaagcatatag-ggtagatccagttccaaacgttgca-gac-caa
ta-ttttgcttatatcgcttatgatattgacttatttgaagagggttct-attgcgaact
taactgcttc-tatcattggtaatgttttcggatttaaagctgttaaagc-tcttcgtct
-tg-aagatatgcgtatgccagtagcttacttaaaaactttccaaggtccagcaactgga
ct----aattgtagaacgtgag----cgtatggataaa-tttggtagacctttcttaggt
gctacagtg--aagccaaaactaggcct-ttctggtaaaaactatggaagagt-tgta-t
ac-gag-ggtct-taaaggtggattgga---tttcctaaaagatgatgaaaatattaact
ctcaaccattcatgcgctggagagaaagata-tctatattcc-atggaaggtgt-taaca
aagcat-ctgctgctgctggtgaaattaaaggtcattaccttaacgtaaccgctgc-tac
tatggaagatatgtatgaaagagctgagttttccaaagttgttggtagtattatctgtat
gattgaccttgtaattggttatactgcaatccaaagtatggcgatctgggctcgtaaaaa
tgacatgatt-ttacatttacatagagca-ggtaattctacttactctcgtcaaaaaaat
catggtatgaacttccgagtaatctgtaaatggatgcgtatggcaggtgttgatcatatt
catgcaggaacagttgtaggtaaactagaaggtgatcctttaatgattaaaggattctat
aa-tactttac-ttgaaagtgagacagacattaacttacctcaa-ggtc-tgttctttgc
tcaaaactgggcatctctaagaaaagttgtaccagtagcttctggtggtattcat-gctg
gtcaaatgcaccaacttcttgattatctaggtgatgacgtggt--tcttcaatttggtgg
tggtaccattggacatcctgatggtatccaagctggtgcaactgcaaatagagtggcact
agaatccatggttatggcaagaaatgaag-gtcgtgactatgtagcagaaggccca-caa
attttaagagatgctgcaaaaacttgtggacctctacaaacagctttagatttatggaag
gatattagttttaatta-tacttccacagatacagctgatttc--gttgagactccaaca
gcaaacgtctag
>Porphyra_sp_ZDR                  
aagccatgcatgtctaagtataaacac-----------t-tttatacac---gtgaaact
gcgaatggctcattaaaccagttatagtttctttgaacgtg--cc-ttactacttggata
accgtagtaattctagag-ctaatacatgcc-tacacgcccgactc----acgaagggtg
gtatttatt-agataaaaaaccaa-cgcac----c-tcgg--------------------
---tgc-tttgtgatgattcataataac--tctcggatcgca-cgg-ccttgagccggcg
acggttcattcaaatttctgccctatcaactttcgatggtagagtagtggtctaccatgg
tgtcaacgggtgacggggaattagggttcgattccggagagggagcctgagaaacggc--
---taccacatccaa-ggaaggcagcaggcgcgcaaattacccaatcccaacacggggag
gtagtgacaaaaaataacaatagggggcc--ttttaggtcctctaattggaatgagaaga
atttaaatcccttatcgaggatccattggagggcaagtctggt-gccagcagccgcggta
attccagctccaatagcgtatattaaag-ttgttgcagttaaaacgctcgtagtcggatt
tcgaagcg-----------cgt-ccacgggg-cggctc-ttgc-c----gaccctgt-ga
aggtgt---cttc---ttattctggga--cgcgacg--------tgc-------------
------cgtgacttgactg--------------------tttct--gcacg------t--
----c-tgcgggccggacg-tttactgtgaagaaattagggtgttcaaagcag-gcgttt
gccatg-aatacgtgagcatggaataatagaataggacttg-gtctctattttgttggtt
tccggggaccaagtaatgattaataggga-cagttgggggcattcgcatttcattgtcag
aggtgaaattcttggattgatggaagacgaacaactgcgaaagcatct-gccaaggatgt
tttcattgatcaagaacgaaagttaggggatcgaagacgatcagataccgtcgtagtctt
aaccataaactatgccgactggggattg-gcgaggg-ttcagttg--------aa-tgat
ct---cgtcagcaccctgagggaaaccaaa-gtctttgggttctggggggagtatggtcg
caaggctgaaacttaaaggaattgacggaagggcaccaccaggagtggagcctgcggctt
aatttgactcaacacgggacaacttaccaggtccggac-agaataatgattgacagac-t
gaaagctctttcttgattttttg-gttggtggtgcatggccgttcttagttggtggagtg
atttgtctggttaattccgttaacgaacgagacctt-accctgctaaataggt-atacgc
aag----gctgca-----------------------------ctgcgtagct----atct
tcttagagggactatacgcgtctagcgtatggaagt-ttgaggcaataacaggtctgtga
tgcccttagatgttctgggccgcacgcgcgctacactgatgcattcaacgagtttc-act
tgttcgtccttggtcggaaggcccgggtaatcttgtgaaagtgcatcgtgctggggatag
atcattgcaatttttgatc-ttaaacgaggaattccttgtaggc-gcaggtcatca-gcc
tgcgccgaata-cgt-ccctgccctt-tgtacacaccgc-ccgtcgctcctaccgattga
atggtccgatgaaatgctcggattgtgg------c-ttgcgtgatggatctc------cc
atagc-gtacgccatgaaaagttcattaaatcttatcatttagaggaa------------
---------ttactgggatgctgactatgt-gattaaagatacag-atgttctagctctg
ttt-agaatcactcctcaaccaggtgttgatccgattgaagc-ttctgctgcaattgcgg
gtgaatcttcaacagcgacatggac-agttgtttggac-tgatttg--ctaacagcttgt
gatctatatagagcaaaagcatatag-agtagatccagtgccaaacgttgca-gac-caa
ta-ttttgcttatattgcttatgatattgacttatttgaagaggcttct-attgcgaact
taactgcttc-tatcattggcaatgttttcggatttaaagctgttaaagc-tcttcgtct
-tg-aagatatgcgtatgccagtagcttacttaaaaactttccaaggtccagcaactgga
ct----aattgtagagcgtgag----cgtatggataaa-tttggtagacctttcttaggt
gctacagtg--aagccgaagctgggcct-ttctggtaaaaactatggaagagt-tgta-t
at-gaa-ggtct-taaaggtggattgga---tttcctaaaagatgatgaaaatattaatt
ctcaaccattcatgcgctggagagaaagata-tctatattcc-atggaaggtgt-taaca
aagcat-ctgctgctgctggtgaaattaaaggtcattaccttaatgtaactgctgc-tac
tatggaagacatgtatgaaagagcagagttttccaaagttgttggtagtattatctgtat
gattgaccttgtaattggttatactgcaatccaaagtatggcgatttgggctcgtaaaaa
tgacatgatt-ttacatttacatagagca-ggtaattctacttactctcgtcaaaaaaat
catggtatgaacttccgagtaatctgtaaatggatgcgtatggcaggtgtcgatcatatt
catgcaggaacagttgtaggtaaactggaaggtgatcctttaatgattaaaggattctat
aa-tactttac-ttgaaagtgagacagatattaacttacctcaa-ggtc-tattctttgc
tcaaaactgggcatccctaagaaaagttgtaccagtagcttctggcggtattcat-gctg
gtcaaatgcaccaacttcttgattatctaggtgatgacgtggt--tcttcaatttggtgg
tggtaccattggacatcctgatggtatccaagctggtgcaactgcaaatagagtagcact
agaatccatggttatggcaagaaatgaag-gtcgcgactatgtaggagaaggccca-caa
attttaagagatgctgcaaaaacttgtggacctctacaaacagctttagatttatggaaa
gatattagttttaatta-tacttccacagatacagctgatttc--gttgagactccaaca
gcaaacgtctag
>Porphyra_sp_ZGR                  
aagccatgcatgtctaagtataaacac-----------t-tttatacac---gtgaaact
gcgaatggctcattaaaccagttatagtttctttgaacgta--cc-ttactacttggata
accgtagtaattctagag-ctaatacatgcc-tacacgcccgactc----acgaagggtg
gtatttatt-agataaaaaaccaa-tgcac----t-tcgg--------------------
---tgc-tttgtgatgattcataataac--tctcggatcgca-cgg-ccttgtgctggcg
acggttcattcaaatttctgccctatcaactttcgatggtagagtagtggtctaccatgg
tgtcaacgggtgacggggaattagggttcgattccggagagggagcctgagaaacggc--
---taccacatccaa-ggaaggcagcaggcgcgcaaattacccaatcccaacacggggag
gtagtgacaaaaaataacaatagggggcc--ttttaggtcctctaattggaatgagaaga
atttaaatcccttatcgaggaaccattggagggcaagtctggt-gccagcagccgcggta
attccagctccaatagcgtatattaaag-ttgttgcagttaaaacgctcgtagtcggatt
tcgaagca-----------cgt-tcacgggggcggttc-ttgc-t----gttcctgt-ga
aggtgt---cttc---ttattctggga--cgcgatg--------tgc-------------
------cgtgacttgactg--------------------tctct--gcaca------t--
----c-tgcgggccggacg-tttactgtgaagaaattagggtgttcaaagcag-gcgttt
gccatg-aatacgtgagcatggaataatagaataggacttg-agctctattttgttggtt
tccggggatcaagtaatgattaataggga-cagtcgggggcattcgcatttcattgtcag
aggtgaaattcttggattgatggaagacgaacaactgcgaaagcatct-gccaaggatgt
tttcattgatcaagaacgaaagttaggggatcgaagacgatcagataccgtcgtagtctt
aaccataaactatgccgactggggattg-gcggggg-atcagttg--------aa-tgat
cc---cgtcagcaccctgagggaaaccaaa-gtctttgggttctggggggagtatggtcg
caaggctgaaacttaaaggaattgacggaagggcaccaccaggagtggagcctgcggctt
aatttgactcaacacgggacaacttaccaggtccggac-agaataatgattgacagac-t
gaaagctctttcttgattttttg-gttggtggtgcatggccgttcttagttggtggagtg
atttgtctggttaattccgttaacgaacgagacctt-accctgctaaataggt-atacgc
aag----gcagca-----------------------------ctgcgtagct----acct
tcttagagggactatacgcgtctagcgtatggaagt-ttgaggcaataacaggtctgtga
tgcccttagatgttctgggccgcacgcgcgctacactgatgcattcaacgagtttc-aca
tgttcgtccttggtcggaaggcccgggtaatcttgtgaaagtgcatcgtgctggggatag
atcattgcaatttttgatc-ttcaacgaggaattccttgtaggc-gcaggtcatca-gcc
tgcgccgaata-cgt-ccctgccctt-tgtacacaccgc-ccgtcgctcctaccgattga
atggtccgatgaaacgttcggattgtgg------c-ttgcgtgatggatctc------cc
atagc-gtacgccatgaaaagttcattaaatcttatcatttagaggaa------------
---------ttactgggatgctgattatgt-gattaaagatacag-atgttttagctcta
ttt-agaatcactcctcaaccaggtgttgatccgattgaagc-ttctgctgcaattgcag
gtgaatcttcaacagcaacatggac-agttgtttggac-tgatttg--ctaacagcttgt
gatctatatagagcaaaagcatatag-agtagatccagttccaaacgttgca-gac-caa
ta-ttttgcttatatcgcttatgatattgacttatttgaagagggttct-attgcgaact
taactgcttc-tatcattggtaatgttttcggatttaaagctgttaaagc-tcttcgtct
-tg-aagatatgcgtatgccagtagcttacttaaaaactttccaaggtccagcaactgga
ct----aattgtagaacgtgag----cgtatggataag-tttggtagacctttcttaggt
gctacagtg--aagccaaaactaggtct-ttctggtaaaaactatggaagagt-tgtg-t
ac-gag-ggtct-taaaggtggattaga---tttcctaaaagatgatgaaaatattaact
ctcaaccattcatgcgttggagagaaagata-tctatattcc-atggaaggtgt-taata
aagcat-ccgctgctgctggtgaaattaaaggtcattaccttaacgtaaccgctgc-tac
tatggaagatatgtatgaaagagcagagttttccaaagttgttggtagtattatctgtat
gattgaccttgtaattggttatactgcaatccaaagtatggcgatctgggctcgtaaaaa
tgacatgatt-ttacatttacatagagca-ggtaattctacttactctcgtcaaaaaaat
catggtatgaacttccgagtaatttgtaaatggatgcgtatggcaggtgttgatcatatt
catgcaggaacagttgtaggtaaactagaaggtgatcctttaatgattaaaggattctat
aa-tactttac-ttgaaactgatacagacattaacttacctcaa-ggtc-tgttctttgc
tcaaaactgggcatccctaagaaaagttgtaccagtagcttctggtggtattcat-gctg
gtcaaatgcaccaacttcttgattatctaggtgatgacgtagt--tcttcaatttggtgg
tggtaccattggacatcctgatggtattcaagctggtgcaactgcaaatagagtagcact
agaatctatggttatggcaagaaatgaag-gtcgtgactatgtagcagaaggccca-caa
attttaagagatgctgcaaaaacttgtggacctctacaaacagctttagatttatggaag
gatattagttttaatta-tacttccacagatacagctgatttt--gttcagactccaaca
gcaaacgtctag
>Porphyra_sp_ZIR                  
aagccatgcatgtctaagtataaacac-----------t-tttatacac---gtgaaact
gcgaatggctcattaaaccagttatagtttctttgaacgta--cc-ttactacttggata
accgtagtaattctagag-ctaatacatgcc-tacacgcccgactc----acgaagggtg
gtatttatt-agataaaaaaccaa-tgcac----t-tcgg--------------------
---tgc-tttgtgatgattcataataac--tctcggatcgca-cgg-ccttgtgctggcg
acggttcattcaaatttctgccctatcaactttcgatggtagagtagtggtctaccatgg
tgtcaacgggtgacggggaattagggttcgattccggagagggagcctgagaaacggc--
---taccacatccaa-ggaaggcagcaggcgcgcaaattacccaatcccaacacggggag
gtagtgacaaaaaataacaatagggggcc--ttttaggtcctctaattggaatgagaaga
atttaaatcccttatcgaggatccattggagggcaagtctggt-gccagcagccgcggta
attccagctccaatagcgtatattaaag-ttgttgcagttaaaacgctcgtagtcggatt
tcgaagcg-----------cgt-tcacgggggcggttc-ttgc-t----gttcctgt-ga
aggtgt---cttc---ttattctggga--cgcgatg--------tgc-------------
------cgtgacttgactg--------------------tctct--gcaca------t--
----c-tgcgggccggacg-tttactgtgaagaaattagggtgttcaaagcag-gcgttt
gccatg-aatacgtgagcatggaataatagaataggacttg-agctctattttgttggtt
tccggggatcaagtaatgattaataggga-cagtcgggggcattcgcatttcattgtcag
aggtgaaattcttggattgatggaagacgaacaactgcgaaagcatct-gccaaggatgt
tttcattgatcaagaacgaaagttaggggatcgaagacgatcagataccgtcgtagtctt
aaccataaactatgccgactggggattg-gcggggg-ttcagttg--------aa-tgat
cc---tgtcagcaccctgagggaaaccaaa-gtctttgggttctggggggagtatggtcg
caaggctgaaacttaaaggaattgacggaagggcaccaccaggagtggagcctgcggctt
aatttgactcaacacgggacaacttaccaggtccggac-agaataatgattgacagac-t
gaaagctctttcttgattttttg-gttggtggtgcatggccgttcttagttggtggagtg
atttgtctggttaattccgttaacgaacgagacctt-accctgctaaataggt-atacgc
aag----gccgta-----------------------------ctgcgtagct----acct
tcttagagggactatacgcgtctagcgtatggaagt-ttgaggcaataacaggtctgtga
tgcccttagatgttctgggccgcacgcgcgctacactgatgcattcaacgagtttc-act
tgttcgtccttggtcggaaggcccgggtaatcttgtgaaagtgcatcgtgctggggatag
atcattgcaatttttgatc-ttcaacgaggaattccttgtaggc-gcaggtcatca-gcc
tgcgccgaata-cgt-ccctgccctt-tgtacacaccgc-ccgtcgctcctaccgattga
atggtccgatgaaacgttcggattgtgg------c-ttgcgtgatggatctc------cc
atagc-gtacgccatgaaaagttcattaaatcttatcatttagaggaa------------
---------ttactgggatgctgattatgt-gattaaagatacag-atgttttagctcta
ttt-agaatcactcctcaaccaggtgttgatccgattgaagc-ttctgctgcaattgcag
gtgaatcttcaacagcaacatggac-agttgtttggac-tgatttg--ctaacagcttgt
gatctatatagagcaaaagcatatag-agtagacccagttccaaacgttgca-gac-caa
ta-ttttgcttatatcgcttatgatattgacttatttgaagagggttct-attgcgaact
taactgcttc-tatcattggtaatgttttcggatttaaagctgttaaagc-tcttcgtct
-tg-aagacatgcgtatgccagtagcttacttaaaaactttccaaggtccagcaactgga
ct----aattgtagaacgtgag----cgtatggataaa-tttggtagacctttcttaggt
gctacagtg--aagccaaaactgggcct-ttctggtaaaaactatggaagagt-tgtg-t
ac-gag-ggtct-taaaggtggattaga---cttcctaaaagatgatgaaaatattaact
ctcaaccattcatgcgctggagagaaagata-tctatattcc-atggaaggtgt-taata
aagcat-ccgctgctgctggtgaacttaaaggtcattaccttaacgtaaccgctgc-tac
tatggaagatatgtatgaaagagcagagttttccaaagttgttggtagtattatctgtat
gattgaccttgtaattggttatactgcaatccaaagtatggcgatctgggctcgtaaaaa
tgacatgatt-ttacatttacatagagca-ggtaattctacttactctcgtcaaaaaaat
catggtatgaacttccgagtaatctgtaaatggatgcgtatggcaggtgttgatcatatt
catgcaggaacagttgtaggtaaactagaaggtgatcctttaatgattaaaggattctat
aa-tactttac-ttgaaagtgatacagatattaacttacctcaa-ggtc-tgttctttgc
tcaaaactgggcatccctaagaaaagttgtaccagtagcttctggtggtattcat-gctg
gtcaaatgcaccaacttcttgattatttaggtgatgacgtggt--tcttcaatttggtgg
tggtaccattggacatcctgatggtatccaagctggtgcaactgcaaatagagtggcact
agaatctatggttatggcaagaaatgaag-gtcgcgactatgtagcagaaggtcca-caa
attttaagagatgctgcaaaaacttgtggacctctacaaacagctttagatttatggaag
gatattagttttaatta-tacttccacagatacagctgatttt--gttgagactccaaca
gcaaacgtctag
>Porphyra_sp_ZPP                  
aagccatgcatgtctaagtataaacac-----------t-tttatacac---gtgaaact
gcgaatggctcattaaaccagttatagtttctttgaacgta--cc-ttactacttggata
accgtagtaattctagag-ctaatacatgcc-tacacgcccgactc----acgaagggtg
gtatttatt-agataaaaaaccaa-cgcac----t-tcgg--------------------
---tgc-tttgtgatgattcataataac--tctcggatcgca-cgg-ccttgtgctggcg
acggttcattcaaatttctgccctatcaactttcgatggtagagtagtggtctaccatgg
tgtcaacgggtgacggggaattagggttcgattccggagagggagcctgagaaacggc--
---taccacatccaa-ggaaggcagcaggcgcgcaaattacccaatcccaacacggggag
gtagtgacaaaaaataacaatagggggcc--ttttaggtcctctaattggaatgagaaga
atttaaatccgttatcgaggatccattggagggcaagtctggt-gccagcagccgcggta
attccagctccaatagcgtatattaaag-ttgttgcagttaaaacgctcgtagtcggatt
tcgaagca-----------cgt-tcacgggggcggttc-ttgc-t----gttcctgt-ga
aggtgt---cttc---ttattctggga--cgcgatg--------tgc-------------
------cgtgacttgactg--------------------tctct--gcaga------t--
----c-tgcgggccggacg-tttactgtgaagaaattagggtgttcaaagcag-gcgttt
gccatg-aatacgtgagcatggaataatagaataggacttg-atctctattttgttggtt
tccggggaccaagtaatgattaataggga-cagttgggggcattcgcatttcattgtcag
aggtgaaattcttggattgatggaagacgaacaactgcgaaagcatct-gccaaggatgt
tttcattgatcaagaacgaaagttaggggatcgaagacgatcagataccgtcgtagtctt
aaccataaactatgccgactggggattg-gcggggg-actagttg--------aa-tgat
cc---tgtcagcaccctgagggaaaccaaa-gtctttgggttctggggggagtatggtcg
caaggctgaaacttaaaggaattgacggaagggcaccaccaggagtggagcctgcggctt
aatttgactcaacacgggacaacttaccaggtccggac-agaataatgattgacagac-t
gaaagctctttcttgattttttg-gttggtggtgcatggccgttcttagttggtggagtg
atttgtctggttaattccgttaacgaacgagacctt-accctgctaaataggt-atacgc
aag----gcagca-----------------------------ctgcgtagct----acct
tcttagagggactatacgcgtctagcgtatggaagt-ttgaggcaataacaggtctgtga
tgcccttagatgttctgggccgcacgcgcgctacactgatgcattcaacgagtttc-act
tgttcgtcctaggtcggaaggcccgggtaatcttgtgaaagtgcatcgtgctggggatag
atcattgcaatttttgatc-ttcaacgaggaattccttgtaggc-gcaggtcatca-gcc
tgcgccgaata-cgt-ccctgccctt-tgtacacaccgc-ccgtcgctcctaccgattga
atgatccgatgaaacgctcggattgtgg------c-ttgcgtgatggatctc------cc
atagc-gtacgccatgaaaagttcattaaatcttatcatttagaggaa------------
---------ttactgggatgctgattatgt-gattaaagatacag-atgttctagctcta
ttt-agaatcactcctcaaccaggtgttgatccgattgaagc-ttctgctgcaattgcag
gtgaatcttcaacagcaacatggac-agttgtttggac-tgatttg--ctaacagcttgt
gatctatatagagcaaaagcatatag-agtagatccagttccaaacgttgca-gac-caa
ta-ttttgcttatatcgcttatgatattgacttatttgaagagggttct-attgcgaact
taactgcttc-tatcattggtaatgttttcggatttaaggctgttaaagc-tcttcgtct
-tg-aagatatgcgtatgccagtagcttacttaaaaactttccaaggtccagcaactgga
ct----aattgtagaacgtgag----cgtatggataaa-tttggtagacctttcttaggt
gctacagtg--aagccaaaactgggcct-ttctggtaaaaactatggaagagt-tgta-t
ac-gag-ggtct-taaaggtggattgga---tttcttaaaagatgatgaaaatattaact
ctcaaccattcatgcgctggagagaaagata-tctatattcc-atggaaggtgt-taaca
aagcat-ccgctgctgctggtgaaattaaaggtcattaccttaacgtaactgctgc-tac
tatggaagatatgtatgaaagagcagagttttccaaagttgttggtagtattatctgtat
gattgaccttgtaattggttatactgcaatccaaagtatggcgatctgggctcgtaaaaa
tgacatgatt-ttacatttacatagagca-ggtaattctacttactctcgtcaaaaaaat
catggtatgaacttccgagtaatctgtaaatggatgcgtatggcaggtgttgatcatatt
catgcaggaacagttgtaggtaaactggaaggtgatcctttaatgattaaaggattctat
aa-cactttac-ttgaaagtgatacagacattgacttacctcaa-ggtc-tgttctttgc
tcaaaactgggcatccctaagaaaagttgtaccagtagcttctggtggtattcat-gctg
gtcaaatgcaccaacttcttgattatctaggtgatgacgtggt--tcttcaatttggtgg
tggtactattggacatcctgatggtatccaagctggtgcaactgcaaatagagtggcact
agaatccatggttatggcaagaaatgaag-gtcgcgactatgtagcagaaggccca-caa
attttaagagatgctgcaaaaacttgtggacctctacaaacagctttagatttatggaag
gatattagttttaatta-tacttctacagatacggctgatttc--gttgagactccaaca
gcaaacgtctag
>Porphyra_sp_ZSM                  
aagccatgcatgtctaagtataaacac-----------t-tttatacac---gtgaaact
gcgaatggctcattaaaccagttatagtttctttgaacgta--cc-ttactacttggata
accgtagtaattctagag-ctaatacatgcc-tacacgcccaactc----acgaagggtg
gtatttatt-agataaaaaaccaa-cgcac----t-tttg--------------------
---tgc-tttgtgatgattcataataac--tctcggatcgca-tgg-cctagagccggcg
acggttcattcaaatttctgccctatcaactttcgatggtagagtagtggtctaccatgg
tgtcaacgggtgacggggaattagggttcgattccggagagggagcctgagaaacggc--
---taccacatccaa-ggaaggcagcaggcgcgcaaattacccaatcccaacacggggag
gtagtgacaaaaaataacaatagggggcc--ttttaggtcctctaattggaatgagaaga
atttaaatctcttatcgaggatccattggagggcaagtctggt-gccagcagccgcggta
attccagctccaatagcgtatattaaag-ttgttgcagttaaaacgctcgtagtcggatt
tcgaagca-----------cgc-tcacggggatggttc-ttgc-t----gattctgt-ga
gggtgt---cttc---ttattctggga--cgcgatg--------tgc-------------
------cgtgacttgattg--------------------tctcg--gcaca------t--
----c-tgcgggccggacg-tttactgtgaagaaattagggtgttcaaagcag-gcgttt
gctatg-aatacgtgagcatggaataatagaataggacttg-ggctctattttgttggtt
tccggagatcaagtaatgattaataggga-cagttgggggcattcgtatttcattgtcag
aggtgaaattcttggattgatggaagacgaacaactgcgaaagcatct-gccaaggatgt
tttcattgatcaagaacgaaagttaggggatcgaagacgatcagataccgtcgtagtctt
aaccataaactatgccgactggggattg-gcggggg-ttcagttg--------aa-tgat
cc---tgtcagcaccctgagggaaaccaaa-gtctttgggttctggggggagtatggtcg
caaggctgaaacttaaaggaattgacggaagggcaccaccaggagtggagcctgcggctt
aatttgactcaacacgggacaacttaccaggtccggac-agaataatgattgacagac-t
gaaagctctttcttgattttttg-gttggtggtgcatggccgttcttagttggtggagtg
atttgtctggttaattccgttaacgaacgagacctt-accctgctaaataggt-gtacgt
atg----gtcgta-----------------------------ctgcgtagct----acct
tcttagagggactatacgcgtctagcgtatggaagt-ttgaggcaataacaggtctgtga
tgcccttagatgttctgggccgcacgcgcgctacactgatgcattcaacgagtttc-act
tgttcgtcctaggtcggaaggcccgggtaatcttgtgaaagtgcatcgtgctggggatag
atcattgcaatttttgatc-ttcaacgaggaattccttgtaggc-gcaggtcatca-gcc
tgcgccgaata-cgt-ccctgccctt-tgtacacaccgc-ccgtcgctcctaccgattga
atggtccgatgaaatgctcggattgtgg------c-ttgcgtgatggatctc------cc
atagc-gtacgccatgaaaagttcattaaatcttatcatttagaggaa------------
---------ttactgggatgctgattatgt-gattaaagatacag-atgttctagctcta
ttt-agaatcactcctcaaccaggtgttgatccgattgaagc-ttctgctgcaattgcag
gtgaatcttcaacagcaacatggac-agttgtttggac-tgatttg--ctaacagcttgt
gatctatatagagcaaaagcatatag-agtagatccagttccaaacgttgca-gac-caa
ta-ttttgcttatatcgcttatgatattgacttatttgaagagggttct-attgcgaact
taactgcttc-tatcattggtaatgttttcggatttaaagctgttaaagc-tcttcgtct
-tg-aagatatgcgtatgccagtagcttacttaaaaactttccaaggtccagcaactgga
ct----aattgtagaacgtgag----cgtatggataaa-tttggtagacctttcttaggt
gctacagtg--aagccaaaactaggcct-ttctggtaaaaactatggaagagt-tgta-t
at-gag-ggtct-taaaggtggattgga---tttcctaaaagatgatgaaaatattaact
ctcaaccattcatgcgctggagagaaagata-tctatattcc-atggaaggtgt-taaca
aagcat-ctgctgctgctggtgaaattaaaggtcattaccttaacgtaaccgctgc-tac
tatggaagatatgtatgaaagagcagagttttccaaagttgttggtagtattatctgtat
gattgaccttgtaattggttatactgcaatccaaagtatggcgatctgggctcgtaaaaa
tgacatgatt-ttacatttacatagagca-ggtaattctacttactctcgtcaaaaaaat
catggtatgaacttccgagtaatctgtaaatggatgcgtatggcaggtgttgatcatatt
catgcaggaacagttgtaggtaaactggaaggtgatcctttaatgattaaaggattctat
aa-tactttac-ttgaaagtgacacagacattaacttacctcaa-ggtc-tattctttgc
tcaaaactgggcatccctaagaaaagttgtaccagtagcttctggtggtattcat-gctg
gtcaaatgcaccaacttcttgattatctaggtgatgacgtggt--tcttcaatttggtgg
tggtaccattggacatcctgatggtatccaagctggtgcaactgcaaatagagtagcact
agaatccatggttatggcaagaaatgaag-gtcgcgactatgtagcagaaggccca-caa
attttaagagatgctgcaaaaacttgtggacctctacaaacagctttagatttatggaag
gatattagttttaatta-tacttccacagatacagctgatttc--gttgagactccaaca
gcaaacgtctag
>Porphyra_umbilicalis             
aagccatgcatgtctaagtataaacac-----------t-tttatacac---gtgaaact
gcgaatggctcattaaaccagttatagtttctttgaacgta--cc-ttactacttggata
accgtagtaattctagag-ctaatacatgcc-tacacgcccgactc----acgaagggtg
gtatttatt-agataaaaaaccaa-tgcac----t-tttg--------------------
---tgc-tttgtgatgattcataataac--tctcggatcgca-cgg-cctagagctggcg
acggttcattcaaatttctgccctatcaactttcgatggtagagtagtggtctaccatgg
tgtcaacgggtgacggggaattagggttcgattccggagagggagcctgagaaacggc--
---taccacatccaa-ggaaggcagcaggcgcgcaaattacccaatcccaacacggggag
gtagtgacaaaaaataacaatagggggcc--tattaggtcctctaattggaatgagaaga
acttaaatcccttatcgaggatccattggagggcaagtctggt-gccagcagccgcggta
attccagctccaatagcgtatattaaag-ttgttgcagttaaaacgctcgtagtcggatt
tcgaagca-----------cgc-tcacgggggcggttt-ttgc-t----gtttctgt-ga
gggtgt---cttc---tttttctggga--cgcgttg--------tg--------------
------cgggacttgattg--------------------tctct--gcaca------t--
----c-tgcgggccggacg-tttactgtgaagaaattagggtgttcaaagcag-gcgttt
gctatg-aatacgtgagcatggaataatagaataggacttg-acctctattttgttggtt
tccggagaacaagtaatgattaataggga-cagttgggggcattcgtatttcattgtcag
aggtgaaattcttggattgatggaagacgaacaactgcgaaagcatct-gccaaggatgt
tttcattgatcaagaacgaaagttaggggatcgaagacgatcagataccgtcgtagtctt
aaccataaactatgccgactggggattg-gcggggg-ttcagttg--------aa-tgat
cc---tgtcagcaccctgagggaaaccaaa-gtctttgggttctggggggagtatggtcg
caaggctgaaacttaaaggaattgacggaagggcaccaccaggagtggagcctgcggctt
aatttgactcaacacgggacaacttaccaggtccggac-agaataatgattgacagac-t
gaaagctctttcttgattttttg-gttggtggtgcatggccgttcttagttggtggagtg
atttgtctggttaattccgttaacgaacgagacctt-accctgctaaataggt-gtacgc
atg----ctcgta-----------------------------ctgcgtggct----acct
tcttagagggactatacgcgtctagcgtatggaagt-ttgaggcaataacaggtctgtga
tgcccttagatgttctgggccgcacgcgcgctacactgatgcattcaacgagtttc-act
tttacgtccttggtcggaaggcccgggtaatcttgtgaaagtgcatcgtgctggggatag
atcattgcaatttttgatc-ttcaacgaggaattccttgtaggc-gcaggtcatca-gcc
tgcgccgaata-cgt-ccctgccctt-tgtacacaccgc-ccgtcgctcctaccgattga
atgatccgatgaaatgttcggattgtgg------c-gtgcgtgatggatatc------cc
atagc-gtacgtcatgaaaagttcattaaatcttatcatttagaggaa------------
---------ttactgggatgctgattatgt-gattaaagatacag-atgttctagctcta
ttt-agaatcactcctcaaccaggtgttgatccgattgaagc-ttctgctgcaattgcag
gtgaatcttcaacagcgacatggac-agttgtttggac-tgatttg--ctaacagcttgt
gatctatatagagcaaaagcatatag-agtagatccagttccaaatgttgca-gac-caa
ta-ttttgcttatatcgcttatgatattgacttatttgaagagggttct-attgcgaact
taactgcttc-tatcattggtaatgttttcggatttaaagctgttaaagc-tcttcgtct
-tg-aagatatgcgtatgccagtagcttacttaaaaactttccaaggtccagcaactgga
ct----aattgtagaacgtgag----cgtatggataaa-tttggtagacctttcttaggt
gctacagtg--aagccaaaactgggcct-ttctggtaaaaactatggaagagt-tgta-t
at-gag-ggtct-taaaggtggattgga---tttcctaaaagatgatgaaaatattaact
ctcaaccattcatgcgctggagagaaagata-tctatattcc-atggaaggtgt-taaca
aagcat-ccgctgctgctggtgaacttaaaggtcattaccttaacgtaaccgctgc-tac
tatggaagatatgtatgaaagagcagagttttccaaagttgtcggtagtgttatctgtat
gattgaccttgtaattggttacactgcaatccaaagtatggcaatctgggctcgtaaaaa
tgacatgatt-ttacatttacatagagca-ggtaattctacttactctcgtcaaaaaaat
catggtatgaacttccgagtaatctgtaagtggatgcgtatggcaggtgttgatcatatt
catgcaggaacagttgtaggtaaactggaaggtgatcctttaatgattaaaggattctat
aa-tactttac-ttgaaagtgagacagacattaacttacctcaa-ggtc-tattctttgc
tcaaaactgggcatccctaagaaaagttgtaccagtagcttctggtggtattcat-gctg
gtcaaatgcaccaacttcttgattatctaggtgatgacgtggt--tcttcaatttggtgg
tggtaccattggacatcctgatggtatccaagctggtgcaactgcaaatagagtagcact
agaatccatggttatggcaagaaatgaag-gtcgcgactatgtagcagaaggacca-caa
attttaagagatgctgcaaaaacttgtggacctctacaaacagctttagatttatggaag
gatattagttttaatta-tacttccacagatacagctgatttc--gttgagactccaaca
gcaaacgtctaa
>Pseudobangia_kaycoleia           
--------------------------------------------tatac--tatgaaact
gc-aatggctcttaaaac---ttatagttcctttgaacgta--cg-tttctacttggata
accgtagtaattctagag-ctaatacatgcc-ttctcgcccgactt----cggaagggtg
gtatttatt-agataaaaaaccat---cac--ctc-tcgg--------------------
---tgc-tttgtggtgagtcataataact-tgtcgaatcgca-tgg-ccttgcgccggcg
acggttcattcaaatttctgccctatcaactttcgatggtagggtagtggtctaccatgg
tgtcgacgggtaacggggaattagggttcgattccggagagggagcctgagaaacggc--
---taccacatccaa-ggaaggcagcaggcgcgcaaattacccaatcccgacttggggag
gtagtgacaagaaataacaatagggggcc--cttgcggtcttctaattggaatgagatga
ttccaaaccccttatcgaggatccattggagggcaagtctggt-accagcagccgcggta
attccagttccaatagcgtatattaaag-ttgttgcagttaaaacgctcgtagtcggact
tgggagag-----------cgt-tcacgggaccgtctt-ccga-cg---gcgcctgt---
gagctgctgctcc---tatttccggaa--cgtgggc--------cgtg------------
-------gggacttcactg--------------------tctctgcgtcac------c--
----c-cgcgggccggacg-tttactgtgaagaaattagagtgttcaaagcag-gctaat
gccctg-aatacgtgagcatggaataatagaataggacttg-gtccctattttgttggtt
tccagtggctgagtaatgattaataggga-ttgttgggggcattcgtatttcattgtcag
aggtgaaattcttagattgatggaagacgaacaactgcgaaagcatct-gccatggatgt
tttcattgatcaagaacgaaagttaggggatcgaagacgatcagataccgtcgtagtctt
aaccataaaccatgccgactggggattg-acatgggc-acaactt--------ga-tgac
cg---tgtcagcaccctgggggaaaccaaa-gtctctgggttctggggggagtatggtcg
caaggctgaaacttaaaggaattgacggaagggcaccaccaggagtggagcctgcggctt
aatttgactcaacacgggaaaacttaccaggtccggac-agaagaatgattgacagac-t
gaaagctctttcttgattttttg-gttggtggtgcatggccgttcttagttggtggagtg
atttgtctggttaattccgttaacgaacgagacctc-gtcctgctaaatagga-gtgcgc
atgtgtttcggca-----------------------------ctgtgtagag----acct
tcttagagggactatgcgcgtctagcgtatggaaga-ttgaggcaataacaggtctgtga
tgcccttagatgttctgggccgcacgcgcgctacactgatgcattcaacgagtttc-act
ctttagtcctgggtcggaagccccgggtaatcttttgaaagtgcatcgtgctggggatag
atcattgcaattattgatc-ttgaacgaggaattccttgtaggc-gcaggtcatca-gct
tgcgccgaata-cgt-ccctgccctt-tgtacacaccgc-ccgtcgctcctaccgattga
atggtccgatgaagtgtctggatcgtgg------c-tagtgtgacggattct----t-cc
ggagc-atgggccgtgaaaaagatattaaatcttaccatttagagg--------------
------------------------------------------------------------
------------------------------------------------------------
------------------------------------------------------------
------------------------------------------------------------
------------------------------------------------------------
------------------------------------------------------------
------------------------------------------------------------
------------------------------------------------------------
-----------aa-----------------------------------------------
------------------------------------------------------------
------------------------------------------------------------
------------------------------------------------------------
------------------------------------------------------------
------------------------------------------------------------
------------------------------------------------------------
------------------------------------------------------------
------------------------------------------------------------
------------------------------------------------------------
------------------------------------------------------------
------------------------------------------------------------
------------------------------------------------------------
------------------------------------------------------------
------------------------------------------------------------
------------------------------------------------------------
------------
>Pyrophyllon_subtumens            
aagccatgcatgtctaagtataaatgt-------------tctatac----cttgaaact
gcgaatggctcattaaaacagcaataatttatttgatga-a--tt-ttcttacttggaca
accgtagtaattctagag-ctaatacatgcc-taaacgcccgactc----aagaagggtg
gcatttact-ggactcaaaaccaatcgaac----------------------ctagtg--
---ttcgttctcggtgaatcacggtaat--ttctagatcgca-tgg-cctcgcgccggcg
acaaatcattcaaatttctgccctatcaactttcgatggtagggtagtggcctaccatgg
tattaacgggtgacggagaattagggttcgattccggagagggagcctgagaaacggc--
---taccacatccaa-ggaaggcagcaggcgcgcaaattacccaatcctaacacagggag
gtagtgacaataaataacaatggaaggcc-ttttaaggttttccacttggaatgagtaca
atttaaatcccttaacgaggatccattggagggcaagtctggt-gccagcagccgcggta
attccagctccaatagcgtatgctaaag-ttgttgcagttaaaaagctcgtagtcggact
tcgggtgcgtcggacgactcga-ccactggtcgtggtt-gtgc-ggta------------
---------cacc--ttccttccagca---------------aatacg------------
-----cgggctctttactgagtt----------------------------------tg-
----cgtccaagttgggatgtttactgtgaacaaattagagtgttcaaagcag-gccaat
gctgtg-aatacattagcatggaataatagaataggacttt-ggttttatttcgttggtt
tatgagaccgaagtaatgattaataggga-tagttgggggcactcgtattccattgctag
aggtgaaattcttggatttatggaagacgaacagctgcgaaagcgttt-gccaaggatgt
tttcactgatcaagaacgaaagttaggggatcgaagacgattagataccgtcgtagtctt
aaccataaactatgccgactggggatta-gcagatgt-----------taact---tgac
tc---tgttagcaccctatgagaaatcaaa-gtctttgggttctggggggagtatggtcg
caaggctgaaacttaaaggaattgacggaagggcatcaccgggagtggagcctgcggctt
aatttgactcaacacgggaaaacttaccaggtccagac-atagtaaggattgacagat-t
gagagctctttcttgattctatg-ggtggtggtgcatggccgttcttagttggtggagtg
atttgtctgcttaattgcgttaacgaacgagacctt-aacctgctaaatagct-acacaa
atc---------------------------------------atgtattggtggccagct
tcttagagggactatccgtgactaacggatggaggt-ttgaggcaataacaggtctgtga
tgcccttagatgttctgggccgcacgcgtgctacactgatgcattcaacgagtttt----
-----ttccttgaccggaaggtttgggtaatctctt-aaactgcatcgtgctggggatag
attattgcaattattaatc-ttcaacgaggaattccttgtaagc-gtgagtcatca-gct
cgcgttgaata-cgt-ccctgccctt-tgtacacaccgc-ccgtcgctcctaccgattga
atggtccggtgaaatgtccggattgcgg------c-gattgcttcggttcg-------cc
gacgc--attgctgcggaaagctcattaaaccttatcatttagaggaa------------
---------ttactgggatgcagattacgc-aattaaagaaactg-acatactcgctttg
ttt-cgaatcacccctcagccaggggttgacccggtcgaggct-gcggctgcagttgctg
gtgagtcttctacagcaacttggac-cgttgtttggac-agacctt--ttgaccgcatgt
gacttatatcgtgcaaaagcatacag-ggtggacccagtaccaaattccgat-gac-cag
ta-ttttgcatacatctcatatgacatagatctgtttgaagaaggctct-gtcgctaacc
ttactgcgtc-tatcattggcaacgtatttggcttcaaagctgttaaagc-tctccgtct
-gg-aggatatgcgtcttccagttgcatatcttaaaacctttcagggtccagcaacggga
gt----aatagtagagcgtgaa----cgtatgaataac-tatggacgtccgctgcttggt
gccacggtt--aaacctaagctaggttt-gtccggcaaaaattacggccgagt-tctg-t
ac-gag-gggct-taaaggaggtttaga---ctttttaaaagacgatgaaaacattaact
ctcaacccttcatgcgttggagagagcgctt-tttgtttgca-atggaaggtgt-gaatc
gctctt-ctgctgcaagtggtgaaaccaagggacattatctaaacgtgacctctgg-cac
aatggaagacatgtatgagcgggcagagttttcgaaagaggttggcagcatcatttgcat
gatcgatctcgtgattggctacacagcgattcaatcaatggcgaaatgggcacgcgcaaa
tgatatgatt-ctccacttacacagagcc-gggaattcgacatattctcgacaaaagaat
cacgggatgaacttccgggtgatctgcaagtggatgcgcatggcaggcgtcgatcacata
catgcaggcaccgttgtaggaaaattagaaggtgatcctctaatgatcaagggcttctac
aa-cactcttc-tttgccctaaaactgatataaaccttccggaa-ggaa-tcttcttcga
tcaagactttgcatcactacgcaaggttatgccagttgcatcaggcggtatccac-gcag
gtcaaatgcaccagttgcttcactatctaggtgacgacgtggt--tctgcagttcggtgg
tggaacaattggccaccctgacggcattcaggctggagcaacagctaatcgtgtcgctct
agaatgcatggttattgcacgcaacgaag-gtcgtgattatctgggtgaaggacca-caa
atcctaaaagatgctgctaagacatgtggtcctctgcaaacagcgttagacttatggaag
gatatttcattcaacta-cacttctactgacacagctgacttt--gtaccaactacaaca
gcaaacgtttag
>Pyropia_abbottiae                
------------------------------------------------------------
------------------------------------------------------------
------------------------------------------------------------
------------------------------------------------------------
------------------------------------------------------------
--------ttcaaatttctgccctatcaactttcgatggtagagtattggtctaccatgg
tgtcgacgggtgacggggaattagggttcgattccggagagggagcctgagaaacggc--
---taccacatccaa-ggaaggcagcaggcgcgcaaattacccaatcccgattcggggag
gtagtgacaaaaaataacaatagggggcc--ctttgggtcttctaattggaatgagaaca
atttaaatctcttatcgaggatccattggagggcaagtctggt-gccagcagccgcggta
attccagctccaatagcgtatattaaag-ttgttgcagttaaaacgctcgtagtcggacc
tcggagcg-----------ccc-tcacgggccgggctt-ctgc-cttt-gcgccagt-gg
gaggttgt-ctcc--tttttgtcggga--cgcggtg--------tgtg------------
-------gggcctttattg--------------------actctgcacgtt---ac-t--
----c-tgcgggccgaccg-tttactgtgaagaaagtaaagtgttcaaagcag-gccaat
gccttg-aatatgtgagcatggaataatagaataggacttg-ggctctattttgttggtt
tccagtgaccaagtaatgattaataggga-tggttgggggcattcgtatttcattgtcag
aggtgaaattcttggattgatggaagacgtacaactgcgaaagcatct-gccatggatgt
tttcattgatcaagaacgaaagttaggggatcgaagacgatcagataccgtcgtagtctt
aaccataaacgatgccgactggggattg-gcgggggt-acaattt--------aa-tgac
tc---cgtcagcaccctgagggaaaccaaa-gtctttgggttctggggggagtatggtcg
caaggctgaaacttaaaggaattgacggaagggcaccaccaggagtggagcctgcggctt
aatttgactcaacacgggaaaacttaccaggtccggac-agaaggatgattgacagac-t
gaaagctctttcttgattttttg-gttggtggtgcatggccgttcttagttggtggagtg
atttgtctggttaattccgttaacgaacgagacctc-gtcctgctaaataggt-gcgcgc
atg----ctagca-----------------------------ctgcgttctt----acct
tcttagagggactatgcgcgtctagcgtatggaaga-ttgaggcaataacaggtctgtga
tgcccttagatgttctgggccgcacgcgcgctacactgatgcattcaacgagtttc-act
tg-tagtcctgggtcggaaggcctgggtaatcttttgaaaatgcatcgtgctggggatag
atcattgcaattattgatc-ttaaacgaggaattccttgtaggc-gcaggtcatca-gcc
tgcgccgaata-cgt-ccctgccctt-tgtacacaccgc-ccgtcgctcctaccga----
------------------------------------------------------------
------------------------------------------------------------
-------------------------------aattaaagaaacag-atattttagctctg
ttt-agaattactcctcagccaggtgttgaccctattgaagca-tctgctgcaatcgcag
gcgaatcttcaacagctacttggac-agttgtatggac-tgatttg--ctaacagcttgt
gacttatatagagcaaaagcatatcg-agttgatccagttccaaatgttgca-gat-caa
ta-ctttgcttacatcgcttatgatattgatttatttgaagaaggttcc-attgcgaact
taactgcttc-aattattggtaacgtgtttggatttaaagctgttaaagc-tcttcgttt
-ag-aagatatgcgtatgccagtagcttatctaaaaactttccaaggtcctgcaactgga
tt----gattgtagaacgtgag----cgtatggataaa-tttggtagacctttccttggt
gctacagtt--aaacctaaattaggtct-ttctggtaaaaactacggaagagt-agta-t
ac-gaa-ggtct-taagggtggtcttga---tttccttaaagatgatgaaaatattaact
cacagccatttatgcgttggagagaaagatt-tttatactct-atggaaggtgt-aaata
aagcat-ctgcatctgccggcgaaatcaaaggtcattaccttaacgtaacagctgc-gac
tatggaagatatgtacgagagagcagaattctccaaagatgttggtagcatcatttgtat
gatcgaccttgtaattggttatactgcgattcaaagtatggcaatctgggctcgtaagca
tgacatgatt-ttacacctacatagagct-ggtaactctacttactctcgtcaaaaaaat
catggtatgaacttccgagttatttgtaaatggatgcgtatggcaggtgttgaccatatt
catgcaggtacagttgtaggtaaacttgaaggagatcctttaatgattaaaggtttctat
aa-cactttac-ttgaaagtgatactgatatcaatttacctcaagggtt-tattctttgc
tcaaaactgggcttccctacgtaaagttgtaccagtagcatctggtggtattcat-gctg
gtcaaatgcaccaacttcttgattacctgggcgacgatgtagt--tcttcagtttggtgg
tggtacaattggacaccctgatggtattcaagcaggtgcaactgcaaacagagtagcatt
agagtccatggttatggcaagaaatgaag-gtcgcaattatgtagcagaaggtcca-caa
atcttaagagacgctgctaaaacttgtggacctctacaaacagctttagatttatggaaa
gatattagttttaacta-tacttccacagatacagctgatttc--gttgagactccaaca
gcaaacatc---
>Pyropia_acanthophora             
aagccatgcatgtctaagtataaacgc-----------c-tttatactc---gtgaaact
gcgaatggctcattaaaacagttatagttcctttgggaacc--c---cactacttggata
gccgtagtaattctagag-ctaatacatgccgca-acgcccaactc----acgaagggtg
gtatttatt-ggataaaaaaccat-cgcgctctttacccgag------------------
---tgc-tttgcgatgattcacaataact-attcggatcgca-cgg-ccatgtgctggcg
acgcctcattcaaatttctgccctatcaactttcgatggtagagtattggcctaccatgg
tgtcgacgggtaacggggaattagggttcgattccggagagggagcctgagaaacggc--
---taccacatccaa-ggaaggcagcaggcgcgcaaattacccaatcccaacacggggag
gtagtgacaaaaaataacaatagggggcc-ctttacggtcctctaattggagtgagaaca
atttaaattccttatcaaggatccattggagggcaagtctggt-gccagcagccgcggta
attccagctccaatagcgtatattaaag-ttgttgcagttaaaacgctcgtagtcgaacc
tcggagca-----------cct-ccacgggccgggctt-ctgc-tttgtttgccagttgg
gggtttgt-ctcc---ttttgtcggaa--cgtggag--------tgtg------------
-------gaggcttgaatg-------------------ccctcgacacaac--tca-t--
----c-tgcgggccgaccg-tttactgtgaagaaagtaaggtgttcaaagcag-gccaat
gccttg-aatatgtgagcatggaataatcgaataggacttg-gtctctattttgttggtt
tcctgggatcaagtaatgattaataggga-cagttgggggcattcgtatttcattgtcag
aggtgaaattcttggattgatggaagacgcacaactgcgaaagcatct-gccatggatgt
tttcattgatcaagaacgaaagttaggggatcgaagacgatcagataccgtcgtagtctt
aaccataaacgatgccgactggggattg-gcgggggaaacacttt--------ta-tgac
tc---cgtcagcaccctatgggaaaccaaa-gttcttgggttctggggggagtatggtcg
caaggctgaaacttaaaggaattgacggaagggcaccaccaggagtggagcctgcggctt
aatttgactcaacacgggaaaacttaccaggtccggac-agaaggatgattgacagac-t
gaaagctctttcttgattttttg-gttggtggtgcatggccgttcttagttggtggagtg
atttgtctggttaattccgttaacgaacgagacctc-gtcctgctaaataggt-gcgcgt
atg----cccgta-----------------------------ctgcgttctt----acct
tcttagagggactatccgcgtctagcgtatggaaga-ttgaggcaataataggtctgtga
tgcccttagatgttctgggccgcacgcgcgctacactgatgcattcaacaagtcgc-act
tgacagtcctggaccggaaggctcgggtaaccttttgaaactgcatcgtgatggggatag
atcattgcaattattgatc-ttgaacgaggaattccttgtaggc-gtaggtcacta-gcc
tgcgccgaata-cgt-ccctgccctt-tgtacacaccgc-ccgtcgctcctaccgattga
atggtccgatgaagtgttcggattgcggc----tc-gggtgtgatggac-tt--agt-cc
agagc-actagccgttagaagttcattaaatcttatcatttagaggaa------------
---------ctactgggatgctgactatgt-aattaaagatacag-atgttttggctctg
ttc-agaattactcctcaaccaggtgttgatcctattgaagca-tctgctgcaattgcag
gtgagtcttcaacagctacttggac-agttgtatggac-tgatttg--ctaacagcttgc
gatctatatagagcaaaagcatatag-agtagatccagttccaaacgttgca-gat-caa
ta-ttttgcttatattgcttatgatattgatttatttgaagaaggttcc-attgcaaact
taactgcttc-aattattggtaacgtttttggatttaaagctgttaaagc-tcttcgttt
-ag-aagacatgcgtatgccagtagcttacctaaaaactttccaaggtcctgcaactgga
tt----gattgtagaacgtgag----cgtatggacaaa-tttggaagacctttcttaggt
gctacagtt--aaacctaaactaggtct-atctggtaaaaactacggaagagt-tgta-t
ac-gaa-ggtct-aaaaggtggtctaga---cttccttaaagatgatgaaaatatcaact
ctcaaccatttatgcgttggagagaaagata-cttatattcc-atggaagctgt-gaaca
gagcaa-ttgcagcaactggtgaaaccaaaggacattacatgaatgttacagctgc-tac
aatggaagagatgtatgaaagagctgaatttgctaaacaattaggaagtatcattattat
gattgaccttgttattggctatacagcaattcaaactatggctatatgggcacgtaaaaa
tgacatgatt-ttacatttacaccgagca-ggtaactcaacttattctcgtcaaaaaaat
catggcatgaatttccgagttatttgcaaatggatgcgtatgtctggtgtagaccatatc
catgcaggtactgttgtaggtaagcttgaaggagatcctttaatgattaaaggattttat
aa-cacgttac-ttgaaagtgaaacagatattaacttacctcaa-ggtc-tattcttcgc
tcagaactgggcttccttacgtaaagttgtaccagtagcttctggtggtattcat-gctg
gtcaaatgcaccaacttcttgattacttaggtgatgatgttgt--tcttcaatttggtgg
tggtacaattggacatcctgatggtatccaagccggtgcaactgctaacagagtagcatt
agaatctatggttctggcaagaaatgaag-gccgtaactatgtagcagaaggtcct-caa
atcttaagagacgctgcaaaaacttgtggacctctacaaacagctttagatttatggaaa
gatattagttttaacta-tacttccacagatacagctgatttt--gttgagactccaaca
gcaaatatctag
>Pyropia_aeodis                   
aagccatgcatgtctaagtataaacac-----------c-tttatacac---gtgaaact
gcgaatggctcattaaaacagttatagttccattgagaaca--c--ttcttacttggata
accgtagtaattctagag-ctaatacatgcctca-acgcccgactc----acggagggtg
gtatttatt-ggataaaaaaccat-cgtgccccgc-aaggag------------------
---cac-tttgagatgattcacaataact-agtcggatcgca-tag-tctagtgctggcg
actcctcattcaaatttctgccctatcaactttcgatggtagagtattggtctaccatgg
tgtcgacgggtgacggggaattagggttcgattccggagagggagcctgagaaacggc--
---taccacatccaa-ggaaggcagcaggcgcgcaaattacccaatcccgattcggggag
gtagtgacaaaaaataacaatagggggcc--ctttgggtcttctaattggaatgagaaca
atttaaatcccttatcgaggatccattggagggcaagtctggt-gccagcagccgcggta
attccagctccaatagcgtatattaaag-ttgttgcagttaaaacgctcgtagtcggacc
tcggagga-----------cct-ccacgggtcgggctt-ctgc-ctat-gtgcttgt-gg
gggtatgc-ctcc--tttttgccggga--cgcggtg--------tgtg------------
-------ggacctttactg--------------------gttctgcgcgtt---ta-c--
----c-tgcgggccggccg-tttactgtgaagaaagtaaagtgttcaaagcag-gccatt
gccttg-aatatgtgagcatggaataatagaataggacttg-ggctctattttgttggtt
tccagtgaccaagtaatgattaataggga-cggttgggggcattcgtatttcattgtcag
aggtgaaattcttggattgatggaagacgaacaactgcgaaagcatct-gccatggatgt
tttcattgatcaagaacgaaagttaggggatcgaagacgatcagataccgtcgtagtctt
aaccataaacgatgccgactggggattg-acaggggt-ttttttg--------aa-cgac
tc---tgtcagcaccctgagggaaaccaaa-gtctttgggttctggggggagtatggtcg
caaggctgaaacttaaaggaattgacggaagggcaccaccaggagtggagcctgcggctt
aatttgactcaacacgggaaaacttaccaggtccggac-agaagaatgattgacagac-t
gaaagctctttcttgattttttg-gttggtggtgcatggccgttcttagttggtggagtg
atttgtctggttaattccgttaacgaacgagacctc-gccctgctaaataggt-gcgcgc
atg----ctagaa-----------------------------ctgcgttctt----acct
tcttagagggactatgcgcgtctagcgtatggaaga-ttgaggcaataacaggtctgtga
tgcccttagatgttctgggccgcacgcgcgctacactgatgcattcaacgagtttc-act
tgatagtcctgggtcggaaggcctgggtaatcttttgaaagtgcatcgtgctggggacag
atcattgcaattattgatc-tcaaacgaggaattccttgtaggc-gcaggtcatca-gcc
tgcgccgaata-cgt-ccctgccctt-tgtacacaccgc-ccgtcgctcctaccgattga
atggtccgatgaaatgtccggacggcgg------c-tctcaggatggac-c---tgttcc
agaat-gtttgtcgtggaaagctcattaaatcttatcatttagaggaa------------
------------------------ctatgtaattaaacgaaacag-atattttagctctg
ttt-agaatcactcctcagccaggtgttgaccctattgaagca-tcagctgcaattgcag
gtgaatcttcaacagctacttggac-agttgtatggac-tgatttg--ctaacagcttgt
gacttgtatagagcaaaagcataccg-agtagatccagtcccaaatgttgca-gat-caa
ta-ctttgcttacattgcttatgatattgatttatttgaagaaggttct-gttgcgaact
taactgcttc-aattattggtaatgtttttggatttaaggctgttaaagc-tcttcgtct
-ag-aagatatgcgtatgccagtagcttacttgaaaactttccaaggtcctgcaactgga
ct----gattgtagaacgtgag----cgtatggataaa-tttggtagacctttcctaggt
gcaacagtt--aaacctaaattaggtct-atctgggaaaaattacggaagagt-agta-t
at-gaa-ggtct-aaaaggtggtcttga---cttccttaaagatgatgaaaatattaact
ctcaaccatttatgcgttggagagaaagatt-tctatattcc-atggagggtgt-aaata
aagcat-ccgcatctgctggcgaaatcaaaggtcattaccttaatgtaaccgctgc-gac
tatggaagatatgtacgagagagcagaattttccaaagatgttggtagtatcatttgtat
gattgaccttgtaattggttatactgcaattcaaagtatggcaatctgggctcgtaagca
tgatatgatt-ttacatttacatagagca-ggtaactctacttactctcgtcaaaaaaat
catggtatgaactttcgagttatttgcaaatggatgcgtatggcaggtgttgatcacatt
catgcagggacagttgtaggtaaacttgaaggagatcctttaatgattaaaggtttctac
aa-cactctac-ttgaaagtgaaacagatatcaatttacctcaa-ggtc-tattcttcgc
tcaaaattgggcttccttacgtaaagtagtcccagtagcatccggtggtattcat-gctg
gtcaaatgcaccaacttcttgattatttgggcgatgatgtcgt--tcttcagttcggtgg
cggtacaattggacatcctgatggtatccaagccggtgcaactgcaaatagagtagcatt
agagtcaatggttatggcaagaaatgaag-gtcgcaattatgtagcagaaggtcca-caa
attttaagggacgctgctaagacttgtggacctctacaaacagctctagacttatggaaa
gatattagttttaatta-tacttccacagatacagctgacttc--gttgaaactccaaca
gcaaacatc---
>Pyropia_brumalis                 
aagccatgcatgtctaagtataaacac-----------t-tttatacac---gtgaaact
gcgaatggctcattaaaacagttatagttcctttgagaaca--c---tactacttggata
accgtagtaattctagag-ctaatacatgcctca-acgcccgactc----acgaagggtg
gtatttatt-ggataaaaaaccat-cgtgctcttc-caagag------------------
---cgc-tttgagatgattcacaataact-agtcggatcgca-tgg-cctcgtgctggcg
actcctcattcaaatttctgccctatcaactttcgatggtagagtattggtctaccatgg
tgtcgacgggtaacggggaattagggttcgattccggagagggagcctgagaaacggc--
---taccacatccaa-ggaaggcagcaggcgcgcaaattacccaatcccgattcggggag
gtagtgacaaaaaataacaatagggggcc--ctttgggtcttctaattggaatgagaaca
atttaaatcccttatcgaggatccattggagggcaagtctggt-gccagcagccgcggta
attccagctccaatagcgtatattaaag-ttgttgcagttaaaacgctcgtagtcggacc
tcggagcg-----------ccc-ccacgggccgggctt-ttgc-cttt-gtgccagt-gg
gagtttgt-ctcc---ttttgtcggga--cgcggtg--------tgtg------------
-------gggacttgattg--------------------tctctgcgcgtt---aa-c--
----c-tgcgggccgaccg-tttactgtgaagaaagtaaagtgttcaaagcag-gccaat
gccttg-aatatgtgagcatggaataatagaataggacttg-ggctctattttgttggtt
tccagtgaccaagtaatgattaataggga-tggttgggggcattcgtatttcattgtcag
aggtgaaattcttggattgatggaagacgtacaactgcgaaagcatct-gccatggatgt
tttcattgatcaagaacgaaagttaggggatcgaagacgatcagataccgtcgtagtctt
aaccataaacgatgccgactggggattg-gcgggagt-actattt--------ta-tgac
tc---cgtcagcaccctgagggaaaccaaa-gtctttgggttctggggggagtatggtcg
caaggctgaaacttaaaggaattgacggaagggcaccaccaggagtggagcctgcggctt
aatttgactcaacacgggaaaacttaccaggtccggac-agaagtatgattgacagac-t
gaaagctctttcttgattttttg-gttggtggtgcatggccgttcttagttggtggagtg
atttgtctggttaattccgttaacgaacgagacctc-gtcctgctaaataggt-gcgcgc
atg----ctagca-----------------------------ctgcgttctt----acct
tcttagagggactatgcgcgtctagcgtatggaaga-ttgaggcaataacaggtctgtga
tgcccttagatgttctgggccgcacgcgcgctacactgatgcattcaacgagtttc-act
tgatagccctgggtcggaaggcctgggtaatcttttgaaagtgcatcgtgctggggatag
atcattgcaattattgatc-ttcaacgaggaattccttgtaggc-gcaggtcatca-gcc
tgcgccgaata-cgt-ccctgccctt-tgtacacaccgc-ccgtcgctcctaccgattga
atggtccgatgaaatgtccggattgtgg------c-tggcgtgatggac-t---tgt-cc
agagc-ggtagccgtgagaagctcattaaatcttattact--------------------
--------------gggatgctgactatgt-aattaaagaaacag-atattttagctctg
ttc-aggatcactcctcagccaggtgttgaccctattgaagca-tccgctgcaattgcag
gtgaatcttcaacagctacttggac-agttgtatggac-tgatttg--ctaacagcttgt
gatctatacagagcaaaagcatatcg-agttgatccagttccaaatgttgca-gat-caa
ta-ttttgcttacatcgcttatgatattgatttatttgaagaaggttcc-attgcgaact
taactgcttc-aattattggtaacgtttttggatttaaagctgttaaagc-tcttcgtct
-ag-aagatatgcgtatgccagtagcttacctaaaaacgttccaaggtcctgcaactgga
tt----gatcgtagaacgtgag----cgtatggataaa-tttggtagacctttcctaggt
gctacagtt--aaacctaaactaggtct-atctggtaaaaactatggaagagt-agta-t
ac-gaa-ggtct-aaaaggtggtcttga---cttccttaaagatgatgaaaatattaact
cacaaccatttatgcgttggagagaaagatt-tttatattcc-atggaaggtgt-aaata
aagcat-ccgcttctgctggcgaaattaaaggtcattaccttaacgtaacagctgc-gac
tatggaagatatgtacgagagagcagaattctccaaagatgttggtagcatcatttgtat
gattgaccttgtaattggttatactgcgattcaaagtatggcaatctgggctcgtaagca
tgatatgatt-ttacatttacatagagca-ggtaactctacttactctcgtcaaaaaaat
catggtatgaacttccgagttatttgcaaatggatgcgtatggcaggtgttgaccatatt
cacgcaggtacagttgtaggtaaacttgagggagatcctttaatgattaaaggtttctac
aa-cactttac-ttgaaagtgacacagatattaatctacctcaa-ggtc-tattctttgc
tcaaaactgggcttccctacgtaaagttgtaccagtagcatctggtggtattcat-gctg
gtcaaatgcaccaacttcttgattacctaggtgatgatgtagt--tcttcaatttggcgg
tggtacaattggacatcctgatggtattcaagcaggtgcgactgcaaacagagtagcatt
agagtccatggttatggcaagaaatgaag-gtcgcaattatgtagcagaaggtcct-caa
atcttaagagacgctgctaaaacttgtggacctctacaaacagctttagatttatggaaa
gacattagttttaacta-tacttccacagatacagctgatttc--gttgagactccaaca
gcaaacatctag
>Pyropia_cf_crassa                
------------------------------------------------------------
------------------------------------------------------------
------------------------------------------------------------
------------------------------------------------------------
------------------------------------------------------------
------------------------------------------------------------
------------------------------------------------------------
------------------------------------------------------------
------------------------------------------------------------
------------------------------------------------------------
------------------------------------------------------------
------------------------------------------------------------
------------------------------------------------------------
------------------------------------------------------------
------------------------------------------------------------
------------------------------------------------------------
------------------------------------------------------------
-----------------tgatggaagacgtacaactgcgaaagcatct-gccatggatgt
tttcattgatcaagaacgaaagttaggggatcgaagacgatcagataccgtcgtagtctt
aaccataaacgatgccgactggggattg-gcgggggt-actattt--------aa-tgac
tc---tgtcagcaccctgagggaaaccaaa-gtctttgggttctggggggagtatggtcg
caaggctgaaacttaaaggaattgacggaagggcaccaccaggagtggagcctgcggctt
aatttgactcaacacgggaaaacttaccaggtccggac-agaagtatgattgacagac-t
gaaagctctttcttgattttttg-gttggtggtgcatggccgttcttagttggtggagtg
atttgtctggttaattccgttaacgaacgagacctc-gtcctgctaaataggt-gcgcgc
atg----ctagca-----------------------------ctgcgttctt----acct
tcttagagggactatgcgcgtctagcgtatggaaga-ttgaggcaataacaggtctgtga
tgcccttagatgttctgggccgcacgcgcgctacactgatgcattcaacgagtttc-act
tgatagtcctgcgtcggaaggcctgggtaatcttttgaaagtgcatcgtgctggggatag
atcattgcaattattgatc-ttaaacgaggaattccttgtaggc-gcaggtcatca-gcc
tgcgccgaata-cgt-ccctgcccttctgtacacaccgc-ccgtcgctcctaccgattga
atggtccgatgaaatgtccggattgcgg------c-tggtgtgatggac-t---cgt-cc
agagc-ggtagccgtgagaagctcattaaatcttatcatttagaggaa------------
---------ttactgggatgctgactatgt-aattaaagaaacag-atattttagctctg
ttc-agaatcactcctcagccaggtgttgatcctattgaagca-tccgctgcaattgcag
gtgaatcttcaacagctacttggac-agttgtatggac-tgatttg--ctaacagcttgt
gacctatacagagcaaaagcatatcg-agttgatccagttccaaatgttgca-gat-caa
ta-ctttgcttacatcgcttatgatattgatttatttgaagaaggttcc-attgcgaact
taactgcttc-aattattggtaatgtttttggatttaaagctgttaaagc-tcttcgtct
-ag-aagatatgcgtatgccagtagcttacctaaaaacgttccaaggtcctgcaacagga
tt----gatcgtagaacgtgag----cgtatggataaa-tttggtagacctttcctaggt
gctacagtt--aaacctaagctaggtct-atctggtaaaaactatggaagagt-agta-t
at-gaa-ggtct-aaaaggtggtcttga---cttccttaaagatgatgaaaatattaact
cacaaccatttatgcgttggagagaaagatt-tttatattcc-atggaaggtgt-aaata
aagcat-ctgcttctgctggcgaaattaaaggtcattaccttaacgtaacagctgc-aac
tatggaagatatgtacgagagagcagaattctctaaagatgttggtagcatcatttgtat
gattgaccttgtaattggttatactgcgattcaaagtatggcaatctgggctcgcaagca
tgatatgatt-ttacatttacatagagca-ggtaactctacttactctcgtcaaaaaaat
catggtatgaacttccgagttatttgcaaatggatgcgtatggcaggtgttgaccatatt
cacgcaggtacagttgtaggtaaacttgagggagatcctttaatgattaaaggtttctac
aa-cactttac-ttgaaagtgacacagatattaacctacctcaa-ggtc-tattctttgc
tcaaaactgggcttccctacgtaaagttgtaccagtagcatctggtggtattcat-gctg
gtcaaatgcaccaacttcttgattacctaggtgatgatgtagt--tcttcagtttggtgg
tggtacaattggacatcctgatggtatccaagcaggtgcgactgcaaacagagtagcatt
agagtccatggttatggcaagaaatgaag-gtcgcaattatgtagcagaaggtcca-caa
atcttaagagacgctgctaaaacttgtggacctctacaaacagctttagatttatggaaa
gatattagttttaacta-tacttccacagatacagctgatttc--gttgagactccaaca
gcaaacatc---
>Pyropia_cf_pseudolinearis        
----------------------aacac-----------t-tttatactc---gtgaaact
gcgaatggctcattaaaacagttatagttcctttgagaaca--c---tactacttggata
accgtagtaattctagag-ctaatacatgcctca-acgcccgactt----acgaagggtg
gtatttatt-ggataaaaaaccat-cgtgctcttt-ccggag------------------
---cgc-tttgagatgattcacaataact-tgtcggatcgca-tgg-cctcgtgctggcg
actcctcattcaaatttctgccctatcaactttcgatggtagagtattggtctaccatgg
tgtcgacgggtaacggggaattagggttcgattccggagagggagcctgagaaacggc--
---taccacatccaa-ggaaggcagcaggcgcgcaaattacccaatcccgattcggggag
gtagtgacaaaaaataacaatagggggcc--ctttgggtcttctaattggaatgagaaca
atttaaatcccttatcgaggatccattggagggcaagtctggt-gccagcagccgcggta
attccagctccaatagcgtatattaaag-ttgttgcagttaaaacgctcgtagtcggacc
tcggagcg-----------ccc-ctacgggccgggctt-ttgc-cttt-gtgccagt-gg
gagtttgt-ctcc---ttttgtcggga--cgcggtg--------tgtg------------
-------gggacttaattg--------------------tttctgcgcgtt---ta-c--
----c-tgcgggccgaccg-tttactgtgaagaaagtaaagtgttcaaagcag-gccaat
gccttg-aatatgtgagcatggaataatagaataggacttg-ggctctattttgttggtt
tccagtgaccaagtaatgattaataggga-tggttgggggcattcgtatttcattgtcag
aggtgaaattcttggattgatggaagacgtacaactgcgaaagcatct-gccatggatgt
tttcattgatcaagaacgaaagttaggggatcgaagacgatcagataccgtcgtagtctt
aaccataaacgatgccgactggggattg-gcgggggt-actattt--------aa-tgac
tc---cgtcagcaccctgagggaaaccaaa-gtctttgggttctggggggagtatggtcg
caaggctgaaacttaaaggaattgacggaagggcaccaccaggagtggagcctgcggctt
aatttgactcaacacgggaaaacttaccaggtccggac-agaagtatgattgacagac-t
gaaagctctttcttgattttttg-gttggtggtgcatggccgttcttagttggtggagtg
atttgtctggttaattccgttaacgaacgagacctc-gtcctgctaaataggt-gcgcgc
atg----ctagta-----------------------------ctgcgttctt----acct
tcttagagggactatgcgcgtctagcgtatggaaga-ttgaggcaataacaggtctgtga
tgcccttagatgttctgggccgcacgcgcgctacactgatgcattcaacgagtttc-act
tgatagtcctgggtcggaaggcctgggtaatcttttgaaagtgcatcgtgctggggatag
atcattgcaattattgatc-ttaaacgaggaattccttgtaggc-gcaggtcatca-gcc
tgcgccgaata-cgt-ccctgccctt-tgtacacaccgc-ccgtcgctcctaccgattga
atggtccgatgaaatgtccggatcgcgg------c-tagtgtgatgga------------
----------------------------aa------------------------------
-------------------------------------agaaacag-atattttagctctg
ttc-agaatcactcctcaaccaggtgttgatcctattgaagca-tccgctgcaattgcag
gtgaatcttcaacagctacttggac-agttgtatggac-tgatttg--ctaacagcttgt
gatctatacagagcaaaagcatatcg-agttgatccagttccaaatgttgca-gat-caa
ta-ctttgcttacatcgcttatgatattgatttatttgaagaaggttcc-attgcgaact
taactgcttc-aattattggtaacgtttttggatttaaagctgttaaagc-tcttcgtct
-ag-aagatatgcgtatgccagtagcttacctaaaaactttccaaggtcctgcaactgga
tt----gattgtagaacgtgag----cgtatggataaa-tttggtagacctttcctaggt
gctacggtt--aaacctaaactaggttt-atctggtaaaaactatggaagagt-agta-t
at-gaa-ggtct-aaaaggtggtcttga---cttccttaaagatgatgaaaatattaact
cacaaccatttatgcgttggagagaaagatt-tctatattcc-atggaaggtgt-aaata
aagcat-ctgcttctgctggtgaaattaaaggtcattaccttaacgtaacagctgc-gac
tatggaagatatgtacgagagagcagaattctccaaagacgttggtagtgtcatttgtat
gattgaccttgttattggttatactgctattcaaagtatggcaatctgggctcgtaagca
tgatatgatt-ttacatttacatagagca-ggtaactctacttactctcgtcaaaaaaat
catggtatgaacttccgagttatttgcaaatggatgcgtatggcaggtgttgaccatatt
cacgcaggtacagttgtaggtaaacttgagggagaccctttaatgattaaaggtttctat
aa-cactttac-ttgaaagtgatacagatatcaatctacctcaa-ggtc-tattctttgc
tcaaaactgggcttccctacgtaaagttgtaccagtagcatctggtggtattcat-gctg
gtcaaatgcaccaacttcttgattacctaggcgatgatgtagt--tcttcagtttggtgg
tggtacaattggacatcctgatggtatccaagcaggagcaactgcaaacagagtagcatt
agagtccatggttatggcaagaaatgaag-gtcgcaattacgtagcagaaggtcca-caa
atcttaagagacgctgctaaaacttgtggacctctacaaacagctttagatttatggaaa
gatattagttttaacta-tacttccacagatacagctgatttc--gttgagactccaaca
gcaaacatctag
>Pyropia_cf_thuretii              
aagccatgcatgtctaagtataaacac-----------t-tttatacac---gtgaaact
gcgaatggctcattaaaacagttatagttcctttgagaatc--a---tactacttggata
accgtagtaattctagag-ctaatacatgcctta-acgcccgactc----acgaagggtg
gtatttatt-ggataaaaaaccat-cgcgctcagc-aatgac------------------
---cgc-tttgagatgattcacaataact-tgtcggatcgca-cgg-cctcgcgccggcg
actcctcattcaaatttctgccctatcaactttcgatggtagagtattggtctaccatgg
tgtcgacgggtaacggggaattagggttcgattccggagagggagcctgagaaacggc--
---taccacatccaa-ggaaggcagcaggcgcgcaaattacccaatcccgactcggggag
gtagtgacaaaaaataacaatagggggcc--ctttgggtcttctaattggaatgagaaca
atttaaatccgttatcgaggatccattggagggcaagtctggt-gccagcagccgcggta
attccagctccaatagcgtatattaaag-ttgttgcagttaaaacgctcgtagtcgaacc
tcggagcg-----------cct-ccacgcgctgggtct-atgc-cctc-atgcgtgtggg
gagtatgt-ctcc---ttttgtcggga--cgcggtg--------cgta------------
------cggaccttgattg--------------------gttctgcgcgtt--ata-c--
----c-agcgggccgaccg-tttactgtgaagaaagtaaagtgttcaaagcag-gccatt
gccttg-aatatgtgagcatggaataatagaataggacttg-ggctctattttgttggtt
tccagtgaccaagtaatgattaataggga-cagttgggggcattcgtatttcattgtcag
aggtgaaattcttggattgatggaagacgaacaactgcgaaagcatct-gccatggatgt
tttcattgatcaagaacgaaagttaggggatcgaagacgatcagataccgtcgtagtctt
aaccataaacgatgccgactggggattg-gcggggct-atatata--------ca-cgtc
ca---cgtcagcaccctatgggaaaccaaa-gtctttgggttctggggggagtatggtcg
caaggctgaaacttaaaggaattgacggaagggcaccaccaggagtggagcctgcggctt
aatttgactcaacacgggaaaacttaccaggtccggac-agaaatatgattgacagac-t
gaaagctctttcttgattttttg-gttggtggtgcatggccgttcttagttggtggagtg
atttgtctggttaattccgttaacgaacgagacctc-gtcctgctaaataggt-gcgcgc
atg----ccagca-----------------------------ctgcgttctt----acct
tcttagagggactatgcgcgtctagcgtatggaaga-ttgaggcaataacaggtctgtga
tgcccttagatgttctgggccgcacgcgcgctacactgatgcattcaacgagtttc-gct
tgatagtcctgtgtcgaaaggcttgggtaatctcttgaaagtgcatcgtgctggggatag
atcattgcaattattgatc-ttaaacgaggaattccttgtaggc-gtaggtcatca-gcc
tgcgccgaata-cgt-ccctgccctt-tgtacacaccgc-ccgtcgctcctaccgattga
atggtccgatgaagtgtttggattgtgg------c-tgttgtgatggac-c---tgt-cc
agaat-aatagccgtgagaagttcattaaatcttatcatttagaggaa------------
---------ttattgggatgctgactatgt-aattaaagatacag-atgttttagctctg
ttt-agaatcactcctcaaccaggtgttgaccctattgaagca-tctgctgcaattgcag
gtgaatcatcaacagctacttggac-agttgtatggac-tgattta--ttaacagcttgc
gacctatacagagcaaaagcatatag-agtagatccggttccaaatgttgca-gat-caa
ta-ttttgcttatattgcttatgatattgacttatttgaagaaggttca-atcgcgaact
taacagcttc-aattattggtaacgtttttggatttaaggctgttaaagc-tcttcgtct
-ag-aagatatgcgtatgccagtagcttacctaaaaactttccaaggtcctgcgactgga
tt----gattgtagaacgtgag----cgtatggataaa-tttggtagacctttcttaggt
gcgacagtt--aaacctaaattaggtct-gtctggtaaaaactatggaagagt-agta-t
at-gaa-ggtct-aaaaggtggtctgga---cttccttaaagatgatgaaaatattaact
cacaaccatttatgcgttggagagaaagata-cctgtattcc-atggaaggtgt-aaata
aagcat-ctgctgctgctggtgaaattaagggtcattaccttaacgtaacagctgc-aac
tatggaagatatgtatgaaagagcggaattctccaaagatgttggtagtattatttgtat
gatcgaccttgtaattggttatactgctattcaaagcatggcaatatgggctcgcaagca
tgatatgatt-ttacatttgcatagagca-ggtaactctacttactctcgtcaaaaaaat
catggtatgaacttccgagttatttgcaaatggatgcgtatggcaggtgttgaccatatt
cacgcaggtacagttgtaggtaaacttgaaggagatcctttaatgattaaaggcttctac
aa-tactttac-ttgaaagtgagacagatatcaatctacctcaa-ggtt-tattctttgc
tcaaaattgggcgtctttacgtaaagtcgtgccagtagcatctggtggtattcat-gctg
gtcaaatgcatcaacttcttgattatttaggagacgatgtagt--tcttcagtttggtgg
cggtacgattggacatcctgatggtatccaagcaggtgcgactgcaaacagagtagcatt
agagtctatggtgatggcaagaaatgaag-gtcgcaattatgtagcagaaggtcca-caa
atcttaagagatgcagctaaaacttgcggacctctacagacagctttggacctatggaaa
gatattagttttaatta-tacttccacagatacagctgatttc--gttgagactccaaca
gcaaacatctag
>Pyropia_cinnamomea               
aagccatgcatgtctaagtataaacac-----------g-tttatacaa---gtgaaact
gcgaatggctcattaaaacagttatagttccattgagaaca--a---tactacttggata
accgtagtaattctagag-ctaatacatgcctga-acgcccgactc----acgaagggtg
gtatttatt-ggataaaaaaccat-cgtgctctct-cgggag------------------
---cac-tttgagatgattcacaataact-tgtcggatcgca-tag-cctagtgctggcg
actcctcattcaaatttctgccctatcaactttcgatggtagagtattggtctaccatgg
tgtcgacgggtgacgggggattagggttcgattccggagagggagcctgagaaacggc--
---taccacatccaa-ggaaggcagcaggcgcgcaaattacccaatcccgattcggggag
gtagtgacaaaaaataacaatagggggcc--ctttgggtcttctaattggaatgagaaca
atttaaatcccttatcgaggatccattggagggcaagtctggt-gccagcagccgcggta
attccagctccaatagcgtatattaaag-ttgttgcagttaaaacgctcgtagtcggacc
tcggagca-----------ccc-tcacgggtcgggctt-ctgc-ctat-gtgctcgt-gg
gggtttgc-ctcc---ttttgccggga--cgcggtg--------tgtg------------
-------ggacctttattg--------------------gttctgcgcgtt--atg-c--
----c-tgcgggccggccg-tttactgtgaagaaagtaaggtgttcaaagcag-gccaat
gccttg-aatatgtgagcatggaataatagaataggacttg-ggctctattttgttggtt
tccagtgaccaagtaatgattaataggga-tggttgggggcattcgtatttcattgtcag
aggtgaaattcttggattgatggaagacgtacaactgcgaaagcatct-gccatggatgt
tttcattgatcaagaacgaaagttaggggatcgaagacgatcagataccgtcgtagtctt
aaccataaacgatgccgactggggattg-gcaggggt-tcttttt--------aa-cgac
tc---tgtcagcaccctgagggaaaccaaa-gtctttgggttctggggggagtatggtcg
caaggctgaaacttaaaggaattgacggaagggcaccaccaggagtggagcctgcggctt
aatttgactcaacacgggaaaacttaccaggtccggac-agaagaatgattgacagac-t
gaaagctctttcttgattttttg-gttggtggtgcatggccgttcttagttggtggagtg
atttgtctggttaattccgttaacgaacgagacctc-gtcctgctaaataggt-gcgcgc
atg----ctagta-----------------------------ctgcgttctt----acct
tcttagagggactatgcgcgtctagcgtatggaaga-ttgaggcaataacaggtctgtga
tgcccttagatgttctgggccgcacgcgcgctacactgatgcactcaacgagtttc-act
agttagtcctgggtcggaaggcctgggtaaccttttgaaagtgcatcgtgctggggacag
atcattgcaattattgatc-tcgaacgaggaattccttgtaggc-gcaggtcatca-gcc
tgcgccgaata-cgt-ccctgccctt-tgtacacaccgc-ccgtcgctcctaccgattga
atggtccgatgaaatgtccggaccaagg------c-acccgtgagggacatt--cgt-cc
tgaac-gtttgtcgtggaaagctcattaaatcttatcatttagaggaa------------
------------------------------------------cag-atattttagctctg
ttt-agaatcactcctcagccaggtgttgatcctattgaagca-tcagctgcaattgcag
gtgaatcttcaacagctacttggac-agttgtatggac-tgatttg--ctaacagcttgt
gacttgtatagagcaaaagcatatcg-agtagatccagtcccaaatgttgct-gat-caa
ta-ctttgcttacatcgcttatgatattgacttatttgaagaaggttct-gttgcgaact
taactgcttc-aattattggtaacgtttttggatttaaagctgttaaagc-tcttcgtct
-ag-aagatatgcgtatgccagtagcttacttgaaaactttccaaggtcctgccactgga
tt----aattgtagaacgtgag----cgtatggataaa-tttggtagacctttcttaggt
gctacagtt--aaacctaagttaggttt-atctggtaaaaactacggaagagt-agtc-t
at-gaa-ggtct-aaaaggtggtcttga---cttccttaaagatgatgaaaatatcaact
ctcaaccatttatgcgttggagagaaagatt-tttatattcc-atggaaggtgt-aaata
aagcat-ctgcatctgctggtgaaattaaaggtcattaccttaacgtaacagctgc-gac
tatggaagacatgtacgaaagagcagaattttccaaagatgttggtagtatcatttgtat
gattgaccttgtaattggttatactgcgattcaaagtatggcaatctgggctcgtaagca
tgatatgatt-ttacatttacacagagca-ggtaactctacttactctcgtcaaaaaaat
catggtatgaacttccgagttatttgcaaatggatgcgtatggcaggtgttgaccacatt
cacgcagggacagttgtaggtaaacttgaaggagatcctttaatgattaaaggtttctac
aa-taccttgc-ttgaaagtgaaactgatattaatctacctcaa-ggtc-tattctttgc
tcaaaattgggcttctctacgtaaagttgtaccagtagcatctggtggtattcat-gctg
gtcaaatgcaccaacttcttgattacttaggcgacgatgtagt--tcttcagtttggtgg
tggtacaattggacatcctgatggtatccaagctggtgcaactgcaaatagagtagcgtt
agagtcaatggttatggcaagaaatgaag-ggcgtaattatgtagcagaaggtcca-caa
attttaagagacgctgctaaaacttgtggacctctacaaacagccctagatttatggaaa
gatattagttttaacta-tacttccacagatacagctgatttc--gttgagactccaaca
gcaaacatctag
>Pyropia_columbina                
aagccatgcatgtctaagtataaacac-----------g-tttatacaa---gtgaaact
gcgaatggctcattaaaacagttatagttccattgagaata--c---tactacttggata
accgtagtaattctagag-ctaatacatgcctga-acgcccgactc----acgaagggtg
gtatttatt-ggataaaaaaccat-cgtgctctct-cggggg------------------
---cac-tttgagatgattcacaataact-tgtcggatcgca-tgg-cctagcgctggcg
actcctcattcaaatttctgccctatcaactttcgatggtagagtattggtctaccatgg
tgtcgacgggtgacgggggattagggttcgattccggagagggagcctgagaaacggc--
---taccacatccaa-ggaaggcagcaggcgcgcaaattacccaatcccgattcggggag
gtagtgacaaaaaataacaatagggggcc--ctttgggtcttctaattggaatgagaaca
atttaaatcccttatcgaggatccattggagggcaagtctggt-gccagcagccgcggta
attccagctccaatagcgtatattaaag-ttgttgcagttaaaacgctcgtagtcggacc
tcggagca-----------cct-ccacgggtcgggctt-ctgc-ctat-gtgctcgt-gg
gggtttgt-ctcc---ttttgccggga--cgcggtg--------tgtg------------
-------ggacctttattg--------------------gttctgcgcgtt--ata-c--
----c-tgcgggccggccg-tttactgtgaagaaagtaaggtgttcaaagcag-gccaat
gccttg-aatatgtgagcatggaataatagaataggacttg-ggctctattttgttggtt
tccagtgaccaagtaatgattaataggga-tggttgggggcattcgtatttcattgtcag
aggtgaaattcttggattgatggaagacgtacaactgcgaaagcatct-gccatggatgt
tttcattgatcaagaacgaaagttaggggatcgaagacgatcagataccgtcgtagtctt
aaccataaacgatgccgactggggattg-gcagggga-tcttttt--------aa-cgac
tc---tgtcagcaccctgagggaaaccaaa-gtctttgggttctggggggagtatggtcg
caaggctgaaacttaaaggaattgacggaagggcaccaccaggagtggagcctgcggctt
aatttgactcaacacgggaaaacttaccaggtccggac-agaagaatgattgacagac-t
gaaagctctttcttgattttttg-gttggtggtgcatggccgttcttagttggtggagtg
atttgtctggttaattccgttaacgaacgagacctc-gtcctgctaaataggt-gcgcgc
atg----ctagta-----------------------------ctgcgttctt----acct
tcttagagggactatgcgcgtctagcgtatggaaga-ttgaggcaataacaggtctgtga
tgcccttagatgttctgggccgcacgcgcgctacactgatgcactcaacgagtttc-act
agttagtcctgggtcggaaggcccgggtaaccttttgaaagtgcatcgtgctggggacag
atcattgcaattattgatc-tcgaacgaggaattccttgtaggc-gcaggtcatca-gcc
tgcgccgaata-cgt-ccctgccctt-tgtacacaccgc-ccgtcgctcctaccgattga
atggtccgatgaaatgtccggaccaagg------c-acccgtgagggacatt--cgt-cc
tgaac-gtttgtcgtggaaagctcattaaatcttatcatttagaggaa------------
---------ttactgggatgctgactatgt-aattaaagaaacag-atattttagctctg
ttt-agaatcactcctcagccaggtgttgaccctattgaagca-tcagctgcaattgcag
gtgaatcttcaacagctacttggac-agttgtatggac-tgatttg--ctaacagcttgt
gacttgtatagagcaaaagcatatcg-agtagatccagtcccaaatgttgct-gat-caa
ta-ctttgcttacatcgcttatgatattgacttatttgaagaaggttcc-gttgcgaact
taactgcttc-aattattggtaacgtttttggatttaaagctgttaaagc-tcttcgtct
-ag-aagatatgcgtatgccagtagcttacttgaaaactttccaaggtcctgccactgga
tt----gattgtagaacgtgag----cgtatggataaa-tttggtagacctttcttaggt
gctacagtt--aaacctaagttaggttt-atctggtaaaaactacggaagagt-agtc-t
at-gaa-ggtct-aaaaggtggtcttga---cttccttaaagatgatgaaaatatcaact
cgcaaccatttatgcgttggagagaaagatt-tttatattcc-atggaaggtgt-aaata
aagcat-ctgcatctgctggtgaaattaaaggtcattaccttaacgtaacagctgc-gac
tatggaagatatgtacgaaagagcagagttctccaaagatgttggtagtatcatttgtat
gatcgaccttgtaattggttatactgcgattcaaagtatggcaatttgggctcgtaaaca
tgatatgatt-ttacatttacatagagca-ggtaactctacttactctcgtcaaaaaaat
catggtatgaacttccgagttatttgcaaatggatgcgtatggcaggtgttgaccacatt
catgcagggacagttgtaggtaaacttgaaggagatcctttaatgattaaaggtttctac
aa-caccttac-ttgaaagtgaaacagatattaatctacctcaa-ggtc-tattctttgc
tcaaaattgggcttctctacgtaaagttgtaccagtagcatctggtggtattcat-gctg
gtcagatgcaccaacttcttgattacttaggcgacgatgtagt--tcttcagtttggtgg
tggtacaattggacatcctgatggtatccaagcaggtgcaactgcaaatagagtagcgtt
agagtcaatggttatggcaagaaatgaag-gtcgtaattatgtagcagaaggtcca-caa
attttaagagacgctgctaaaacttgtggacctctacaaacagccctagatttatggaaa
gatattagttttaacta-tacttccacagatacagctgatttc--gttgagactccaaca
gcaaacatctag
>Pyropia_conwayae                 
aagccatgcatgtctaagtataaacac-----------t-tttatacac---gtgaaact
gcgaatggctcattaaaacagttatagttcctttgagaaca--t--ttactacttggata
accgtagtaattctagag-ctaatacatgcctaa-acgcccgactc----acgaagggtg
gtatttatt-ggataaaaaaccat-cgtgctctac-cctgag------------------
---cgc-tttgagatgattcataataact-tgtcggatcgca-tgg-cctcgtgctggcg
actcctcattcaaatttctgccctatcaactttcgatggtagagtattggtctaccatgg
tgtcgacgggtgacggggaattagggttcgattccggagagggagcctgagaaacggc--
---taccacatccaa-ggaaggcagcaggcgcgcaaattacccaatcccgattcggggag
gtagtgacaaaaaataacaatagggggcc--ctttgggtcttctaattggaatgagaaca
atttaaatcccttatcgaggatccattggagggcaagtctggt-gccagcagccgcggta
attccagctccaatagcgtatattaaag-ttgttgcagttaaaacgctcgtagtcggacc
tcggagcg-----------ccc-ccacgggccgggctt-ctgc-cttt-gtgccagt-gg
gagtttgt-ctcc-ttttttgtcggga--cgcggtg--------tgtg------------
-------gggtctttattg--------------------gctctgcgcgtt---ta-c--
----c-tgcgggccgaccg-tttactgtgaagaaagtaaagtgttcaaagcag-gccaat
gccttg-aatatgtgagcatggaataatagaataggacttg-ggctctattttgttggtt
tccagtgaccaagtaatgattaataggga-tggttgggggcattcgtatttcattgtcag
aggtgaaattcttggattgatggaagacgaacaactgcgaaagcatct-gccatggatgt
tttcattgatcaagaacgaaagttaggggatcgaagacgatcagataccgtcgtagtctt
aaccataaacgatgccgactggggattg-gcaggggc-actattt--------aa-tgac
tc---tgtcagcaccctgagggaaaccaaa-gtctttgggttctggggggagtatggtcg
caaggctgaaacttaaaggaattgacggaagggcaccaccaggagtggagcctgcggctt
aatttgactcaacacgggaaaacttaccaggtccggac-agaagtatgattgacagac-t
gaaagctctttcttgattttttg-gttggtggtgcatggccgttcttagttggtggagtg
atttgtctggttaattccgttaacgaacgagacctc-gtcctgctaaataggt-gcgcgc
atg----ctagca-----------------------------ctgcgttctt----acct
tcttagagggactatgcgcgtctagcgtatggaaga-ttgaggcaataacaggtctgtga
tgcccttagatgttctgggccgcacgcgcgctacactgatgcattcaacgagtttc-act
tgatagccctgggtcggaaggcctgggtaaccttttgaaagtgcatcgtgctggggatag
atcattgcaatttttgatc-tttaacgaggaattccttgtaggc-gcaggtcatca-gcc
tgcgccgaata-cgt-ccctgccctt-tgtacacaccgc-ccgtcgctcctaccgattga
atggtccgatgaaatgtccggatcgcgg------t-tagtgtgatggat-t---------
----------------------------a-------------------------------
------------ctgggatgctgactatgt-aattaaagaaacag-atattttagctctg
ttc-agaatcactcctcagccaggtgttgaccctattgaagca-tcagctgcaattgcag
gtgaatcttcaacagctacttggac-agttgtatggac-tgatttg--ctaacagcttgt
gacttatatagagcaaaagcgtaccg-cgtagatccagttccaaatgttgca-gat-caa
ta-ctttgcttacattgcttatgacattgatttatttgaagaaggttcc-attgcgaact
taactgcttc-aattattggtaacgtttttggatttaaagctgttaaagc-tcttcgtct
-ag-aagatatgcgtatgccagtggcttaccttaaaactttccaaggtcctgcaactgga
ct----aattgtagaacgtgag----cgtatggataaa-tttggtagaccgttcctaggt
gctacagtt--aaacctaaactaggtct-atctggtaaaaactatggacgagt-agta-t
at-gaa-ggtct-aaaaggtggtcttga---cttccttaaagatgatgaaaatattaact
cgcaaccattcatgcgttggagagaaagatt-tttatattcc-atggaaggtgt-aaata
aagcat-ctgcatctgctggcgaaattaagggacattaccttaacgtaacagctgc-gac
tatggaagatatgtacgaaagagcagaattttccaaagatgttggtagtatcatttgtat
gatcgaccttgtaattggttatactgcgattcaaagtatggcaatctgggctcgtaagca
tgatatgatt-ttacatttacatagagca-ggtaactctacttactctcgtcaaaaaaat
catggtatgaacttccgagttatttgcaaatggatgcgtatggcaggtgttgaccatatt
cacgcaggcacagttgtaggtaaactggaaggagatcctttaatgattaaaggtttctac
aa-cactttac-ttgaaagtgaaacagatatcaatctacctcaa-ggtc-tattctttgc
tcaaaactgggcttccctacgtaaagttgttccagtagcatctggtggtattcat-gctg
gtcaaatgcaccaacttcttgattacttaggcgatgatgtagt--tcttcagtttggtgg
tggtacgattggacatcctgatggtatccaagcaggtgcaactgcaaacagagtagcatt
agagtccatggttatggcaagaaatgaag-gccgcaattatgtagcagaaggtcca-caa
atcttaagagacgctgctaaaacttgtggacctctacaaacagctttagatttatggaaa
gatattagttttaacta-tacttccacagatacagctgatttc--gttgagactccaaca
gcaaacatctag
>Pyropia_dentata                  
aagccatgcatgtctaagtataaacac-----------t-tttatacac---gtgaaact
gcgaatggctcattaaaacagttatagttcctttgagaacc--t---tactacttggata
accgtagtaattctagag-ctaatacatgcctca-acgcccgactc----acggagggtg
gtatttatt-ggataaaaaaccat-cgtgctcttt-cccgag------------------
---cgc-tttgagatgattcacaataact-tgtcggatcgca-tgg-cctcgtgctggcg
actcctcattcaaatttctgccctatcaactttcgatggtagagtattggtctaccatgg
tgtcgacgggtgacggggaattagggttcgattccggagagggagcctgagaaacggc--
---taccacatcca--ggaaggcagcaggcgcgcaaattacccaatcccgactcggggag
gtagtgacaaaaaataacaatagggggcc--ctttgggtcttctaattggaatgagaaca
atttaaatcccttatcgaggatccattggagggcaagtctggt-gccagcagccgcggta
attccagctccaatagcgtata-taaag-ttgttgcagttaaaacgctcgtagtcggacc
tcggagcg-----------ccc-ccacgggccgggctt-ctgc-cctt-gtgccagt-cg
gagtttgt-ctcc---ttttgtcggga--cgcggtg--------tgtg------------
-------gggccttaactg--------------------gttccgcgcgtt---ta-c--
----c-tgcgggccgaccg-tttactgtgaagaaagtaaagtgttcaaagcag-gccaat
gccttg-aatatgtgagcatggaataatagaataggacttg-ggctctattttgttggtt
tccagtgaccaagtaatgattaataggga-tggttgggggcattcgtatttcattgtcag
aggtgaaattcttggattgatggaagacgtacaactgcgaaagcatct-gccatggatgt
tttcattgatcaagaacgaaagttaggggatcgaagacgatcagataccgtcgtagtctt
aaccataaacgatgccgactggggattg-gcggggct-tctaatt--------ta-tgtc
ca---cgtcagcaccctgagggaaaccaaa-gtctttgggttctggggggagtatggtcg
caaggctgaaacttaaaggaattgacggaagggcaccaccaggagtggagc-tgcggctt
aatttgactcaacacgggaaaacttaccaggtccggac-agaagtatgattgacagac-t
gaaagctctttcttgattttttg-gttggtggtgcatggccgttcttagttggtggagtg
atttgtctggttaattccgttaacgaacgagacctc-gtcctactaaataggt-gcgcgc
atg----ccagca-----------------------------ctgcgttctt----acct
tcttagagggactatgcgcgtctagcgtatggaaga-ttgaggcaataacaggtctgtga
tgcccttagatgttctgggccgcacgcgcgctacactgatgcattcaacgagtttc-act
tgatcgtcctgagtcggaaggcctgggtaatcttttgaaagtgcatcgtgctggggatag
atcattgcaatttttgatc-ttaaacgaggaattccttgtaggc-gcaggtcatca-gcc
tgcgccgaata-cgt-ccctgccctt-tgtacacaccgc-ccgtcgctcctaccgattga
atggtccgatgaaatgtccggatcgtgg------c-tgctgtgatggac-ct--agt-cc
agagt-ggtagccatgagaagctcattaaatcttatcatttagaggaa------------
---------ttactgggatgctgactatgt-gattaaagaaacag-atattttagctctg
ttt-agaatcactcctcagccgggtgttgaccctattgaagca-tctgcggcaattgcag
gtgaatcttcaacagctacttggac-agttgtatggac-tgatttg--ctaacagcttgc
gatttgtatagagcaaaagcatatag-agtagatccagttccaaacgttgca-gat-cag
ta-ctttgcttatattgcttatgatattgatttgtttgaagaaggttca-attgcgaact
taactgcatc-aattattggtaacgtttttggatttaaagctgttaaagc-tcttcgtct
-ag-aagatatgcgtatgccagtagcttacctaaaaactttccaaggtcctgcaactgga
tt----aattgtagagcgtgag----cgtatggataaa-tttggcagacctttcttaggt
gcgacagtt--aagcctaaattaggtct-atctggtaaaaactacggaagagt-agta-t
ac-gaa-ggttt-aaaaggtggtcttga---cttccttaaagacgatgagaatattaact
cacaaccatttatgcgttggagagaaagatt-tttatattcc-atggaaggcgt-aaata
aagcat-ctgcttctgctggtgaaattaaaggtcattaccttaacgtaacagctgc-gac
tatggaagatatgtatgaaagagcagaattctccaaagaggttggtagtatcatttgcat
gattgaccttgtaattggttatactgctattcaaagcatggcaatatgggctcgtaagca
tgatatgatt-ttacatttacatagagca-ggtaactctacttactctcgtcaaaaaaat
catggtatgaacttccgagttatttgcaaatggatgcgtatggcaggtgttgaccatatt
catgcaggtacagttgtaggtaaacttgaaggagatcctttaatgattaaaggtttctac
aa-cactttac-ttgaaagtgaaacagatatcaatctacctcaa-ggtc-tattctttgc
tcaaaactgggcatctctacgtaaagttgtgccagtagcatctggtggtattcac-gctg
gtcaaatgcaccaacttcttgattacttaggtgacgatgtagt--tcttcagtttggtgg
tggtacaattggacatcctgatggtatccaagcaggtgcgactgcaaatagagtagcatt
agagtccatggttatggcaagaaatgaag-gtcgtaattatgtagcagaaggtcca-caa
attttaagagacgctgctaaaacttgtggacctctacaaacagctttagatttatggaaa
gatattagttttaacta-tacttccacagatacagctgatttt--gttgagactccaaca
gcaaacatctag
>Pyropia_denticulata              
--------------------------------------------tcg-t---gaagactg
ccgaatggctcattaaaacagttatcgttcctttgggaacc--c---cactacttggata
accgtagtaattctagag-ctaatacatgccgca-acgcccgactc----acgaagggtg
gtatttatt-ggataaaaaaccat-cgtgctcttt-ccggag------------------
---cgc-tttgagatgattcacaataact-tgtcggatcgca-cgg-cctagagctggcg
actcctcattcaaatttctgccctatcaactttcgatggtagagtattggtctaccatgg
tgtcgacgggtaacggggaattagggttcgattccggagagggagcctgagaaacggc--
---taccacatccaa-ggaaggcagcaggcgcgcaaattacccaatcccaacacggggag
gtagtgacaaaaaataacaatagggggcc---tttgggtcttctaattggaatgagaaca
atttaaatcccttatcaaggatccattggagggcaagtctggt-gccagcagccgcggta
attccagctccaatagcgtatattaaag-ttgttgcagttaaaacgctcgtagtcgaacc
tcggagca-----------cct-ccacgagccgggctt-ctgc-cttg-tagctagt-tg
gagactgt-ctcc---ttttgtcggat--cgcggtg--------tgtc------------
-------gaggcttcattg--------------------tctcgtcacgtt--ccc-c--
----c-tgcggaccgaccg-tttactgtgaagaaagtaaggtgttcaacgcag-gccaat
gccttg-aatatgtgagcatggaataatggaataggacttg-gtctctattttgttggtt
tccagtgaccaagtaatgattaataggga-cagttgggggcattcgtatttcattgtcag
aggtgaaattcttggattgatggaagacgcaccactgcgaaagcatct-gccatggatgt
tttcattgatcaagaacgaaagttaggggatcgaagacgatcagataccgtcgtagtctt
aaccataaacgatgccgactggggattg-gcaggggaaacacttt--------ta-tgac
tc---tgtcagcatcctatgggaaaccaaa-gtgcttgggttctggggggagtatggtcg
caaggctgaaacttaaaggaattgacggaagggcaccaccaggagtggagcctgcggctt
aatttgactcaacacgggaaaacttaccaggtccggac-aaaatgatgattgacagac-t
gaaagctctttcttgattttttg-gttggtggtgcatggccgttcttagttggtggagtg
atttgtctggttaattccgttaacgaacgagacctc-gtcctactaaataggt-gcgcgc
atg----cctgca-----------------------------ctgcgttctt----acct
tcttagagggactatccgcgtctagcgtatggaaga-ttgaggcaataacaggtctgtga
tgcccttagatgttctgggccgcacgcgcgctacactgatgcattcaacaagttcc-act
ttacagccctggaccggaaggatcgggtaaccttttgaaattgcatcgtgatggggatag
atcattgcaattattgatc-ttgaacgaggaattccttgtaggc-gtaggtcacta-gcc
tgtgccgaata-cgt-ccctgccctt-tgtacacaccgc-ccgtcgctcctaccgattga
atggtccgatgaaatgttcggattgcggc----tc-gggcgcgatggac-t---agt-cc
agagt-gctagccgtaagaagtttattaaatcttatcatttagaggaa------------
----------------------------------------------atgtcttggctctg
ttc-agaattacccctcagccaggtgtcgatcctattgaagca-tctgctgcaatcgcag
gtgagtcttcaacagctacttggac-agttgtttggac-tgatttg--ctaacagcttgt
gatctatatagagcaaaagcatatcg-agtagatccagtgccgaatgttgca-gat-caa
ta-ttttgcttacatcgcttatgatattgatctgtttgaagaaggttcc-attgcgaatt
taactgcttc-aattattggaaatgttttcggatttaaagctgtaaaagc-tcttcgttt
-ag-aagatatgcgcatgcctgtagcttatctaaaaactttccaaggtcctgcaactgga
tt----aattgtagaacgtgaa----cgtatggacaaa-tttggtagaccgttcttaggc
gctacagtt--aaacctaaattaggttt-gtctggtaaaaactacgggcgagt-tgta-t
ac-gaa-ggttt-aaaaggtggtcttga---tttccttaaagatgatgaaaatattaact
ctcaaccatttatgcgttggagagaaagata-cttatattct-atggaaggtgt-aaata
aagcat-ctgcttctgctggtgaagttaaaggtcattaccttaacgtaacagctgc-aac
catggaagatatgtatgaaagagcagaattttcaaaagatgttggtagtatcatttgtat
gattgaccttgtaattggttatactgcaattcaaagcatggcaatctgggctcgcaagca
tgacatgatt-ttacatctacatagagct-ggtaactctacttactctcgtcaaaaaaac
catggtatgaacttccgtgttatttgcaaatggatgcgtatggcaggtgttgaccacatt
cacgcaggtacagttgtaggtaagcttgaaggagatcctttgatgatcaaaggcttctat
aa-cactttac-ttgaaagtgaaacagatattaatctacctcaa-ggtt-tattctttgc
tcaaaattgggcttccttacgtaaagttgtaccagtagcttctggtggtattcat-gctg
gtcaaatgcatcaactccttgattacttaggtgatgatgtagt--tcttcagtttggtgg
aggtacaattggacatcctgatggtatccaagcaggcgcaactgctaacagagtagcatt
agagtctatggttctggcaagaaatgaag-gccgtaactatgtagcagaaggtcct-caa
atcttaagagacgctgctaaaacttgtggacctctacaaacagctttagatttatggaaa
gatattagtttcaacta-tacttccacagatacggctgacttc--gttgagactccaaca
gcaaac------
>Pyropia_fallax                   
------------------------------------------------------------
------------------------------------------------------------
------------------------------------------------------------
------------------------------------------------------------
------------------------------------------------------------
------------------------------------------------------------
------------------------------------------------------------
------------------------------------------------------------
------------------------------------------------------------
------------------------------------------------------------
------------------------------------------------------------
------------------------------------------------------------
------------------------------------------------------------
------------------------------------------------------------
------------------------------------------------------------
------------------------------------------------------------
------------------------------------------------------------
----------cttggattaatggaagacgaacaactgcgaaagcatct-gccatggatgt
tttcattgatcaagaacgaaagttaggggatcgaagacgatcagataccgtcgtagtctt
aaccataaacgatgccgactggggattg-gcaggggc-actattt--------aa-tgac
tc---tgtcagcaccctgagggaaaccaaa-gtctttgggttctggggggagtatggtcg
caaggctgaaacttaaaggaattgacggaagggcaccaccaggagtggagcctgcggctt
aatttgactcaacacgggaaaacttaccaggtccggac-agaagtatgattgacagac-t
gaaagctctttcttgattttttg-gttggtggtgcatggccgttcttagttggtggagtg
atttgtctggttaattccgttaacgaacgagacctc-gtcctgctaaataggt-gcgcgc
atg----ctagca-----------------------------ctgcgttctt----acct
tcttagagggactatgcgcgtctagcgtatggaaga-ttgaggcaataacaggtctgtga
tgcccttagatgttctgggccgcacgcgcgctacactgatgcattcaacgagtttc-act
tgatagccctaggtcggaaggcctgggtaaccttttgaaagtgcatcgtgctggggatag
atcattgcaattattgatc-ttaaacgaggaattccttgtaggc-gcaggtcatca-gcc
tgcgccgaata-cgt-ccctgccctt-tgtacacaccgc-ccgtcgctcctaccgattga
atggtccgatgaaatgtccggatcgcgg------t-tattgtgatggac-t---cgt-cc
agagc-actagtcgtgagaagttcattaaatcttattact--------------------
--------------gggatgctgactatgt-aattaaagaaacag-atattttagctctg
ttc-agaatcactcctcagccaggtgttgaccctattgaagca-tcagctgcaattgcag
gtgaatcttcaacagctacttggac-agttgtatggac-tgatttg--ctaacagcttgt
gacttatatagagcaaaagcataccg-agtagatccagttccaaatgttgca-gat-caa
ta-ctttgcttacattgcttatgatattgatttatttgaagaaggttct-attgcgaact
taactgcttc-aattattggtaacgtttttggatttaaagctgttaaagc-tcttcgtct
-ag-aagatatgcgtatgccagtggcttaccttaaaactttccaaggtcctgcaactgga
ct----aattgtagaacgtgag----cgtatggataaa-tttggtagacctttcctaggt
gctacagtt--aaacctaagctaggtct-atctggtaaaaactatgggcgagt-agta-t
at-gaa-ggtct-aaaaggtggtcttga---cttccttaaagatgatgaaaatattaact
cacaaccatttatgcgttggagagaaagatt-tttatattcc-atggaaggtgt-aaata
aagcat-ctgcatctgctggcgaaattaaaggacactaccttaacgtaacagctgc-aac
tatggaagatatgtacgaaagggcagaattttccaaagatgttggtagtatcatttgcat
gatcgaccttgtaattggttatactgcgattcaaagtatggcaatctgggctcgtaagca
tgacatgatt-ttacatttacacagagca-ggtaactctacttactctcgtcaaaaaaat
catggtatgaacttccgagttatttgcaaatggatgcgtatggcaggtgttgaccatatt
cacgcaggtacggttgtaggtaaactggaaggagatcctttaatgattaaaggtttctac
aa-cactttac-ttgaaagtgaaacagatatcaatctacctcaa-ggtc-tattctttgc
tcaaaactgggcttccctacgtaaagttgtaccagtagcatctggtggtattcat-gctg
gtcaaatgcaccaacttcttgattacttaggcgatgatgtagt--tcttcagtttggtgg
tggtacgattggacatcctgatggtatccaagcaggtgcaactgcaaacagagtagcatt
agagtccatggttatggcaagaaatgaag-gccgcaattatgtagcagaaggtcca-caa
atcttaagagacgctgctaaaacttgtggacctctacaaacagctttagatttatggaaa
gatattagttttaacta-tacttccacagatacagctgatttc--gttgagactccaaca
gcaaacatctag
>Pyropia_fucicola                 
------------------------------------------------------------
------------------------------------------------------------
----tagtaattctagag-ctaatacatgcctca-acgcccgactt----acgaagggtg
gtatttatt-ggataaaaaaccat-cgtgctcttt-ccagag------------------
---cgc-tttgagatgattcacaataact-tgtcggatcgca-tgg-cctcgtgctggcg
actcctcattcaaatttctgccctatcaactttcgatggtagagtattggtctaccatgg
tgtcgacgggtgacggggaattagggttcgattccggagagggagcctgagaaacggc--
---taccacatccaagggaaggcagcaggcgcgcaaattacccaatcccgactcggggag
gtagtgacaaaaaataacaatagggggcc--ctttgggtcttctaattggaatgagaaca
atttaaatcccttatcgaggatccattggagggcaagtctggt-gccagcagccgcggta
attccagctccaatagcgtatattaaag-ttgttgcagttaaaacgctcgtagtcggacc
tcggagcg-----------ccc-ccacgggccgggctt-ttgc-cttg-ttgccagt-gg
gagtttgt-ctcc---tcttgtcggga--cgcggtg--------tgtg------------
-------gggactttactg--------------------tcttttcgcgtt---ta-c--
----c-tgcgggccgaccg-tttactgtgaagaaagtaaagtgttcaaagcag-gccaat
gccttg-aatatgtgagcatggaataatagaataggacttg-ggctctattttgttggtt
tccagtgaccaagtaatgattaataggga-cggttgggggcattcgtatttcattgtcag
aggtgaaattcttggattgatggaagacgtacaactgcgaaagcatct-gccatggatgt
tttcattgatcaagaacgaaagttaggggatcgaagacgatcagataccgtcgtagtctt
aaccataaacgatgccgactggggattg-gcgggggc-actttta--------ta-tgac
tc---cgtcagcaccctgagggaaaccaaa-gtctttgggttctggggggagtatggtcg
caaggctgaaacttaaaggaattgacggaagggcaccaccaggagtggagcctgcggctt
aatttgactcaacacgggaaaacttaccaggtccggac-agaagaatgattgacagac-t
gaaagctctttcttgattttttg-gttggtggtgcatggccgttcttagttggtggagtg
atttgtctggttaattccgttaacgaacgagacctc-gtcctgctaaataggt-gcgcgc
atg----ccagca-----------------------------ctgcgttctt----acct
tcttagagggactatgcgcgtctagcgtatggaaga-ttgaggcaataacaggtctgtga
tgcccttagatgttctgggccgcacgcgcgctacactgatgcattcaacgagtttc-act
tgatagtcctgggtcggaaggcc-gggtaatcttttgaaagtgcatcgtgctggggatag
atcattgcaattattgatctttcaacgaggaattccttgtaggc-gcaggtcatca-gcc
tgcgccgaata-cgt-ccctgccctt-tgtacacaccgc-ccgtcgctc-----------
------------------------------------------------------------
------------------------------------------------------------
--------------------------------------gaaacag-atattctagctctt
ttt-aggatcactcctcaaccaggcgttgacccgattgaagca-tctgctgcaattgcag
gtgaatcttcaacggctacttggac-agttgtatggac-tgatttg--ttaacagcttgt
gacttatacagagcaaaagcatatcg-agtagatccagttccaaacgtggca-gat-caa
ta-ttttgcttacatagcttatgatattgatttatttgaagaaggttcc-attgcgaact
taactgcttc-aattattggtaatgtttttgggtttaaagcagttaaagc-tcttcgttt
-ag-aagacatgcgtatgccagtagcttacctaaaaacgttccaaggtcctgcaactgga
tt----gattgtagaacgtgaa----cgtatggataag-ttcggtagacctttcttaggt
gctacagtt--aaacctaaactaggttt-atctggcaaaaactacggaagagt-tgta-t
ac-gaa-ggcct-aaaaggcggtcttga---tttccttaaagatgatgagaatattaact
cacaaccatttatgcgttggagagaaagatt-cttatattct-atggaaggtgt-aaata
aagcat-ctgcttctgctggcgaaattaaaggtcattaccttaatgtaacagctgc-gac
aatggaagatatgtatgagagagccgaattctctaaagacgttggtagtatcatttgtat
gattgaccttgtgattggttatactgctattcaaagtatggcaatttgggctcgcaagca
tgatatgatt-ttacatttacatagagct-ggtaactcaacttactctcgtcaaaaaaat
catggtatgaacttccgagttatttgcaaatggatgcgtatggctggtgttgaccatatt
catgcaggtacagttgtaggtaagctggaaggagatcctctaatgattaaaggcttctac
aa-cactctac-ttgaaagcgacacagatatcaacctacctcaa-ggtc-tgttctttgc
tcaaaattgggcttccctacgtaaagttgtacccgtagcatctggtggtattcat-gctg
gtcaaatgcaccaacttcttgattacttaggtgatgatgtagt--tcttcagtttggcgg
tggtacaattgggcatcctgatggtatccaagcaggtgcaacggctaacagagtagcact
agagtccatggttatggcaagaaatgaag-gccgtaactatgtagcagaaggtcca-caa
atcttaagggacgctgctaaaacttgtgggcctctacaaacagctttagatttatggaaa
gatattagttttaacta-tacttccaccgatacagctgatttc--gttgagactccaaca
gcaaac------
>Pyropia_gardneri_Alaska          
aagccatgcatgtctaagtataaacac-----------t-tttatat-t---gtgaaact
gcgaatggctcattaaaacagttatagttcctttgggaacc--t---tactacttggata
accgtagtaattctagag-ctaatacatgcctca-acgcccgactc----acgaagggtg
gtatttatt-ggataaaaaaccat-cgtgctctat-ccagag------------------
---cgc-tttgagatgattcacaataact-tgtcggatcgca-tgg-cccagtgccggcg
actcctcattcaaatttctgccctatcaactttcgatggtagagtattggtctaccatgg
tgtcgacgggtgacggggaattagggttcgattccggagagggagcctgagaaacggc--
---taccacatccaa-ggaaggcagcaggcgcgcaaattacccaatcccgaaccggggag
gtagtgacaaaaaataacaatagggggct--ctttgagtcttctaattggaatgagaaca
atttaaatcccttatcgaggatccattggagggcaagtctggt-gccagcagccgcggta
attccagctccaatagcgtatattaaagtttgttgcagttaaaacgctcgtagtcggact
tcggagcgg---------tccc-cagcgggccgggctt-ttgc-ctagtttgccagt-gg
gggtttgt-ctcc---ttttgtcggga-ccgcggtg--------tgtg------------
-------ggggctttattg--------------------tctctgcgcgtt---ta-c--
----c-tgcgggccgaccg-tttactgtgaagaaagtaaagtgttcaaagcag-gccaat
gccttg-aatatgtgagcatggaataatagaataggacttg-ggctctattttgttggtt
tccagtgaccaagtaatgattaataggga-tggttgggggcattcgtatttcattgtcag
aggtgaaattcttggattgatggaagacgtacaactgcgaaagcatct-gccatggatgt
tttcattgatcaagaacgaaagttaggggatcgaagacgatcagataccgtcgtactctt
aaccataaacgatgccgactggggattg-gcgggggc-aatattt--------ta-tgac
tc---cgtcagcaccctgagggaaaccaaa-gtctttgggttctggggggagtatggtcg
caaggctgaaacttaaaggaattgacggaagggcaccaccaggagtggagcctgcggctt
aatttgactcaacacgggaaaacttaccaggtccggac-agaagaatgattgacagac-t
gaaagctctttcttgattttttg-gttggtggtgcatggccgttcttagttggtggagtg
atttgtctggttaattccgttaacgaacgagacctc-gtcctgctaaataggt-gtgcgc
atg----ctcgca-----------------------------ctgcgctctt----acct
tcttagagggactatgcgcgtctagcgtatggaaga-ttgaggcaataacaggtctgtga
tgcccttagatgttctgggccgcacgcgcgctacactgatgcattcaacgagtttc-act
tgatagtcctgagccggaaggcctgggtaatcttttgaaagtgcatcgtgctggggatag
atcattgcaattattgatctttcaacgaggaattccttgtaggc-gcaggtcatca-gcc
tgcgccgaata-cgt-ccctgccctt-tgtacacaccgc-ccgtcgctcctaccgattga
atggtccgatgaaatgtccggattgcgg------c-tggtgtgatggac-t---agt-cc
agaat-a------ctgggatgctgacta--------------------------------
---------------------------tgt-aattaaagaaacag-atattctggctctg
ttc-agaattactcctcagcctggtgttgaccctattgaagca-tctgctgcaattgcag
gtgaatcttcaacagcaacttggac-agttgtttggac-tgattta--ctaacagcttgc
gacctatatagagcaaaagcatatcg-agtagatccagttccaaatgttgca-gat-caa
ta-ctttgcttacattgcttacgatattgacttatttgaagaaggttcc-attgcgaact
taactgcttc-aattattggtaacgtttttggatttaaagctgttaaagc-tcttcgttt
-ag-aagatatgcgtatgccagtagcttacttaaaaactttccaaggtcctgcaactgga
tt----gattgtagaacgtgag----cgtatggataaa-ttcggtagacctttcctaggt
gccacagtt--aaacctaaactaggctt-gtctggcaaaaactacggaagagt-tgtg-t
at-gaa-ggtct-aaaaggtggtcttga---tttccttaaagatgatgaaaatattaact
ctcaaccattcatgcgttggagagaaagatt-tttatattcc-atggaaggtgt-aaata
aagctt-ctgcttctgctggtgaaattaaaggtcattaccttaacgtaacagctgc-gac
tatggaagatatgtacgagagagcagaattttccaaagaagttggtagtatcatttgtat
gattgaccttgtaattggttatactgcgattcaaagtatggcaatctgggctcgcaaaca
tgatatgatt-ttacatttgcatagagca-ggtaactctacttactctcgtcaaaaaaac
catggtatgaatttccgagttatttgtaaatggatgcgtatggctggtgttgaccatatt
catgcaggtacagttgtaggtaaacttgaaggtgatcctttaatgattaaaggattctat
aa-cactttac-ttgaaagtgatacagatattaatctacctcaa-ggct-tattctttgc
tcaaaattgggcttccctacgtaaagttgtgccagtagcatctggtggtattcat-gctg
gtcaaatgcaccaacttcttgattacttaggtgatgatgtagt--tcttcagtttggtgg
tggtacaattggacatcctgatggtatccaagctggtgcaactgctaatagagtagcatt
agagtccatggttatggcaagaaatgaag-gccgtaactacgtagcagaaggtcca-caa
atcttaagagacgctgctaaaacttgtggacctctacaaacagctttagatttatggaaa
gatattagttttaacta-tacttccacagatacggctgatttc--gttgagactcca---
------------
>Pyropia_gardneri_Mexico          
aagccatgcatgtctaagtataaacac-----------t-tttatat-t---gtgaaact
gcgaatggctcattaaaacagttatagttcctttgggaacc--t---tactacttggata
accgtagtaattctagag-ctaatacatgcctca-acgcccgactc----acgaagggtg
gtatttatt-ggataaaaaaccat-cgtgctctat-ccagag------------------
---cgc-tttgagatgattcacaataact-tgtcggatcgca-tgg-cccagtgccggcg
actcctcattcaaatttctgccctatcaactttcgatggtagagtattggtctaccatgg
tgtcgacgggtgacggggaattagggttcgattccggagagggagcctgagaaacggc--
---taccacatccaa-ggaaggcagcaggcgcgcaaattacccaatcccgaaccggggag
gtagtgacaaaaaataacaatagggggct--ctttgagtcttctaattggaatgagaaca
atttaaatcccttatcgaggatccattggagggcaagtctggt-gccagcagccgcggta
attccagctccaatagcgtatattaaag-ttgttgcagttaaaacgctcgtagtcggact
tcggagcg-----------tcc-ccacgggccgggctt-ttgc-ctagtttgccagt-gg
gggtttgt-ctcc---ttttgtcggga--cgcggtg--------tgtg------------
-------ggggctttattg--------------------tctctgcgcgtt---ta-c--
----c-tgcgggccgaccg-tttactgtgaagaaagtaaagtgttcaaagcag-gccaat
gccttg-aatatgtgagcatggaataatagaataggacttg-ggctctattttgttaggt
ttccagtgccaagtaatgattaataggga-tggttgggggcattcgtatttcattgtcag
aggtgaaattcttggattgatggaagacgtacaactgcgaaagcatct-gccatggatgt
tttcattgatcaagaacgaaagttaggggatcgaagacgatcagataccgtcgtagtctt
aaccataaacgatgccgactggggattg-gcgggggc-aatattt--------ta-tgac
tc---cgtcagcaccctgagggaaaccaaa-gtctttgggttctggggggagtatggtcg
caaggctgaaacttaaaggaattgacggaagggcaccaccaggagtggagcctgcggctt
aatttgactcaacacgggaaaacttaccaggtccggac-agaagaatgattgacagac-t
gaaagctctttcttgattttttg-gttggtggtgcatggccgttcttagttggtggagtg
atttgtctggttaattccgttaacgaacgagacctc-gtcctgctaaataggt-gtgcgc
atg----ctcgta-----------------------------ctgcgctctt----acct
tcttagagggactatgcgcgtctagcgtatggaaga-ttgaggcaataacaggtctgtga
tgcccttagatgttctgggccgcacgcgcgctacactgatgcattcaacgagtttc-act
tgatagtcctgagccggaaggcctgggtaatcttttgaaagtgcatcgtgctggggatag
atcattgcaattattgatc-ttcaacgaggaattccttgtaggc-gcaggtcatca-gcc
tgcgccgaata-cgtaccctgccctt-tgtacacaccgc-ccgtcgctcctaccgattga
atggtccgatgaaatgtccggattgcgg------c-tggtgtgatggac-t---agt-cc
agagc-ggtatccgtgagaagctcattaaat-----------------------------
---------------------------tgt-aattaaagaaacag-atattctggctcta
ttc-agaattactcctcagcctggtgttgaccctattgaagca-tctgctgcaattgcag
gtgaatcttcaacagcaacttggac-agttgtttggac-tgattta--ctaacagcttgc
gacttatatagagcaaaagcatatcg-agtagatccagttccaaatgttgca-gat-caa
ta-ctttgcttacattgcttacgatattgacttatttgaagaaggttcc-attgcgaact
taactgcttc-aattattggtaacgtttttggatttaaagctgttaaagc-tcttcgttt
-ag-aagatatgcgtatgccagtagcttacttaaaaactttccaaggtcctgcaactgga
tt----gattgtagaacgtgag----cgtatggataaa-ttcggtagacctttcctaggt
gccacagtt--aaacctaaactaggctt-gtctggcaaaaactacggaagagt-tgtg-t
at-gaa-ggtct-aaaaggtggtcttga---tttccttaaagatgatgaaaatattaact
ctcaaccattcatgcgttggagagaaagatt-tttatattcc-atggaaggtgt-aaata
aagctt-ctgcttctgctggtgaaattaaaggtcattaccttaacgtaacagctgc-gac
tatggaagatatgtacgagagagcagaattctccaaagaagttggtagtatcatttgtat
gattgaccttgtaattggttatactgcgattcaaagtatggcaatctgggctcgcaaaca
tgatatgatt-ttacatttgcatagagca-ggtaactctacttactctcgtcaaaaaaac
catggtatgaatttccgagttatttgtaaatggatgcgtatggctggtgttgaccatatt
catgcaggtacagttgtaggtaaacttgaaggtgatcctttaatgattaaaggattttat
aa-tactttac-ttgaaagtgatacagatattaatctacctcaa-ggct-tattctttgc
tcaaaattgggcttccctacgtaaagttgtgccagtagcatctggtggtattcat-gctg
gtcaaatgcaccaacttcttgattacttaggtgatgatgtagt--tcttcagtttggtgg
tggtacaattggacatcctgatggtatccaagctggtgcaactgctaatagagtagcatt
agagtccatggttatggcaagaaatgaag-gccgtaactacgtagcagaaggtcca-caa
atcttaagagacgctgctaaaacttgtggacctctacaaacagctttagatttatggaaa
gatattagttttaacta-tacttccacagatacggctgatttc--gttgagactccaaca
gcaaacatctag
>Pyropia_haitanensis              
aagccatgcatgtctaagtataaacac-----------t-tttatacac---gtgaaact
gcgaatggctcattaaaacagttatagttcctttgagaacc--a---cactacttggata
accgtagtaattctagag-ctaatacatgccgca-acgcccgactc----acgaagggtg
gtatttatt-ggataaaaaaccat-cgtgctcctt-ccagag------------------
---cgc-tttgagatgattcacaataact-tgtcggatcgca-tgg-ccttgtgctggcg
actgctcattcaaatttctgccctatcaactttcgatggtagagtattggtctaccatgg
tgtcgacgggtaacggggaattagggttcgattccggagagggagcctgagaaacggc--
---taccacatccaa-ggaaggcagcaggcgcgcaaattacccaatcccgactcggggag
gtagtgacaaaaaataacaatagggggcc--ctttgggccttctaattggaatgagaaca
atttaaatcccttatcgaggatccattggagggcaagtctggt-gccagcagccgcggta
attccagctccaatagcgtatattaaag-ttgttgcagttaaaacgctcgtagtcggacc
tcggagcg-----------ccc-tcacgggccgggctt-ctgc-cctt-gtgccagt-gg
gagtttgt-ctcc---ttttgtcggga--cgcggtg--------tgtg------------
-------gggccttgactg--------------------gttccgcgcgttt-ata-c--
----c-tgcgggccgaccg-tttactgtgaagaaagtaaagtgttcaaagcag-gccaat
gccttg-aatatgtgagcatggaataatagaataggacttg-ggctctattttgttggtt
tccagtgaccaagtaatgattaataggga-tggttgggggcattcgtatttcattgtcag
aggtgaaattcttggattgatggaagacgtacaactgcgaaagcatct-gccatggatgt
tttcattgatcaagaacgaaagttaggggatcgaagacgatcagataccgtcgtagtctt
aaccataaacgatgccgactggggattg-gcggggct-tctaatt--------ca-tgtc
ca---cgtcagcaccctaagggaaaccaaa-gtctttgggttctggggggagtatggtcg
caaggctgaaacttaaaggaattgacggaagggcaccaccaggagtggagcctgcggctt
aatttgactcaacacgggaaaacttaccaggtccggac-agaagtatgattgacagac-t
gaaagctctttcttgattttttg-gttggtggtgcatggccgttcttagttggtggagtg
atttgtctggttaattccgttaacgaacgagacctc-gtcctgctaaataggt-gcgcgc
atg----ccagca-----------------------------ctgcgttctt----acct
tcttagagggactatgcgcgtctagcgtatggaaga-ttgaggcaataacaggtctgtga
tgcccttagatgttctgggccgcacgcgcgctacactgatgcattcaacgagtttc-act
tgatagtcctgggtcggaaggctcgggtaatcttttgaaagtgcatcgtgctggggatag
atcattgcaatttttgatc-ttaaacgaggaattccttgtaggc-gcaggtcatca-gcc
tgcgccgaata-cgt-ccctgccctt-tgtacacaccgc-ccgtcgctcctaccgattga
atggtccgatgaaatgtccggatcgtgg------c-tactgtgatggac-tc--tgt-cc
agagc-ggcagccgtgagaagctcattaaatcttatcatttagaggaa------------
---------ttactgggatgctgactatgt-aattaaagaaacag-atgttttagctctg
ttc-agaatcactcctcagccgggtgttgaccctattgaagca-tctgctgcaattgccg
gtgaatcttcaacagctacttggac-agttgtgtggac-tgacttg--ctaacagcttgc
gacttatatagagcaaaagcatatag-agtagatccagttccaaacgttgca-gat-caa
ta-ctttgcctatattgcttatgatattgatctatttgaagaaggttct-attgcaaact
taactgcttc-aatcattggtaacgtttttggatttaaagctgttaaagc-tcttcgtct
-ag-aagatatgcgtatgccggtagcttacctaaaaactttccaaggtcctgcaactgga
tt----aattgtagaacgtgag----cgaatggataaa-tttggtagacctttcttgggt
gcaacagtt--aagcctaaactaggtct-gtctggtaaaaactatggaagagt-agta-t
ac-gaa-ggttt-aaaaggtggtcttga---cttccttaaagacgatgaaaatattaatt
ctcaaccatttatgcgttggaaagaaagatt-tttatattcc-atggaaggtgt-aaata
aagcat-ctgctgctgctggcgaaattaaaggccattaccttaatgtaacagctgc-gac
catggaagatatgtatgaaagagcagaattctccaaagaggttggtagtatcatttgtat
gattgaccttgtaattggctatactgctattcaaaccatggcaatatgggctcgtaagca
tgatatgatt-ttacatttacatagagca-ggtaactctacttactctcgtcaaaaaaat
catggtatgaacttccgagttatttgcaaatggatgcgaatggcaggtgttgaccatatt
cacgcaggtacagttgtaggtaaacttgaaggagatcctttaatgattaaaggcttctac
aa-cactttac-ttgaaagtgaaacagatatcaatctacctcaa-ggtc-tattctttgc
tcaaaactgggcatctctacgtaaagttgtaccagtagcatctggtggtattcat-gctg
gtcaaatgcaccaacttcttgattacttaggcgatgatgtagt--tcttcagtttggtgg
tggtacaattggacatcctgatggtatccaagcaggtgcgactgcaaatagagtagcatt
agagtccatggttatggcaagaaatgaag-gtcgtaattatgtagcagaaggtcca-caa
atcttaagagacgctgctaaaacttgtggacctctacaaacagctttagacctatggaaa
gatattagttttaacta-tacttccacagacacagctgatttc--gttgagactccaaca
gcaaacatctag
>Pyropia_hiberna                  
aagccatgcatgtctaagtataaacac-----------t-tttatacac---gtgaaact
gcgaatggctcattaaaacagttatagttcctttgagaact--c---tactacttggata
accgtagtaattctagag-ctaatacatgcctca-acgcccgactc----acgaagggtg
gtatttatt-ggataaaaaaccat-cgtgctctac-cctgag------------------
---cgc-tttgagatgattcataataact-tgtcggatcgca-tgg-cctcgtgctggcg
actcctcattcaaatttctgccctatcaactttcgatggtagagtattggtctaccatgg
tgtcgacgggtgacggggaattagggttcgattccggagagggagcctgagaaacggc--
---taccacatccaa-ggaaggcagcaggcgcgcaaattacccaatcccgattcggggag
gtagtgacaaaaaataacaatagggggcc--ctttgggtcttctaattggaatgagaaca
atttaaatcccttatcgaggatccattggagggcaagtctggt-gccagcagccgcggta
attccagctccaatagcgtatattaaag-ttgttgcagttaaaacgctcgtagtcggacc
tcggagcg-----------ccc-ccacgggccgggctt-ctgc-cttt-gtgccagt-gg
gagtttgt-ctcc---ttttgtcggga--cgcggtg--------tgtg------------
-------gggtctttattg--------------------actctgcgcgtt---ta-c--
----c-tgcgggccgaccg-tttactgtgaagaaagtaaagtgttcaaagcag-gccaat
gccttg-aatatgtgagcatggaataatagaataggacttg-ggctctattttgttggtt
tccagtgaccaagtaatgattaataggga-tggttgggggcattcgtatttcattgtcag
aggtgaaattcttggattgatggaagacgaacaactgcgaaagcatct-gccatggatgt
tttcattgatcaagaacgaaagttaggggatcgaagacgatcagataccgtcgtagtctt
aaccataaacgatgccgactggggattg-gcgggggc-actattt--------aa-tgac
tt---cgtcagcaccctgagggaaaccaaa-gtctttgggttctggggggagtatggtcg
caaggctgaaacttaaaggaattgacggaagggcaccaccaggagtggagcctgcggctt
aatttgactcaacacgggaaaacttaccaggtccggac-agaagtatgattgacagac-t
gaaagctctttcttgattttttg-gttggtggtgcatggccgttcttagttggtggagtg
atttgtctggttaattccgttaacgaacgagacctc-gtcctgctaaataggt-gcgcgc
atg----ctagca-----------------------------ctgcgttctt----acct
tcttagagggactatgcgcgtctagcgtatggaaga-ttgaggcaataacaggtctgtga
tgcccttagatgttttgggccgcacgcgcgctacactgatgcactcaacgagtttc-act
tgatagccctgggtcggaaggcctgggtaaccttttgaaagtgcatcgtgctggggatag
atcattgcaatttttgatc-ttaaacgaggaattccttgtaggc-gcaggtcatca-gcc
tgcgccgaata-cgt-ccctgccctt-tgtacacaccgc-ccgtcgctcctaccgattga
atggtccgatgaaatgtccggatcgcgg------c-tagtgtgatggac-t---cgt-cc
agagc-ggtaaccgtgagaagctcattaaatctta-------------------------
--------------------------------------------------------tctg
ttc-agaatcactcctcagccaggtgttgaccctattgaagca-tcagctgcaattgcag
gtgaatcttcaacagctacttggac-agttgtatggac-tgatttg--ctaacagcttgt
gacttatatagagcaaaagcttaccg-agtagatccagttccaaatgttgca-gat-caa
ta-ttttgcttacatcgcttatgatattgatttatttgaagaaggttcc-attgcgaact
taactgcttc-aattattggtaacgtttttggatttaaagctgttaaagc-tcttcgtct
-ag-aagatatgcgtatgccagtagcttaccttaaaactttccaaggtcctgcaactgga
ct----gattgtagaacgtgag----cgtatggataaa-tttggtagacctttcctaggt
gctacagtt--aaacctaaactaggtct-atctggtaaaaactatggacgagt-agta-t
at-gaa-ggtct-aaaaggtggtcttga---cttccttaaagatgatgaaaatattaact
cacaaccatttatgcgttggagagaaagatt-tttatattcc-atggaaggtgt-aaata
aagcat-ctgcatctgctggcgaaattaaaggtcattaccttaacgtaacagctgc-gac
tatggaagatatgtacgaaagagcagaattttccaaagatgttggtagtatcatttgtat
gattgaccttgtaattggttatactgcgattcaaagtatggcaatctgggctcgtaagca
tgatatgatt-ttacatttacatagagca-ggtaactctacttactctcgtcaaaaaaat
catggtatgaacttccgagttatttgcaaatggatgcgtatggcaggtgttgaccatatt
cacgcaggcacggttgtaggtaagcttgaaggagatcctttaatgattaaaggtttctat
aa-cactttac-ttgaaagtgaaacagatatcaatctacctcaa-ggtc-tattctttgc
tcaaaactgggcttccctacgtaaagttgtaccagtagcatctggtggtattcat-gctg
gtcaaatgcaccaacttcttgattacttaggcgatgatgtagt--tcttcagtttggtgg
tggtacaattggacatcctgacggtatccaagcaggtgcaactgcaaacagagtagcatt
agagtccatggttatggcaagaaatgaag-gccgcaattatgtagcagaaggtcca-caa
atcttaagagacgctgctaaaacttgtggacctctacaaacagctttagatttatggaaa
gatattagttttaacta-tacttccacagatacagctgatttc--gttgagactccaaca
gcaaacatctag
>Pyropia_hollenbergii             
----------------agtataaacac-----------t-tttatacac---gtgaaact
gcgaatggctcattaaaacagttatagttcctttgagaatc--t---tactacttggata
accgtagtaattctagag-ctaatacatgcctca-acgcccgactt----ccgaagggtg
gtatttatt-ggataaaaaaccat-cgtgctcacc---cgag------------------
---cgc-tttgagatgattcacaataact-tgtcggatcgca-tgg-cctcgcgccggcg
actgctcattcaaatttctgccctatcaactttcgatggtagagtattggtctaccatgg
tgtcgacgggtgacggggaattagggttcgattccggagagggagcctgagaaacggc--
---taccacatccaa-ggaaggcagcaggcgcgcaaattacccaatcccgattcggggag
gtagtgacaaaaaataacaatagggggcc--ctttgggtcttctaattggaatgagaaca
atttaaatccgttatcgaggatccattggagggcaagtctggt-gccagcagccgcggta
attccagctccaatagcgtatattaaag-ttgttgcagttaaaacgctcgtagtcgaacc
tcggagcg-----------cct-ccacgcgctgggtct-atgc-cctc-atgcgtgtggg
gagtttgt-ctcc---ttttgtcggga--cgcggtg--------cgtg------------
------agggcctttactg--------------------gctctgcgcatt--tta-c--
----c-tgcgggccgaccg-tttactgtgaagaaagtaaagtgttcaaagcag-gccaat
gccttg-aatatgtgagcatggaataatagaataggacttg-ggctctattttgttggtt
tccagtgaccaagtaatgattaataggga-cagttgggggcattcgtatttcattgtcag
aggtgaaattcttggattgatggaagacgaacaactgcgaaagcatct-gccatggatgt
tttcattgatcaagaacgaaagttaggggatcgaagacgatcagataccgtcgtagtctt
aaccataaacgatgccgactggggattg-gcggggct-acactta--------ca-ggtc
ca---cgtcagcaccctgagggaaaccaaa-gtctttgggttctggggggagtatggtcg
caaggctgaaacttaaaggaattgacggaagggcaccaccaggagtggagcctgcggctt
aatttgactcaacacgggaaaacttaccaggtccggac-agaagtatgattgacagac-t
gaaagctctttcttgattttttg-gttggtggtgcatggccgttcttagttggtggagtg
atttgtctggttaattccgttaacgaacgagacctc-gtcctactaaataggt-gcgcgc
atg----ccagca-----------------------------ctgcgttctt----acct
tcttagagggactgtgcgcgtctagcgtacggaaga-ttgaggcaataacaggtctgtga
tgcccttagatgttctgggccgcacgcgcgctacactgatgcattcaacgagtttc-act
tgacagtcctgggtcgaaaggctcgggtaaccttttgaaagtgcatcgtgctggggatag
atcattgcaattattgatc-ttgaacgaggaattccttgtaggc-gcaggtcatca-ccc
tgcgccgaata-cgt-ccctgccctt-tgtacacaccgc-ccgtcgctcctaccgattga
atggtccgatgaaatgtttggatcgtgg------c-tgttgtgatggac-t---cgt-cc
agagt-aatagccgtgaaaagctcattaaatcttatcatttagaggaa------------
-----------------------------------------acag-atgttttagctctc
ttt-agaatcactcctcagccaggtgttgatcctattgaagca-tctgctgcaattgcag
gtgagtcttcaacagctacttggac-agttgtttggac-tgatttg--ctaacagcttgt
gacctatatagagcaaaagcgtatag-agtagatccagttccaaacgttgca-gat-caa
ta-ctttgcttacattgcttatgatattgacttatttgaagaaggttca-attgcgaact
taactgcttc-aattattggtaacgtttttggatttaaggctgttaaagc-tctgcgtct
-ag-aagatatgcgtatgccagtagcttacttaaaaactttccaaggtcctgcaactgga
tt----gattgtagaacgtgag----cgtatggataaa-tttggtagacctttcttaggt
gcaacagtt--aaacctaaactaggtct-gtctggtaaaaattacggaagagt-agta-t
ac-gaa-ggtct-aaaaggtggtctaga---cttccttaaagacgacgaaaatattaact
cacaaccatttatgcgttggagagaaagata-tttatattcc-atggaaggtgt-aaata
aagcat-ctgcttctgctggcgagattaaaggtcactacctgaacgtaacagctgc-aac
tatggaagatatgtacgaaagagctgaattctccaaagatgttggtagtatcatttgtat
gatcgaccttgtaattggttatactgctattcaaagtatggcaatatgggctcgtaaaca
tgatatgatt-ttacacttacacagagcacggtaattctacttactctcgtcaaaaaaat
catggtatgaacttccgagttatttgcaaatggatgcgtatggcaggtgttgaccatatt
cacgcaggtacggttgtaggtaaacttgaaggagatcctttaatgattaaaggtttctac
aa-tactttac-ttgaaagtgaaacagatatcaatttacctcaa-ggtt-tattctttgc
tcaaaactgggcatctctacgtaaagttgttcctgtagcatctggtggtattcat-gctg
gtcaaatgcatcaacttcttgattatttaggtgacgatgtagt--tcttcaatttggtgg
tggtacaattggacatcctgatggtatccaagcaggtgcaactgctaatagagtagcatt
agagtcaatggttatggcaagaaatgaag-gtcgcaattatgtagcagaaggtccg-caa
attttaagagacgctgctaaaacttgtggacctctacaaacagctttagatttatggaaa
gatatcagttttaacta-tacttccacagatacagctgatttc--gttgagactccaaca
gcaaac------
>Pyropia_ishigecola               
------tgcatgtctaagtataaacac-----------t-tttatactc---gtgaaact
gcgaatggctcattaaaacagttatagttcctttgggaaca--a---cactacttggata
accgtagtaattctagag-ctaatacatgcctca-acgcccgactt----acgaagggtg
gtatttatt-ggataaaaaaccat-cgtgctcttt-ccggag------------------
---cgc-tttgagatgattcacaataact-tgtcggatcgca-tgg-cctcgtgctggcg
actcctcattcaaatttctgccctatcaactttcgatggtagagtattggtctaccatgg
tgtcgacgggtgacggggaattagggttcgattccggagagggagcctgagaaacggc--
---taccacatccaa-ggaaggcagcaggcgcgcaaattacccaatcccgactcggggag
gtagtgacaaaaaataacaatagggggcc--ctttgggtcttctaattggaatgagaaca
atttaaatcccttatcgaggatccattggagggcaagtctggt-gccagcagccgcggta
attccagctccaatagcgtatattaaag-ttgttgcagttaaaacgctcgtagtcggacc
tcggagcg-----------ccc-ccacgggccgggctt-ttgc-cttt-gtgccagt-gg
gagcttgt-ctcc---ttttgtcggga--cgcggtg--------tgtg------------
-------gggactttactg--------------------tctctgcgcgtt---ta-c--
----c-tgcgggccgaccg-tttactgtgaagaaagtaaagtgttcaaagcag-gccaat
gccttg-aatatgtgagcatggaataatagaataggacttg-ggctctattttgttggtt
tccagtgaccaagtaatgattaataggga-cggttgggggcattcgtatttcattgtcag
aggtgaaattcttggattgatggaagacgtacaactgcgaaagcatct-gccatggatgt
tttcattgatcaagaacgaaagttaggggatcgaagacgatcagataccgtcgtagtctt
aaccataaacgatgccgactggggattg-gcgggggc-actttta--------ta-tgac
tc---cgtcagcaccctgagggaaaccaaa-gtctttgggttctggggggagtatggtcg
caaggctgaaacttaaaggaattgacggaagggcaccaccaggagtggagcctgcggctt
aatttgactcaacacgggaaaacttaccaggtccggac-agaagaatgattgacagac-t
gaaagctctttcttgattttttg-gttggtggtgcatggccgttcttagttggtggagtg
atttgtctggttaattccgttaacgaacgagacctc-gtcctgctaaataggt-gcgcgc
atg----ccagca-----------------------------ctgcgttctt----acct
tcttagagggactatgcgcgtctagcgtatggaaga-ttgaggcaataacaggtctgtga
tgcccttagatgttctgggccgcacgcgcgctacactgatgcattcaacgagtttc-act
tgatagtcctgggtcggaaggctcgggtaatcttttgaaagtgcatcgtgctggggatag
atcattgcaattattgatc-ttcaacgaggaattccttgtaggc-gcaggtcatca-gcc
tgcgccgaata-cgt-ccctgccctt-tgtacacaccgc-ccgtcgctcctaccgattga
atggtccgatgaaatgtccggatcgcgg------c-tagtgtgatggac-t---cgt-cc
agagc-ggtggccgtgagaagctcattaaatcttatcatttagag---------------
--------------------------------------gaaacag-atattctagctctt
ttc-agaatcactcctcaaccaggtgttgacccgattgaagca-tctgctgcaattgcag
gtgaatcttcaacagctacttggac-agttgtatggac-tgattta--ttaacagcttgt
gacttatacagagcaaaagcatatcg-agtagatccagttccaaacgtggca-gat-caa
ta-ttttgcttacatagcttatgatattgatttatttgaagaaggttcc-attgcgaact
taactgcttc-aattattggtaacgtttttgggtttaaagctgttaaagc-tcttcgttt
-gg-aagacatgcgtatgccagtagcttatctaaaaacgttccaaggtcctgcaactgga
tt----gattgtagaacgtgag----cgtatggataag-ttcggtagacctttcttaggt
gctacagtt--aaacctaaactaggttt-atctggcaaaaactacggaagagt-tgta-t
ac-gaa-ggcct-aaaaggcggtcttga---ttttcttaaagatgatgagaatattaact
cacaaccatttatgcgttggagagaaagatt-tttatattct-atggaaggtgt-aaata
aagcat-ctgcttctgctggcgaaattaaaggtcattaccttaacgtaacagctgc-gac
aatggaagatatgtatgagagagccgaattctctaaagaggttggtagtatcatttgtat
gattgaccttgtgattggttatactgcgattcaaagtatggcaatttgggctcgtaaaca
tgacatgatt-ttacatttacatagagct-ggtaactcaacttactctcgtcaaaaaaat
catggtatgaacttccgagttatttgcaaatggatgcgtatggctggtgttgaccatatt
cacgcaggtacagttgtaggtaagctggaaggagatcctttaatgattaaaggcttctac
aa-tactctac-ttgaaagcgagacagatatcaacctacctcaa-ggtc-tgttctttgc
tcaaaattgggcttccctacgtaaagttgtaccagtagcatctggtggtattcat-gctg
gtcaaatgcaccaacttcttgattacttaggtgatgatgtagt--tcttcagtttggtgg
tggtacaattggacatcctgatggtatccaagcaggtgcaactgctaacagagtagcact
agagtccatggttatggcaagaaatgaag-gccgtaactatgtagcagaaggccca-caa
atcttaagggacgctgctaaaacttgtgggcctctacaaacagctttagatttatggaaa
gatattagttttaacta-tacttccacagatacagctgatttc--gttgagactccaaca
gcaaacatctag
>Pyropia_kanakaensis              
aagccatgcatgtctaagtataaacac-----------c-tttatacac---gtgaaact
gcgaatggctcattaaaacagttatagttcctttgagaaca--c---tactacttggata
accgtagtaattctagag-ctaatacatgcctca-acgcccgactt----aggaagggtg
gtatttatt-ggataaaaaaccat-cgtgttcttt-ccagag------------------
---cac-tttgagatgattcacaataact-agtcagatcgca-cgg-ccttgtgctggcg
acgtctcattcaaatttctgccctatcaactttcgatggtagagtattggtctaccatgg
tgtcgacgggtgacggggaattagggttcgattccggagagggagcctgagaaacggc--
---taccacatccaa-ggaaggcagcaggcgcgcaaattacccaatcccgactcggggag
gtagtgacaaaaaataacaatagggggcc--ctttgggtcttctaattggaatgagaaca
atttaaatcccttatcgaggatccattggagggcaagtctggt-gccagcagccgcggta
attccagctccaatagcgtatattaaag-ttgttgcagttaaaacgctcgtagtcggacc
tcggagcg-----------ccc-ccgcaggctgggctt-ttgc-ctct-atgccagc-gg
gagttcgt-ctct---ttttgtcggga--cgcggtg--------tgtg------------
-------gggactttactg--------------------tctctgcgcgtt--ata-c--
----c-tgcgggccgaccg-tttactgtgaagaaagtaaagtgttcaaagcag-gccaat
gccgtg-aatatgtgagcatggaataatagaataggacttg-ggctctattttgttggtt
tccagtgaccaagtaatgattaataggga-cggttgggggcattcgtatttcattgtcag
aggtgaaattcttggattgatggaagacgaaccactgcgaaagcatct-gccatggatgt
tttcattgatcaagaacgaaagttaggggatcgaagacgatcagataccgtcgtagtctt
aaccataaacgatgccgactggggattg-gcagggtt-tctaatt--------aa-tgac
tc---tgtcagcaccctgagggaaaccaaa-gtctttgggttctggggggagtatggtcg
caaggctgaaacttaaaggaattgacggaagggcaccaccaggagtggagcctgcggctt
aatttgactcaacacgggaaaacttaccaggtccggac-aaaagtatgattgacagac-t
gaaagctctttcttgattttttg-gttggtggtgcatggccgttcttagttggtggagtg
atttgtctggttaattccgttaacgaacgagacctc-gtcctgctaaataggt-gcgcgc
atg----ctagta-----------------------------ctgcgttctt----acct
tcttagagggactatgcgcgtctagcgtatggaaga-ttgaggcaataacaggtctgtga
tgcccttagatgttctgggccgcacgcgcgctacactgatgcattcaacaagtttc-act
tggtagtcctgggtcggaaggcccgggtaatcttttgaaagtgcatcgtgctggggatag
atcattgcaattattgatc-ttaaacgaggaattccttgtaggc-gcaggtcatca-gcc
tgcgccgaata-cgt-ccctgccctt-tgtacacaccgc-ccgtcgctcctaccgattga
atggtccgatgaaatgtccggatcgtgg------c-taacgtgatggac-t---cgt-cc
agagc-gataatcgcgaaaagttcattaaatcttatcatttagaggaa------------
---------------------------------------ggagaa-atattctagctcta
ttc-agaatcactcctcaaccaggtgttgaccctattgaagca-tcagctgcaattgcag
gtgaatcttcaacagctacttggac-agttgtatggac-tgatttg--ctgacagcttgt
gacctatacagagcaaaagcttatcg-agtagatccagttccaaatgttgca-gat-caa
ta-cttcgcttatatcgcttatgacattgatttatttgaagaaggttcc-attgcaaact
taactgcttc-aattattggtaacgtttttggatttaaagctgttaaagc-tcttcgtct
-ag-aagatatgcgtatgccagtagcttacttgaaaactttccaaggtcctgcaactgga
ct----tattgtagaacgtgag----cgtatggataaa-tttggtagaccttttctaggc
gctacagtt--aaacctaaactaggtct-atctggcaaaaactacggaagagt-agta-t
at-gaa-ggtct-aaaaggtggtcttga---tttccttaaagatgacgaaaatattaact
cacaaccatttatgcgttggagagaaagatt-cctatattcc-atggaaggtgt-aaata
aagcat-ccgcatctgctggtgaaattaaaggtcactaccttaacgtaacagctgc-gac
tatggaagatatgtacgaaagagcagaattctccaaagatgttggtagtatcatttgtat
gatcgaccttgtaattggttatactgcgattcaaagtatggcaatctgggctcgtaagca
tgatatgatt-ttacatttacatagagca-ggtaattctacttactctcgtcaaaaaaat
catggtatgaacttccgagttatttgcaaatggatgcgtatggcaggtgttgaccatatt
cacgcaggtacagttgtaggtaaacttgaaggagatcctttaatgattaaaggtttctac
aa-tactttac-ttgagagtgagacagatatcaatctacctcaa-ggtc-tattctttgc
tcaaaactgggcttccctacgtaaagttgtgccagtagcatctggtggtattcat-gctg
gtcaaatgcaccaacttcttgattacttaggcgatgatgtagt--tcttcagtttggtgg
tggtacaattggacatccagatggtatccaagcaggtgcaactgcaaacagagtagcatt
agagtccatggttatggcaagaaatgaag-gccgtaattatgtagcagaaggtcca-caa
atcttaagagacgctgccaaaacttgtggacctctacaaacagctttagatttatggaaa
gatattagttttaacta-tacttccacggacacagctgatttc--gttgaaactccaaca
gcaaacatctag
>Pyropia_katadae_Japan            
-----------gtctaagtataaacac-----------t-tttgtactc---gtgaaact
gcgaatggctcattaaaacagttatagttcctttgagaacc--a---cactacttggata
accgtagtaattctagag-ctaatacatgcctca-acgcccgactt----acgaagggtg
gtatttatt-ggataaaaagccat-cgtgctctca-ccagag------------------
---cgc-tttgagatgattcacaataact-tgtcggatcgca-tgg-cctcgtgctggcg
actcctcattcaaatttctgccctatcaactttcgatggtagagtattggtctaccatgg
tgtcgacgggtgacggggaattagggttcgattccggagagggagcctgagaaacggc--
---taccacatccaa-ggaaggcagcaggcgcgcaaattacccaatcccgactcggggag
gtagtgacaaaaaataacaatagggggcc--ctttgggtcttctaattggaatgagaaca
atttaaatcccttatcgaggatccattggagggcaagtctggt-gccagcagccgcggta
attccagctccaatagcgtatattaaag-ttgttgcagttaaaacgctcgtagtcggacc
tcggagcg-----------ccc-ccacgggccgggcat-ttgc-ctagtttgccagt-gg
gagtttgt-ctcc---ttttgtcggga--cgcggtg--------tgtc------------
-------gggactttactg--------------------tctctgcgcgtt---ta-c--
----c-tgcgggccgaccg-tttactgtgaagaaagtaaagtgttcaaagcag-gccaat
gccttg-aatatgtgagcatggaataatagaataggacttg-ggctctattttgttggtt
tccagtgaccaagtaatgattaataggga-cggttgggggcattcgtatttcattgtcag
aggtgaaattcttggattgatggaagacgtacaactgcgaaagcatct-gccatggatgt
tttcattgatcaagaacgaaagttaggggatcgaagacgatcagataccgtcgtagtctt
aaccataaacgatgccgactggggattg-gcggggac-actattt--------ga-tgac
tc---tgtcagcaccctgagggaaaccaaa-gtctttgggttctggggggagtatggtcg
caaggctgaaacttaaaggaattgacggaagggcaccaccaggagtggagcctgcggctt
aatttgactcaacacgggaaaacttaccaggtccggac-agaagaatgattgacagac-t
gaaagctctttcttgattttttg-gttggtggtgcatggccgttcttagttggtggagtg
atttgtctggttaattccgttaacgaacgagacctc-gtcctgctaaataggt-gcgcgc
atg----ccagca-----------------------------ctgcgttctt----acct
tcttagagggactatgcgcgtctagcgtatggaaga-ttgaggcaataacaggtctgtga
tgcccttagatgttctgggccgcacgcgcgctacactgatgcattcaacgagtttc-act
tgatagtcctgggtcggaaggctcgggtaatcttttgaaagtgcatcgtgctggggatag
atcattgcaattattgatc-ttcaacgaggaattccttgtaggc-gcaggtcatca-gcc
tgcgccgaata-cgt-ccctgccctt-tgtacacaccgc-ccgtcgctcctaccgattga
atggtccgatgaaatgtccggatcgtgg-----cc-tgctgtgatggac-a---tgt-cc
agagc-ggtggccgtgagaagctcattaaatcttatcatttagaggaa------------
---------ttactgggatgctgactatgt-aattaaagaaacag-atattctagctctg
ttt-agaattactcctcaaccaggtgttgaccctattgaagca-tctgctgcaattgcag
gtgaatcttcaacagctacttggac-agttgtatggac-tgattta--ttaacagcttgt
gacttatatagagcaaaagcatatcg-agtagatccagttccaaatgttgca-gat-caa
ta-ctttgcttacatagcttatgatattgatttatttgaagaaggttcc-attgcgaact
taactgcttc-aattattggtaacgtttttggatttaaagctgttaaagc-tcttcgttt
-ag-aagatatgcgtatgccagtagcttacctaaaaactttccaaggtcctgcaactgga
tt----gattgtagaacgtgag----cgtatggataaa-ttcggtagacctttcttaggt
gctacagtt--aaacctaaattaggtct-gtctggtaaaaactacggaagagt-tgta-t
at-gaa-ggtct-aaaaggtggtcttga---cttccttaaggatgatgaaaatattaact
cacaaccatttatgcgttggagagaaagatt-tttatattcc-atggaaggtgt-aaata
aagcat-ctgcttctgctggtgaaattaaaggtcattaccttaacgtaacagctgc-tac
aatggaagatatgtatgagagagcagaattctctaaagacgttggtagtattatttgtat
gattgaccttgtaattggttatactgcaattcaaagtatggcaatctgggctcgtaaaca
tgatatgatt-ttacatttacatagagca-ggtaactctacttactctcgtcaaaaaaat
catggtatgaacttccgagttatttgtaaatggatgcgtatggcaggtgttgaccatatt
cacgcaggtacagttgtaggtaaacttgagggagatcctttaatgattaaaggcttctac
aa-cactttac-ttgagagtgacacagatattaatctacctcaa-ggtc-tattctttgc
tcaaaattgggcttctctacgtaaagttgtcccagtagcatctggtggtattcat-gctg
gtcaaatgcaccaacttcttgattacttaggtgatgatgtagt--tcttcagtttggtgg
tggaacaatcggacatcctgatggtatccaagcaggtgcaactgccaacagagtagcatt
agagtccatggttatggcaagaaatgaag-gacgtaattatgtagcagaaggtcca-caa
atcttaagagacgctgctaaaacttgtggacctctacaaacagctttagatttatggaaa
gatattagttttaatta-tacttccacagatacagctgatttc--gttgagactccaaca
gcaaacatctag
>Pyropia_katadae_Korea            
aagccatgcatgtctaagtataaacac-----------t-tttatactc---gtgaaact
gcgaatggctcattaaaacagttatagttcctttgagaacc--a---cactacttggata
accgtagtaattctagag-ctaatacatgcctca-acgcccgactt----acgaagggtg
gtatttatt-ggataaaaaaccat-cgtgctcttt-ccggag------------------
---cgc-tttgagatgattcacaataact-tgtcggatcgca-tgg-cctcgtgctggcg
actcctcattcaaatttctgccctatcaactttcgatggtagagtattggtctaccatgg
tgtcgacgggtgacggggaattagggttcgattccggagagggagcctgagaaacggc--
---taccacatccaa-ggaaggcagcaggcgcgcaaattacccaatcccgactcggggag
gtagtgacaaaaaataacaatagggggcc--ctttgggtcttctaattggaatgagaaca
atttaaatcccttatcgaggatccattggagggcaagtctggt-gccagcagccgcggta
attccagctccaatagcgtatattaaag-ttgttgcagttaaaacgctcgtagtcggacc
tcggagcg-----------ccc-ccacgggccgggctt-ttgc-cttgtttgccagt-gg
gagtttgt-ctcc---ttttgtcggga--cgcggtg--------tgtg------------
-------gggactttactg--------------------tctctgcgcgtt---ta-c--
----c-tgcgggccgaccg-tttactgtgaagaaagtaaagtgttcaaagcag-gccaat
gccttg-aatatgtgagcatggaataatagaataggacttg-ggctctattttgttggtt
tccagtgaccaagtaatgattaataggga-cggttgggggcattcgtatttcattgtcag
aggtgaaattcttggattgatggaagacgtacaactgcgaaagcatct-gccatggatgt
tttcattgatcaagaacgaaagttaggggatcgaagacgatcagataccgtcgtagtctt
aaccataaacgatgccgactggggattg-gcggggac-actattt--------ga-tgac
tc---cgtcagcaccctgagggaaaccaaa-gtctttgggttctggggggagtatggtcg
caaggctgaaacttaaaggaattgacggaagggcaccaccaggagtggagcctgcggctt
aatttgactcaacacgggaaaacttaccaggtccggac-agaagaatgattgacagac-t
gaaagctctttcttgattttttg-gttggtggtgcatggccgttcttagttggtggagtg
atttgtctggttaattccgttaacgaacgagacctc-gtcctgctaaataggt-gcgcgc
atg----ccagca-----------------------------ctgcgttctt----acct
tcttagagggactatgcgcgtctagcgtatggaaga-ttgaggcaataacaggtctgtga
tgcccttagatgttctgggccgcacgcgcgctacactgatgcattcaacgagtttc-act
tgatagtcctgggtcggaaggctcgggtaatcttttgaaagtgcatcgtgctggggatag
atcattgcaattattgatc-ttcaacgaggaattccttgtaggc-gcaggtcatca-gcc
tgcgccgaata-cgt-ccctgccctt-tgtacacaccgc-ccgtcgctcctaccgattga
atggtccgatgaaatgtccggatcgtgg------c-tgctgtgatggac-t---tgt-cc
agagc-ggtagccgtgagaagctcattaaatcttatcatttagaggaa------------
---------ttactgggatgctgactatgt-aattaaagaaacag-atattctagctctg
ttt-agaattactcctcaaccaggtgttgaccctattgaagca-tctgctgcaattgcag
gtgaatcttcaacagctacttggac-agttgtatggac-tgatttg--ttaacagcttgt
gacttatatagagcaaaagcatatcg-agtagatccagttccaaatgttgca-gat-caa
ta-ctttgcttacatagcttatgatattgatttatttgaagaaggttct-attgcgaact
taactgcttc-aattattggtaacgtttttggatttaaagctgttaaagc-tcttcgtct
-ag-aagatatgcgtatgccagtagcttacctaaaaactttccaaggtcctgcaactgga
tt----gattgtagaacgtgag----cgtatggataaa-ttcggtagacctttcttaggt
gctacagtt--aaacctaaattaggtct-gtctggtaaaaactacggaagagt-tgta-t
at-gaa-ggtct-aaaaggtggtcttga---cttccttaaagatgatgaaaatattaact
cacaaccatttatgcgttggagagaaagatt-tttatattcc-atggaaggtgt-aaata
aagcat-ctgcttctgctggtgaaattaaaggtcattaccttaacgtaacagctgc-tac
aatggaagatatgtatgagagagcagaattctctaaagaggttggtagtattatttgtat
gattgaccttgtaattggttatactgcaattcaaagtatggcaatctgggctcgcaaaca
tgatatgatt-ttacatttacatagagca-ggtaactctacttactctcgtcaaaaaaat
catggtatgaacttccgagttatttgtaaatggatgcgtatggcaggtgttgaccatatt
cacgcaggtacagttgtaggtaaacttgagggagatcctttaatgattaaaggcttctac
aa-cactttac-ttgagagtgacacagatattaatctacctcaa-ggtc-tattctttgc
tcaaaattgggcttctctacgtaaagttgtgccagtagcatctggtggtattcat-gctg
gtcaaatgcaccaacttcttgattacttaggtgatgatgtagt--tcttcagtttggtgg
tggaacaatcggacatcctgatggtatccaagcaggtgcaactgccaacagagtagcatt
agagtccatggttatggcaagaaatgaag-gacgtaattatgtagcagaaggtcca-caa
atcttaagagacgctgctaaaacttgtggacctctacaaacagctttagatttatggaaa
gatattagttttaatta-tacttccacagatacagctgatttc--gttgagactccaaca
gcaaacatctag
>Pyropia_kinositae                
aagccatgcatgtctaagtataaacac-----------t-tttatactc---gtgaaact
gcgaatggctcattaaaacagttatagttcctttgggaaca--a---cactacttggata
accgtagtaattctagag-ctaatacatgcctca-acgcccgactt----acgaagggtg
gtatttatt-ggataaaaaaccat-cgtgctcttt-ccggag------------------
---cgc-tttgagatgattcacaataact-tgtcggatcgca-tgg-cctcgtgctggcg
actcctcattcaaatttctgccctatcaactttcgatggtagagtattggtctaccatgg
tgtcgacgggtgacggggaattagggttcgattccggagagggagcctgagaaacggc--
---taccacatccaa-ggaaggcagcaggcgcgcaaattacccaatcccgactcggggag
gtagtgacaaaaaataacaatagggggcc--ctttgggtcttctaattggaatgagaaca
atttaaatcccttatcgaggatccattggagggcaagtctggt-gccagcagccgcggta
attccagctccaatagcgtatattaaag-ttgttgcagttaaaacgctcgtagtcggacc
tcggagcg-----------ccc-ccacgggccgggctt-ttgc-cttg-ttgccagt-gg
gagtttgt-ctcc---ttttgtcggga--cgcggtg--------tgtg------------
-------gggacttaactg--------------------tctctgcgcgtt---ta-c--
----c-tgcgggccgaccg-tttactgtgaagaaagtaaagtgttcaaagcag-gccaat
gccttg-aatatgtgagcatggaataatagaataggacttg-ggctctattttgttggtt
tccagtgaccaagtaatgattaataggga-cggttgggggcattcgtatttcattgtcag
aggtgaaattcttggattgatggaagacgtacaactgcgaaagcatct-gccatggatgt
tttcattgatcaagaacgaaagttaggggatcgaagacgatcagataccgtcgtagtctt
aaccataaacgatgccgactggggattg-gcgggggc-actttta--------ta-tgac
tc---cgtcagcaccctgagggaaaccaaa-gtctttgggttctggggggagtatggtcg
caaggctgaaacttaaaggaattgacggaagggcaccaccaggagtggagcctgcggctt
aatttgactcaacacgggaaaacttaccaggtccggac-agaagaatgattgacagac-t
gaaagctctttcttgattttttg-gttggtggtgcatggccgttcttagttggtggagtg
atttgtctggttaattccgttaacgaacgagacctc-gtcctgctaaataggt-gcgcgc
atg----ccagca-----------------------------ctgcgttctt----acct
tcttagagggactatgcgcgtctagcgtatggaaga-ttgaggcaataacaggtctgtga
tgcccttagatgttctgggccgcacgcgcgctacactgatgcattcaacgagtttc-act
tgatagtcctgggtcggaaggctcgggtaatcttttgaaagtgcatcgtgctggggatag
atcattgcaattattgatc-ttcaacgaggaattccttgtaggc-gcaggtcatca-gcc
tgcgccgaata-cgt-ccctgccctt-tgtacacaccgc-ccgtcgctcctaccgattga
atggtccgatgaaatgtccggatcgcgg------c-tagtgtgatggac-t---cgt-cc
agagc-ggtagccgtgagaagctcattaaatcttatcatttagaggaa------------
---------ctactgggatgctgactatgt-aattaaagaaacag-atattctagctctt
ttc-agaattactcctcaaccaggtgttgacccgattgaagca-tctgctgcaattgcag
gtgaatcttcaacagctacttggac-agttgtatggac-tgattta--ttaacagcttgt
gacttatacagagcaaaagcatatcg-agtagacccagttccaaacgtggca-gat-caa
ta-ttttgcttacatagcttatgatattgatttatttgaagaaggttcc-attgcaaact
taactgcttc-aattattggtaacgtttttgggtttaaagctgttaaagc-tcttcgttt
-ag-aagacatgcgtatgccagtagcttatctaaaaacgttccaaggtcctgcaactgga
tt----gattgtagaacgtgag----cgtatggataag-ttcggtagacctttcttaggt
gctacagtt--aaacctaaactgggttt-atctggcaaaaactacggaagagt-tgta-t
ac-gaa-ggcct-gaaaggcggtcttga---tttccttaaagatgatgagaatattaact
cacaaccatttatgcgttggagagaaagatt-tttatattct-atggaaggtgt-aaata
aagcat-ctgcttctgctggcgaaattaaaggtcattaccttaatgtaacagctgc-gac
aatggaagatatgtacgagagagccgaattctctaaagaggttggtagtatcatttgtat
gattgaccttgtgattggttatactgcgattcaaagtatggcaatttgggctcgcaaaca
tgacatgatt-ttacatttacatagagct-ggtaactcaacttactctcgtcaaaaaaat
catggtatgaacttccgagttatttgcaaatggatgcgtatggctggtgttgatcatatt
cacgcaggtacagttgtaggtaaactggaaggagatcctttaatgattaaaggtttctac
aa-cactctac-ttgaaagcgaaacagatattaacctacctcaa-ggtc-tgttctttgc
tcaaaattgggcttccctacgtaaagttgtaccagtagcatctggtggtattcat-gctg
gtcaaatgcaccaactgcttgattacttaggtgatgatgtagt--tcttcagtttggcgg
tggtacaattggacatcctgatggtatccaagcaggtgcaactgctaacagagtagcact
agagtccatggttatggcaagaaatgaag-gccgtaactatgtagcagaaggtcca-caa
atcttaagggacgctgctaaaacttgtgggcctctacaaacagctttagatttatggaaa
gatattagttttaacta-tacttccacagatacagctgatttc--gttgagactccaaca
gcaaacatctag
>Pyropia_koreana                  
aagccatgcatgtctaagtataaacac-----------t-tttatactc---gtgaaact
gcgaatggctcattaaaacagttatagttcctttgggaaca--a---cactacttggata
accgtagtaattctagag-ctaatacatgcctca-acgcccgactc----acgaagggtg
gtatttatt-ggataaaaaaccat-cgtgctctct-ccagag------------------
---cgc-tttgagatgattcacaataact-tgtcggatcgca-tgg-cctcgtgctggcg
actcctcattcaaatttctgccctatcaactttcgatggtagagtattggtctaccatgg
tgtcgacgggtgacggggaattagggttcgattccggagagggagcctgagaaacggc--
---taccacatccaa-ggaaggcagcaggcgcgcaaattacccaatcccgactcggggag
gtagtgacaaaaaataacaatagggggcc--ctttgggtcttctaattggaatgagaaca
atttaaatcccttatcgaggatccattggagggcaagtctggt-gccagcagccgcggta
attccagctccaatagcgtatattaaag-ttgttgcagttaaaacgctcgtagtcggacc
tcggagcg-----------ccc-ccacgggccgggctt-ttgc-cttg-ttgccagt-gg
gagtttgt-ctcc---ttttgtcggga--cgcggtg--------tgca------------
-------gggcctttactg--------------------tctctgcgcgtt---ta-c--
----c-tgcgggccgaccg-tttactgtgaagaaagtaaagtgttcaaagcag-gccaat
gccttg-aatatgtgagcatggaataatagaataggacttg-ggctctattttgttggtt
tccagtgaccaagtaatgattaataggga-cggttgggggcattcgtatttcattgtcag
aggtgaaattcttggattgatggaagacgtacaactgcgaaagcatct-gccatggatgt
tttcattgatcaagaacgaaagttaggggatcgaagacgatcagataccgtcgtagtctt
aaccataaacgatgccgactggggattg-gcggggac-acatatg--------ta-tgac
tc---tgtcagcaccctgagggaaaccaaa-gtctttgggttctggggggagtatggtcg
caaggctgaaacttaaaggaattgacggaagggcaccaccaggagtggagcctgcggctt
aatttgactcaacacgggaaaacttaccaggtccggac-agaagaatgattgacagac-t
gaaagctctttcttgattttttg-gttggtggtgcatggccgttcttagttggtggagtg
atttgtctggttaattccgttaacgaacgagacctc-gtcctgctaaataggt-gcgcgc
atg----ccagca-----------------------------ctgcgttctt----acct
tcttagagggactatgcgcgtctagcgtatggaaga-ttgaggcaataacaggtctgtga
tgcccttagatgttctgggccgcacgcgcgctacactgatgcactcaacgagtttc-act
tgacagtcctgggtcggaaggcccgggtaatcttttgaaagtgcatcgtgctggggatag
atcattgcaattattgatc-ttaaacgaggaattccttgtaggc-gcaggtcatca-gcc
tgcgccgaata-cgt-ccctgccctt-tgtacacaccgc-ccgtcgctcctaccgattga
atggtccgatgaaatgtccggatcgtgg------c-tattgtgatggac-ca--tgt-cc
agagc-ggtaatcgtgagaagctcattaaatcttatcatttagaggaa------------
---------ctactgggatgctgactatgt-aattaaagaaacag-atattctagctctt
ttc-agaatcactcctcaaccaggtgttgacccgattgaagca-tctgctgcaattgcag
gtgagtcttcaacagctacttggac-agttgtatggac-tgattta--ttaacagcttgt
gacttatacagagcaaaagcatatcg-agtagatccagttccaaacgttgca-gat-caa
ta-ttttgcttacatagcttatgatattgatttatttgaagaaggttca-attgcaaact
taactgcttc-gattattggtaacgtttttgggtttaaagctgttaaagc-tcttcgtct
-ag-aagatatgcgtatgccagtagcttatctaaaaacgttccaaggtcctgcaactgga
tt----gattgtagaacgtgag----cgtatggataag-ttcggtagacctttcttaggt
gctacagtt--aaacctaaactagggtt-atctggcaaaaactacggaagagt-tgta-t
ac-gaa-ggcct-aaaaggaggtcttga---tttccttaaagatgatgagaatattaact
cacaaccatttatgcgttggagagaaagatt-cttatattct-atggaaggtgt-aaata
aagctt-ctgcttctgctggcgaaattaaaggtcattaccttaacgtaacagctgc-gac
aatggaagatatgtatgagagagctgaattctctaaagaagttggtagtatcatttgtat
gattgaccttgtaattggttatactgcgattcaaagtatggcaatctgggctcgcaaaca
tgacatgatt-ttacatttacatagagca-ggtaactcaacttactctcgtcaaaaaaat
catggtatgaacttccgagttatttgcaaatggatgcgtatggcaggtgttgaccatatt
cacgcaggtacagttgtaggtaaacttgaaggagatcctttaatgattaaaggattttac
aa-tactttac-ttgaaagtgaaacagatatcaacctacctcaa-ggtc-tgttctttgc
tcaaaattgggcttccctacgtaaagttgtcccagtagcatctggtggtattcat-gctg
gtcaaatgcaccaacttcttgattacttaggtgatgatgtagt--tcttcagtttggtgg
tggtacaattggacatcctgatggtatccaagcaggtgcgactgctaacagagtagcgtt
agagtccatggttatggcaagaaatgaag-gccgtaactatgtagcagaaggtcca-caa
attttgagggacgctgctaaaacttgtgggcctctacaaacagctttagatttatggaaa
gatattagttttaatta-tacttccacagatacagctgatttc--gttgagactccaaca
gcaaacatctag
>Pyropia_kuniedae                 
aagccatgcatgtctaagtataaacac-----------t-tttatactc---atgaaact
acgaatggctcattaaaacagttatagttcctttgggaacc--a---cactacttggata
accgcagtaattctagag-caaatacatgcctca-acgccagactc----acgaagggtg
gtttttatt-ggataaaaaaccat-cgcgctcttt-ccggag------------------
---ccc-ttt-cgatgattc------act-tgtcggatcgca-tgg-cctcgagctggcg
catcctcattcaaatttatgccccatcaactttcgatggtagagtattggtctaccatgg
tgtcgacggatgacggggaactagggttcgattccggagagggagcctgagaaacggc--
---taccacatccaa-ggaaggcagcaggcgcgcaaattacccaatcccgactcggggag
gtagggacaacaaataacaatagggggcc--ttgtaggccttctaattggaatgagaaca
atttaaatcccttatcgaggatccattggagggcaagtctggt-gccagcagccgcggta
attccagctccaatagcgtattttgatg-ttgttgcaggtaaaacgctcgcggtcggacc
tcggagcg-----------ccc-ccacgggccgggttc-ttgc-ccag-ttgccagt-gg
gagtttga-cgcc---ttttgtcagga--cgcgttg--------tgcg------------
-------gggattttaatg--------------------tctctgcgcgtt---ta-c--
----c-tgcgggccgaccg-tttactgtgaagaaagtaaattcttcaaagcag-gccaat
gccttg-aatatgtgagcattgaccaatagaataagacttg-ggctctattttgttgatt
tcctgtgactaagtaatgattaataggga-tggttggtggcattcgtatttcattgtcag
aggtgaaattctaggattgatggaagacgtacaactgcgaaagcatct-gccatggatgt
tttcattgatcaagaacgaaagttaggggatcgaagacgatcagataccgtcgtagtctt
aaccataaacgatgccgactggggattg-gcgggggc-acttgta--------ta-tgac
tc---cgtcagcaccctgagggaaaccaaa-gtctttgggttctggggggagtatggtcg
caaggctgaaacttaaaggaattgacggaagggcaccaccaggagtggagcctgcggctt
aatttgactcaacacgggaaaacttaccaggtccggac-agaagaatgattgacagac-t
gaaagctctttcttgattttttg-gttggtggtgcatggccgttcttagttggtggagtg
atttgtctggttaattccgttaacgaacgagacctc-gtcctgctaaataggt-gcgcgc
atg----ccagaa-----------------------------ctgcgttctt----acct
tcttagagggactgtgcgcgtctagcgtacggaaga-ttgaggcaataacaggtctgtga
tgccctta-atgttctgggccgcacgcgcgctacactgatgcattcaacgagtttc-act
tgatcgtcctgggtcggaaggctcgggtaatcttttgaaagtgcatcgtgctggggatag
atcattgcaattattgatc-ttcaacgaggaattccttgtaggc-gcaggtcatca-gcc
tgcgccgaata-cgt-ccctgccctt-tgtacacaccgc-ccgtcgctcctaccgattga
atggtccgatgaaatgtccggattgcgg------c-tggtgtgatggac-t---agt-cc
agagc-ggcagccgtgagaagctcattaaatcttatcatttagaggaa------------
---------ctactgggatgctgactatgt-aattaaagaaacag-atattctagctcta
ttc-agaatcactcctcaaccaggtgttgaccctattgaagca-tctgctgcaattgcag
gtgaatcttcaacagctacttggac-agttgtatggac-tgatttg--ctaacagcttgt
gatttatatagagcaaaagcatatag-agtagatccagttccaaatgttgca-gat-caa
ta-ctttgcttacatagcttatgatattgatttattcgaagaaggttct-attgcaaact
tgaccgcttc-aattattggtaacgttttcggatttaaagctgttaaagc-gcttcgttt
-ag-aagatatgcgtatgccggtagcttacctaaaaactttccaaggtcctgcgactgga
tt----gattgtagaacgtgag----cgtatggataaa-ttcggcagaccttttttaggc
gctacagtg--aaacctaaactaggcct-atcgggtaaaaactacggaagagt-tgta-t
at-gaa-ggtct-aaaaggtggtcttga---cttccttaaagatgatgaaaacatcaact
cgcaaccatttatgcgttggagagaaagatt-tttatattcc-atggaaggtgt-aaata
aagcat-ctgcttctgctggtgaaattaaaggtcattaccttaacgtaacagctgc-gac
aatggaagatatgtacgagagagcagaattctctaaagaggttggtagtattatttgtat
gattgaccttgtaattggttatactgcaattcaaagtatggcaatctgggctcgtaaaca
tgatatgatt-ctacatttacatagagca-ggtaactctacttactctcgtcaaaaaaat
catggtatgaacttccgagttatttgcaaatggatgcgtatggcaggtgttgaccatatt
cacgcaggtacagttgtaggtaaactggaaggagatcctttaatgattaaaggattctat
aa-cactttac-ttgaaagtgaaacagatatcaacctacctcaa-ggtc-tattctttgc
tcaaaactgggcttctctacgtaaagttgtaccagtagcatctggtggtatccat-gctg
gtcaaatgcaccaacttcttgattacttaggtgatgatgtagt--tcttcaatttggtgg
tggtacaattggacatcctgatggtatccaagcaggtgcaactgcgaatagagtagcatt
agagtcaatggttatggccagaaatgaag-gtcgtaattatgtagcagaaggtcca-caa
atcttgagagacgctgctaaaacttgtggacctctacaaacagctttagacttatggaaa
gatattagttttaacta-tacttccacagatacagctgatttc--gttgagactccaaca
gcaaacatctag
>Pyropia_kurogii_Alaska           
aagccatgcatgtctaagtataaacac-----------t-tttatacac---gtgaaact
gcgaatggctcattaaaacagttatagttcctttgagaaca--c---tactacttggata
accgtagtaattctagag-ctaatacatgcctca-acgcccgactc----acgaagggtg
gtatttatt-ggataaaaaaccat-cgtgctcttt-ccagag------------------
---cac-tttgagatgattcacaataact-agtcggatcgca-tgg-cctcgtgctggcg
actcctcattcaaatttctgccctatcaactttcgatggtagagtattggtctaccatgg
tgtcgacgggtaacggggaattagggttcgattccggagagggagcctgagaaacggc--
---taccacatccaa-ggaaggcagcaggcgcgcaaattacccaatcctgattcagggag
gtagtgacaaaaaataacaatagggggcc--ctttgggtcttctaattggaatgagaaca
atttaaatcccttatcgaggatccattggagggcaagtctggt-gccagcagccgcggta
attccagctccaatagcgtatattaaag-ttgttgcagttaaaacgctcgtagtcggacc
tcggagca-----------ccc-ccacgggccgggctt-ttgc-cttt-gtgccagt-gg
gagtttgt-ctcc---ttttgtcggga--cgcggtg--------tgtg------------
-------gggacttgattg--------------------tctctgcgcgtt---ac-c--
----c-tgcgggccgaccg-tttactgtgaagaaagtaaagtgttcaaagcag-gccaat
gccttg-aatatgtgagcatggaataatagaataggacttg-ggctctattttgttggtt
tccagtgaccaagtaatgattaataggga-tggttgggggcattcgtatttcattgtcag
aggtgaaattcttggattgatggaagacgtacaactgcgaaagcatct-gccatggatgt
tttcattgatcaagaacgaaagttaggggatcgaagacgatcagataccgtcgtagtctt
aaccataaacgatgccgactggggattg-gcaggggt-actattt--------aa-tgac
tc---tgtcagcaccctgagggaaaccaaa-gtctttgggttctggggggagtatggtcg
caaggctgaaacttaaaggaattgacggaagggcaccaccaggagtggagcctgcggctt
aatttgactcaacacgggaaaacttaccaggtccggac-agaagtatgattgacagac-t
gaaagctctttcttgattttttg-gttggtggtgcatggccgttcttagttggtggagtg
atttgtctggttaattccgttaacgaacgagacctc-gtcctgctaaataggt-gcgcgc
atg----ctagca-----------------------------ctgcgttctt----acct
tcttagagggactatgcgcgtctagcgtatggaaga-ttgaggcaataacaggtctgtga
tgcccttagatgttctgggccgcacgcgcgctacactgatgcattcaacgagtttc-act
tgatagtcctgggtcggaaggcctgggtaatcttttgaaagtgcatcgtgctggggatag
atcattgcaattattgatc-ttaaacgaggaattccttgtaggc-gcaggtcatca-gcc
tgcgccgaata-cgt-ccctgccctt-tgtacacaccgc-ccgtcgctcctaccgattga
atggtccgatgaaatgtccggattgcgg------c-tggtgtgatggac-t---cgt-cc
agagc-ggtagccgtgagaagctcattaaatctta-------------------------
-----------------------------------------------------agctcta
ttc-agaatcactcctcaaccaggtgttgaccctattgaagca-tccgctgcaattgcag
gtgaatcttcaacagctacttggac-agttgtatggac-tgatttg--ctaacagcttgt
gacctatacagagcaaaagcatatcg-agttgatccagttccaaatgttgcg-gat-caa
ta-ctttgcttacatcgcttatgatattgatttatttgaagaaggttcc-attgcgaact
taactgcttc-aattattggtaacgtttttggatttaaagctgttaaagc-tcttcgtct
-ag-aagatatgcgtatgccagtagcttacctaaaaacgttccaaggtcctgcaacagga
tt----gatcgtagaacgtgag----cgtatggataaa-tttggtagaccttttctaggt
gctacagtt--aaacctaagctaggtct-atctggtaaaaactatggaagagt-agta-t
at-gaa-ggtct-aaaaggtggtcttga---cttccttaaagatgatgaaaatattaact
cacagccatttatgcgttggagagaaagatt-tttatattcc-atggaaggtgt-gaata
aagcat-ctgcttctgctggcgaaattaaaggtcattaccttaacgtaacagctgc-aac
tatggaagatatgtacgagagagcagaattctccaaagatgttggtagcgtcatttgtat
gattgaccttgtaattggttatactgcgattcaaagtatggcaatctgggctcgtaagca
tgatatgatt-ttacatttacacagagca-ggtaactctacttactctcgtcaaaaaaat
catggtatgaacttccgagttatttgcaaatggatgcgtatggcaggtgttgaccatatt
cacgcaggtacagttgtaggtaaacttgagggagatcctttaatgattaaaggtttctac
aa-cactttac-tcgaaagtgacacagatattaacctacctcaa-ggtc-tattctttgc
tcaaaactgggcttccctacgtaaagttgtaccagtagcatctggtggtattcat-gctg
gtcaaatgcaccaacttcttgattacctaggtgatgatgtagt--tcttcagtttggtgg
tggtacaattggacatcctgatggtatccaagcaggtgcgactgcaaacagagtagcatt
agagtccatggttatggcaagaaatgaag-gtcgcaattatgtagcagaaggtcca-caa
atcttaagagacgctgctaaaacttgtggacctctacaaacagctttagatttatggaaa
gatattagttttaacta-tacttccacagatacagctgatttc--gttgagactccaaca
gcaaacatctag
>Pyropia_kurogii_Japan            
------------tctaagtataaacac-----------t-tttatacac---gtgaaact
gcgaatggctcattaaaacagttatagttcctttgagaaca--c---tactacttggata
accgtagtaattctagag-ctaatacatgccgca-acgcccgactc----acgaagggtg
gtatttatt-ggataaaaaaccat-cgtgctcttc-caagag------------------
---cgc-tttgagatgattcacaataact-tgtcggatcgca-tgg-cctcgtgctggcg
actcctcattcaaatttctgccctatcaactctcgatggtagagtattggtctaccatgg
tgtcgacgggtgacggggaattagggttcgattccggagagggagcctgagaaacggc--
---taccacatccaa-ggaaggcagcaggcgcgcaaattacccaatcccgattcggggag
gtagtgacaaaaaataacaatagggggcc--ctttgggtcttctaattggaatgagaaca
atttaaatcccttatcgaggatccattggagggcaagtctggt-gccagcagccgcggta
attccagctccaatagcgtatattaaag-ttgttgcagttaaaacgctcgtagtcggacc
tcggagcg-----------ccc-ccacgggccgggctt-ttgc-cttt-gtgccagt-gg
gagtttgt-ctcc---tcttgtcggga--cgcggtg--------tgtg------------
-------gggactttgttg--------------------tctctgcgcgtt---aa-c--
----c-tgcgggccgaccg-tttactgtgaagaaagtaaagtgttcaaagcag-gccaat
gccttg-aatatgtgagcatggaataatagaataggacttg-ggctctattttgttggtt
tccagtgaccaagtaatgattaatagggg-tggttgggggcattcgtatttcattgtcag
aggtgaaattcttggattgatggaagacgtacaactgcgaaagcatct-gccatggatgt
tttcattgatcaagaacgaaagttaggggatcgaagacgatcagataccgtcgtagtctt
aaccataaacgatgccgactggggattg-gcgggagt-actattt--------ca-tggc
tc---cgtcagcaccctgagggaaaccaaa-gtctttgggttctggggggagtatggtcg
caaggctgaaacttaaaggaattgacggaagggcaccaccaggagtggagcctgcggctt
aatttgactcaacacgggaaaacttaccaggtccggac-aaaagtatgattgacagac-t
gaaagctctttcttgattttttg-gttggtggtgcatggccgttcttagttggtggagtg
atttgtctggttaattccgttaacgaacgagacctc-gtcctgctaaataggt-gcgcgc
atg----ctagca-----------------------------ctgcgttctt----acct
tcttagagggactatgcgcgtctagcgtatggaaga-ttgaggcaataacaggtctgtga
tgcccttagatgttctgggccgcacgcgcgctacactgatgcattcaacgagtttc-act
tgatagccctgggtcggaaggcctgggtaaccttttgaaagtgcatcgtgctggggatag
atcattgcaattattgatc-ttcaacgaggaattccttgtaggc-gcaggtcatca-gcc
tgcgccgaata-cgt-ccctgccctt-tgtacacaccgc-ccgtcgctcctaccgattga
atggtccgatgaaatgtccggattgcgg------c-tggcgtgatggac-t---cgt-cc
agagc-ggtagccgtgagaagctcattaaatcttatcatttag-----------------
------------------------------------aggaaacag-atattttagctctg
ttc-agaatcactcctcagccaggtgttgaccctattgaagca-tccgctgcaattgcag
gtgaatcttcaacagctacttggac-agttgtatggac-tgatttg--ctaacagcttgt
gatctatacagagcaaaagcatatcg-agttgatccagttccaaatgttgca-gat-caa
ta-ctttgcttacatcgcttatgatattgatttatttgaagaaggttcc-attgcgaact
tgactgcttc-aattattggtaacgtttttggatttaaagctgttaaagc-tcttcgtct
-ag-aagatatgcgtatgccagtagcttacctaaaaacgttccaaggtcctgcaactgga
tt----gatcgtagaacgtgag----cgtatggataaa-tttggtaggcctttcctaggt
gctacagtt--aaacctaaactaggttt-atctggtaaaaactatggaagagt-agta-t
ac-gaa-ggtct-aaaaggtggtcttga---cttccttaaagatgatgaaaatattaact
cacaaccatttatgcgttggagagaaagatt-tttatattcc-atggaaggtgt-aaaca
aagcat-ctgcttctgctggcgaaattaaaggtcattaccttaacgtaacagctgc-gac
tatggaagatatgtacgagagagcagaattctccaaagatgttggtagcatcatttgtat
gattgaccttgtaattggttatactgcgattcaaagtatggcaatctgggctcgtaagca
tgatatgatt-ttacatttacatagagca-ggtaactctacttactctcgtcaaaaaaat
catggtatgaacttccgagttatttgcaaatggatgcgtatggcaggtgttgaccatatt
cacgcaggtacagttgtaggtaaacttgagggagatcctttaatgattaaaggcttctat
aa-cactttac-ttgaaagtgatacagatattaacctacctcaa-ggtc-tattctttgc
tcaaaactgggcttccctacgtaaagttgtaccagtagcatctggtggtattcat-gctg
gtcaaatgcaccaacttcttgattacctaggtgatgatgtagt--tcttcagtttggtgg
tggtacaattggacatcctgatggtatccaagcaggtgcgactgcaaacagagtagcatt
agagtccatggttatggcaagaaatgaag-gtcgcaattatgtagcagaaggtcct-caa
atcttaagagacgctgctaaaacttgtggacctctacaaacagctttagatttatggaaa
gatattagttttaacta-tacttccacagatacagctgatttc--gttgagactccaaca
gcaaacatctag
>Pyropia_lacerata                 
----catgcatgtctaagtataaacac-----------t-tttatactc---gtgaaact
gcgaatggctcattaaaacagttatagttcctttgggaacc--a---cactacttggata
accgtagtaattctagag-ctaatacatgcctca-acgcccgactc----acgaagggtg
gtatttatt-ggataaaaaaccat-cgcgctcttt-ccggag------------------
---cgc-tttgcgatgattcacaataact-tgtcggatcgca-tgg-cctcgtgccggcg
actcctcattcaaatttctgccctatcaactttcgatggtagagtattggtctaccatgg
tgtcgacgggtgacggggaattagggttcgattccggagagggagcctgagaaacggc--
---taccacatccaa-ggaaggcagcaggcgcgcaaattacccaatcccgactcggggag
gtagtgacaaaaaataacaatagggggcc--ttttaggccttctaattggaatgagaaca
atttaaatcccttatcgaggatccattggagggcaagtctggt-gccagcagccgcggta
attccagctccaatagcgtatattaaag-ttgttgcagttaaaacgctcgtagtcggact
tcggagcg-----------ccc-ccacgggccgggttc-tcgc-ccag-ttgccagt-gg
gagtttga-ctcc---ttttgtcggga--cgcggtg--------tgtg------------
-------gggactttactg--------------------tctctgcacgtt---ta-c--
----c-tgcgggccgaccg-tttactgtgaagaaagtaaagtgttcaaagcag-gccaat
gccttg-aatatgtgagcatggaataatagaataggacttg-ggctctattttgttggtt
tccagtgaccaagtaatgattaataggga-tggttgggggcattcgtatttcattgtcag
aggtgaaattcttggattgatggaagacgtacaactgcgaaagcatct-gccatggatgt
tttcattgatcaagaacgaaagttaggggatcgaagacgatcagataccgtcgtagtctt
aaccataaacgatgccgactggggattg-gcgggggc-acttgta--------ta-tgac
tc---cgtcagcaccctgagggaaaccaaa-gtctttgggttctggggggagtatggtcg
caaggctgaaacttaaaggaattgacggaagggcaccaccaggagtggagcctgcggctt
aatttgactcaacacgggaaaacttaccaggtccggac-agaagaatgattgacagac-t
gaaagctctttcttgattttttg-gttggtggtgcatggccgttcttagttggtggagtg
atttgtctggttaattccgttaacgaacgagacctc-gtcctgctaaataggt-gcgcgc
atg----ccagca-----------------------------ctgcgttctt----acct
tcttagagggactgtgcgcgtctagcgtacggaaga-ttgaggcaataacaggtctgtga
tgcccttagatgttctgggccgcacgcgcgctacactgatgcattcaacgagtttc-act
tgatcgtcctgggtcggaaggctcgggtaatcttttgaaagtgcatcgtgctggggatag
atcattgcaattattgatc-ttcaacgaggaattccttgtaggc-gcaggtcatca-gcc
tgcgccgaata-cgt-ccctgccctt-tgtacacaccgc-ccgtcgctcctaccgattga
atggtccgatgaaatgtccggattgcgg------c-tggtgtgatggac-t---cgt-cc
agagc-ggtagccgtgagaagctcattaaatcttatcatttagaggaa------------
---------ctactgggatgcagactatgt-cattaaagaaacag-atattctagctcta
ttc-agaatcactcctcaaccaggtgttgaccctattgaagca-tctgctgcaattgcag
gtgaatcttcaacagctacttggac-agttgtatggac-tgatttg--ctaacagcttgt
gacttatatagagcaaaagcatatcg-agtagatccagttccaaatgttgca-gat-caa
ta-ctttgcttacatagcttatgatattgatttattcgaagaaggttct-attgcgaact
tgactgcttc-aattattggtaacgttttcggatttaaagctgttaaagc-gcttcgttt
-ag-aagatatgcgtatgccggtagcttacctaaaaactttccaaggtcctgcgactgga
tt----gattgtagaacgtgag----cgtatggataaa-ttcggtagacctttcttaggc
gctacagtt--aaacctaaactaggcct-gtcgggtaaaaactacggaagagt-tgta-t
at-gaa-ggtct-aaaaggtggtcttga---cttccttaaagatgatgaaaacatcaatt
cacaaccatttatgcgttggagagaaagatt-tttatattcc-atggaaggtgt-aaata
aagcat-ctgcttctgctggtgaaattaaaggtcattaccttaacgtaacagctgc-gac
catggaagatatgtacgagagagcagaattctctaaagaggttggtagtattatttgtat
gatcgaccttgtaattggttatactgcgattcaaagtatggcaatctgggctcgtaaaca
tgacatgatt-ttacatttacatagagca-ggtaactctacttactctcgtcaaaaaaat
catggtatgaatttccgagttatttgcaaatggatgcgtatggcaggtgttgaccatatt
cacgcaggtacagttgtaggtaaactagaaggagatcctttaatgattaaaggattctat
aa-cactttac-ttgaaagtgaaacagatattaacctacctcaa-ggtc-tattctttgc
tcaaaattgggcttccttacgtaaagttgtaccagtagcatctggtggtatccat-gctg
gtcaaatgcaccaacttcttgattacttaggtgatgatgtagt--tcttcagtttggtgg
tggtacaattggacatcctgatggtatccaagcaggtgcaactgcaaacagagtagcatt
agagtcaatggttatggctagaaatgaag-gtcgtaattatgtagcagaaggtcca-caa
attttaagagacgctgctaaaacttgtggacctctacaaacagctttagatttatggaaa
gatattagttttaacta-tacttccacagatacagctgatttc--gttgagactccaaca
gcaaaca-----
>Pyropia_leucosticta              
aagccatgcatgtctaagtataaacac-----------t-tttatactc---gtgaaact
gcgaatggctcattaaaacagttatagttcctttgggaaca--a---cactacttggata
accgtagtaattctagag-ctaatacatgcctca-acgcccgactc----acgaagggtg
gtatttatt-ggataaaaaaccat-cgtgctcttt-ccagag------------------
---cgc-tttgagatgattcacaataact-tgtcggatcgca-tgg-cctcgtgctggcg
actcctcattcaaatttctgccctatcaactttcgatggtagagtattggtctaccatgg
tgtcgacgggtgacggggaattagggttcgattccggagagggagcctgagaaacggc--
---taccacatccaa-ggaaggcagcaggcgcgcaaattacccaatcccgactcggggag
gtagtgacaaaaaataacaatagggggcc--ctttgggtcctctaattggaatgagaaca
atttaaatcccttatcgaggatccattggagggcaagtctggt-gccagcagccgcggta
attccagctccaatagcgtatattaaag-ttgttgcagttaaaacgctcgtagtcggacc
tcggagcg-----------ccc-ccacgggccgggctt-ttgc-cttg-ttgccagt-gg
gagtttgt-ctcc---tcttgtcggga--cgcggtg--------tgtg------------
-------gggactttactg--------------------tctctgcgcgtt---ta-c--
----c-tgcgggccgaccg-tttactgtgaagaaagtaaagtgttcaaagcag-gccatt
gccttg-aatatgtgagcatggaataatagaataggacttg-ggctctattttgttggtt
tccagtgaccaagtaatgattaataggga-cggttgggggcattcgtatttcattgtcag
aggtgaaattcttggattgatggaagacgtacaactgcgaaagcatct-gccatggatgt
tttcattgatcaagaacgaaagttaggggatcgaagacgatcagataccgtcgtagtctt
aaccataaacgatgccgactggggattg-gcgggggc-actatta--------ta-tgac
tc---cgtcagcaccctgagggaaaccaaa-gtctttgggttctggggggagtatggtcg
caaggctgaaacttaaaggaattgacggaagggcaccaccaggagtggagcctgcggctt
aatttgactcaacacgggaaaacttaccaggtccggac-agaagaatgattgacagac-t
gaaagctctttcttgattttttg-gttggtggtgcatggccgttcttagttggtggagtg
atttgtctggttaattccgttaacgaacgagacctc-gtcctgctaaataggt-gcgcgc
atg----ccagca-----------------------------ctgcgttctt----acct
tcttagagggactatgcgcgtctagcgtatggaaga-ttgaggcaataacaggtctgtga
tgcccttagatgttctgggccgcacgcgcgctacactgatgcactcaacgagtttc-act
tgatagtcctgggtcggaaggcccgggtaatcttttgaaagtgcatcgtgctggggatag
atcattgcaattattgatc-ttcaacgaggaattccttgtaggc-gcaggtcatca-gcc
tgtgccgaata-cgt-ccctgccctt-tgtacacaccgc-ccgtcgctcctaccgattga
atggtccgatgaaatgtccggatcgtgg------c-tagtgtgatggac-t---cgt-cc
agagc-ggtagccgtgagaagctcattaaatcttatcatttagaggaa------------
---------ctactgggacgctgactatgt-aattaaagaaacag-atattctagctctt
ttt-agaatcactcctcaaccaggcgttgacccgattgaagca-tctgctgcaattgcag
gtgaatcttcaacagctacttggac-tgttgtatggac-tgattta--ttaacagcttgt
gacttatacagagcaaaagcatatcg-agtagatccagttccaaatgtggca-gat-caa
ta-ttttgcttacatagcttatgatattgatttatttgaagaaggttcg-attgcgaact
taactgcttc-aattattggtaacgtttttgggtttaaagctgttaaagc-tcttcgttt
-ag-aagatatgcgtatgccagtagcttatctaaaaacgttccaaggtcctgcaactgga
tt----gattgtagaacgtgaa----cgtatggataag-ttcggtagacctttcttaggt
gccacagtt--aaacctaaactaggttt-atctggcaaaaattacggaagagt-tgta-t
ac-gaa-ggcct-aaaaggcggtcttga---tttccttaaagatgacgagaatattaact
cacaaccatttatgcgttggagagaaagatt-tttatattct-atggaaggtgt-aaata
aagcat-ctgcttctgctggcgaaattaaaggtcattaccttaatgtaacagctgc-gac
aatggaagatatgtatgagagagccgaattctctaaagacgttggtagtatcatttgtat
gattgaccttgtgattggttatactgcgattcaaagtatggcaatttgggctcgcaaaca
tgacatgatt-ttacatttacatagagct-ggtaactcaacttactctcgtcaaaaaaat
catggtatgaacttccgagttatttgcaaatggatgcgtatggctggggttgaccatatt
cacgcaggtacagttgtaggtaagctggaaggagatcctttaatgattaaaggcttctac
aa-cactctac-ttgaaagcgacacagatatcaatctacctcaa-ggtc-tgttctttgc
tcaaaattgggcttccctacgtaaagttgtaccagtagcatccggtggtattcat-gctg
gtcaaatgcaccaacttcttgattacttaggtgatgatgtagt--tcttcagtttggcgg
tggtacaattgggcatcctgatggtatccaagcaggtgcaacggctaacagagtagcact
agagtccatggttatggcaagaaatgaag-gccgtaactatgtagcagaaggtcca-caa
atcttaagggatgctgctaagacttgtgggcctctacaaacagctttagatttatggaaa
gatattagttttaacta-tacttccacagatacagctgatttc--gttgagactccaaca
gcaaacatctag
>Pyropia_moriensis                
------------tctaagtataaacac-----------t-tttatactc---gtgaaact
gcgaatggctcattaaaacagttatagttcctttgggaaca--a---cactacttggata
accgtagtaattctagag-ctaatacatgcctca-acgcccgactt----acgaagggtg
gtatttatt-ggataaaaaaccat-cgtgctcttt-ccggag------------------
---cgc-tttgagatgattcacaataact-tgtcggatcgca-tgg-cctcgtgctggcg
actcctcattcaaatttctgccctatcaactttcgatggtagagtattggtctaccatgg
tgtcgacgggtgacggggaattagggttcgattccggagagggagcctgagaaacggc--
---taccacatccaa-ggaaggcagcaggcgcgcaaattacccaatcccgactcggggag
gtagtgacaaaaaataacaatagggggcc--ctttgggtcttctaattggaatgagaaca
atttaaatcccttatcgaggatccattggagggcaagtctggt-gccagcagccgcggta
attccagctccaatagcgtatattaaag-ttgttgcagttaaaacgctcgtagtcggacc
tcggagcg-----------ccc-ccacgggccgggctt-ttgc-cttg-ttgccagt-gg
gagtttgt-ctcc---ttttgtcggga--cgcggtg--------tgtg------------
-------gggactttactg--------------------tctctgcacgtt---ta-c--
----c-tgcgggccgaccg-tttactgtgaagaaagtaaagtgttcaaagcag-gccaat
gccttg-aatatgtgagcatggaataatagaataggacttg-ggctctattttgttggtt
tccagtgaccaagtaatgattaataggga-tggttgggggcattcgtatttcattgtcag
aggtgaaattcttggattgatggaagacgtacaactgcgaaagcatct-gccatggatgt
tttcattgatcaagaacgaaagttaggggatcgaagacgatcagataccgtcgtagtctt
aaccataaacgatgccgactggggattg-gcgggggc-actttta--------ta-tgac
tc---cgtcagcaccctgagggaaaccaaa-gtctttgggttctggggggagtatggtcg
caaggctgaaacttaaaggaattgacggaagggcaccaccaggagtggagcctgcggctt
aatttgactcaacacgggaaaacttaccaggtccggac-agaagaatgattgacagac-t
gaaagctctttcttgattttttg-gttggtggtgcatggccgttcttagttggtggagtg
atttgtctggttaattccgttaacgaacgagacctc-gtcctgctaaataggt-gcgcgc
atg----ccagca-----------------------------ctgcgttctt----acct
tcttagagggactatgcgcgtctagcgtatggaaga-ttgaggcaataacaggtctgtga
tgcccttagatgttctgggccgcacgcgcgctacactgatgcattcaacgagtttc-act
tgatagtcctgggtcggaaggcctgggtaatcttttgaaagtgcatcgtgctggggatag
atcattgcaattattgatc-ttcaacgaggaattccttgtaggc-gcaggtcatcacgcc
tgccgccgtaa-tactccctgccctt-tgtacacaccgc-ccgtcgctcctaccgattga
atggtccgataaaatgtccggattggg-------c-tagtgtgatggac-t-----a-cc
agagcgggtagccggagaagcgtcattaaatcttatcatttagaggaa------------
------------------------------------------cag-atattctagctctg
ttc-agaatcactcctcaaccaggtgttgaccctattgaagca-tctgctgcaattgcag
gcgaatcttcaacagctacttggac-agttgtatggac-tgatttg--ctaacagcttgt
gacttatatagagcaaaagcatatcg-agtagatccagttccaaatgttgca-gat-caa
ta-ttttgcttacatagcttatgacattgatttatttgaagaaggttcc-attgcgaact
taactgcttc-aattattggtaacgtttttggatttaaagctgttaaagc-tcttcgtct
-ag-aagatatgcgtatgccagtagcttacctaaaaactttccaaggtcctgcaactgga
tt----gattgtagaacgtgag----cgtatggataaa-ttcggtagacctttcttaggt
gctacagtt--aaacctaaactaggtct-ttcgggcaaaaactacggaagagt-tgta-t
at-gaa-ggtct-aaaaggtggtcttga---cttccttaaagatgatgagaacatcaact
cacaaccatttatgcgttggagagaaagatt-tttatattcc-atggaaggtgt-aaata
aagcat-ctgcttgtgctggtgaaattaaaggtcattaccttaacgtaacagctgc-aac
tatggaagatatgtacgagagagcagaattctctaaagaggttggtagtattatttgtat
gatcgaccttgtaattggttatactgcgattcaaagtatggcaatctgggctcgcaaaca
tgatatgatt-ttacatttacatagagca-ggtaactctacttactctcgtcaaaaaaat
catggtatgaacttccgagttatttgcaaatggatgcgtatggcaggtgttgaccatatt
cacgcaggtacagttgtaggtaaacttgagggagatcctttaatgattaaaggattctat
aa-cactttac-ttcaaagtgacacagatattaacctacctcaa-ggtc-tattctttgc
tcaaaattgggcttccctacgtaaagttgtaccagtagcatctggtggtattcat-gcag
gtcaaatgcaccaacttcttgattacttaggtgatgatgtagt--tcttcagtttggtgg
tggtacaattggacatcctgatggtatccaagcaggtgcaactgccaatagagtagcatt
agagtccatggttatggcaagaaatgaag-gacgtaattatgtagcagaaggtcca-caa
attttaagagacgctgctaaaacttgtggacctctacaaacagctttagatttatggaaa
gatattagttttaacta-tacttccacagatacagctgatttc--gttgagactcca---
------------
>Pyropia_nereocystis              
aagccatgcatgtctaagtataaacca-----------t-tttatacac---gtgagact
gcgaatggctctttaaaacagttatagttcctttgagaaca--c---tactacttggata
accgtagtaattctagag-ctaatacatgcctca-acgcccgactc----acgaagggtg
gtatctatt-ggataaaaaaccat-cgtgctcttt-ccggag------------------
---cgc-cttgagatgattcacaataact-actcggatcgca-tgg-cctcgtgctagcg
actcctcattcaaatttctgccctatcaactttcgatggtagagtattggtctaccatgg
tgtcgacgggtgacggggaattagggttcgattccggagagggagcctgagaaacggc--
---taccacatccaa-ggaaggcagcaggcgcgcaaattacccaatcccgattcggggag
gtagtgacaaaaaataacaatagggggcc--ctttgggtcttctaattggaatgagaaca
atttaaatcccttatcgaggatccattggagggcaagtctggt-gccagcagccgcggta
attccagctccaatagcgtatattaaagtttgttgcagttaaaacgctcgtagtcggacc
tcggagcg----------cccc-cagcgggccgggctt-ctgc-cttt-gtgccatgtgg
gaggtggt-ctcc---ttttgtcggagaccgcggtg--------tgtg------------
-------gggactttattg--------------------gctctgcacgtt---ta-c--
----c-tgcgggccgaccg-tttactgtgaagaaagtaaagtgttcaaagcag-gccatt
gccttg-aatatgtgagcatggaataatagaataggacttg-ggctctattttgttggtt
tccagtgaccaagtaatgattaatagggg-tggttgggggcattcgtatttcattgtcag
aggtgaaattcttggattgatggaagacgtacaactgcgaaagcatct-gccatggatgt
tttcattgatcaagaacgaaagttaggggatcgaagacgatcagataccgtcgtagtctt
aaccataaacgatgccgactggggattg-gcgggggt-tcttaat--------aa-cgac
tc---tgtcagcaccctgagggaaaccaaa-gtctttgggttctggggggagtatggtcg
caaggctgaaacttaaaggaattgacggaagggcaccaccaggagtggagcctgcggctt
aatttgactcaacacgggaaaacttaccaggtccggac-agaagtatgattgacagac-t
gaaagctctttcttgattttttg-gttggtggtgcatggccgttcttagttggtggagtg
atttgtctggttaattccgttaacgaacgagacctctgtcctgctaaataggt-gcgcgc
atg----ctagta-----------------------------ttgcgttctt----acct
tcttagagggactatgcgcgtctagcgtatggaaga-ttgaggcaataacaggtctgtga
tgcccttagatgttctgggccgcacgcgcgctacactgatgcattcaacgagtttc-gct
tgatagtcctgggtcggaaggcccgggtaatcttttgaaagtgcatcgtgctggggatag
atcattgcaattattgattttaaactgaggaattccttgtaggctgcaggtcatca-gcc
tgcgccgaata-cgt-ccctgccctt-tgtacacaccgc-ccgtcgctcctaccgattga
atggtccgatgaaatgtccggatcgtgg------c-tagtatgatggac-t---cgt-cc
agagt-gctagacgtgagaagctcactaaatctta-------------------------
---------ttactgggatgctgactatgt-aattaaagaaacag-atattttagctcta
ttc-agaatcactcctcagccaggtgttgatcctattgaagca-tcagctgcaattgcag
gtgaatcttcaacagctacttggac-agttgtatggac-tgattta--ttaacggcttgt
gacttatatagagcaaaagcgtatcg-agtagatccagttccaaatgttgca-gat-caa
ta-ctttgcttacatcgcttatgatattgacttatttgaagaaggttcc-attgcgaatt
taactgcttc-aattattggtaacgtttttggatttaaagctgttaaagc-tcttcgtct
-ag-aagatatgcgtatgccagtagcttacctgaaaactttccaaggtcctgcaactgga
tt----gattgtagagcgtgag----cgtatggataaa-tttggtagaccgttcctaggt
gctacagtt--aaacctaaactaggtct-atctggtaaaaactatggtagagt-agta-t
at-gaa-ggtct-aaaaggtggtcttga---cttccttaaagatgatgaaaatattaact
cacaaccatttatgcgttggagagaaagatt-tttatattcc-atggaaggtgt-aaata
aagcat-ctgcatctgctggcgagattaaaggtcattaccttaacgtaacagctgcagac
tatggaagatatgtacgaaagagcagaattctctaaagatgttggtagtatcatttgtat
gatcgaccttgtaattggttatactgcaattcaaagtatggcaatctgggctcgtaagca
tgatatgatt-ttacatttgcatagagca-ggtaactctacctattctcgtcaaaaaaat
catggtatgaacttccgagttatttgcaaatggatgcgtatggcaggtgttgaccatatt
cacgcaggcacagttgtaggtaaacttgaaggagatcctttaatgattaaaggtttctac
aa-cactttac-ttgaaagtgacacagatatcaatctacctcaa-ggtt-tattctttgc
tcaaaactgggcttccctacgtaaagttgtaccagtagcatctggtggtattcat-gctg
gtcaaatgcaccaacttcttgattacttaggcgatgatgtagt--tcttcagtttggtgg
tggtacaattggacatcctgatggtatccaagcaggtgctactgcaaacagagtagcgtt
agagtctatggttatggcaagaaatgaag-gccgtaattatgtagcagaaggtcca-caa
atcttaagagacgctgctaaaacttgtggacctctacaaacagctttagatttatggaaa
gacattagtttcaacta-cacttccacagatacagctgatttc-----------------
------------
>Pyropia_onoi                     
------tgcatgtctaagtataaacac-----------t-tttatacta---gtgaaact
gcgaatggctcattaaaacagttatagttcctttgggaaca--a---cactacttggata
accgtagtaattctagag-ctaatacatgcctca-acgcccgactc----acgaagggtg
gtatttatt-ggataaaaaaccat-cgcgctcttt-ccagag------------------
---cgc-tttgagatgattcacaataact-tgtcggatcgca-tgg-cctcgtgctggcg
actcctcattcaaatttctgccctatcaactttcgatggtagagtattggtctaccatgg
tgtcgacgggtgacggggaattagggttcgattccggagagggagcctgagaaacggc--
---taccacatccaa-ggaaggcagcaggcgcgcaaattacccaatcccgactcggggag
gtagtgacaaaaaataacaatagggggcc--cattgggtcttctaattggaatgagaaca
atttaaaccccttatcgaggatccattggagggcaagtctggt-gccagcagccgcggta
attccagctccaatagcgtatattaaag-ttgttgcagttaaaacgctcgtagtcggacc
tcggagcg-----------ccc-ccacgggccaggtta-tttc-cctt-gtgcctgt-gg
gagtctgt-ctcc---ttttgtcggga--cgcggtg--------tgtg------------
-------ggggctttactg--------------------tctctgcgcgtt---ta-c--
----c-tgcgggccgaccg-tttactgtgaagaaagtaaagtgttcaaagcag-gctaac
gccttg-aatatgtgagcatggaataatagaataggacttg-gtctctattttgttggtt
tccagtgaccaagtaatgattaataggga-tggttgggggcattcgtatttcattgtcag
aggtgaaattcttggattgatggaagacgtacaactgcgaaagcatct-gccatggatgt
tttcattgatcaagaacgaaagttaggggatcgaagacgatcagataccgtcgtagtctt
aaccataaacgatgccgactggggattg-gcggggga-actattt--------aa-tgac
tc---cgtcagcaccctgagggaaaccaaa-gtctttgggttctggggggagtatggtcg
caaggctgaaacttaaaggaattgacggaagggcaccaccaggagtggagcctgcggctt
aatttgactcaacacgggaaaacttaccaggtccggac-agaagaatgattgacagac-t
gaaagctctttcttgattttttg-gttggtggtgcatggccgttcttagttggtggagtg
atttgtctggttaattccgttaacgaacgagacctc-gtcctgctaaataggt-gtgcgc
atg----ccagca-----------------------------ctgcgttttt----acct
tcttagagggactatgcgcgtctagcgtatggaaga-ttgaggcaataacaggtctgtga
tgcccttagatgttctgggccgcacgcgtgctacactgatgcattcaacgagtttc-gct
tgatcgtcctgggtcgaaaggcctgggtaatcttttgaaagtgcatcgtgctggggatag
atcattgcaattattgatc-ttcaacgaggaattccttgtaggc-gcaggtcatca-gcc
tgcgccgaataccgt-ccctgccctt-tgtacacaccgc-ccgtcgctcctaccgattga
atggtccgatgaaatgtccggatcgcgg------c-taaggtgatggac-ct--cgt-cc
agagc-ggtggccgtgagaagctcattaaatcttaccatttagaggaa------------
--------------------------------------gaaacag-atattctagctctg
ttc-agaatcactcctcaaccaggtgttgaccctattgaggca-tctgcagcaattgcag
gtgaatcttcaacagctacttggac-agttgtatggac-tgatttg--ctaacagcttgc
gacttatatagagcaaaagcatatcg-agtggatccagtcccaaatgtggca-gat-caa
ta-ttttgcttatatcgcttatgatattgatttatttgaagaaggttcc-attgcgaact
tgactgcttc-aatcattggtaacgtttttggatttaaagctgttaaagc-tctaagatt
-ag-aagatatgcgtatgccagtagcttacctaaaaactttccaaggtcctgcaactgga
tt----gattgtagagcgtgag----cgtatggacaaa-ttcggtagacctttcctaggt
gctacagtt--aaacctaagctaggtct-ttctggtaaaaactacggaagagt-tgta-t
at-gaa-ggcct-aaaaggtggtcttga---ttttcttaaagatgatgaaaatattaact
cacaaccatttatgcgttggagagaaagatt-tttatattcg-atggaaggtgt-aaaca
aagctt-ctgcttctgctggtgaaattaaaggtcactaccttaacgtaacagctgc-gac
tatggaagatatgtacgagagagcagaattctccaaagatgttggtagtattatatgcat
gattgaccttgtaattggttatactgcaattcaaagcatggcaatttgggctcgtaagca
tgatatgatt-ttacacttacacagagca-ggtaactctacttactctcgtcaaaaaaat
catggtatgaacttccgagttatttgtaaatggatgcgtatggcaggtgttgaccatatt
cacgcaggtacagttgtaggtaaactggaaggagatcctttaatgattaaaggtttctac
aa-tactttac-ttgaaagtgacacagatattaatctacctcaa-ggtc-tattctttgc
tcaaaattgggcctccctacgtaaagttgtcccagtagcttctggtggtattcat-gctg
gtcaaatgcaccaacttcttgattatttaggtgatgatgtagt--tcttcagtttggtgg
tggtacaatcggacatcctgatggtatccaagcaggtgcaacagcaaatagagtagcgtt
agagtctatggttatggccagaaatgaag-gtcgtaattatgtagcagaaggtccg-caa
atcttaagagacgctgctaaaacttgtgggcctctacaaacagctttagatttatggaaa
gatattagttttaacta-tacttccacagatacagctgatttc--gttgagactccaaca
gcaaacatc---
>Pyropia_pendula                  
aagccatgcatgtctaagtataaacac-----------t-tttatacac---gtgaaact
gcgaatggctcattaaaacagttatagttcctttgagaatc--t---tactacttggata
accgtagtaattctagag-ctaatacatgcctga-acgcccgactc----acggagggtg
gtatttatt-ggataaaaaaccat-cgtgctcaac---cgag------------------
---cgc-tttgagatgattcacaataact-tgtcggatcgca-tgg-cctcgtgccggcg
actgctcattcaaatttctgccctatcaactttcgatggtagagtattggtctaccatgg
tgtcgacgggtgacggggaattagggttcgattccggagagggagcctgagaaacggc--
---taccacatccaa-ggaaggcagcaggcgcgcaaattacccaatcccgattcggggag
gtagtgacaaaaaataacaatagggggcc--ctttgggtcttctaattggaatgagaaca
atttaaatccgttatcgaggatccattggagggcaagtctggt-gccagcagccgcggta
attccagctccaatagcgtatattaaag-ttgttgcagttaaaacgctcgtagtcgaacc
tcggagcg-----------cct-ccacgcgctgggtct-atgc-cctc-atgcgtgtggg
gagtttgt-ctcc---ttttgtcggga--cgcggtg--------cgtg------------
------aggaccttgattg--------------------gttcagcgcatt--cta-c--
----c-tgcgggccgaccg-tttactgtgaagaaagtaaggtgttcaaagcag-gccaat
gccttg-aatatgtgagcatggaataatagaataggacttg-ggctctattttgttggtt
tccagtgaccaagtaatgattaataggga-cagttgggggcatttgtatttcattgtcag
aggtgaaattcttggattgatggaagacaaacaactgcgaaagcatct-gccatggatgt
tttcattgatcaagaacgaaagttaggggatcgaagacgatcagataccgtcgtagtctt
aaccataaacgatgccgactggggattg-gcggggct-acactta--------ca-ggtc
ca---cgtcagcaccctgagggaaaccaaa-gtctttgggttctggggggagtatggtcg
caaggctgaaacttaaaggaattgacggaagggcaccaccaggagtggagcctgcggctt
aaattgactcaacacgggaaaacttaccaggtccggac-agaagtatgattgacagac-t
gaaagctctttcttgattttttg-gttggtggtgcatggccgttcttagttggtggagtg
atttgtctggttaattccgttaacgaacgagacctc-gtcctactaaataggt-gcgcgc
atg----ccagca-----------------------------ctgcgttctt----acct
tcttagagggactatgcgcgtctagcgtatggaaga-ttgaggcaataacaggtctgtga
tgcccttagatgttctgggccgcacgcgcgctacactgatgcattcaacgagtttc-act
tgacagtcctgggtcgaaaggctcgggtaaccttttgaaagtgcatcgtgctggggatag
atcattgcaattattgatc-ttgaacgaggaattccttgtaggc-gcaggtcatca-gcc
tgcgccgaata-cgt-ccctgccctt-tgtacacaccgc-ccgtcgctcctaccgattga
atggtccgatgaaatgtttggatcgcgg------c-tgttgtgatggac-t---cgt-cc
agagt-aatagccgtgaaaagctcattaaatcttatcatttagaggaa------------
-------------------------------------agatacag-atgttttagctctt
ttt-agaatcactcctcagccgggtgttgatcctattgaagca-tctgctgcaattgcag
gtgagtcttcaacagctacttggac-agttgtttggac-tgatttg--ctaacagcttgt
gacctatatagagcaaaagcgtatag-agtagatcccgttccaaacgttgca-gat-caa
ta-ctttgcttatattgcttatgatattgacttatttgaagaaggttca-attgcaaact
taactgcttc-aattattggtaacgtttttggatttaaggctgttaaagc-tcttcgtct
-ag-aagatatgcgtatgccagtagcttacctaaaaactttccaaggtcctgcaactgga
tt----gattgtagaacgtgag----cgtatggacaaa-tttggtagacctttcttaggt
gcaacagtt--aaacctaaactaggtct-gtctggtaaaaattatggaagagt-agta-t
ac-gaa-ggtct-aaaaggtggtctaga---cttccttaaagatgacgaaaatattaact
cacaaccatttatgcgttggagagaaagata-tttatattcc-atggaaggtgt-aaata
aagcat-ctgcttctgctggtgaaattaaaggtcactaccttaacgtaacagctgc-aac
tatggaagatatgtacgaaagagctgaattctccaaagatgttgggagtatcatttgtat
gatcgaccttgtaattggttatactgctattcaaagtatggcaatatgggctcgtaaaca
tgatatgatt-ttacacctacacagagca-ggtaattctacttactcccgtcaaaaaaat
catggtatgaacttccgagttatttgcaaatggatgcgtatggcaggtgttgaccatatt
cacgcaggtacagttgtaggtaaacttgaaggagatcctttaatgattaaaggtttctac
aa-tactttac-ttgaaagtgaaacagacattaatttacctcaa-ggtt-tattctttgc
tcaaaactgggcatctctacgtaaagttgttcccgtagcatctggtggtattcat-gctg
gtcaaatgcatcaacttcttgattatttaggcgacgatgtagt--tcttcagtttggtgg
tggtacaattggacatcctgatggtatccaagcaggtgcaactgctaatagagtagcatt
agagtcaatggttatggcaagaaatgaag-gtcgcaattatgtagcagaaggtcca-caa
attttaagagacgctgctaaaacttgtggacctctacaaacagctttagacctatggaaa
gatatcagttttaacta-tacttccacagatacagctgatttc--gttgagactccaaca
gcaaacatctag
>Pyropia_perforata                
aagccatgcatgtctaagtataaacac-----------t-tttatacac---gtgaaact
gcgaatggctcattaaaacagttatagttcctttgagaatc--t---tactacttggata
accgtagtaattctagag-ctaatacatgcctca-acgcccgactc----acgaagggtg
gtatttatt-ggataaaaaaccat-cgtgttccct-tgggag------------------
---cac-tttgagatgattcacaataact-tgtcggatcgca-tgg-cctcgtgctggcg
actcctcattcaaatttctgccctatcaactttcgatggtagagtattggtctaccatgg
tgtcgacgggtaacggggaattagggttcgattccggagagggagcctgagaaacggc--
---taccacatccaa-ggaaggcagcaggcgcgcaaattacccaatcccgactcggggag
gtagtgacaaaaaataacaatagggggcc--ctttgggtcttctaattggaatgagaaca
atttaaatcccttatcgaggatccattggagggcaagtctggt-gccagcagccgcggta
attccagctccaatagcgtatattaaag-ttgttgcagttaaaacgctcgtagtcggacc
tcggagcg-----------ccc-ctacaggccgggctt-ttgc-cttt-gtgctggt-gg
gaggttgt-ctcc---ttttgtcggga--cgcggtg--------tgta------------
------cgggcctttactg--------------------gttcgtcacgtta-ata-c--
----c-tgcgggccgaccg-tttactgtgaagaaagtaaagtgttcaaagcag-gccaat
gccttg-aatatgtgagcatggaataatagaataggacttg-ggctctattttgttggtt
tccagtgaccaagtaatgattaataggga-tggttgggggcattcgtatttcattgtcag
aggtgaaattcttggattgatggaagacgtacaactgcgaaagcatct-gccatggatgt
tttcattgatcaagaacgaaagttaggggatcgaagacgatcagataccgtcgtagtctt
acccataaacgatgccgactggggattg-gcggggct-tctaatt--------ta-tgtc
ca---cgtcagcaccctgagggaaaccaaa-gtctttgggttctggggggagtatggtcg
caaggctgaaacttaaaggaattgacggaagggcaccaccaggagtggagcctgcggctt
aatttgactcaacacgggaaaacttaccaggtccggac-agaagtatgattgacagac-t
gaaagctctttcttgattttttg-gttggtggtgcatggccgttcttagttggtggagtg
atttgtctggttaattccgttaacgaacgagacctc-gtcctgctaaataggt-gcgcgc
atg----ccagca-----------------------------ctgcgttctt----acct
tcttagagggactatgcgcgtctagcgtatggaaga-ttgaggcaataacaggtctgtga
tgcccttagatgttctgggccgcacgcgcgctacactgatgcattcaacgagtttc-act
tgatagtccttggtcggaaggcctgggtaatcttttgaaagtgcatcgtgctggggatag
atcattgcaatttttgatc-tttaacgaggaattccttgtaggc-gcaggtcatca-gcc
tgcgccgaata-cgt-ccctgccctt-tgtacacaccgc-ccgtcgctcctaccgattga
atggtccgatgaaatgtccggattgcgg------c-tgctgtgatggac-c---agt-cc
agagt-ggtagccgtgagaagctcattaaatcttatcatttagaggaa------------
---------t---------------------aataaaagacacagtatgttttagctctg
ttt-agaatcactcctcagccaggcgtagatcctattgaagca-tctgctgcaattgcag
gtgagtcttcaacagctacttggac-agttgtatggac-tgatttg--ctaacagcttgt
gatttatatagagcaaaagcgtatag-agtagatccagttccgaacgttgca-gat-caa
ta-ctttgcttatattgcttacgatattgatttatttgaagaaggttcc-attgcaaact
taactgcctc-aattattgggaatgttttcggattcaaagcagttaaagc-tcttcgttt
-ag-aagatatgcgtatgccggtagcttacctaaaaactttccaggggccagcaactgga
ct----gattgtagaacgtgag----cgtatggataaa-tttggcagacctttcttaggt
gcaacagtt--aagcctaaactaggcct-atctggcaagaattacggaagagt-agta-t
at-gaa-ggttt-gaaaggtggtcttga---cttccttaaagatgatgaaaatattaact
cacaaccattcatgcgttggagagaaagatt-tctatattcc-atggaaggtgt-caata
aagcat-ctgcatctgctggtgagattaaaggtcattatcttaatgtcacagctgc-gac
tatggaagatatgtatgaaagagcagaattttccaaagaggttggtagtatcatttgtat
gatcgaccttgtaattggttataccgctattcaaagcatggcaatatgggctcgtaaaca
tgatatgatt-ttacatttgcatagagca-ggtaactctacttactctcgccaaaaaaat
catggtatgaatttccgagttatttgtaaatggatgcgtatggctggtgttgatcatatt
catgcaggtacagtagtaggtaaacttgaaggagatcctttaatgattaaaggtttctat
aa-cactttac-ttgaaagtgaaacagatattaatctacctcaa-ggtt-tattcttcgc
tcaaaactgggcttctctacgtaaagttgtaccagtagcttctggtggtattcat-gctg
gtcaaatgcaccaacttcttgattacttaggtgatgacgtagt--tcttcaatttggtgg
tggtacaattggacatcctgatggtatccaagcaggtgcaacagcaaatagagttgcatt
agagtccatggttatggcaagaaatgaag-gtcgtaactatgtagcagaaggtcct-caa
atcttaagagacgctgctaaaacttgtggacctctgcaaacagctttagacttgtggaaa
gatattagttttaacta-tacttccacagatacagctgatttc--gttgagactccaaca
gcaaacatc---
>Pyropia_pseudolanceolata         
------------------------------------------------------------
------------------------------------------------------------
------------------------------------------------------------
------------------------------------------------------------
------------------------------------------------------------
------------------------------------------------------------
------------------------------------------------------------
-------------------------------------------aatcccgattcggggag
gtagtgacaaaaaataacaatagggggcc--ctttgggtcttctaattggaatgagaaca
atttaaatcccttatcgaggatccattggagggcaagtctggt-a---------------
------------------------------------------------------------
------------------------------------------------------------
------gt-ctcc---ttttgtcggga--cgcggtg--------tgtg------------
-------gggtctttattg--------------------attctgcgcgtt---ta-c--
----c-tgcgggccgaccg-tttactgtgaagaaagtaaagtgttcaaagcag-gccaat
gccttg-aatatgtgagcatggaataatagaataggacttg-ggctctattttgttggtt
tccagtgaccaagtaatgattaataggga-tggttgggggcattcgtatttcattgtcag
aggtgaaattcttggattgatggaagacgaacaactgcgaaagcatct-gccatggatgt
tttcgttgatcaagaacgaaagttaggggatcgaagacgatcagataccgtcgtagtctt
aaccataaacgatgccgactggggattg-gcgggggc-actatta--------aa-tgac
tt---cgtcagcaccctgagggaaaccaaa-gtctttgggttctggggggagtatggtcg
caaggctgaaacttaaaggaattgacggaagggcaccaccaggagtggagcctgcggctt
aatttgactcaacacgggaaaacttaccaggtccggac-agaagtatgattgacagac-t
gaaagctctttcttgattttttg-gttggtggtgcatggccgttcttagttggtggagtg
atttgtctggttaattccgttaacgaacgagacctc-gtcctgctaaataggt-gcgcgc
atg----ctagca-----------------------------ctgcgttc-t----acct
tcttagagggactatgcgcgtctagcgtatggaaga-ttgaggcaataacaggtctgtga
tgcccttagatgttctgggccgcacgcgcgctacactgatgcattcaacgagtttc-act
tgatagccctgggtcggaaggcctgggtaatcttttgaaagtgcatcgtgctggggatag
atcattgcaatttttgatc-ttaaacgaggaattccttgtaggc-gcaggtcatca-gcc
tgcgccgaata-cgt-ccctgccctt-tgtacacaccgc-ccgtcgctcctaccgattga
atggtccgatgaaatgtccggatcgcgg------c-tagtgtgatggat-c---gat-tc
cggag-agggagcctgagaaaat-----aa------------------------------
--------------------------------------gaaacag-atattttagctctg
ttc-agaatcactcctcagccaggtgttgaccctattgaagca-tcagctgcaattgcag
gtgaatcttcaacagctacttggac-agttgtatggac-tgatttg--ctaacagcttgt
gacttatatagagcaaaagcgtacag-agtagatccagttccaaatgttgca-gat-caa
ta-ttttgcttacatcgcttacgatattgatttatttgaagaaggttcc-attgcgaact
taactgcttc-aattattggtaacgtttttggatttaaagctgttaaagc-tcttcgtct
-ag-aagatatgcgtatgccagtagcttaccttaaaactttccaaggtcctgcaactgga
ct----gattgtagaacgtgag----cgtatggataaa-tttggtagacctttcctaggt
gctacagtt--aaacctaaactaggtct-atctggtaaaaactatggacgagt-agta-t
at-gaa-ggtct-aaaaggtggtcttga---cttccttaaagatgatgaaaatattaact
cacaaccatttatgcgttggagagaaagatt-tttatattcc-atggaaggtgt-aaata
aagcat-ctgcatctgctggtgaaattaaaggtcattaccttaacgtaacagctgc-gac
tatggaagatatgtacgaaagagcagaattttccaaagatgttggtagtatcatttgcat
gatcgaccttgtaattggttatactgcgattcaaagtatggcaatctgggctcgtaagca
tgatatgatt-ttacatttacatagagca-ggtaactctacttactctcgtcaaaaaaat
catggtatgaacttccgagttatttgcaaatggatgcgtatggcaggtgttgaccatatt
cacgcaggtacggttgtaggtaaacttgaaggagatcctttaatgattaaaggtttctac
aa-cactttac-ttgaaagtgaaacagatatcaatctacctcaa-ggtc-tattctttgc
tcaaaactgggcttccctacgtaaagttgtaccagtagcatctggtggtattcat-gctg
gtcaaatgcaccaacttcttgattacttaggcgatgacgtagt--tcttcagtttggtgg
tggtacaattggacatcctgatggtatccaagcaggtgcaactgcaaacagagtagcatt
agagtccatggttatggcaagaaatgaag-gccgcaattatgtagcagaaggtcca-caa
atcttaagagacgctgcaaaaacttgtggacctctacaaacagctttagatttatggaaa
gatattagttttaacta-cacttccacagatacagctgatttc--gttgagactccaaca
gcaaacatctag
>Pyropia_pseudolinearis_Japan     
aagccatgcatgtctaagtataaacac-----------t-tttatacac---gtgaaact
gcgaatggctcattaaaacagttatagttcctttgagaaca--c---tactacttggata
accgtagtaattctagag-ctaatacatgcctca-acgcccgactc----acgaagggtg
gtatttatt-ggataaaaaaccat-cgtgctcctt-ccagag------------------
---cgc-tttgagatgattcacaataact-tgtcggatcgca-tgg-cctcgtgctggcg
actcctcattcaaatttctgccctatcaactttcgatggtagagtattggtctaccatgg
tgtcgacgggtgacggggaattagggttcgattccggagagggagcctgagaaacggc--
---taccacatccca-ggaaggcagcaggcgcgcaaattacccaatcccgattcggggag
gtagtgacaaaaaataacaatagggggcc--ctttgggtcttctaattggaatgagaaca
atttaaatctcttatcgagtatcc----------------------------------ta
attccagctccaatagcgtatattaaag-ttgttgcagttaaaacgctcgtagtcggacc
tcggagcg-----------ccc-ccacgggccgggctt-ttgc-cttt-gtgccagt-gg
gagtttgt-ctcc---ttttgtcggga--cgcggtg--------tgtg------------
-------gggtcttcattg--------------------gctctgcgcgtt---ta-c--
----c-tgcgggccggccg-tttactgtgaagaaagtaaagtgttcaaagcag-gccaat
gccttg-aatatgtgagcatggaataatagaataggacttg-ggctctattttgttggtt
tccagtgaccaagtaatgattaataggga-tggttgggggcattcgtatttcattgtcag
aggtgaaattcttggattgatggaagacgtacaactgcgaaagcatct-gccatggatgt
tttcattgatcaagaacgaaagttaggggatcgaagacgatcagataccgtcgtagtctt
aaccataaacgatgccgactggggattg-gcgggggc-actattt--------aa-tgac
tc---cgtcagcaccctgagggaaaccaaa-gtctttgggttctggggggagtatggtcg
caaggctgaaacttaaaggaattgacggaagggcaccaccaggagtggagcttgcggctt
aatttgactcaacacgggaaaacttaccaggtccggac-agaagtatgattgacagac-t
gaaagctctttcttgattttttg-gtgggtggtgcatggccgttcttagttggtggagtg
atttgtctggttaattccgttaacgaacgagacctc-gtcctgctaaataggt-gcgcgc
atg----ctagca-----------------------------ctgcgttctt----acct
tcttagagggactatgcgcgtctagcgtatggaaga-ttgaggcaataacaggtctgtga
tgcccttagatgttctgggccgcacgcgcgctacactgatgcattcaacgagtttc-act
tgatagtcctgggtcggaaggcctgggtaatcttttgaaagtgcatcgtgctggggatag
atcattgcaattattgatc-ttaaacgaggaattccttgtaggc-gcaggtcatca-gcc
tgcgccgaata-cgt-ccctgccctt-tgtacacaccgc-ccgtcgctcctaccgattga
atggtccgatgaaatgtccggatcgcgg------c-tggtgtgatggac-t---cgt-cc
agagc-ggtagccgtgagaagctcattaaatcttatcatttagaggaa------------
---------ttactgggatgctgactatgt-aattaaagaaacag-atattttagctctg
ttc-agaattactcctcagccaggtgttgaccctattgaagca-tctgctgcaattgctg
gtgaatcttcaacagctacttggac-agttgtatggac-tgatttg--ctaacagcttgt
gacctatacagagcaaaagcatatcg-agttgacccagttccaaatgttgca-gat-caa
ta-ttttgcttacatcgcttacgatattgatttatttgaagaaggttcc-attgcgaact
taactgcttc-aatcattggtaacgtttttggatttaaagctgttaaagc-tcttcgttt
-ag-aagatatgcgtatgccagtagcttacctaaaaactttccaaggtcctgcaactgga
tt----gattgtagaacgtgag----cgtatggataaa-tttggtagacctttcctaggt
gctacagtt--aaacctaaactaggtct-atctggtaaaaactatggaagagt-agta-t
at-gaa-ggtct-aaaaggtggtcttga---cttccttaaagatgatgaaaatattaact
cacaaccatttatgcgttggagagaaagatt-tttatattcc-atggaaggtgt-aaata
aagcat-cggcttctgctggagaaattaaaggtcattaccttaacgtaacagctgc-gac
tatggaagatatgtacgagagagcagaattctccaaagaggttggtagcatcatttgtat
gattgaccttgtaattggttatactgcgattcaaagtatggcaatctgggctcgtaagca
tgatatgatt-ttacatttacacagagca-ggtaactctacttactctcgtcaaaaaaat
catggtatgaacttccgagttatttgcaaatggatgcgtatggcaggtgttgaccatatt
cacgcaggtacagttgtaggtaaacttgagggagatcctttaatgattaaaggtttctat
aa-cactttac-ttgaaagtgatacagatattaacctacctcaa-ggtc-tattctttgc
tcaaaactgggcttccctacgtaaagttgtaccagtagcatctggtggtattcat-gctg
gtcaaatgcaccaacttcttgattacctaggcgatgatgtagt--tcttcagtttggtgg
tggtacaattggacatcctgatggtatccaagctggtgcaactgcaaacagagtagcatt
agagtccatggttatggcaagaaatgaag-gtcgcaattatgtagcagaaggtcca-caa
atcttaagagacgctgctaaaacttgtggacctctacaaacagctttagatttatggaaa
gatattagttttaacta-tacttccacagatacagctgatttc--gttgagactccaaca
gcaaacatctag
>Pyropia_pseudolinearis_Korea     
aagccatgcatgtctaagtataaacac-----------t-cttatactc---gtgaaact
gcgaatggctcattaaaacagttatagttcctttgagaacg--t---tactacttggata
tccgtagtaatcctagag-ctaatacatgcatac-acgcccgactc----tggaagggtg
gtatttatt-ggataaaaaacctc-cgtgctccta-ccagag------------------
---cgc-tttgagatgattcataataact-tgtcggatcgca-tgg-cctcgtgctggcg
acgtctcattcaaatttctgccctatcaactttcgatggtagaatatgggtctaccatgg
tatcgacgggtgacggggaattagggttcgattccggagagggagcctgagaaacggc--
---taccacatccaa-ggaaggcagcaggcgcgcaaattacccaatcccgattcggggag
gtagtgacaaaaaataacaatagggggcc--ctttgggtcttctaattggaatgtgaaca
atttaaaccccttatcgaggatccattggagggcaagtctggt-gccagcagccgcggta
attccagctccaatagcgtatattaaag-ttgttgcagttaaaacgctcgtagtcggacc
tcggagcg-----------ccc-ccatgggccgggct--ctgc-cctt-gtgctagt-gg
gagtttgt-ctct---ttttgtcggga--cgcggtg--------tgtg------------
-------gggcctttactg--------------------gttccgcgcgtt---ta-c--
----c-tgcgggccggccg-tttactgtgagtaaagtaaagtgttcaaagcag-gccaac
gccttg-aatatgtgagcatggaataatagaataggacttg-ggctctattttgttggtt
tccagtgaccaagtaatgattaataggga-tggttgggggcattcgtatttcattgtcag
aggtgaaattcttggattgatggaagacgaacaactgcgaaagcatct-gccatggatgt
tttcattgatcaagaacgaaagttaggggatcgaagacgatcagataccgtcgtagtctt
gaccataaacgatgccgactggggattg-gcgggggc-actatta--------ca-tgac
ca---cgtcagcaccctgagggaaaccaaa-gtctttgggttctggggggagtatggtcg
caaggctgaaacttaaaggaattgacggaagggcaccaccaggagtggagcctgcggctt
aatttgactcaacacgggaaaacttaccaggtccggac-agaataatgattgacagac-t
gaaagctctttcttgattttttg-gttggtggtgcatggccgttcttagttggtggagtg
atttgtctggttaattccgttaacgaacgagacctc-gtcctgctaaataggt-gcgcgc
atg----cttgca-----------------------------ctgtgttctt----acct
tcttagagggactgtgcgcgtctagcgtacggaaga-ttgaggcaataacaggtctgtga
tgcccttagatgttctgggccgcacgcgcgctacactgatgctctcaacgagtttc-acc
tgatcgtcctgggtcggaaggctcgggtaatcttttgaaagggcatcgtgatggggatag
atcattgcaatttttgatc-ttgaacgaggaattccttgtaggc-gcaggtcatca-ccc
tgcgccgaata-cgt-ccctgccctt-tgtacacaccgc-ccgtcgctcctaccgattga
atggtccgatgaaatgtccggattgcgg------g-tgaagtgatggac-t---cgt-cc
agaac-gggaaccgtgagaagctcattaaatcttatcatttagaggaa------------
---------ttactgggatgctgactatgt-aattaaagaaacag-atattctagctctg
ttc-agaattactcctcagccaggtgttgaccctattgaagca-tctgctgcaattgcgg
gtgaatcttcaacagctacttggac-agttgtatggac-tgatttg--ctaacagcttgt
gacctatacagagcaaaagcatatcg-agttgatccagttccaaatgttgca-gat-caa
ta-ttttgcttacattgcttatgatattgatttatttgaagaaggttcc-attgcgaact
taactgcttc-aatcattggtaacgtttttggatttaaagctgttaaagc-tcttcgttt
-ag-aagatatgcgtatgccagtagcttacctaaaaactttccaaggtcctgcaactgga
tt----gattgtagaacgtgag----cgtatggataaa-tttggtagacctttcctaggt
gctacagtt--aaacctaaactaggtct-atctggtaaaaactatggaagagt-agta-t
at-gag-ggttt-aaaaggtggtcttga---cttccttaaagatgatgaaaatatcaact
cacaaccatttatgcgttggagagaaagatt-cttatattcc-atggaaggtgt-aaata
aagcat-ctgcttctgctggagaaattaaaggtcattaccttaacgtaacagctgc-gac
tatggaagatatgtacgagagagcagaattctccaaagatgttggtagcatcatttgtat
gattgaccttgtaattggttatactgcgattcaaagtatggcaatctgggctcgtaagca
tgatatgatt-ttacatttacacagagca-ggtaactctacttactctcgtcaaaaaaat
catggtatgaacttcagagttatttgcaaatggatgcgtatggcaggtgttgaccatatt
cacgcaggtacagttgtaggtaaacttgagggagatcctttaatgattaaaggtttctat
aa-cactttac-ttgaaagtgagacagacattaatctacctcaa-ggtc-tattctttgc
tcaaaactgggcttccctacgtaaagttgtaccagtagcatctggtggtattcac-gctg
gtcaaatgcaccaacttcttgattacctaggcgatgatgtagt--tcttcagtttggtgg
tggtacaattggacatcctgatggtatccaagctggtgcaactgcaaacagagtagcatt
agagtccatggttatggcaagaaatgagg-gtcgcaattatgtagcagaaggtcca-caa
atcttaagagacgctgctaaaacttgtggacctctacaaacagctttagatttatggaaa
gatattagttttaacta-tacttccacagatacagctgatttc--gttgagactccaaca
gcaaacatctag
>Pyropia_pulchella                
---ccatgcatgtctaagtataaacac-----------t-tttatactc---gtgaaact
gcgaatggctcattaaaacagttatagttcctttgggaacc--a---cactacttggata
accgtagtaattctagag-ctaatacatgcctca-acgcccgactc----acgaagggtg
gtatttatt-ggataaaaaaccat-cgcgctcctt-ccggag------------------
---cgc-tttgcgatgattcacaataact-tgtcggatcgca-tgg-cctcgtgctggcg
actccccattcaaatttctgccctatcaactttcgatggtagagtattggtctaccatgg
tgtcgacgggtgacggggaattagggttcgattccggagagggagcctgagaaacggc--
---taccacatccaa-ggaaggcagcaggcgcgcaaattacccaatcccgactcggggag
gtagtgacaaaaaataacaatagggggcc--ttttaggccttctaattggaatgagaaca
atttaaatcccttatcgaggatcc------------------------------------
------------------------------------------------------------
------------------------------------------------------------
------------------------------------------------------------
------------------------------------------------------------
------------------------------------------------------------
------------------------------------------------------------
------------------------------------------------------------
-----------------tgatggaagacgtacaactgcgaaagcatct-gccatggatgt
tttcattgatcaagaacgaaagttaggggatcgaagacgatcagataccgtcgtagtctt
aaccataaacgatgccgactggggattg-gcgggggc-acttgta--------ta-tgac
tc---cgtcagcaccctgagggaaaccaaa-gtctttgggttctggggggagtatggtcg
caaggctgaaacttaaaggaattgacggaagggcaccaccaggagtggagcctgcggctt
aatttgactcaacacgggaaaacttaccaggtccggac-agaagaatgattgacagac-t
gaaagctctttcttgattttttg-gttggtggtgcatggccgttcttagttggtggagtg
atttgtctggttaattccgttaacgaacgagacctc-gtcctgctaaataggt-gcgcgc
atg----ccagaa-----------------------------ctgcgttctt----acct
tcttagagggactgtgcgcgtctagcgtacggaaga-ttgaggcaataacaggtctgtga
tgcccttagatgttctgggccgcacgcgcgctacactgatgcattcaacgagtttc-act
tgatcgtcctgggtcggaaggctcgggtaatcttttgaaagtgcatcgtgctggggatag
atcattgcaattattgatc-ttcaacgaggaattccttgtaggc-gcaggtcatca-gcc
tgcgccgaata-cgt-ccctgccctt-tgtacacaccgc-ccgtcgctcctaccgattga
atggtccgatgaaatgtccggattgcgg------c-tggtgtgatggac-t---agt-cc
agagc-ggcagccgtgagaagctcattaaatcttatcatttagagg--------------
-------------------------------------------ag-atattctagctcta
ttc-agaatcactcctcaaccaggtgttgaccctattgaagca-tctgctgcaattgcag
gtgaatcttcaacagctacttggac-agttgtatggac-tgatttg--ctaacagcttgt
gatttatatagagcaaaagcatatag-agtagatccagttccaaatgttgca-gat-caa
ta-ctttgcttacatagcttatgatattgatttattcgaagaaggttct-attgcaaact
tgaccgcttc-aattattggtaacgttttcggatttaaagctgttaaagc-gcttcgttt
-ag-aagatatgcgtatgccggtagcttacctaaaaactttccaaggtcctgcgactgga
tt----gattgtagaacgtgag----cgtatggataaa-ttcggcagaccttttttaggc
gctacagtg--aaacctaaactaggcct-atcgggtaaaaactacggaagagt-tgta-t
at-gaa-ggtct-aaaaggtggtcttga---cttccttaaagatgatgaaaacatcaact
cgcaaccatttatgcgttggagagaaagatt-tttatattcc-atggaaggtgt-aaata
aagcat-ctgcttctgctggtgaaattaaaggtcattaccttaacgtaacagctgc-gac
aatggaagatatgtacgagagagcagaattctctaaagaggttggtagtattatttgtat
gattgaccttgtaattggttatactgcaattcaaagtatggcaatctgggctcgtaaaca
tgatatgatt-ctacatttacatagagca-ggtaactctacttactctcgtcaaaaaaat
catggtatgaacttccgagttatttgcaaatggatgcgtatggcaggtgttgaccatatt
cacgcaggtacagttgtaggtaaactggaaggagatcctttaatgattaaaggattctat
aa-cactttac-ttgaaagtgaaacagatatcaacctacctcaa-ggtc-tattctttgc
tcaaaactgggcttctctacgtaaagttgtaccagtagcatctggtggtatccat-gctg
gtcaaatgcaccaacttcttgattacttaggtgatgatgtagt--tcttcaatttggtgg
tggtacaattggacatcctgatggtatccaagcaggtgcaactgcgaatagagtagcatt
agagtcaatggttatggccagaaatgaag-gtcgtaattatgtagcagaaggtcca-caa
atcttgagagacgctgctaaaacttgtggacctctacaaacagctttagacttatggaaa
gatattagttttaacta-tacttccacagatacagctgatttc--gttgagactccaaca
gcaaacatctag
>Pyropia_rakiura                  
aagccatgcatgtctaagtataaacac-----------t-tttatactc---gtgaaact
gcgaatggctcattaaaacagttatagttcctttgggaaca--a---cactacttggata
accgtagtaattctagag-ctaatacatgcctca-acgcccgactc----acgaagggtg
gtatttatt-ggataaaaaaccat-cgtgctcctt-ccggag------------------
---cgc-tttgagatgattcacaataact-tgtcggatcgca-tgg-cctcgtgctggcg
actcctcattcaaatttctgccctatcaactttcgatggtagagtattggtctaccatgg
tgtcgacgggtgacgggggattagggttcgattccggagagggagcctgagaaacggc--
---taccacatccaa-ggaaggcagcaggcgcgcaaattacccaatcccgactcggggag
gtagtgacaaaaaataacaatagggggcc--ttttaggtcctctaattggaatgagaaca
atttaaatcccttatcgaggatccattggagggcaagtctggt-gccagcagccgcggta
attccagctccaatagcgtatattaaag-ttgttgcagttaaaacgctcgtagtcggacc
tcggagcg-----------ccc-ccacgggccgggctt-ctgc-cttg-ttgccagt-gg
gggtccgt-ctcc---ttttgtcggga--cgcggtg--------tgtg------------
-------gggacttaactg--------------------tctctgcgcgtt---ta-c--
----c-tgcgggccgaccg-tttactgtgaagaaagtaaagtgttcaaagcag-gccaat
gccttg-aatatgtgagcatggaataatagaataggacttg-ggctctattttgttggtt
tccagtgaccaagtaatgattaataggga-cggttgggggcattcgtatttcattgtcag
aggtgaaattcttggattgatggaagacgcacaactgcgaaagcatct-gccatggatgt
tttcattgatcaagaacgaaagttaggggatcgaagacgatcagataccgtcgtagtctt
aaccataaacgatgccgactggggattg-gcgggggc-actaata--------ta-tgac
tc---tgtcagcaccctgagggaaaccaaa-gtctttgggttctggggggagtatggtcg
caaggctgaaacttaaaggaattgacggaagggcaccaccaggagtggagcctgcggctt
aatttgactcaacacgggaaaacttaccaggtccggac-agaagaatgattgacagac-t
gaaagctctttcttgattttttg-gttggtggtgcatggccgttcttagttggtggagtg
atttgtctggttaattccgttaacgaacgagacctc-gtcctgctaaataggt-gcgcgc
atg----ccagca-----------------------------ctgcgttctt----acct
tcttagagggactatgcgcgtctagcgtatggaaga-ttgaggcaataacaggtctgtga
tgcccttagatgttctgggccgcacgcgcgctacactgatgcactcaacgagtttc-gct
tgatagtcctgggtcggaaggcccgggtaatcttttgaaagtgcatcgtgctggggatag
atcattgcaattattgatc-ttcaacgaggaattccttgtaggc-gtaggtcatca-gcc
tgcgccgaata-cgt-ccctgccctt-tgtacacaccgc-ccgtcgctcctaccgattga
atggtccgatgaaatgtccggatcgcgg------c-tattgtgatggac-t---cgt-cc
agagc-ggtagccgtgagaagctcattaaatcttatcatttagaggaa------------
---------ctactgggatgctgactatgt-gattaaagaaacag-atattctagctctt
ttc-agaatcactcctcaaccaggtgttgacccgattgaagca-tccgctgcaattgcag
gtgaatcttcaacagctacttggac-agttgtatggac-tgattta--ttaacagcttgt
gacctatacagagcaaaagcatatcg-agtagatccagttccaaacgttgca-gac-caa
ta-ttttgcttacatagcttatgatattgacttattcgaagaaggttcc-attgcaaact
taactgcttc-aattattggtaacgtttttgggtttaaagctgttaaagc-tcttcgttt
-ag-aagacatgcgtatgccagtagcttatctaaaaacattccaaggtcctgcaactgga
tt----gattgtagaacgtgag----cgtatggataag-ttcggtagacctttcttaggt
gctacagtt--aaacctaaactaggttt-atctggcaaaaactacggaagagt-tgta-t
at-gaa-ggcct-aaaaggcggtcttga---tttccttaaagatgatgagaatattaact
cacaaccatttatgcgttggagagaaagatt-tttatattcc-atggaaggtgt-aaata
aagcat-ctgcttctgctggcgaaattaaaggtcattaccttaacgtaacagctgc-gac
aatggaagatatgtatgagagagccgaattctctaaagaggttggtagtatcatttgtat
gattgaccttgtgattggttatactgcgattcaaagtatggcaatttgggctcgcaaaca
tgatatgatt-ttacatttacatagagcg-ggtaactcaacttactctcgtcaaaaaaat
catggtatgaacttccgagttatttgcaaatggatgcgtatggcaggtgttgaccatatt
cacgcaggtacagttgtaggtaaactggaaggagatcctttaatgattaaaggattctac
aa-cactttac-ttgaaagcgagacagatattaacctacctcaa-ggtc-tgttctttgc
tcaaaattgggcttccctacgtaaggttgtaccagtagcgtctggtggtattcat-gctg
gtcaaatgcaccaacttcttgattacttaggtgatgatgtagt--tcttcagtttggtgg
tggtaccattggacatcctgatggtatccaagcaggtgcaactgctaacagagtggcatt
agagtccatggttatggcaagaaatgaag-gccgtaactatgtagcagaaggtcca-caa
atcctgagggacgctgctaaaacttgtgggcctctacaaacagctttagatttatggaaa
gatattagtttcaacta-tacttccacagatacagctgatttc--gttgagactccaaca
gcaaacatctag
>Pyropia_saldanhae                
---ccatgcatgtctaagtataaacac-----------t-tttatacac---gtgaaact
gcgaatggctcattaaaacagttatagttcctttgagaaca--c---tactacttggata
accgtagtaattctagag-ctaatacatgcctca-acgcccgactc----acgaagggtg
gtatttatt-ggataaaaaaccat-cgtgctcttt-ctagag------------------
---cgc-tttgagatgattcacaataact-agtcggatcgca-tgg-cctcgtgctggcg
actcctcattcaaatttctgccctatcaactttcgatggtagagtattggtctaccatgg
tgtcgacgggtgacggggaattagggttcgattccggagagggagcctgagaaacggc--
---taccacatccaa-ggaaggcagcaggcgcgcaaattacccaatcccgattcggggag
gtagtgacaaaaaataacaatagggggcc--ctttgggtcttctaattggaatgagaaca
atttaaatcccttatcgaggatccattggagggcaagtctggt-gccagcagccgcggta
attccagctccaatagcgtatattaaag-ttgttgcagttaaaacgctcgtagtcggacc
tcggagcg-----------ccc-ccacgggccgggctt-ttgc-cttt-gcgccagt-gg
gtgtttgt-ctcc---ttttgtcggga--cgcggtg--------tgtg------------
-------gggcctttattg--------------------gttctgcgcgtt---ta-c--
----c-tgcgggccggccg-tttactgtgaagaaagtaaagtgtttaaagcag-gccaat
gccttg-aatatgtgagcatggaataatagaataggacttg-ggctctattttgttggtt
tccagtgaccaagtaatgattaataggga-tggttgggggcattcgtatttcattgtcag
aggtgaaattcttggattgatggaagacgtacaactgcgaaagcatct-gccatggatgt
tttcattgatcaagaacgaaagttaggggatcgaagacgatcagataccgtcgtagtctt
aaccataaacgatgccgactggggattg-gcgggggt-actattt--------aa-tgac
tc---cgtcagcaccctgagggaaaccaaa-gtctttgggttctggggggagtatggtcg
caaggctgaaacttaaaggaattgacggaagggcaccaccaggagtggagcctgcggctt
aatttgactcaacacgggaaaacttaccaggtccggac-agaagtatgattgacagac-t
gaaagctctttcttgattttttg-gttggtggtgcatggccgttcttagttggtggagtg
atttgtctggttaattccgttaacgaacgagacctc-gtcctgctaaataggt-gcgcgc
atg----ctagta-----------------------------ctgcgttctt----acct
[truncated: 167,564 more chars]
