# Supplementary material for: Characterization and organelle genome sequencing of Pyropia species from Myanmar
Source: Sci Rep. 2023 Sep 21;13:15677. doi: 10.1038/s41598-023-42262-3 (PMC10514050; doi:10.1038/s41598-023-42262-3)
Supplement: Supplementary file 1 — Supplementary Information 1. [file 41598_2023_42262_MOESM1_ESM.zip › Supplementary_dataset_6.nwk]

(Bangia_atropurpurea:0.008392,(((Bangia_sp_BNS:0.015786,(Bangia_sp_MA:0.006079,(Bangia_fuscopurpurea_France:0.005959,Bangia_sp_BFK:1.0E-6):5.26E-4):0.010379):0.02504,(((Bangia_sp_BWP:0.022694,Bangia_sp_BCH:0.02099):0.0042,((Bangia_sp_CH620:0.027996,Bangia_sp_BRM:0.015482):0.028377,Bangia_sp_BMW:0.014555):0.004143):0.003725,(((Clymene_sp_OTA:0.002002,Clymene_sp_TTS:0.002564):0.033665,Clymene_coleana:0.0789):0.064169,(Porphyra_purpurea:0.0771,(Porphyra_dioica:0.017894,(Porphyra_umbilicalis:0.013007,(Porphyra_linearis:1.0E-6,((((Porphyra_sp_FIG:0.005963,Porphyra_sp_FIB:0.002852):0.001212,Porphyra_sp_SBA:0.00805):0.001354,(Porphyra_sp_SIR:0.012035,(Porphyra_lucasii:0.007864,Porphyra_sp_TAS:0.00616):4.1E-4):8.48E-4):4.11E-4,((Porphyra_sp_MTR:0.019465,(Porphyra_sp_LGD:0.005481,((((Porphyra_sp_GRB368:0.003097,Porphyra_sp_GRB287:0.003313):8.56E-4,Porphyra_sp_GRB108:0.0029):5.69E-4,(Porphyra_sp_GRB178:0.002476,Porphyra_sp_GRB145:0.003126):0.003031):0.003534,Porphyra_sp_GRB488:0.003901):0.012443):0.002438):0.002498,(((Porphyra_sp_ZDR:0.017753,((Porphyra_sp_JBCH26A:0.006026,(Porphyra_sp_ZIR:0.00425,(Porphyra_sp_ZGR:0.003873,Porphyra_sp_ZBS:0.002538):0.002562):1.0E-6):0.004725,(Porphyra_sp_ZCE:0.008318,Porphyra_sp_ZPP:0.005961):0.001759):0.004191):0.007145,Porphyra_sp_ZSM:0.005391):0.001086,((Porphyra_sp_OSK:0.001996,Porphyra_sp_WLR:0.005483):0.005374,Porphyra_sp_GDM:0.028929):0.00105):0.001162):0.001489):0.002123):7.98E-4):0.011392):0.014192):0.009444):0.024772):0.003419):0.005461,((Dione_arcuata:0.080215,(Minerva_aenigmata:0.040699,(Smithora_naiadum:0.06939,(Chlidophyllon_kaspar:0.058708,Pyrophyllon_subtumens:0.063959):0.099397):0.440554):0.020996):0.029664,((Lysithea_adamsiae:0.104208,(Pseudobangia_kaycoleia:0.139285,(((Bangia_sp_OR:0.015843,(((Bangia_maxima:0.020647,Bangia_sp_SB_Bf_1:0.012118):0.008772,((Bangia_sp_BPL:0.06988,(Bangia_sp_BC_Can:0.00221,Bangia_fuscopurpurea_BB_Bf_1:0.004775):0.020527):0.007228,Bangia_vermicularis:0.035659):0.005738):0.004292,((Bangia_fuscopurpurea_Taiwan:0.046503,(Bangia_sp_BGA:0.002939,Bangia_fuscopurpurea_CMNH_UM_BF1:0.0046):0.003723):0.005867,(Bangia_sp_TX_US:0.016656,(Bangia_sp_NthBC_Can:0.014525,Bangia_fuscopurpurea_WA:4.56E-4):0.003946):0.02771):0.002771):0.007698):0.041573,(Fuscifolium_papenfussii:0.084026,Fuscifolium_tasa:0.042926):0.053312):0.01174,((Boreophyllum_sp_148:0.095684,(Boreophyllum_aestivalis:0.004577,(Boreophyllum_birdiae:0.018721,Boreophyllum_pseudocrassa:0.003853):0.002118):0.035491):0.022896,((Bangia_sp_NWT:0.020238,((Bangia_sp_BHH:0.003873,Bangia_sp_BJB:0.003769):0.021088,Bangia_gloiopeltidicola:0.045857):0.007165):0.005721,((Pyropia_onoi:0.03193,((((Pyropia_tenuipedalis:0.011583,(Pyropia_katadae_Korea:5.89E-4,Pyropia_katadae_Japan:0.007083):0.004713):0.001319,Pyropia_sp_STI:0.007964):0.00649,((((Pyropia_koreana:0.001449,Pyropia_sp_GEP:0.009628):0.014957,((Pyropia_rakiura:0.007386,Pyropia_sp_DRB:0.003001):0.008084,(Pyropia_kinositae:0.005065,((Pyropia_leucosticta:0.007743,Pyropia_fucicola:0.007933):0.004818,(Pyropia_ishigecola:0.003368,(Pyropia_tenera:0.006289,Pyropia_yezoensis:0.004912):0.002564):0.001569):0.001232):0.003496):0.002253):0.01523,(Pyropia_moriensis:0.018583,(Pyropia_lacerata:0.004673,(Pyropia_pulchella:4.35E-4,Pyropia_kuniedae:0.011825):0.017841):0.015788):0.002293):0.001458,((Pyropia_suborbiculata:0.049191,((Pyropia_acanthophora:0.06007,((Pyropia_vietnamensis:0.001817,myanmarA_SSU_rbcL:1.0E-6):0.001769,Pyropia_sp_Piaui:0.001284):0.049742):0.007477,(Pyropia_denticulata:0.007085,Pyropia_tanegashimensis:0.005713):0.039476):0.033159):0.011599,(Pyropia_gardneri_Alaska:0.005388,Pyropia_gardneri_Mexico:0.005831):0.028946):0.004275):0.002594):0.005337,(((Pyropia_perforata:0.040303,Pyropia_sp_ZLI:0.026927):0.004816,((Pyropia_dentata:0.016036,Pyropia_haitanensis:0.018931):0.002695,(Pyropia_seriata:0.035132,((Pyropia_spiralis:0.029976,(Pyropia_hollenbergii:0.010048,Pyropia_pendula:0.009647):0.010736):0.010754,Pyropia_cf_thuretii:0.034205):0.023464):0.005182):0.001191):0.016691,(((((Pyropia_kurogii_Japan:0.007976,Pyropia_brumalis:0.005603):0.004123,(Pyropia_cf_crassa:0.002828,Pyropia_kurogii_Alaska:0.0061):0.002718):0.00405,Pyropia_cf_pseudolinearis:0.010636):0.001031,((Pyropia_pseudolinearis_Korea:0.034653,Pyropia_pseudolinearis_Japan:0.005808):0.003759,(((Pyropia_sp_SSR053:0.00588,(((Pyropia_sp_FIE:0.00743,Pyropia_sp_FID:0.005491):0.001352,Pyropia_saldanhae:0.004894):5.78E-4,Pyropia_sp_PTK:0.010084):0.001133):0.004909,Pyropia_smithii:0.016156):0.005379,(Pyropia_torta:0.007068,(Pyropia_abbottiae:0.001329,Pyropia_sp_523:0.002433):0.010536):0.018126):0.001471):0.001922):0.003376,((Pyropia_sp_480:0.004029,(((Pyropia_conwayae:0.005198,Pyropia_fallax:0.010274):0.002305,Pyropia_sp_485:0.010776):0.00316,(Pyropia_pseudolanceolata:0.014617,Pyropia_hiberna:0.004188):0.001794):0.004007):0.004204,((Pyropia_sp_TCH:0.023416,(Pyropia_sp_SSR091:0.016764,((Pyropia_sp_WRO:0.016833,((Pyropia_virididentata:0.020212,Pyropia_sp_ROS054:0.015216):0.004741,(Pyropia_sp_551:0.007153,Pyropia_sp_ROS125:0.004878):0.013477):0.029318):0.006932,((Pyropia_sp_SMR:0.031327,(Pyropia_columbina:0.004386,(Pyropia_sp_AKL:0.004295,Pyropia_cinnamomea:0.003643):0.005243):0.015958):0.006615,(Pyropia_aeodis:0.034263,(Pyropia_sp_FIC:0.027289,(Pyropia_sp_Antar68:0.007057,Pyropia_sp_FIA:0.003117):0.008906):0.006822):0.006189):0.00355):0.001403):0.006054):0.017164,(Pyropia_kanakaensis:0.035301,(Pyropia_nereocystis:0.022406,(Pyropia_sp_MIG:0.00446,Pyropia_sp_FAL:0.004015):0.014954):0.006537):0.001615):6.83E-4):0.004275):0.00314):0.006785):0.004767):0.016201,((Wildemania_sp_Antar23:0.027331,(Wildemania_amplissima:0.001773,Wildemania_sp_FII:0.002467):0.001373):0.016433,((Wildemania_norrisii:0.027018,Wildemania_schizophylla:0.02871):0.047815,(Wildemania_occidentalis:0.020404,((Wildemania_variegata_Japan:0.007154,Wildemania_sp_HM080:0.005258):0.005585,Wildemania_variegata_Alaska:0.006995):0.006864):0.030496):0.004493):0.015842):0.003769):0.018055):0.01765):0.005012):0.006679):0.011891,Miuraea_migitae:0.062359):0.003663):0.012306):0.10715,Bangia_sp_Ireland:0.001648);
