# Supplementary material for: Characterization and organelle genome sequencing of Pyropia species from Myanmar
Source: Sci Rep. 2023 Sep 21;13:15677. doi: 10.1038/s41598-023-42262-3 (PMC10514050; doi:10.1038/s41598-023-42262-3)
Supplement: Supplementary file 1 — Supplementary Information 1. [file 41598_2023_42262_MOESM1_ESM.zip › Supplementary_dataset_7.fasta]

>Bangia_fuscopurpurea_KP714733.1
ATATACAAAACTTTTTATTTAATATAGGTAATTTCAACTACACTAAATTTATAGAGATAA
AAGTGTTTATATTTATAGGAAAAAAATGAAACTTGCAGTTTACGGTAAAGGCGGTATAGG
AAAATCTACAACTAGTTGCAATATTTCTGTAGCTCTTTCCAAAAGAGGAAAGAAAGTTCT
TCAAATTGGCTGCGATCCTAAACATGACAGCACATTTACCTTGACAGGTTTTCTAATCCC
AACAATTATAGATACTTTACAGGCTAAAGACTACCATTATGAAGACGTTTGGCCTGAAGA
TGTAATTTATAAAGGTTATGGTGGTGTTCATTGCGTTGAAGCTGGTGGACCTCCAGCAGG
TGCTGGTTGTGGGGGATACGTAGTGGGTGAAACAGTAAAACTTTTAAAAGAGCTTAACGC
TTTTGATGAATATGATGTAGTTCTATTTGATGTTCTAGGTGATGTTGTTTGTGGTGGTTT
TGCAGCTCCATTAAACTACGCAGATTATTGTCTTATTATTACAGATAATGGCTTTGATGC
ATTATTTGCAGCAAATAGAATAGCAGCTTCAGTTCGAGAGAAAGCAAGAACACATTCACT
GAGATTAGCTGGATTGGTTGGCAACAGGACAGACAAAAGAGATTTAATCGATAAATACAT
AGATTGTGTACCAATGCCAGTATTAGAAGTTTTACCACTAATTGAAGATATAAGAGTTTC
TAGGGTAAAAGGCAAAACTTTATTTGAAATGGCTGAAAATGATGAACAGTTATCCTATGT
TTGTGATTATTATCTCAATATTGCAGATCAATTAATTGCTAGACCAGAAGGAGTAGTGCC
AAAAGAATCTCCAGATAGAGAATTATTTAGTTTACTGTCTGATTTCTACTTGAATCCTAA
GTCTAACACAACAAAATCTACAGTAGAAGAAGAAGAATTAGATCTCATGATGGTTTAGCA
CATAATAAAAAGGAACAAGATAATGTCTAAAGTGCAATCAGACGCCATTACTTTTGAATG
TGAAACAGGTAATTATCACACTTTTTGTCCTATTAGTTGTGTCTCTTGGTTATATCAAAA
AATCGAAGACAGCTTTTTTTTGGTTATAGGAACAAAAACATGTGGATATTTTTTGCAAAA
TGCAATGGGAGTAATGATTTTTGCTGAACCTCGGTACGCTATGGCAGAACTAGAAGAAGG
AGATATTTCAGCTAAACTCAATGACTATGGTGAATTACGTAGGTTATGTTTACAAATTAA
AAAAGACAGGAATCCTAGTGTTATTTTCTGGATTGGTACATGTACCACAGAAATTATCAA
GATGGATTTAGAGGGAATTGCCCCTAAACTAGAAGCAGAAATTAGAGTTCCTATTGTAGT
CGCCAGAGCTAATGGTCTAGATTATGCTTTTACTCAAGGTGAAGACACTGTCTTAGCAGC
TATGGCACAACGTTGTCCTTATTCGGATCGAAATCTCACATTCCGCTAGTTTTATTTGGT
TCTCTTCCAGATCCAGTAGCTACTCAATTAGCAATTGAACTAAAAAAACAAGGTGTTTCT
GTAGCAGGTTGGTTGCCGTCTAAAAGATACACTGAATTACCAGTAATAAAAGAAGGTTAT
TATGTTGCCGGAGTCAACCCTTTTTTAAGTCGTACAGCTACTACCTTAATGCGAAGAAGG
AAAACAAAATTGATTGGTGCACCATTCCCAATCGGACCCGATGGTACACGTGCTTGGATT
GAAAAAATTTGTTCAGTATTACATATAAAGCCTGTAGGGTTAGCAGATAGAGAAAAAGCA
ATATGGGATTCTTTGGAAGATTATATCTCTTTAATACGTGGTAAATCAGTATTTTTTATG
GGTGATAATCTTCTTGAGGTATCTCTTGCAAGATTCTTAATCCGATGCGGTATGACTGTA
TATGAAATTGGCATCCCTTACATGGACAAACGATATCAAGCAGCAGAGCTTGCTTTATTG
AAAACGACATGTGATGAAATGAATGTCATGATGCCAACAATTGTTGAAAAGCCAGACAAT
TATAATCAGGTAGACCGGATTAGAGACTTGAAACCGGATCTTGTTATTACTGGCATGGCG
CATGCTAATCCATTAGAAGCAAGAGGAATTAATACTAAATGGTCTGTAGAGTTTACGTTT
GCTCAAATTCATGGTTTTACCAATTCAAGAGATATATTAGAATTCACGACCATTGAGAAG
AACCTGAGTTTGTCAGAACTAGGCTGGGATGTTTATAGTAAGCAAGTCTATTATGTAAAA
GAAGCATTTCTTGCCCTACCTTCACTAGCCCAAGTTTGAAGACAATCTATCTGCTCTTTA
TCAGTGTGCGCTAATGGTACAAATTGATCCAAAGCCAATTTAATATCTGCTGTATCAAAT
TCTCTTTCTTCGCTAAAAGCGGTATGCATACTTTCAACTATAGCTTGCTCAATCTCCGCT
CCAGAAAATTTATTACATGCTAAACTTAATTGTTTGATATTGTATGTTTGCCAAGATTTT
GGTCTAACTTTAGACAAATGAATTTTAAAGATCATTTCTCTCTCTAAAGTATTAGGTAGG
TCTAAGAAAAAAATTTCATCAAATCGCCCTTTTCTAAGCATCTCGGATGGCAATTTCTGA
ATTGTGTTTGCTGTCGCAACTACAAATACAGGTGCAGTTTTTTCTGATAACCATGTTATA
AAAGTTCCAAATACTCTAGCGCTGGTTCCACTATCGCCTTGACTATATAAGCCAGAAAAC
GCTTTATCTATCTCATCAATCCATAAGACGCAAGGAGATAACCCTTCTGCTACATTGATC
ATTTCTCTCATTTTTGATTCAGATTCACCCACTAGCCCTCCAAAAAGCCGACCTATATCA
AGGCGTAATAAAGGAAGAGTCCAATCATTTGCAATTGTTTTTGCTGTTAAAGATTTACCG
GTCCCTTGTATACCAACTAACAGGAGTCCTTTTGGAGAGGGGATACCATAATTAAAACTT
TCTTTTGAAAATGATCGCGATCGTTTTTTCAGCCACAATTTTAATGCATCCAGGCCTCCA
ATATCCCTATTAACTTGATTATAAGGATAAAATTCTAATAACTTCGTTTGATTTATAATT
TGTCTTTTTTCTTCAATAATAACAGGTAAACTGCGGGAGTCTAAATGACCGTACTGAACA
ATTGTTTTAGTTATGACTTTTCTAATTCTATCTATTGATAATCCTTGACAAGACTTAGCT
AGATCATCTATTAATTGTGTATTTAATGAAACATTCAGACCAGTATTTAATCGTGTTATT
TCTTTTTTAATCTCTAAAAGATTCGGTAATGGTAAATCTATTATTGTAATAATATCGCTT
AAGGCAAAAGGTATGTTGACCGTACAGGAAACAATGATGATTTGTTTAGACTGAGCTCTA
ATATTTTTTGATAAGTTACGTAGTTTCCTGACTAGTATTACTTCATTTAAGAATGAATCA
AAATCTTTTAAAATGAAAAGATTTAAATATTCAGTATCTAACTTTTCAATAAATTCTAGT
GCTAATAATGGATTGCGCTTGGCATACCCATTGTCACTAGGATTATTCGTGTATCCATCT
ACAAAATCCCAGCAATATACTTGCTGGTTATCAGAACAGTACACTCTATTTTTTATAATG
TACTCTAATCGTTCTTCTTCTCTAGTATTAATCAAAATGATAGGATACCGAGACTTGAGA
AGCAATCGTAAATCTTGATTAAAAGTCATGTCAATATTTATTTTCAATAGACTTCCGTAA
TTTGCAAATATAAGAGTCAAGAAAACTGTCTACTCTTGCCTGGATATATTCAAAAGTCAT
TTATGTACTTTTTCTTAAATCACCATAATTTTTTTCTTCCTTTTCTTCTCCTATTATTTA
AAATAGAGCGTCCGCTTGGTGTTTTCATTCTTGCTCTAAAACCAGAGACTCTAATTTTTT
TTCTTTTTGAACCTTCTAATGTTCCCTTAGTCATATTTTCTTCCTTATTTTAAAATACTA
TTTTAGCATCTTTTATTCATCTTTGTGATATGCTAATATCAAAGTTAATCGTAATAATAT
TAATTATTAAATTTATGTTAACTATTTTACCCATTTTCTATTTAAGCATTTTAACTATAT
TTTTATTAATATTAAGTTGGGTGATTACTAAGCAATTGAAAACAATTTTTTTGCTAGAGT
CTCAATTTCAATATTTTTTGGATGAAAGCCAAAATGTGCCATTAAAAGCCGAAGAGGTTT
TGGCTTTTGCCAAAGTTTCTGTAGCTAAAAAGTGTTTTACCAAAGCTGTGATTGAAAGTC
AGTTCGCTTTAAAAATGCAGCAAAGTACCAACTTATATCAGCACAAATATATAATATGTT
GGGCTTTATATATTACGAAGCAAGCCAAAAGACCCTTGCCAAGAGTTTTACCAGAAGGCA
ATAGAGCTCGACCCTAACTACATTATAGCTTTAAATAATCTTGCTAAAATTTACGAAGAT
ATCCAAGATTGGCAGAAAGCTGTGATCTTGTATAGTAAAGTGTTGAATCTTAATCCAGGT
AATTACATTGCTGCAAATAGAAAAATAGTGATAGAAAAGACACGAACCTATAAATAATCG
GGATAGCAGGATTTGAACCTGCGGCATCCTGCTCCCAAAGCAGGCGCGCTACCAAACTGC
GCTATATCCCGTAGACATAATTAATACTATATACCTTTTTTGAAATTATGTCTACTGTTT
TATCTAGGATACCAGAACATACCCTTAACTCCATCTGGGTCTTTAATGAATCCTAATTTT
CTATAAAAACTAATCACATCAGGTTCTGCAAATAAAGTAATGGTGCTAATCTCAGCTTGC
CTCAATTGTTTAATTAGTTGATGCATAACTACCTTGCCTAATCCTAAACCTTGAAAATCA
GGATGAATTACAACATCCCATATCGTTGCGTTAAATCCATTATCTGAAGTGGCTCGTGCA
AATCCTACTAGTCTTGTAATAGAATCATTTTTTTGTATTAATGAAATAATAATAGAGCTA
TTTTTTAATGCGATCTTTACTTTTTTTAATGGACGTTTAACCCATCCTACAGAGTCACAT
AGTTGTTCCAATTCATATAAGTTAATATTTTTATTACTACTGAGATAAATATCTTCGAAT
TCTATTCTATCGCAAGTTTTATCTAGAAGAAGAAGTTTTTTAAAATGTTTGTCAGGATTA
TTGTTGATACTAGAGTTTTGAAAAAAAGATTTCCAGAAGATCATAAGAGTTAAGACAAAA
TTAAAATATTATGATAGTAAATAATAAAAATTTTTGTAAAATCTTTCAATATAATTACGT
AAACGCCTCTTTTTCAGACTAACATTTATTAGTATAAAAAACCTCTTAATAGAGATGGAT
AACATATTATTCTATTTTTAATGCCTTTTATAGGAGTTATTTGTGAAGAAATCTATGTTT
GTAACTTGTCTACTAGCTTTGTTATTAGTTAGTAACCCTATGATAGCCAATGCAGAAGTT
GCTGGCTTGGTACCTTGCAAGGACTCTGCAGCTTTCAACAAGCGCATGGTTAATAGCGTG
AAGAAACTTCAGGCTAGACTGGCGAAATATGATGCTGATACCCCACCGGCGTTAGCTTTA
AATAAGCAGATAGAAAAAACTAAAACTCGCTTTGCTACCTATGGTCGAGCAGGCTTATTA
TGTGGTACAGATGGATTACCTCATTTAATTTCTGATGGACGATGGAGTCGAGCTGGAGAT
TTTGTATTCCCAGGACTTTTGTTTCTTTATATTACTGGATGGATCGGTTGGGTAGGAAGA
GGATATCTTCTATCCGTGGCTAAAACTAGTAAGCCAACAGAAAAAGAAATTATTTTAGAT
GTACCATTAGCTGTTAAATTTATGTCATCTGGCTTTGCATGGCCATTAGCAGCTTGGCAA
GAATTTAGCAGTGGACAATTAATTGCTCCGAATGATGATATTACCGTTTCACCTCGTTAG
TAAAAAATTTATATGAATAATAATTTTACCAAATACTTATCAACAGCACCTGTGATTGGA
GTACTCTGGATGACTTTTACAGCAGGCTTTATAATAGAACTCAATCGCTTTTTCCCTGAT
GTTTTATATTTTTATTTAAATACTATTATTTATGTAGTGCATATTAGATTACTTTTTATT
CTTTTCCGACTATTGTATTATTAGATCTGATAAGAACATTATGAGTTTAGTAAGTCAAAT
TATCATCAATGCTGATGATGAATTAAGATATCCCACAATTGGTGAGTTACAATCTATTCA
AGATTACTTAGTTACCGGTAGTAACCGAATTAGAATTGCTACTATAATAAGAGATAAAGA
AAAAGAAATTATACAAAAAGCTAGTAAACAAATTTTTCAATTACACCCAGAGTATATTGC
TCCTGGTGGTAATGCTGCAGGCTCAAGAAAAAGATCACTCTGCTTACGTGACTATGGTTG
GTATTTAAGACTAATTACATACGGTGTTTTAGCTGGTGACAAAGATTCAATAGAAACAAT
TGGTATTATAGGTGTCCGAGAAATGTATAACTCTTTAGGTGTTCCTATAATCGGTATGTT
GGATGCCATCCAATGCTTAAAAGAGGCATCCTTAGAAATGTTGGGTCAAGATGATATTAA
AATTATTGCTCCTTATTTTGATTATATAATTAGAGGTATGTCATAAATATTCTTTCAATT
AATTAGTTGAATAAATATTTTTATAATGTTATAGTTAGCCTAAGCCCGAAATCATATAAA
TGTAAAAACTAAATTTTGTCAGAACCGGAAGGTAGCAGCAATAATGTCTATTTACAGCAG
TTATGGTTTTCGGGTGTTTTTAATAATTTGATATTAATACTGAAAACACCTATACTTTTC
TATAAAATTTCTTTATATCTCATCTAAACAATGGAAACTTAACTTAATGGGTGTTCATAT
TTTATCAACAGGTTCGTCTGTCCCTAACTTTTCTGTAGAGAATCAACAATTTGAAGATAT
TATAGAGACTTCTGACCATTGGATTTCAACAAGAACAGGAATACACAAAAGGCATTTGGC
CCCTTCTTCTATTTCGTTAACTAAATTAGCTGCAGAAGCAGCCAATAACGCTTTAAATAA
GGCTAATATGCAGCCTAATGATATTGACTTAATTATTTTGGCTACATCTACCCCTGATGA
TTTATTTGGTAGTGCCAGCCAATTACAAGCAGAAATAGGTGCAACTTCAGCTATTGCTTT
TGACATTACCGCAGCATGTTCTGGATTTATTATTGGTCTAGTTACTGCAACACAGTTTAT
TCAAGCTGGCTCTTATGACAATATTTTAGTTGTGGGAGCAGACACAATGTCACGATGGAT
TGATTGGTCAGATAGAACTACTTGTATATTATTCGGAGATGGAGCAGGCGCAGTAGTTGT
TGGTAGAAGTGTTATCAATAATATCTTAGGCTTTAAACTATGTACAGATGGTCAACTTAA
TAGTCATCTGCAATTAATGAACTCTCCTTTACTGAGCCAAAAATTTGGAAATACCATGTA
CCTAAAGGAAGATATAATTACATAACAATGAACGGAAAAGAAGTCTATAAGTTTGCTGTA
TTCCAAGTTCCAATTGTTATTAAACAGTGTCTACATAATATAAATATATCAATAGATGAT
GTTGACTGGTTCATATTGCATCAAGCAAACACAAGAATATTGGAAGCAATTGCGAGTAGG
TTATCTATACCTTTCTCTAAAATGATTACCAATTTAGAAAATTATGGTAATACATCTGCC
GCTTCGATTCCACTAGCCTTAGATGAAGCCAATAAATCGAGCAAAATTAAACCAGGACAG
ATCGTTGTCTTAGCAGGTTTTGGTGCTGGCCTTACCTGGGGAGCAATCGTTCTGAAGTGG
TAATAGTGCGGATGACGAGACTCGAACTCGTATAGCTTACGCTACACACCCCTCAAGCGT
GCGTGTATACCAATTTCACCACATCCGCTATATAATATTTATTGAAATATTATATATACA
TTCTTGTCAGAAACTCTCTTATCTTTTATTTTAAGTGATAAAATTGAGTTATAGATAATA
AAATTTTATTGTAAAATCATAAAAATAAATATATAAGGAAAAAAATATGACACCGTCCCT
ATCAAGTTTTTTGAATAGTTTGATTCTCGGGGCTGTAATTGTGGTTGTTCCAATCACATT
GGCTCTTTTATTTGTCAGTCAAAAAGACAGAACAATTCGCTCATAATTAAGAATATATGG
AGAAGCTCTTTAAGATTAATAATATTTTATTTTTCAAATAAAAATGCTCTCCATATAATT
ATATATTCTAATCAGTTCTAAGTTCTATTCTTTTGTGAAAAAATTTTTTTATTTAATATC
TTCAATCAATAGCACATGTCTTTGTCGAATTGGCCCCTTAAAAAAGAAAACTCTCAAGAG
AGTACTCTCAAAAACACTAAACACATTACGATTCCAGATGGATTATGGGTAAAATGCTTT
GACTGCGGATTGCTTATGTATTCAAAAGTTCTAAAACGGAATTTAAAAGTTTGCCCTCAA
TGTAGTTACCACTTTCAAGCATCTAGCAATGAAAGAATTGATCAGTTAATAGATCCAGGC
ACTTGGGAACCAATGGATGCACACCTAATTTCTACTGATCCATTAGGTTTTAAAGATCAA
AAATTATACAGCCAAAGATTAAAAGATACTGCTATTAAAACAGGATTACAAGACGCTGTA
CAAACCGGAATCGGCACAATGAATGGACAAAAAGTTTGTCTTGGCATTATGGACTTCCGC
TTTATGGGAGGTAGCATGGGATCAGTTGTAGGCGAAAAACTTACAAGATTGCTTGAAAGA
GCAACACAAGAAAAATTACCTGCGATCATACTTTGTGCATCAGGAGGAGCTAGAATGCAG
GAAGGGATGCTTAGTCTAATGCAAATGGCTAAAATCTCTTCTGCTCTAGCAATGCATAAA
AAAGAAAATCTTTTATACGTCTCTGTTTTGACATCGCCTACGACAGGAGGCGTAACAGCG
AGTTTTGCTATGCTTGGTGATTTAATTATCGCAGAACCAAAAGCTTTAATCGCGTTTGCT
GGTAGAAGAGTGATAGAACAAACTATTAAAGAAGATTTGCCAGAAAATTTTCAAAGCTCT
GAATATTTATTCGAACATGGTTTTTTAGATTTAATTGTACCAAGAACTCAACTTAGATCC
AAGCTAATACAAATTTTGTCATTTCATGCTCATAGCAATTAATTAATTTTTGATTACAAT
GTCAAAATGCTAATAAAAATTAAGATATTAAGAAATTTTCACTAAAGATATTTGTAGACT
AACTAGAATTACAATTACTATTGTAGAAAAATTTGTCTTAATTCTATTTTTGCAGCTTTT
TACTAGTTTAATACAAATTTAGAAAGAGAAAATATACTAAGCTAAATTTAGTAATATTAT
GTTTTCCTATAATACTGACCTATCAATTTTTGAGGAATTTTATGCTTAAAAGATCTTCTT
GGCTTTGTACTGTATTGGGCCTATTATTTGTAGCTTCCATAAGTACAAACGTATATGCCA
TAGAGCTAGACGAGGCAACAAGAACAGTTCCATTAGAATCCTCTGGAAGAACTGTCATTC
TCACGCCAGAACAAGTTAAGCGAGGCAAACGATTATTTAATAATTCTTGCGCTATTTGTC
ATAACGGTGGTATCACAAAAACAAACCCGAATATTGGGCTGGATCCAGAATCTTTAGGTT
TAGCTACACCTCAAAGAGATAATATTGAAGCATTAGTAGACTATATGAAAGATCCTACAA
GTTACGATGGTGCAGAGTCAATTGCAGAATTACATCCAAGCATTAAGAGTGCAGAAATTT
TCCCTAAAATGCGTAATCTTACTGACGAAGATCTTTTCACAATTGCTGGTCATATTTTAT
TACAGCCAAAAATCGCTTCTGAAAAATGGGGCGGTGGAAAAATTTATTATTAAATATTCA
GTTAAATACTAGTTTATTCATTTTGTGCCTAAGTGTGATTATTTTGTTAGATCATGCTAT
ATATTAAAGATGGAGTTTAGTAATAGTAAGTTGCCAAACTTGCTTACATTATTCGTCTAG
TTATTAAAAAGGAGACCTTCAATTGAAAAAGACGCTTTCAGTTCTTTTCACTGTTTTTAG
TTTTTTCGTAATAGGATTTACTCAAGTTGCTTTTGCTGCAGATCTAGATAATGGTGAAAA
AGTTTTTTCAGCTAACTGCGCAGCATGCCATGCTGGTGGTAATAATGCTATTATGCCAGA
CAAAACACTTAAAAAAGATGTTCTTGAAGCTAATAGCATGAATAGTATTGATGCTATTAC
TTACCAAGTAAAAAATGGTAAAAATGCTATGCCTGCTTTTGGTGGTAGACTAGTTGACGA
AGATATAGAAGATGCCGCAAATTACGTATTATCTCAATCTGAAAAAGGTTGGTAATCATA
CTTGATTTTTTTCAGTCCTAAAGAATAGACAGTCTAAAATGTGATTAGACTGTCTATTCT
TTGTTGTGTTACTATATAAAAATATTTATACAATATTTTATGATGAAAAGAATACCAGCA
ATTCTAGTACTAGAAGATGGTACTTATTATAAAGGATGGTCGTTTCACGTTGATCACGCA
CCAATTACTATTGGTGAAGTTGTTTTTAATACTGGAATGACTGGATATCAAGAAATCATT
ACAGATCCGAGCTATTTCCAGCAAATTGTAGCCTTTACTTATCCAGAAATAGGCAATACG
GGTATTAACAGTCAAGATATAGAATCTCAAGCTGTTAGTATAAAAGGACTTATTGCAAAA
AATATTTGTAAAAGTTCAAGTAGTTGGAGACAACAGGAATCATTAATTCAGTATTTAAAT
AGATATAGTGTCCCTTTTATTTTCGGAATAGATACTAGGGCATTAACTCAATATTTGCGT
CAGTTTGGAACTATGAATGGTTGTATCTCAACTACAAATTTAAATTCTACATATTTAAAG
CAAAAAATATCTCAAATTCCCCATATGGCGGGTTTAGATTTAATTCCAAGTGTAACTACT
AGAATAGTATATCATTGGGATGAAAAGAGTTTGCCTATGTGGTACTTAAAAGATAGAATT
ATGCCGAATTCAGCTTGTTTTTTAACAGTGGTTGTTTTGGACTTCGGTGTTAAGCTCAAT
ATTTTAAGACGATTAGCTACATTGGGATGTCACGTAATTGTAGTACCCGCGTCAACTCAT
ATACAAAAAATATTATCCTATAATCCTGATGGTATATTACTGTCTAATGGTCCAGGCGAT
CCTTCTGCTGTCAAATATGGGATCCAAACAGTTAAAGCACTGCTGGATCAAAATATTCCA
ATTTTTGGAATTTGTATGGGACATCAAATTTTAAATTTAGCGCTTGAAGCTAAGACTTTT
AAGCTTAAATTTGGTCATAGAGGTATTAATCACCCTTCTGGATTAAAACAGCAAGTTGAA
ATAACTAGCCAGAATCATGGCTTTGCAGTTGATTTACAATCTGTCTTAGCATCTTCTGTA
CGCGTAACTCACTTTAATTTAAATGACACTACAGTAGCCGGAACTGGTCATAGTCGCAGT
CCATACTTTTCTGTACAATATCATCCAGAATCTAGCCCTGGTCCACATGATGCTGATTAT
TTATTCGAATATTTCGTTGAGGTTATGATTAGCAATTATTCCATGCTTGATGAGAAAAAA
GAGCTGATAATACCTGCACTCCTCGCAGTTGATTGAAAAGGGGTAAGTGCCCCTTTGGAC
CATCGGAATTCCATTGGAATTCATCTGGATATCTACAAGGCACCTTATCAACTTCCCAGC
CAATTTTTTCCCATAATTTCCCCCAATCTTTTTCAGCCGTTAGCCAAATTTGCCTTTGAA
CAGCAAATCCGAATTTACCTTTTGAATGTGTATGCCATAACTTATCAATAGTCTGTAAAT
CTTGAGCTGGTATTTTATTGATATCTGTAAAATATAACCAGTTTCGATCTTGTATATTAA
CTCCAGCAAGTTCAATAAGTTTTTTTTGAGTTAATTTATCTGCAGCTAATAAATCATGTT
TAACTAGAAGTGATTGTAAGTCCTGGTAATTCATCTTTTTAGCTGACTGTAAAGGAACAA
TACCTTGTGGGCATAACTTTGATGTGAATTGTATAATTTCTTGATTTTGGCTATTCAGTA
ATTTCTCATATATTAAGCCATCAACATAATTAATGGTATAATCAGGGTTGGTAATTCTGT
CTTGAAATAAGTTTGCTAAATCTTTTAGCTGATCAGCATCATTATTGTGTATTGTCTCGA
TAATCTCGAGCTGTGCTTCTAGAATTATTGTCTTCCCGTAATGCAATAAGTTGAACTTTC
ATTTAGTTTCTTAATTAGTTTAGATAGTCATAAGATCTTAAAGAGAATTAGATTAGAACT
TCGACGAACTATTTCCAAAAAAGTCTTTATGATTTGATTCAATAGATTTTGCCCAATGTG
AATTATAAATTGACCAAGAAAAACACTGTACTTTTTACTTTGGGAATAAAGAAGTCTTGT
ATTTCAAGTAAAAATGTAACTAATATCTGTGCTGACGATAAGCTATATAGTTCATTGGAC
CTACAAGCATATACATATTGACAATTTAGTCCTTCTTTGTAAAATCCCCAAACTTTATAA
CGGCTTTCATAAATTGCTCGAGGTCTTTCAATGTAGTTTTTAATTAAAGCATGCCAGACT
AAATTGTTTTTTAATTTTTCTAATTTCCTATCGGATAAAAATTTCACATTACATAAACAT
GTTGCATTTGTCTCATGTACTGTTTCTAAATTTTGAATCAATGCATGCGCAATAATATTG
CTTAATTGAACTAAATAATTTTCAAGAAAAATTTCGACCTGTCTAGTCGGTACATTATTA
GCAAAGAGGTTGAATGTTTTCTTGATTGTTGTAGATGACCCAAATAGTAGCTGAATTATA
AGAATCTGTAGTAGCATTTTATGATCATATATTAAATAGCTTAAATCATGTACATCCTGA
TAAACACTTAAATAATCAAGGTTATACAATCGACAAAATCTTTTAACACATCTATGAAAT
AAATCAATGAAAATATTTTCCGTTAAATTAGTAATATCGTTCAAATCTAAATTCGAACTA
TAAATTTCTAACAAAACTTTCTCTAATTCTGATAATACTATCTTTAATAAGTTTCTCTTT
ACTTCAGTTCGAAAAACATCTAAAATTAAGACCTCTTGAGAACAATTTGTTAAATTTTTA
TTGATTTTTGCAGAAGCTTTGACTAATAATTCTGCTACTTCTTTATTTAGTGTTGGTCCC
TGACAGTTAGGCCAATAATTATTCACGTTGTATCATTACGATAACTTGGTACTATAGTGA
AAAATAAATAAATTTATAGCAATTTTAAGCATCTTACTAGTTCCTTATTTAAGAAAGTTA
TATTATAGTAACGATCATAATTATTGTATTAAAATTTATAAGTATGACAACTTACTATTT
TGCATTGGCGAGTCAAAATTTCTTATTGACAGAAGAACCTTTAGAAGAAGTCTTTCGAGA
AAGAATCAATTATTATCAAATCAATAATAAAGTAATTGATTTTTGGCTAATACCTAATCC
GAATTTCCTGAACAATCAGAAATGGCTTATTTTAAAAATCTTGTTCCTAATGATTCTATT
GCTATACTTTCCACTAACCCTGTATTTATTAATTGGTTGAAGTTGAGAATTGGCTATGTA
TGTACTGGTAGTTTTGAAGATAACTTGACACTGACAGAAGAATCTTTGGATATTATAATT
TATCAGTTGAGATTTTATTTTGAGATGGAGTTACAAACAGTGTAAGTATCTCTTGACTAA
ATGTTTCAGTTGCCTTCGATTTATATCTATTAGGATTAACTATAATAGATAACATTCGTT
TTATTGTCACATTTTCAATCTGTGCCCAATGTACAATACCTAATTCTAGTTCTTTAGCAA
TTGCAGAGACAGAAACAAAAGCTGCTCCTAAACCTGATTGAACTGCATTTTTGATAGCTT
CTATGGAATTTAACTCCATCTCAATTTTGAAGCGACTGCTATCAATACCATGTTGACTCA
ATACTTTGTCTATAACTTTTCTAATTGTTGACTGAGTGTCGAGAGCAATAAACCGAAGTC
TATACAAATCTTCTTTTTGTATGTCATCTAATTTTGAAAAAGGATGTGATTTAGGTAATA
TGAGTGCTAGTTCATCTTCTGCATAAGATGTAACTTGTAAAACATCTTGCAATTCGGCAG
GTACTTCTCCTCCAATAATTGCTAGATCGACTTGTCCATTCGCTACACTCCATGAAATTA
ATCTAGTTGAATGCACTTGTAACTGTACGGCTACTTGGGGATATCTTTGTCTAAACAAGC
CTATTAATCTAGGCATCAGATATGTACCTGTTGTCTGGCTAGCGCCAATAATTAACGTTC
CACCTTGTAAATTTTGCAAGTCATCAAGAGCTCTACATGTTTCTTCGCACAGAGCTAAAA
TTCTTCCTCCGTATCTTAAAAGAAGACTACCAGCTTCTGTCAAAGTTGCTTTCTTATTTC
CTCTCTCAAACAGAGAAACATTTAATTGGCGTTCTAAGTTTTGAATCTGTAAACTAATAG
CTGGTTGAGAAACATATAAGCTATTGGCTGCTTTCTTAAAGCTTCCTTCTTTTGCAATTG
CTTTTAATATTCTTAACTGATCCAATGTAAATGGAAGATCTGTCATTAAAGAATTGTAGT
ATAATTATATTATTTAGTATTTACCGATATATGCACTTGTTAAGTTAAATATTTGTTATA
AAGCTTCATTATTTTTAAAATAATACCAAGTATAATAGTGAATACACTCTATTCGATATT
AATTTGATACAATAGATATCTTAATTTTGACTACAAAATATAGGAGACATGGACTCTAGA
CTTTTAATAGTGTTAATACCAGTTTTAGCAGCAGCATCTTGGGCTATTTATAATATTGGA
AGAGTTGCGTTGCAACAATTTCGCAAGATGACATCTTAGTCGTTTTGAATACAATTTTTG
TATTTTATGGGATAGAGAGTTTAAAATTCTCTGTCTCTTGTATATTGTAATAACAAATAA
AGCTCTTGCACTTAATCTTATTACACATTAAGCTTATGCATAGTACTTAGTTAAATTATT
TCTTATAATTAATCAAATTAATAATATTATGGCTGTTCCAAAGAAAAGAACATCTAAAGC
TAAAAAGAATGCACGTAAAGCAAACTGGAAAAACCAAGCGAAAACAGAAGCCCAAAAAGC
TATATCGTTAGCAAAATCTGTATTAACTGGAAAATCAAATGGGTTTGTTTATAACCTTTC
AGAAATTTCAGAAGCTACTACTGAATAATAAGTAACTTTTATAAATCACACATTTGGAAA
TTATTCTATTTGATAATAAAATAAGTAGTAAGTTTAATACAATTAAAGTGACAAATTATG
CAGTAAAACTAGATCAAACTAGTGAAATTTGGTTATTCAATTGTATCGAAAATATTCAAC
ATATATTTTTAAAAAATCATCTCAAGTTAAGTCATATTACTAAAATTTTCATCTCTAGTG
CTAGCTTAGAATATACAGCCGGTTTACCTGGACTATTATCTAGTTTAACATTAAGTGGTA
AAATGTGTATATGGTTCTAATTGCTTGAAAAAATATCTCCAAGGATGTACAAAGTACTCT
CAAACTAACTTTTCTTTTCCTATTAATTTTTACAAAGTAAAATACGGACAACTTTTCTTT
GAGCAATCATATGCAGTTATTTGTTTGCCATTAAGTTTTAATCGTTTACTTTATGGGTTT
ATCATCTTAAAAAAAGAAAAGCAAGGAGTGTTAAATATTGAAAAGGCTAAAGCTCTTAAT
ATCGCTCAGGGACCTATATATGGACAACTTAAGAATAGATATAGTTTTCTCAGCCCAGAT
GGTTATTATCTGCATAGTCAGGATTTCTCTTCGAATCCAATTTTAGGACATAAGATGCTC
ATACCTGTACTAACAAGATATTCTAGAATTATTTCTGAGATGCATTGGCTATGCTCTTAT
CCTATTACATTTAATACTTCCTTACATCAGCAAGCAATAAACTATTCGTCACATAATATT
TATACCAATATTATGGACTGTCAGGTTTTTCAAGATAATAGCTTGATTGAATAATAACTA
TTCTTGATATATAATGATCTCGGCAATTAAATCAATATTATATCAACTTTATCATAATCT
ATGACATACGCAATTATTGAAGCAAGTGGAAAACAGCTATGGGTCGAAGAAGGACGCTAT
TATGATCTGAATCATATACCCGTAAATCCGGGCCAATCAATTATATTAGGCAAGGTTTTA
CTATTAAACAAAGATGGTCAAATTACCTTAGGTCATCCATGCATAGAAGGCGCTACTATA
CAAGCAACAGTAATGCGACATTTAAGGGGGGAAAAAATAATCGTTTTTAAAATGAAGCCA
AAGAAAAAAATGAGATTAAAAAAAGGGCATAGACAAGAGTTAACTCGCCTAATGATCGAT
TCGATAAAAGTTTAATTGAGATAAATAACATGGCACATAAGAAAGGAAGTGGTAGCACAA
GAAATGGACGCGATTCTAACTCCAAACGTTTGGGTGTTAAGAAATATGGTGGTGAAAAAG
TAACTGCAGGTAATATTCTAATTAGACAGCGTGGTACTCAGGTAAAGCCAGGTCAAAATG
TTGCGAAAGGAAAAGATGATACTCTGTTTTCATTGATTGACGGCTTTGTTTTGTTTGAAA
AATCCAACAAAAAGCAAAAAACTGTTAGTGTTTATTCTTCTGAAAACTAGCTGAAAACTT
GGTGCAAGATGTACTTATTTCGGTTATGCTGGCACCATCTGTTGGATTAAAGATTTGTTA
TGAAATTTAATGACAAACACTATTGTAATTTCCTGCCTACACAATATTGCTGCTATTTTA
TATTGTGGTCAGATACAGAAACTAGTGGTAGCAAATGCTCATTATCAAGTTAGTGATATT
TACCTGGGTTGTGTAGACAAAATATTTTCAGGAATAAATGCTGCATTTATTGATCTAGGG
AAAAATGAATATAGTGGTTTTATCCATATTAGTGACACTGGTCCGTTGAAAAAGAAGTAT
TATGTAAATAATATTACAAATATCTTAACAATTCGACAAAAAATTTTAGTTCAAATCATT
AAAGAACCCAACTTAAATAAAGGACCAAGACTAACAGCTAATATCACTTTGTCAGGCCGC
TATATTGTATTAATGCCTTTTAGTCAAGCTATTTGTATATCAAGAAAAATATATGATGAA
GATGAACGTCACTACTTGAAATCTTTAGCTATATTAATTAAACCTTCAACTATGGGGTTG
CTCTTTAGACATTCTGCTATAGGTATAGATGAAGAAATTATACTAAGTGAACTGAAAAAT
TTGAAAGAACAATGGAATTTTATTCAAAAATCAGCCGTTAACAATCATGCTCCAATACTT
CTGTATAAAGATGAAGATATTGTCAAAAAAGTAATCAGAGACTTTTATAACAAAAATATT
AAGAATATTGTAATTGATTCGAATTTAGGTTTAAAACAGCTTAATTATTATATCCACACT
TGGCAGTGTAATTTTTCAAGTACTACTCCTTCAATCAAATTCTATAGTAGTAATAAATGT
ATTTTAGATGCTTTTGGTATCAATCAAGCAATTTCCAGAGCGCTAATCTCAAAGGTTGAC
CTTATACTCGGTGGCTATATGTTTATTGAGACCTTAGAGGCTTTTACTATAATTGACGTG
AATTCAGGATCTTTTAATAATTCTACTAATGCGCGTGAAACAGTTTTGAAAACTAATTGT
TCTGCAGCTACAGAAATAGCTTATCAGCTGAAAATCAGAAATATTGCTGGTATAATTATT
ATCGATTTTATTGATATGGAGTCACAAAGAGATAAACTCCAATTATTGGAACATTTTAAC
AAAGAGTTAGCACTTGATGACGCTAAGCCTCAAATTGTACAATTATCTGAGCTAGGTTTA
GTAGAATTAACTAGAAGAAGACAGGCAAAAGTCTATATGAGCTGATTAGTAATGACTCTA
ACTACTTCCACTTTTTCATGCAGTCAGAGCAAATGGGTACTCTTAAATCATCTCAGTATA
AAAAAAATCAGCTTCAAAATTCTAATAAAGAAATTGACATCATTAACAAAGTTTTTTTCA
CAAAATCGAATTTTTATAGATTAATAAATTTCTATTCAGTTCGTGATCTATATATATTTA
GTAATAAAATTAGCTCAAAGAAAAGTATTTTAATTACAGTACGATCTAAATTCGTATATG
CTCCGCAACATAATAAAATATTGCCAAGTGATTATCATTTTTTAGATTTAATTATATGGC
TCAGTACTTATAGTAGGGCTTCTCTAGTTAAAGAGAATTAACCATTAACAGCTGGAGCTG
TTAGAGCTACTGGTAAGGATTCACCAGAAGCTAGATCTAGAGGGAAGTTGTGAGCATTAC
GTTCATGCATTACTTCCATACCTAGGTTAGCACGGTTGATGATATCAGCCCATGTATTAA
TTACACGACCTTGGCTATCAACAACAGATTGGTTGAAGTTGAAACCATTTAGGTTGAATG
CCATTGTACTTACAGATAAAGCTGTTAGCCAAATACCAACTACAGGCCATAGACCTAAGA
AGAAATGTAGAGAACGAGAGTTGTTGAAACTAGCGTATTGGAAAATTAAGCGACCGAAGT
AGCCATGAGCTGCAACGATGTTATAAGTTTCTTCTTCTTGTCCGAATTTGTAACCATAGT
TAGCAGATTCGTTTTCGCTTGTTTCACGAATTAAGCTAGATGTAACTAGGGATCCGTGCA
TAGCACTGAATAGGGAACCACCGAATACACCAGCAACACCTAATTGGTGGAATGGGTGCA
TTAAGATATTGTGTTCAGCTTGGAATACAAGCATGAAGTTAAATGTTCCGGAGATACCTA
GAGGCATTCCATCAGAGAAACTACCTTGGCCGATTGGGTATACTAGAAATACTGCTGCTG
CTGCTGCTACTGGAGCAGTGAAAGCAACGGAAATCCATGGACGCATACCTAGGCGGTAGC
TTAGTTCCCACTCACGACCAATGTAGCAAGCTACGCCAGTTAAGAAATGAAGAACAACAA
GTTGGTAAGGACCACCGTTGTATAGCCATTCGTCTAGAGAAGCAGCTTCCCAAATTGGGT
AAAAGTGGATACCGATAGCTGCAGAACTTGGAATAACAGCACCAGAAATGATGTTGTTTC
CGTATAGAAGGGAACCAGCAACTGGTTCACGAATTCCATCAATGTCTACTGGAGGTGCAG
CTACGAATGCAATGATGAATACAGATGTGGCAGTTAATAAAGTTGGAATCATTAGAACAC
CAAACCAACCAATGTATAGGCGGTTTTCAGTACTAGTAATCCAAGAGCAGAAACGTTCCC
ACAAGCTAGCGCTTTCGCGTCTTTGTAAAGTAGCAGTCATAATTTTTTATCAATTTTTAA
GGATATAACTAAGATGCTTCCCAAACAATAGTTTGTCTGTTAATGTATTATTACTTCAGA
CTAGAAAGGAGAACAATAAATTAGTCTCGATAATGAATTTGTAATTTTTTTAGAATTACA
ACTTTAGATATATAATGCTAGCATATATTATCGCTCTTATTTTGATTTTTAAAGTTTATA
TAGTTTTGCTCCATTAAAAAGTTTATGTCACACTTCACAAAAATTCAAACGACTATACAA
GATTTAGATTTGTTAAAGCATGCTTTAACAGATTTGGGATTAAGTTGGAATACCGATTCT
TCTGAAATACAAATTGATGACAATAATTATCACAAGTTAGATCTTTTGATTAAGCAAAAT
AATTTGTCCCATATAGGGTTCGTTTGGAACGACAATAAATATCACCTGGTTGCTGATTTA
CAATTATGGGAACAACCATGGTCCTTAGAAGTATTTTTAGATAAACTTTCACAAAAATAT
GCTTACCATTCTATTATTCAAGAGACACAAAAGCAGGGATTTGAAAAAGCTGAGCAGGTA
TCTCAACAAGATGGTTCGATAAAGTTAGTAGTTCAGAGATGGAATTACTAATAACATATT
ATTGCGGGCGGAGAGACTTGAACTCTCACGAGATTATCTCACTAGAACCTAAATCTAGCG
CGTCTACCAATTCCACCACGCCCGCACATTGTAGCATGATTTATTGGAAAAACAAACTAC
CAAGTTTGCATCTACAAATAATCCATATATGATACCAACTTTAAAGTTATTGATCAAATT
TATTCTTACTGATAGTTGAAATTTACTAGAGTAAACTAGTTTACTTATGAATTCGGTAGC
TGCAACTATTAAACTTGCTGCAATAATACCCCAGTCACCTGTTTGTCCTGGTATTGTAGA
TAATCCGGTTGAAATAAAGAATCCTAATAATAAGCTAATTAGACCAGCTGTTAACTCACC
TAAAGAATAATAAAGTACATTGCCTAACTGCTTGATTAAGTAAGACAAGAAATTTGAGAG
TTTAGTTTTAATCATATTGCTTATAAACGGAGTTTTAAAAGGATTTGATATACTTATCTT
TTGAAACCCGTCAAAATAAATACAGATCTTGTTCGCTTAATGCACTAACAAGATGCTGAA
AAGGTTTTTGCACAATATCTTTTCTATTAATTCCTTGCAATTCCAGCTCTTCTTCTATGA
TTTCTTGTAATAATTGTATGCTTCTTACTGTTGGAGCAACAGGAACTGATAATGAGTTAT
AAGTATCTTTAAGCCCATTCAGGACGCGTTGATCTAAAACATTTGTATTATCAGCAATTA
AAGCATAACTGGCATATCTAAGGTAGTATTCTATATCTCTCAAACATGCTGCGTATCTTC
TAGTTGTATAGGAATTGCCTCCTGGTCTAAGTAATTCTGGTTGTTCTTCAAATAATTGAG
CAGCAGCTTCTTTTAAAATGCTGCTAGCCTGATTATTAATAATTTCAGCTATTTTGATTC
TATCTAATCCACTAGAAAAAAATGATTCTATTTGTGTAACAGCGGATTCATCTAGATAAC
GACCAGTAAGATCGTAACGATTCAATATTGCTGTTATAGCATCTTGCATAAATTAACTCT
CCTACTTGCTATCAGAGCGGCGTTATACAAAAGATATTTAAGAGAAATTAATCAGGTAAA
CAAATCAAATTGCGATCTAGTATTAGATTATTTCAATTATTTTATTATAACGATTAACAA
TTGTGATAAGTTTATTAATGTAGAACATATCTGTTATAGTGATTATGGTCAATCTTACTC
TGTATTTTTCAAAGGTAAAACAGCTAAATATATATGTAAAAATATATTTCATGCAAATCA
ACTAAATATTTCCATTTCTGCTGAGCATGCTTCTTACCTAGGGCGTGAATTAATTAAGTC
AGAATTTGCTATTTTATTAGGCCAAAAATATATTCAAGACTAAAAGTTGTTTTTGATATT
CATGTTAATATATTATACAAAGAGCACGTAACTCAGTGGATAGAGTGTCAGATTCCGGTT
CTGATGGTCGTGGGTTCGAATCCCTCCGTGCTTATATCTTGACATCTGCTGTAAGGTTTC
TACATTGTGAAGAAAATATGAAAAAAACGAGTTCCTTTTAGAGCTTTTAATAAATGCAGA
AAATAACATCGTTTCTTTTTCTCGAAAATTAGCTATTGCTTAATAGCTGTTAGTTTTCGT
AATTCGGAGTGTACAACTCTCACGCACTACGAATATTCTGTCAGAGTTGCTCTTAGTATA
AGAAAAGTAAACAATATTAGTCTTTATGTTTTTACCTCAAATTATTTAATTTAGGTTAGT
ATTTTTACAATGGACGTGGGTTCAAGTCCCACCAGCTCCATCAATACAATTTTAATTTTT
TGGAGTAATACAATGGAAATATGGATTTTATAAAAATTACAGAAAAAGCTTTAGAAAAAA
TCATCTCCTTGAAAAGTGCTTATAAAACAGATGTTTACCTGAGAATTGGTGTTAGACAAG
GCGGTTGTTCTGGCATGTCATATTCTATGAATTTTGAAGGTACTGATACTCTTAAAAATA
CAGATGAAATATTGAAGTTAGAAAACTTCTTGGTTGCCTGTGATCCTAAGAGCTTATTGC
ACCTTTATGGTCTATCTCTAGACTACAGTAATGAGGAAGATTTCAATTTTCTAATCCAAA
TGCCAGCCAAACTTGTGGATGTGGAAAATCTTTCTCAGGCTAACCATTCTCCTTTATTTC
CTAGTAACAACAATACAACAAGGGTCTCTGATTCATCTAGAAAATTTCTTATGGATCAAT
TATCAGCTTCCCCAGTATTTGTAGTCAAGAATGGATTTAATGAAATTATTTTAGGACATC
CTGTATCTAGAATTAAGAAACACCAACCTGATTTTTTGGGTTTTAATTCGACTCGCCATC
CCCAAACAAATAGCCCTGTATCTAATGGCTTATTCTTTTTTCACTCAGATGATGCAGCTG
AATTTAAAAACTTTGTACAATCCTGCTCCATTGGCATCTGCACATATGGCAATCAAAGTA
GAGCCTATTGGCTTACATTTTGCTTATAAAATGAACCGAAAGTTAGTCTCAGATACTCAA
TTCCGTTTCGTTCCAGATCTTAAGGAAGTAGGAGATTTAATCTTTAAATATACAAAAGAT
AGAAATCTAATCTTTCACAAGAATCAATATTACGGTAAAGACTTCTTTCAAGGCCAGCCA
ATTTATATGATTCAACCTGTTACTATAAAAGGCAAAAATGGGAAACTAGATGTAATAAAA
TTTACAGGGATAAGCGATACTAGAGATGTTCTTTTTACTAATCGTGAGGCCGCATATAAT
TCCTGGAAAAATTTCATTAAAGATAAACCTATTCTAAAATCAATTAATAAGCCTACTTTG
CTAGTCTATAACTTAGAAAGCTTTTTGAAAGATATAGAGTTATCTGGTAAAGATGATCTT
AAAAAATTTGTTATTATTACTCATAAAAAAGCATATGTTGCTACAAAAGAGTTAATGACT
TTATCTGATTCTAATAGCTTATTCAAGCATATAAAATTAAATATTAAGCCTAAACTCTTT
TTTGTTAAACTTTGGATAAGACGATTGCTGTCTACCTTAGCATATGAATTTGCTATTTTC
TTGAGTAGTATTCAACAACTAAAAGTTCGTTTAATTGTAATGCAACCCATTCTCTGTCAA
TAACTCCATTAACTTTCCCAGATAAATTAGATTTATTTAATTCTAGATGACTAGGAATGT
TGGCTAAGCCAGGGAATGCCAAATAGTTTTCAACAAGTTTTTTGGATGATTCTTGAGGCT
TTACACTAATGAGTTCACCTGGTTTGCATTGATAACTACATATAGATACTACTTTCCCAT
TAATGCAGATATGACCATGATTTACTAATTGTCTAGCAGCAGGAATAGTGGGAGCCATGC
CAAGCCTAAAAATAGTATTATCTAATCTCATTTCTAGTAACTGCAATAAAATTTGACCTG
TAGAGCCTTGTAATTTTTTTGCCGCTTTTACGTATTTAAATAATTGCTTTTCACTTAGTC
CATAGTTAAATCGGAGTTTTTGTTTTTCTTCTAATCGTACTGCATATTCTGATGGTTTTC
GTGATTTTTGACCATGTTCCCCTGGTGGGTACGGCCTCTTTATTGCTTTTCGACTTAATC
CAGGTAGATCACCCAATCTACGAGAAATGCGTACTCGTGGTCCTCTGTATCTAGACATAT
TTTATTGATTCTCCTAGCGTAAAGATTAGCTATTTTTTAACATAAAAATAATATTAAAAC
AAAGCTTTTACTAAAAAATATTTATTAAAAGCGGGTAGCGGGAATCGAACCCGCATCATT
AGCTTGGAAGGCTAAGGTTTTACCACTAAACTATACCCGCAGTATTAATCGAGAACACTT
CACTTAATATTAGGCTCCTTCTAGAACCACATCAAGAAAACGAGCAATTTCAGCAGCTTG
TTCTTCTACTTCAGAAAGTAATAATGTTGACCAACCCTCGTTAAAGGAATAACTCTTTTA
TCTTTAGTGCACAAGTATATTTCTCGACGGGGATTTAACCCTTCTTTTATGTCAATTTTT
ATTGATTTAATTTCTTGTATATTAAATTGAAGACAAATTTGTCTATTCTTACCAGGAAAT
CCTAGTCGAAAGATCTTGACAATACCTTTGTCTTTATTGAATTCATTATAACCTGCACCT
ATATTCCATATAATAGTCAACCATAAAAACAAACTAAGAAAAATTCCGACGCTACCATAA
AATGTCATTACAATACCTTGAGGAATAAAGACTAAGTCTGGAAATCCTGAAGCTCCTATG
AAAATTATGGTAGCCCACCAATAATTACTAAAACGTCTTGAACCTAAGATTATATCTTTT
CTAATTGGATGTTTTGATAATGTTTTTTTCATAATTTGTTAATAGTAATATTTTAAAATA
TTAAAATATTGATATTTAAATGAGCTTAATCGCTTTTAATCCTAAAAATAATCCCGTTGC
TAAACCAAAAAAAGCGGCAAGAAATATTATGTATCCTAAAAAAACTGACATTTATTATTA
TTACAATAGTGTTTACAAAAGAGTAGAATTGTATTACTAAAGTATTATATTACGTTAAAT
ACGAAGCTGTCTATATGAAAAACTTTTTCATTTTTTAGCATTGTATGAGACAAAAAAAAC
CGGTAACAATTTTATTTAACTTCTGGAGAACAGAATATTATGGCAGAATTTATTAAGCCT
TATAATGACGACCCTTTTGTAGGTAATTTATCTACGCCAATCAGTACGTCTAGTTTTAGC
AAAGGATTATTAGGTAACTTACCTGCTTATCGCCGAGGTCTATCTCCACTTTTGAGAGGA
CTAGAAATAGGTATGGCACATGGTTACTTTCTAATAGGACCCTTCGATAAGTTAGGGGAA
CAGATGTAGCCCTGCTTGCTGGATTTTTATCTTCAGTTGGACTTATTATTATTCTTACTA
CCTGTTTGTCAATGTATGGTAATGTTTCTTTTCTAGATCTGACTCTAAAGATCCATTGCA
AACTTCTGAAGGATGGGGCCAATTTACTGCTGGATTTCTAGTGGGTGCTGTAGGTGGATC
AGGATTTGCCTATCTATTACTAGCTAACATTCCTGTTTTCAAACTGCTGGTTTAAGCTTA
TTTTCTTAAGCTAGTAAGGGGACTTGAACCCGTAACCTACTGATTACAAATCAGTTGCTC
TACCAATTGAGCTATACTAGCAAATATAACACAAAAAGATATTTGTTGCAATCTGTTTTT
AGATGAAACAAATATCTTTTTTATTTAAACAAGACTAATTAATGAATCGTCTGACTCTGC
AGAAAATTCTTGATCGCAGTCTAAGTAGTAGCAAATTGTCTGATCAAGACAAGTCGCAGA
CCAACCAATAGGTGCTTCTCCTGCTAATTCTTGCATATCTGAAGAATCATAGAAATCATC
ATTTGGTCTATTATTTGCTTGCATAAATATTACCAAAACACTCTAAACTTAATTTGAAGT
ATTAAACTTCCCAATAGTATATTAACACAAAATAAAAAATATGGATGCTATTTATTATTT
ATAAACTTTTAGTCAAAGTTTTAACTGCTTTCGTAGAAACAACCATTTTAATCCACCTGT
TTTGCTCTGCAATCCAGATTTTCTTTTGTTGTAAATTAACTTTTTGAAGTTTTTTTGTTC
TTTTATGTGAATGAGACACTGCATATCCGTTATTAGCAACTTTTCCTGTTAGCTGACATT
GTTTTGACATTGTTGTTAACTTATATATTTATTTAAGGTACTAGCCAAAGTTGATTTTGG
CACAGCCCCAATTACTGTATCTACTCTTTCGCCCGCTTTAAAGATCATTAAAGTAGGAAT
ACTCCTTATACCATATTCAGCTGCAATAGTAGGATTGTCATCGGTATTTATTTTTACTAC
CTTTATAGATGATTCATACTCTTCTGCAATTTCATCAACTACTGGAGAAACCATTCTACA
AGGACCACACCATGGTGCCCAAAAATCTACGAGTACAGGTAAATTGTTATTAATAACTTC
TTGTTGGAAAGACGCATCTGTAACTTGAGATACTGACATATTTTTTAACCTTTAATATAT
GTTCCTTGCTAAGCAAATCTTATCACAATTTTTAAAAAAAATCTTCTATAGTGAATTACT
ATTAGTCTTGAATTACTAGGTATTAATAAAACTTATTACCTATATAAACAAAGCGGTGGC
CAAGTGATATCTTGATAGTGATAATTTTAATACCAAGGTTGAACACAAAAAATATGCTTT
GTGGCCATAACAACTAATTACATTACAATATATTTTATTGTTTGTAACTGAGTCCTGATC
ATGGTATAAACAACGCAAAAGATACTGCCTTATAATCAAGGAGGAATACATGTCTCAATC
CGTAGAATCACGGACTAGGATTAAAAGCGAACGTTACGAATCTGGAGTAATCCCTTATGC
TAAAATGGGTTACTGGGATGCTGATTATGTTATTAAAGATACAGATGTTTTAGCTCTGTT
TAGAATCACTCCTCAGCCAGGTGTTGATCCTATTGAAGCTTCTGCTGCAATTGCAGGTGA
ATCTTCCACAGCGACTTGGACAGTTGTATGGACTGATTTGCTAACAGCTTGTGACCTTTA
TAGAGCAAAAGCATACCGTGTAGATCCAGTTCCAAATGTTGCAGATCAATATTTTGCTTA
TATCGCTTATGATATTGATTTATTTGAAGAAGGTTCCATTGCGAACTTAACTGCTTCAAT
TATTGGTAATGTTTTTGGATTTAAAGCTGTTAAAGCTCTTCGTCTAGAAGATATGCGTAT
GCCAGTAGCTTACTTGAAAACTTTCCAAGGTCCAGCAACGGGCATGATTGTAGAACGTGA
GCGTATGAATATGTTTGGCAGACCTTTCCTAGGTGCTACAGTTAAACCTAAATTAGGTCT
TTCCGGTAAAAACTACGGGCGAGTTGTGTATGAAGGTCTTAAAGGTGGTCTAGACTTCCT
GAAAGATGATGAAAATATTAACTCTCAACCATTTATGCGTTGGAGAGAAAGATACTTATA
CTCAATGGAAGGCGTAAATAAAGCATCTGCTGCTTCCGGTGAAGTTAAAGGCCATTACCT
TAACGTAACTGCTGCAACTATGGAAGATATGTATGAAAGAGCAGAATTTTCCAAAGATGT
TGGTAGTATCATCTGTATGATTGACCTTGTAATTGGTTATACTGCGATTCAAAGTATGGC
AATCTGGGCTCGTAAGCATGACATGATTTTACACTTACACAGAGCTGGTAACTCTACTTA
CTCTCGTCAAAAAAATCATGGTATGAATTTCCGTGTTATTTGTAAATGGATGCGTATGGC
AGGTGTTGACCATATTCATGCAGGAACAGTTGTAGGTAAACTTGAAGGTGATCCTTTAAT
GATTAAAGGTTTCTACAATACTTTACTTGAAAGTGAAACACCAATCAACTTACCTCAAGG
TCTATTCTTTGCTCAAAACTGGGCTTCCTTAAGAAAGGTTGTACCTGTAGCTTCTGGTGG
TATTCACGCTGGTCAAATGCATCAACTTCTTGATTACTTAGGTGATGATGTAGTTCTTCA
GTTTGGTGGTGGTACTATTGGACATCCTGACGGTATTCAAGCAGGTGCAACTGCAAATAG
AGTGGCACTAGAATCCATGGTTATGGCAAGAAATGAAGGTCGTGACTATGTATCAGAAGG
TCCACAAATTTTAAGAGATGCTGCTAAAACTTGTGGACCTCTACAAACAGCTTTAGATCT
ATGGAAAGATATTAGTTTTAACTACACTTCCACAGATACAGCTGACTTTGTTGAGACTCC
AACAGCAAATGTCTAGTTTAACGACTCCACTGCTTAAACTAGCAAAGTATAAGTAGAATT
AACTTATAAAAATAAGGAGCATAGAATAGTGAGACTAACACAAGGGACTTTTTCCTTTCT
TCCTGATCTAACTGATGAACAAATCAATAAGCAACTTGCTTATATCGTTTCTAAAGGCTG
GTCAGCAAACGTTGAATATACTGATGATCCTCATCCAAGAAATTCCTATTGGGAATTATG
GGGATTACCTCTATTTGATGTAAAAGATGCATCTTCTATTATGTATGAAATTAGTTCTTG
CAGAAAAGCAAAACCTAGCTATTACGTAAAAGTTAATGCTTTTGATAATACTAGAGGTAT
CGAAAGTTGCTGCATGTCTTTCATTGTAAATAGACCTTCTAATGAACCAGGATTCTTACT
ACAACGTCAAGACTTTGAAGGCAGAACTATGAAATATAGTCTTCATAGCTATGCTACCGA
AAAGCCTGAAGGTGCTAGATATTAAGAACTATTAAAATTAATAGTTCCTAATGAATTAAC
AAATCAGTTTGGTAATTAAAGAGGGTACAACTGCGGAATACACAGAAATGACGCAATCAA
CAGAAATAATTTCCAACGATACTCTTGTCAATCTACAAGAAGAATATGATAGAACACAAA
TTCAAGAAGTTCTAAATGAATTAAATCAAGAATTAATAGGACTTGTTCCTGTAAAAACTA
GAATACGGGAAATAGCTGCTTTGTTACTCATCGACAGATTAAGAAGAAAGTTAGAACTAG
TTTCAGGCAATCCTGGGTTACACATGTCTTTTACAGGTAGTCCTGGAACAGGCAAAACGA
CTGTAGCTATGAAAATGGCTGATATTCTGCATAGACTGGGATACATAAGAAAAGGACATT
TATTAACAGTTACCAGAGATGACCTTGTTGGTCAGTATATTGGTCATACTGCTCCAAAAA
CTAAGGAGGTTCTGAAACAAGCTATGGGGGAGTTCTCTTTATTGATGAAGCTTATTACTT
ATATAAAGCAGATAATGAAAGAGATTATGGTTCTGAAGCAATTGAAATTTTACTACAGGT
AATGGAAAATCAAAGAAATGATTTAGTTGTAATTTTTGCTGGTTATAAGGACCGGATGGA
AAAGTTTTACGAATCTAATCCAGGTCTTTCATCTAGAGTCGCAAACCATGTAGACTTTCC
TGATTATACTTCTGAAGAACTATTACAAATAGCAAAAATGATGATAGAAGAGCAGCAGTA
TTGCTTCACAGAGGAAGCAGACAAAACTCTTTTAGAATATACAGAACGAAGAATGAGACA
GCCTTATTTTGCCAATGCTAGGAGTATTAGGAATGCTATTGACAGAGCAAGAATGAGACA
AGCTAATAGAATCTTTGCCAGTGGAGAAAAAGTTTTAACAAAAGCAGATTTAGTAACAAT
CGAGGCAGAAGATATTTTAAAGAGCAGATTGTTTTCATTACCTAATAATTAATAACTAGT
TGCAAAATTGTTTAAAAACGCTTACTATTCTTACTAGTTAGGTGTGGCGGCATAGCCAAG
TGGTAAGGCAGAGGATTGCAAATCCTTCATCCCCCAGTTCAAATCTGGGTGCCGCCTAGT
ACTGGGGGTGTGGTGGAATGGTAGACACAACAGACTTAAAATCTGTTGATTTTAGTAATC
GTGAGGGTTCAAGTCCCTCCACCCCCATATATAACATTATAATGTGTATTTGTATTAACT
GTAATCATATTGCTGAGTGCAATACTTATCATTTAATAGAATCTAAGCATAGTCAATCTC
ATATTAACGAAAACCCATCATTTATACCTGAATTTCCTATCATTCATATTAACATATCAA
TAGCTACTTGCATCAAGTGGACTGGGATCTGGTAGAATGTTTATCATTTGTAGAAAAGCC
AAATAGCTGGAATTTAAATAATGATTATAAGCAATTAATCTATCTTTTAAGTACTCTGTA
TTAATTTTAGATGTTCTGACTAATGAAATTTTTCCTGTTCTAGCTATTTCAATAATGCCA
AACTTTGTTAGTAATTGTTCAATAGCAACAATTTTTCCAGGATCTCCAGTAACCTCAATA
ATTAATAAATCTTCAGCTATATCCACTACGTTGGCTCTAAAAATTCTTACAATATCCAGA
GCTTCCGTCCTTGTTTCTGAGTTAATTTTAATTTTAATTAACATTAACTCTCTTTCTACT
GAAGGAATATTCGTTACATCCTGTACATTGAGAATATTAACTAATTTGTACAGCTGTTTA
GTTAATTGTTCAATAGTTCTATTGTCTCCTTGGACTACCATCGTAATTCTTGAGACTCCG
ATTTGCTCTGCTGGTCCAACTGCTAAGCTTGCAATATTAAAACCTCGGCGAGCAAAAAGA
CCAGATATTCTTGATAGTACTCCTGCTTCATCTTGAACTAAAACTGATAAAGTATGTTTC
ATTAAATTGTAATATTATTTTATGTTACTTGTGAAATATATTTTATTGAAATTAAGTAAA
AAATACTAGTTCTCAGCTCATTAATTTCCTCAAAATACTACTATGGTACCTTATCTGTAT
TGTAATGCTATATATTTAATTATATTCTCAATAGAATACTAATTTTTTTAAATTTTTTAG
GAACTTGTGCTAGAAAAATACAAAAACAGCAAAAAACTCTCTCGAGATTTACCTCAAATT
AATGAGCGTATTAGATTCCCAAAAGTTAGAGTAATCGATGACGAAGGCGAACAGTTAGGT
ATCTTTGTGCCTGAAGAAGCAATTCAATTAGCTGCAACAAGGACTAGATTTAGTTCTTGT
AAGTGATAAATCTGACCCACCAGTTTGTCGAATACTAGACTATGGTAAATATAAGTTTAC
ACAGGCAAAAAGAGCCAGAGAGGCTAAGAAAAAGCAGCATAATAGTAGTATTAAAGAAGT
AAAAATGCGATACAAGATAGAAGAGCATGATTATAAAGTTAGGATCAATCAGGCATCTAA
ATTTCTTCAGTCTGGAGATAAAGTAAAAGCAACTATAACATTTCGCGGACGAGAAATTCA
ACATTCCAATTTAGCTATAGATTTATTAAACAGAATGGCTAATGACTTAGCTCAAATTGC
AGAAGTTCAGCAAGCTCCATCAAGAGATGGTAGAAATGTTATAATGCTTCTATCTCCTAA
GAAAGAAATGATTCTATTTAAATGCATCTGGCTGGATTCGAACCAGCGACGTCTCTTTCG
AAATGGCGGATTATGAGTCCGCTGCCTTCGGCCCCTCGGCCACAGATGCCTTAAATGAGC
TTTATAACCTATACAATCTATAAAAATCAATGCCTTATTCATTCATGTTGTGGTAAGTTG
CAACTGCTGAAGGAGAAACTTGATTTAGATACCTAAATATCCAGTATTTAAATATTGTAT
CGAGTATAACTGGAAACGTCGAAATGAATAAAAAAATAAAATCCCTACTCTCTGGCAACC
CTAAATGTCTTAAAATTACTTCAATAATAACTTCCCATCCATGAGGGGAATGAAAACCCA
CAAACATATCTGTAAATAAGATAATTAAAAAAGCTTTTGCCGTATCGCTGAGGCCATAAA
TAATTTCATTTAAAAAAGATTTTACAATTGATATTTGCCGTTGTCCAGTAATCATTAATA
ATATGAAGACAGTTATTGATAAAATATCCGACAAAATATTTTTGACGGCGTTTGCACTTT
CATTTGCATAATATTCTCCTAATTCTCTAGCCTTCAATTGTACTCTCTTTTCGATTATTT
CGTAAGAAATATCTTCTGAAGGATTTAATAAAACTTCAAAATGAATTTTTTCTTCAAACC
TCTGTAATTCCGCAAAAGCTCTCTCTTCTTGAGAAGAATTTAAAAATATTTTAGGCTGTT
CCTGATTCCAAAGATAATCAATACAAGGACCAAATACAAAAAATTTAGAAGCTTGATTAA
CTAAAACAGGAGAAATAAGCAATAATAAAATGTACTTTACAGATGTGATAGTCTGATGCC
GTGATAATCTAAATTCTTCAATAGCTTCCGATTCTCCATTTGGATCTAGCTCTTTTCGAA
ATTTTTCAAAAGTATTAGTGATTGATCTGGGTATAGGACCAACTTTTTCAAAGGCAAATT
GATTATTTCTTTTTAAATTCCAATATTTCATTTTTTATTGTTGTTTTAATTCTTATTAAA
CAATAAGTGATCATATATTCAATATAAATATTAATTCTACAAAACAATAATTATGAAGCA
TAAATTTAGATTGAGTTTTAATTATTTACTCATAATACCTATCGTCACTTTGATTTTTGG
ATTGAAGCTTGATTATCAAATTAGCAATTCATTAATATTACAAAAAAATGATTATCGCGC
AATAGATCACGGGAAATATTTGGCTTTTATTACTACAAATGCATTAAAAAAAAAGCTCCA
AATTGTATCAAATCGGATTGTCAATTATCAATTCCTTTTAAATGGGATTTTTAACAAGAA
GTTTTTCAGTAAAATTACTCGATTGCTAGAACATTTAGAGAGTGGCAATAATGAGAATGA
ATATATAACAGGAATAAAAAAAAGTGGTTACTTTTCTTTACTGCAGATACATACAAACAA
GATATCTAAGAAAGAGACAAGCAAGGTTTTTATATTACCGAATAATCTTTTAAAAAAAGT
ATACGTTCATAATAAGAGTGAAAAACTTATACCTTCTAAATTTTTAGCAAAGTTATTCAA
GCCTCAAATTGGTTACCCAAAAAATTTTATACAACTTAGATTGGCGCTTTCAATAATTAT
GAAATGGTATTCAGATAAAGGTTATCAATGGGCATTAGTACAAGTCCAGCATGCACTAGA
TCCATCTTCAATCATTATAAATATTCATGAAGGTCTTATTCAAACAATAAAGGCGGAATA
CTATTCCCATGCTTTCGAAAAGCTTTCTGACGATTTATATACTCAAACTTTAGAAGAATA
CCTCGGCATCCAAGTTGGGCTTCCAATTAATATTAGATCGCTGCAAAGAAGAATTAATTA
TTTAAAAAGTAATAAATTAGTTGGCAATATTATTTATAGTATTGAAAGATCTCAATATGA
TTTGAATAATGTCGATATTATTTTTCAAGTACAAGAATTAAGAGATAAAGAATTACTAAT
TGCCGTAGATTACTTATTGCACTATTACAGATGCTAGTCTAATTAATTTTAAAACAAGAT
ACGGCAGTACTACTATAGATGAAACATATTGGTTCGCGACAAGTAATTTGCGTCTTAGCA
CTAGTGTTGTCAAGCAATTCAATGTTTGTGTTGCGGTCTCTTTTTGTTCCGAGATTAAAA
TGTAAAAAAAAAACAACTAACAGCTTTTAGTTATTAGTTGTTTTTATTATATTTATAATA
ATACTCTAAATCCTTACGGTTTGGATTTCTAGAAGGGTCATTAGATAAAAACCCAAAAAC
AAATAAAGAGATAAAGAAAATAACAGTAGTATAAACAAAGATTTTCAAAGTAAACATATT
TTTGTCCTTAAAAGCTATTAATACTTATATGGTATAAGCTACTATTTTATAAATAAATCA
ATATCTTATATTTAAATATACGTGATGCACTAAATGTTAAATCTTTTTGTTTATTTTTAA
CTAGTTTTCTGTTTTTTTCCTTTTTATGCAGCTTGCCTTCAATGACAATATAATCGAATT
TTTTTAGTAATTGAAAAGTTCTCAGAGATTGCTTGTTCCATAAAAACAAATTAATAGTGG
TCAATTTTTTTCTTTTATAAAATCTAGCTTTTAACTTAATTACTTGATTATCAGTATTAA
TTGTTTTAATACTTTTACAACGTAAAATTTGCACTAGTAAAGTACATTTATTCATTTAAA
ATGATATTTCATTATCTTGCTGACCTTGCTCGTAACTAATATCTTTTAAAACTTTTAGTA
TTTTTCCAAAATATTCTTGAAAATATTTCTCCAAAGACATGACTTCCGAGCTGTCAATTC
CTAAGAGGTCATAGACTTCATCCATAGAGGCTGTAAACTTTTCGCCGCTTGTTAAAATTT
CTGCAAATGCTAAACGATCTGAGATATTCCAGGTCCACTGCAGTGTTTTCGTAATTTTTC
TTAAACCTTTTAATAATCCAATAGGAATTTGTGAAATTTGAGTTTTCTGACCAGATAACT
TTTCGCATAATGTAATAATTTCAGCAGAGGTCCAAGCTGTATTTCCAACTAATGGAAGGA
TTCTGTTTTCTGTTGTGGGTACACCAAGACTTTTGATAACTAGTTTCGCAGCATCTTGAG
TATCAATATAAGCAATAGGAGTAGATTCTCCTGTCACCCATACCGATTTTTTGTCTAAAA
TAGGAATTGCGTACTGACTAATTAATCCTTGAAAAAACCCGCCTAAAGAAAACACGGTGT
ATTTTATATTAGCTTTATCTAAAAAATCTACTACTTGAGACTTTAAATTCATTAATGGAA
CTTTTGGATATTTATCTGCATTCAATATTGAGAAAAATACAAATCTTTGAACTTTTGCAG
CTTTTGCAGCTTCGATTAACGCAATCTTACCATCTAAATCTATCTTTGCTGCATTATAAG
GGTCAGATGGACGAGAAGTCGATGCATCTATGACAGCTGTCACTCCACAGAAAGATTGTA
ATATACTTTCTGGGGACTTCAAGTCTCCGTATACTAATTCAGCTCCCCATTCCTTTAAAA
AAGCTGATTTTCTTAAATTACGTACCATACATTTTACATTATAGCCTTCATCTAGAGCAC
GTCGTACAATTTGACGTCCTAAAGTGCCTGTTGCTCCAATAACTAGAAGAGTCATATTAA
TTTAAAATAAATATTGATAAATACATTGATTTGACAGCAGCAAGTACATTGGGTAGAGAG
GGAATCGAACCCTCATGACCGAAGTCGTCACATTTTGAGTGTGATGCGTATACCAATTTC
GCCATCTACCCTATTATAGACCAACTACAACAGGTAATTTAGTCTTTAGCGTAAAAATAA
TACTTAGTTTAAGTGAATATGTCAACTTTAATTCTTATATATTATGTCGACTTTTGAATT
AATTCCCTATAGATTATATTTAAGTCAATCTAAAACATGGATGCACAAAATCCAAGCAAG
TGTGAAAATATATATACTCTTTTTATTCTGGGTATCAATATTTACATTTTCTTATTATCA
GCTAACGATAGTTGTTTTTAGTCTAATAATTATAAGCTATACTATTCAAAGTAATAAAGA
TATTGTTAAAACTCATTTTATTCAGACTGTTGGCATGACAATCTTCACGCTATTATTTTC
CTTTAGTATATCTCAGAATTATAAATATTATTTAAAAACAGAACAGGCTCAATATAAATT
ACTACAAGAAAGATAAGCAGCTTAGTAACTCTAAGCATACAAATTTCTTGAGTTACTATT
TGTGACTAAACCTTCGCTTTATTTCTTTATTACTGTATATTCTATTAAATTAGTCATGAT
GACAACCGCACCAGAAATTTTAGCCATAAATGTTTACAAGACAAAAAAATTTGACAGATT
TTTTAGTAGTGAATTACTCTTTATTTTTCTATTATCTTCACACATTGTTAATAATATAAT
AGTCAAGTTAGAAAAAGTTGCCCAGGTTATTAGTCTAAGAGGTAATTTAAATTTATATAA
ACACTCTGAAAGACTATTTGTACTACTTTTCCTAGTATCTAAAATGTTTTTTACAGAAAT
CACAAAAGAGTCTACAGAAATGTCTCAAGCATTATATACCAGGAATCTTAATAAAGAAAA
TAATAATTTTTTAAAAGTATATGAAGCGAAGTCTCAAATAAATGACCATCTCAGTTTAGT
TATTGGAACTGCATATTTTGATCTTTCTAATTTAATAGATCAAGCAGTTGTTATGACTCT
ATTAGTACGAAGAGTGATAGAATGAATTTGTAATCTTATATAAATAATTAATTGTTGCAT
TATGGTCAATACCCAAAATCCAATTTCGCAGACTTCTGAACTTGACTATATAGTCAACCA
ACCTTATAAATACGGATTTAAAACTGCCATTGAATCTGAGCAATTTCCAAGAGGAATAAA
CGAAGAGATTGTAAGGTTAATCTCGGAGAAAAAAAATGAACCAGAATATTTATTAAACTT
CAGACTAAAAGCATATCGAAAGTGGAAAAAAATGGAATCCCCGACCTGGGCTCACTTAAA
GCATCCCGATATTGATTTTAATAATATTATTTACTATGCTGTTCCAAAACTCAAAAAAGA
GTTAAGTAGTCTAGATGAGGTGGACCCAGAAATTTTGGACACTTTTAATAAATTAGGTAT
ATCGTTAAATGAACAAAAAAGGCTTAGCAATGTAGCTGTTGATGCTGTTTTTGATAGCGT
TTCAATTACAACTACTTTTAAGAAAGAGCTATCTGAAGCTGGAGTTATTTTCTGTTCAAT
TTCAGAAGCTATACGTGATTATCCTAGTTTAATTCAAAAATATTTAGGAACTGTCGTACC
GTCCGGTGATAACTATTTTGCTGCTTTAAATTCTGCTGCTTTCAGTGATGGATCTTTTTG
TTATATTCCTCCCGACACAACTTGTCCTTTAGAACTTTCTACTTATTTCCGCATTAATAA
CGAAGAATCTGGGCAATTTGAAAGAACATTAATTATAGCAGATCGCGGTAGTAAAGTCAG
TTATCTTGAAGGTTGTACAGCTCCTCAATATGATACAAATCAATTGCATGCAGCTATTGT
GGAACTAGTTGCTCTTGATGATGCAGAAATTAAATATTCTACTGTACAAAACTGGTATGC
AGGTAATAAAGATGAAAAGCGAACTATATACAATTTTGTTACTAAGCGTGGACTATGTTC
AGGTGCAAACTCGAAAATTTCATGGACTCAAGTAGAAACCGGATCGGCAATTACTTGGAA
ATACCCGAGTTGTATTTTGGCTGGCTCTAGCTCTCAAGGCGAGTTTTATTCAGTGGCTTT
AACTAATAATTATCAAGAAGCTGATACCGGTACTAAGATGATACATATTGGCAATAATAC
TAAAAGCAAAATTGTATCTAAAGGTATTTCGGCAGGCAAATCTAAGAATAGTTATAGAGG
ATTGGTCAAAATTGGTCCTAAATCATTCAATTCACGTAATTATTCTCAATGCGATTCCTT
ATTAATTGGCCAATTATCTCAAGCTAATACGTTTCCATATATTCAAGTACAAAATCCAAC
ATCCAAAGTCGAGCATGAAGCATCCACTTCAAAAATTAGTGAAGACCAAATTTTTTACTT
TTTACAAAGAGGAATTAACTTAGAGGAATCCGTATCTCTTATGATTAGTGGCTTTTGTAA
AGATGTATTTAATGAACTGCCTATGGAATTTGCTGTAGAAGCAGATCGCTTACTGAGTTT
AAAATTAGAAGGAAGTGTAAGATGAGTAATATTATTTTAGAAATTAAAGATTTACATGCT
TCTGTCGACAATGTGCCTATATTAAGAGGCGTTAATTTATCTATTTCATCTGGCGAGATA
CATGCCATAATGGGCCAAATGGTTCCGGCAAAAGCACTTTATCTAAAGTGATTGCAGGAC
ATCCAGCTTATTCTCTTACTAGCGGAGATATTTTATTCTTTGGAAAAAGTATTCTCAACA
TGGAACCAGATGAGAGAGCAAGGGCTGGTATTTTTCTTGCTTTCCAATACCCAGTTGAGA
TTCCTGGTGTTAGTAATGCTGATTTTTTGCGAATTGCACTGAACGCTAGACGGAAATTTA
AAAAATTACCGGAATTAAGTCCTTTAGAATTTTTTCAATTAATAACAGAAAAAATCAATC
TTGTTGGTATGAAAGAAAGTTTTTTAACTCGCAATGTAATGAAGGATTTTCTGGTGGGGA
GAAGAAGCGTAATGAGATTCTTCAAATGGCTTTATTAGATAGCAACTTATCTATTTTAGA
TGAGACAGACTCCGGTCTTGATATTGACGCGCTTAGAGTAGTTGCACAAGGTATTAATAC
ATTAGCAACATCTACTAATTCAATTGTTTTAATAACACATTATCAAAGATTATTAGATCA
TATTGTTCCTGATTTTGTACATATTATGAGCGGTGGAAAAATTGTGAAGACAGGAGATGT
TAGTCTTGCACAAGATTTAGAAAAGTATGGTTATGATCGAATTAAGCAAACTTAATATTG
CGCTACAATACTGAAGCTAAAGAGTTTTCTTTAGCCTATTTAGTTTTTAGCAAAACCTTG
TTTCACATCTTCAATCGCTCGTTTTAAGAGTTCTTCACTGCTACTGTCAAGTTTTTTAGT
ACTTCGAATACTTTCTCCAAATTCTGGTTTTGAATTTTTTAAGTCTTCACGTAACTCTTG
AATAAATTCAGCAACTTTAGGTACAGCTACATCATCTAAATAACCATTAATACCTGTGTA
GATTATAGCTGTCTGCTCTTCTACTGGAATCGGTGAGTTTTGGGCTTGTTTTAGAATTTC
TCTAAGACGTTGACCTCTTGCCAACTGATTTTGGGTCGCTTTATCTAGGTCAGATGCAAA
TTGAGAAAAAGCTTCAAGTTCAGCAAATTGAGCTAATTCTAACTTTAATTTACCTGCGAC
TTGTTTCATGGCTTTAATTTGTGCAGCTGATCCAACTCTTGATACAGAAATACCAACATT
AATTGCTGGTCTAATACCTGAATTAAATAAATCTCCAGACAAGAAAATTTGGCCATCTGT
AATCGAGATTACATTGGTTGGAATATATGCAGAAACATCACCAGCCTGAGTTTCAATAAT
CGGCAGTGCAGTCATACTACCACCACCTAGGTCAGAATTCAGCTTAGCTGCTCGCTCTAG
TAATCTAGAATGCAGATAAAATACATCTCCAGGATATGCTTCACGTCCTGGAGGTCTTCT
TAACAGGAGAGACATTTGACGATACGCTTGAGCTTGTTTAGTTAAATCATCGTAAATAAC
TAAAGTTGCTTTACCTTTATACATGAAGTATTCAGCTAATGCTGCACCTGTATAAGGAGC
AATGTATTGTAAAGTTGCTGGACTATCTGCATTAGCTGCAACAATGATAGTATAGTCAAG
AGCTCCTTTCTCTTGTAATGAAGAAACTACTTGAGCAACAGAAGAAGCTTTTTGTCCTAT
CGCTACATACACACAAACTACATCTTGACCTTTCTGGTTAATGATTGTATCTAATGCAAC
GGCTGTTTTGCCTGTTTGTCGATCACCAATAATCAGTTCTCGTTGGCCTCTGCCGATTGG
TATCATAGAGTCAATAGCAGTAATTCCTGTCTGCATAGGTTCACAAACTGATTGGCGTCC
AATAATACCTGGAGCCATAGACTCAATTAACCTTGTCGTATCACTAGCTGGTTCACCTTT
ATCATCTATAGGCCGAGCCAAGGAATCTACGACCCGGCCTAAAAAAGCTTCTCCGACTGG
AATCTGAGCAATTCTACCAGTACCTTTTACAGAACTACCTTCTAAAATATCTCTTCCGTC
ACCCATTAAAACAACACCCACGTTATCGCTTTCTAGATTCAAAGCAACACCAATTGTTTT
ATCTTCAAATTCCAGTAACTCACCAGCCATGACTTCATCAAGTCCATAAACACGAGCAAT
ACCATCACCAACTTGTAAAACCGTTCCAATATTGGCTACTTCCACATCTTGATCATACTT
TTCAATTTGTTGACGAATAATACTACTTATTTCATCAGGTCTAATATTTACCATGTGTTT
AATATTCTTTTGATTAATTAGAAATTCTAAGGTAGTAATTAGATATACAATAGATGTATG
TTTACGTTGTGGCTACATCAAGATGAGAAGCCATTTGCCTTAGTTGTCCTCTAATGCTAG
TATCAATAACTTTCGATCCGATTTGAATAGTAAAGCCACCAATTAATTCAGGATCGACAG
AAATCATAAGTTTAACTTCTTTAGCATTTGTCATAACTTTAATCTTATCTGTAAGCAGGC
TTTTTTGATCAGAGTTTAAGGCAAGAGAAGTACTAATATTTGCAATTGTTAGAGATTCCA
TTTGATATGCAAGTTCTAAGTACTTGCTAGCTATTACATCCAACATAGCGATTCTTTTCC
GGTCAACTAAAATCATTAAAAATGATAATGTATTATCACTAATTTGGTCTGCAAAAGTCG
CGATAATCACTTGTTTTTTTGATTCTGTAGTTTTTAGAGGATTAGCTAAAAAAATCTTTA
GCGTATCAGATTGAAGCAAAATATCTTGTATTAATTGGATGTCTTGATTAATTTGTTGTA
TTGCTTGTTTAGTATTAGCCAATTCTAGAAGAGCTACTGCATAAGGCTGAGCTATTTTTA
CAACAACGTTATTACTGCTCATAGTTGATCTCCTAACTTGGCAATATTATTATCAATGAT
ACGTAGTTGCATTTCAGAGCTCATTTGATTTTCCAATTGTAAGGTAACTCTTTTAAGAGC
AAGAAATGTTATTTGCTGCTGGATTTGTCTACGAATTTGTTTTTCAGCCGTCTCAATATT
AGATTTTCCAGTTATAGCAAGTCTTTCGATATCTAATTGGCCTTGAGCTAATATAGAATT
TCTAACTTTTTCAGCTGTCAACTGAGCTTCTTTTTTAATTTGGTCTATAATAATCTGCGT
TTGAGCAAGTTGTTTCTCTGATTCCGATAACCGAGCGCTTGCTTGTTCTAATCGTTCTTC
TGATTCTTGTATAGCTGCCAGAACTTTTGTCTGTCTTGTATTTAAACTAGAGCCAAGGAA
CTGTTTTAAAACGTAAATTAAACCAAATAAAAGTAAAAGTATATTAATAACATTCGCTTC
AAAAATATCAGAATTAAAACCGAATGTATGTTCACTACTATGTTCTGATAAGATAGTAAT
TATTTGTGGTATGTTTACTATATTATTCATTTAAAATTCTTACTATTTTAATACTTTAAC
CAGGAATCACTACTTCAAGGATTGACTACTTAAGAGCTTAGCTTTGATTTGATCGCTCAA
AGTATCAACTTGATCTTCTAAAGTCTTAAGAGCTTCTTCCTTTTGTATATTAAGTTGTTT
AGAAGCTTCAGCAATTAGCTTTTCTGCATTTATTTGAGCCTTTTTAATGTCTTCAGAAAC
AATACTTTGAGCTTCTTTCTGAGAAGAGGCTATTTTGGCTTGAGCATTACGGCGCGCTTC
TGATAAGTCTTCTTCATATTTTGCAGCTAATTCATCTGCCTTAACTAGCATAGAAGAAGC
TGTAGTCAATGTTGTTCGAATATATTCATCACGCTCGTCCAGTACTTTAGTAACTGGTTT
GTAAAAAATAATATTTAGTAACACCATTAAAGTTAGAAACTGCAATGCCATTAATGGCAA
AGTTCCATTGAAATCAAATAAGCCACCTTCAATCTCTTCGGCTAATAAAGTGGTAGATAA
ATCATTGTACTAATTGTATGTATAGTTAATAATTTGGTTTTATAGTGCGCTTAGTCTTAA
AAACTAAGCGCAAATAATTATTTTAACCAACGTATGGATTAGCAAACAACAGAGAAAGCG
CAACAACTAAACCGTAAATTGTTAAAGATTCCATAAATGCTAAACTTAGTAGTAGAGTGC
CTCTAATTTTTCCTTCTACTTCAGGCTGTCTTGCAATACCTTCTACAGCATTAGCTGCTG
CACTACCTTGACCAATACCAGGTCCTATTGCAGCAAGACCAACAGCAAGACCGGCAGCAA
TAACGGATGCAGCTGAAACGATTGAATCCATAATGAATTTTAATTTTTTATTAGTAGAAA
ATTGACAAATTTCGTATAATCTTGATTAAAGCATATTATTCATAGTATACTATTCTCCAT
GACCTTCCATTGCTTCTCCAATGTAAGCAGCAGAAAGTGTAGAAAAAATAAGTGCCTGAA
TTGAGCTGGCAAATAAACCGAGTATCATAACTGGTAATGGTATCAAAATTGGAATTAGTA
ATGTAAATACAGATACAACTAATTCATCTGCTAAAACATTACCAAATAGTCGAAAGCTTA
ATGATAATGGCTTTGTAAAATCTTCTAAGATATTGATTGGTAATAAAACTGGAGTTGGCT
GAATATAACGAGCAAAGTAACCTAATCCTTTTTTGCTTAAGCCTGCATAGAAATAGGCTA
AAGAAGTCAATAACGATAAAGCAACTGTCGTGTTAATGTCATTCGTTGGAGCAGCCAACT
CACCTTCTGGAAGATGAATTAGCTTCCAAGGAATCAATGCTCCTGCCCAGTTACAACCTA
GAATAAAGAGGAATAAAGTAGCAATATATGGAACCCAAGGACGGTACTCATGCTCCCCGA
TTTGATTTTTTGCAATATCTTGTAAGAATTCTAGTACAAATTCCATAAAATTTTGAAATT
TCTCAGGAATTCGTTGCAAATTTCGAGTACCTAAAAATGATAAAGTTAAGAGAGTTCCAA
TTACAAGCCATGAAACAATAAAAACTTGTCCATGTAATTGTAAACTACCTATTTTCCAAT
ATAGATGTTTACCTACTTCTACTGCTGATAAACAAGAGTATGGATTAAAATCATAAGACT
AGTTTGATACATAATGACGGCTAGCTTATCCTTAGCAATGTGTTATGACTAGGAGACTGC
AAGAAGTTCTAATAGAGTTAGCTACCTTAAATAGTTATGAAAATAATTTTTCTACGTATA
ATGCTTTCAAGTTTAATTATATACCTATATATTCATTATTTAATATGATTCTAGGTATTT
TGCTATAATCTTAATTATTTTATTTTTTATTTAATATATCTGCAACTTCATCTGCAAAAT
TAGCTTTAGTGTTTTCTTCTCCTTCTCCTAAGACAAATCTAACAAATCGTCTAATTTTAA
TATTTTCCCCTAGAATAGCAATATTTTGATTAATTAGATCTTCTACAGTTATATCCTGAT
TACGAATAAACATTTGATCTAGCAGTGATAATTCTTTAAGTCGTTTTTTTATTCTACCTT
CTACAATTTTTTCAAGCATTTCAATTGGTTTATTCTGCAAATCTTCTTTCCCAGACTCAA
TTGTTTTCTCTAGATTTATCGTTTCATCTGGAATATGCATCGTTGATACATATTCTACAT
TTGGACAAGCTGCTATCTGCATAGCGATATCTTTTGCTAATTTTTGAAACTCTGGACGAC
GAGCAACAAAATCTGTCTCACAATTGACTTCAACTAGCACTCCGATTCTTCCACCTGTAT
GGATATAGCTTTCTAGTAAGCCTTCAATTGCCGTGCGACTAGATTTTTTATTGGCAGAAG
CTAAACCTTTTTTCCGTAACGATTCTAGAGCTTTTCTTCATTACCATTATTAGCTTCTAA
AGCTTTTTTACAATCCATCATACCTGCTCCAGTCTTATCTCTTAGAGCTTTTACTGTTTG
AGCGGAAATTTGTAGTGTCATATACGTAAGTTAATTCCACTGGTGGAGCTAGTTCGAAGA
ATCTGTCTGCCCATATTTCCCATCATAAATCGCATCAGCAATTTTTCCAACAATCAACTT
GATTGATCTAATTGCATCATCATTAGCAGGAATTGGAATATTAATAATTTCTGGACTACA
ATTAGTATCTAATATACATACGGTAGGGATACCTAATTTCAAACATTCTTGTATAGCTGT
TGTTTCTCGTTTTTGATCAACCACAACGACAATATCAGGCAAACGATTCATATTTTTGAT
ACCGTTTAGATGTTTGCGTAATTTATCTAATTCTTTTCTTAAGACAGCTGCCTCTTTTTT
AGGTAATTGGTCAATAAGTCCACTTTTATCTTGTTCTTCTAATTGTCTAAGACGACTTAC
TCTAGATTTTATTGTGACCCAATTAGTCAACATTCCACCTAGCCATCGTTGATTAACATA
GTAAGAATCACACCTTTGTGCTTCCTGAGCAATTATTCCTGCGGCCTGCCTTTTAGTTCC
TAGGAATAATACTTTTTTGCCGTCGGAAGAAGCTTGTTTAATAAAATCACAGGCTTCTGT
TAATAATTGAGCTGTTTGCACTAAATCAATAATGTGTATTCCATTTCTTTCTGTATAAAT
ATAAGGGAACATTTTAGGGTTCCATCTACGAGCTTGATGTCCGAAGTGGACACCAGCTTC
TAATAGTTCTGCTAAAGTAACAACAGCCATTTAAATCGTATAATGTTCGGGATATCCCTT
AGTAATAAATTAACATACTTTTAAAATAAATAATCTACACTTTTATTACTAAAGTAATTA
CGAGCTGTTCTATCATCCAGAATAATATCATCTAAATCGTCTCGAACAGTTGAAGTCGCA
TTTTCTGTATTTATATTCTTGTCAACATCTTTTTTATCATTATTATAATTGTCATAAGTA
TTGAAACCAGTACCTGCTGGTATTAATCGCCCTATAATAACATTTTCTTTAAGTCCTCTC
AGCCAATCTAATTTACCTGATATTGCAGCCTCGGTTAAAACTTTAGTAGTTTCTTGAAAA
CTTGCTGCAGAGATAAAACTTTCTGTATTTAATGAAGCTTGAGTTATCCCCAGCAACACT
GGCCTATAAGAAGCATTTGATTTGTTTCTCATCTTCATTGCTTTATTGGTCTGTTCAATT
TTTTGTAATTCTACTAATTCTCCGGTAAGTAGCCTGACTCTTCACCATTGTCTATTTTTA
CTTTAGAAGTCATCTGTCGAACTATAACTTCTACATGTTTGTCAGAAATATTTACTCCTT
GAGATTGATATACTAGTTGTACTTCTTTAACTAGCAGTAACTGAATCTCTTGAAAACTTA
ATCGTGCAGCTTCATATAGTGCTAGTCCGCACTCAATATATAGGTTGAAACTAGCATCTA
AAATATCGTGTGGATTTAGGAGTACATCAGTTTTCTTTCTTGCTTCTAAAATTTCTTCAA
TTCTCGGCAGACCTTGAATAATATCCCCTGTTTTTGCTCTATCAAAAACCAAAACTGCTA
AGGTTTCTCCTCTTCTAATTAATGCATTATTATCAACATGTAAAATTGCTCTATTGGAAA
CTAAATAAGGCCTTGCAATTCTTAAGGTGACTGATTCAGAAGATATCTCAATGATTTGAC
CTGAATCTAAAGAAATGATATTTTCACAAATTAAATCTCCGCAGCGAATCCAATCTCCGA
TGTTTACTTTGGGAACCTTTCCTTCTACATTAAAAATTTTTTTGTCAATAGATGTAGCAA
CCAAAATTCGTCTACTTGTATTTTTTTCGGAATAAATTTCTTCAACAAGACCTTCGCTTG
TGGCAACAATTTCTGTACTTGCAACAACTGTTGATGACTCGATATAATCACCATTATTAA
CTATAATTCTTGTTTGACTTTGCTGTTTTTCAGACTTATTATCAATATTTTTAATTGATA
ATGTTTCAAATGTAGATAGCTTTAAATCGAAGTAATTATTACCGTTTGATGTAGAAGAGA
ATTCTATTGTTGATGTTAGACTAGTAACATTGTATTCAATTTCCGCTACCAGATTAGTTG
TTACTAAATGTACCCCCTCAATTGATTTCACTCTCTCTCCATCTCGAAAAGGTGTTCTCT
TCACTAATTTTAATTTAGTTTGGCTCGGTTTTTGCACTATAAGATTGTCTAGTAGGCCAG
ATTTTATTTCTGGTATTGAATAGACAATAACTGGTCTAATCAAGATGTAGGGTATTTGAT
CATTTTTTATATATTCCCAATATACTAACTTATCTGTAGAGATATTATCGTGTAGCGTTT
CTCCTGGACGTAAAAATCCTCGACTTTTATCACTAGAACTATAACAATTATTTAACCTGT
AAATAGAGCCAGGTTTTATTATAATTTCTCGAACTATGCCATCTTTTTGAATTATTTCAA
TAATTCCTGAAATTTTTGAGAAGATATTTTTTACCAACTCTGTTCCACTTTCAATAACAT
CTCCGTTATTAACTAACAATAATGAGGAATCTTTATTAATCTCGTGCGTCTCTTCTGAAA
TCCATAGTATATAGCCTGGTCTTAGAATATCATAGGCATCTTTACCGGGCCCTGTTTTCT
TTTTAGACACGTTTAAATCTAAATATTTGATAATACCGCCGCTCATGGTTTTATAGATCA
GGAAAGGCTTTGAAAAGGAATTTTTGTTTTTTTTCTGTTTCGAGAATGTAGGCTTCTTTT
TTATTGATTATATCTGTATAGATATAACATCCTGGAATAACAATAGATTCAGTAATAACT
TGTATGTTAGTAATACTACTATTTGCATTTTTGCATATTTTGACCTCTCCAGCATATTGA
TTAACTAATTCTGTTTGAGCGAGTATAGTCCCAGTTTGAGTTTTAGCCGATTTCTTAGTT
ATAATCTTGGCAGAGTCAGGTATACTATAAACTTCACCTGATAGTACCCAAATCAGTCCG
CCTGTTTTAGTTATTCGAGTAGTGTACTGATTATTATCCGTTTCTTCAACTGTTAAGTTA
GAGAAACAAATTTTACCAGAAAGATCTGAAATTACATGTTTTTGAGCTCTCTCTGTCATC
AATCTATTGCGGCGTGGTGATTCTGCAATTACTTGATCTTTTGACACTGTCTCATTGTTA
GCAATTAAGAGAATAGTTCCTTTACCTAGATTGATTACGGATTGTTGTTTACTACTGAGG
AAAATCGTAACTTGGGTTTGCTTCTCTGTTATTAAGGCCTGTTCTCCGTGTCTAGTACGT
ACTGGAGCATAAGCTGTAGAGTCTAATCCTATCAATTTACCAGCTATTGGAGAATAAATT
TGTTCTGCCAACTCTCCTGTAAATACTCCTCCAGTGTGGAATGTTCTCATTGTTAATTGC
GTGCCTGGCTCACCAATAGACTGAGCAGCAATAATTCCTACTGCTTCTCCCAAATCAACC
AAACGACCGTGCGCTAAGTTCCATCCATAACAATATTGACAAACAGAACTTCTGGAATTG
CAGGTAACAGGAGATCTAACTAAGACTTTTTTGATGCCAGATTTGGTAATCTCTTTTGCC
AAATTAGGGCTAATATCTTGCCTAGTATGAGCAATTAGCTTCCCTGTTTCGGGATGAAAT
ACATTTTCAGCTAGCACTCGACCAGCTAGAGCTTGCTCTAAATTTATTAGTACTTTTTGT
GTATCTACTAGATCTTCTAGTATAATTCCTTTTTTTGTTTTACAATCGACTTCTCTAATT
ATAACATCTTGAGAGACATCAACCAGTCGACGGGTTAAATATCCAGAGTCTGCTGTTCTT
AAAGCTGTATCAACCAACCCCTTTCGTGCACCATACGATGATATAAAATAATCTGTAACA
GTTAAACCTTCTCGAAAGTTACTTGATATTGGTAAATCGATAATTTGTCCTTGAGGGTCA
GCCATTAATCCCCTCATACCAACTAATTGTCTTACTTGAGAAATGTTACCTCTAGCTCCA
GAGAATGCCATCATATAAACAGAATTTAACGGGTCTGTTTCCTTAAAGTATTCAACAACT
TCCTGTTTAAGGGATTCACTTGCATTATTCCATGTATCTATAACTTTTTGAAATCTCTCA
ACTGTTGTGATTTCCCTCTTCGATACTTATTTTCAGTAGTTTTAATTTCTTCAATAGTAG
CTGATAGTAGGGTCTGTTTAGTAGGGGGAATTCGCAAATCTTCTAAGCTCAGAGAAATAC
CCGCTTGGGTAGCATAATGGAATCCAAGATCTTTAAGTTTATCTGCCATATTGGCTGCTC
GCGCTATGCCATAATTACGGAATGCCCAAACAATTAAATGTTTTAATTGATTTTTGTCTA
TTACTCTGTTTGAAAAGCTGGGTTGTGAAACACTACGCCTATTATCCACTAGATCTTCTC
CATATTGTTAACTATGCCACTAAAGATTCTTGAATAATTTTATTAAATATAATACGACCA
GCTGTTGTTCTAATATATTGAACAACTCGTTGGTGTTCAGCATCTTCTTTGATGATATGA
TTAGTAAAAAATTTTGTTACACTATTATCAGGATGTCTTTCAATTTTAGTTAGAGAATGA
ACCTGATCGCTGTCTATAACTCCATCGAAACGAGCCCATACATAAGCATGTAAATCAATT
TTCTTTTGCTCATATGCCATGACCGCATCTTCTAAACTGGCAAAATATTGAGTAGATCCC
TGTTGCTGGGAAGGATTATTTGCTGTTAAATAATAGCAACCCAAGACCATATCTTGGCTT
GGCATTATAATTGGTTGTCCTGTTGCAGGGGACAAAAAATTATGAGGAGCTAACATTAAT
AATCTAGCTTCTGCTTGCGCTTCAAGCGATAAAGGAACATGTACAGCCATTTGATCACCA
TCAAAATCAGCATTAAAAGCTGGACAAACGAGCGGATGTAGCTTGATAGCTCTTCCTTCA
ACAAGAATTGGTTCAAAGGCTTGAATCCCGAGCCTGTGAAGAGTAGGAGCTCTATTAAGT
AAAACAGGGTGTCCTTGAATTACTTCATTTAAAACATTCCAAATAGAAGAATCGTTTTTT
TGAATCATTTTTTTTGCAGCTTTAATATTATTCACTAATCCTTGTAATATAAGTCTATGA
ATTACGAATGGTTGAAATAACTCAAGTGCCATTTCTCTTGGTAATCCACATTGATGTAAC
TTTAAATGAGGACCTACAACAATTACCGATCTTCCTGAATAATCTACTCTTTTGCCTAGT
AAATTCTGCCTAAACCTTCCTTGTTTTCCTTCTATAATGTCTGACAAAGATTTCAGTGGC
CTGTTATTTGCACCAACAACAGTTCTACCTCTACGACCGTTATCCATCAAGGAATCGACG
GCTTCCTGAAGCATACGTTTTTCATTTCTAATAATGATTTCAGGTGCTAAAATAGACTTA
AGACGTGAAAGTCTGTTGTTTCTGTTAATGATTCGACGGTAAAATTCATTTAAATCAGCA
GTTGCGAACCTACCTCCATCTAGTTGCACCATTGGTCTTAAGTCAGGAGGGATTACGGGG
ATAACAGTAAAAACCATCCAGGAAGGGTCTGCACCAGTTGATATAAAATTTTCAATTAGT
CTTAAACGCTTCATTTTTTTATTAAATGTTAATGAAGGAGTTTTGAAATTTTTAGGTGGA
CTAGTTGCTTCCGATCGTAATGTTCCTGCAATATATTCTAAATCCAAATCTTTCAAGAGT
TTTTGTATAGCTTCTGCACCTATTCCAACTTCTATTTGATTATTTTCATCTTGGTTTTGG
TAAATTTCTTCTTCTAAAGACTTCCATTCGTAACCTTCCAATAATTGCTTGTATTTTAGA
TTATTATCTTTACTAGATTGGGTAATAACATATGAGTGAAAATAAACAATTTTCTCGACT
CTTTTACTTTCAAGTCTAGTGCTAAAGCAATATAGCTTGTGCTCCCTTTTAGATACCAAA
CGTGAGTGCCATTCGGTGTCTTCGAACACGTGATTCTGTAACTTCAACACCGCATCGTTC
ACAAACTATACCTTTATAGCGAAATCGCTTATATTTACCGCAATGACATTCCCAATCTTT
TACGGGACCAAAAATTTTTTCGCAGAACAGGCCGTCCATTTCTGGCTTAAGTGTTCTGTA
ATTAATGGTTTCTGGTTTTGTAATTTCACCAACAATTTGTCCATTAGGTAAGCTTCGCTC
TCCCCACTGTCTAATTTTTTCAGGTGAAGCTAAACTAATTTTTACATAGTCAAAATATTG
CTCAAACTTTGTCATGAATTTGAATACCTTTAAATCAAGTAATTAGCTAATTGTGTAAAC
TTAGCATAACTTAATAGAGAAACTGCTCAAAATCATCTACTGGAGGTGTATCATAATTAG
AACGAGAAGTTTTAGTATCTTTAGAATCAGACATTAGATCAACTTCTATTGTACGCCTTT
GACCATCTTCAAAAAGTTTTAATTTATGAACAGCAATATCCAAGCCTAAGGACTGCAGCT
CTCTCATTAAAACTTTAAAAGACTCAGGTGTTCCTGGTTTTGGTATAGGCTTTCCTTTAA
CTATTGCATTGAGCGCTTCGTTACGGGCCTGCATATCATCTGATTTTACAGTTAATAATT
CTTGTAAAGTATATGCTGCGCCAAACGCTTCTAGAGCCCAAACTTCCATTTCTCCGAGCC
TTTGCCCTCCATGTTGAGCTCTTCCTCCTAACGGCTGCTGTGTCACTAAAGAATAAGGAC
CTGTAGATCTTGCATGAATCTTGTCATCTACTAAATGGACAAGTTTAAGCATGTAAGCTC
TGCCAATTGTAACAGGGTTATCAAAAGGTCTCCTGTTCTACCATCAAAAACTTGCATCTT
GCCTGGGTGGTATTCATTAAAAATCCACTTGTTGTTAGTTAAAACTGATGCCTCTTGTAA
TTTTCTATTAACAAGTGCTCGAGATGCTTCAGCACCATACATTTCATCGAAAGGTATTAT
TTTAAATCGCTTGCCTAGATATCCGCCAGCTAGGCCGAGCAAACATTCAAATACTTGGCC
TACATTCATTCTAGATGGTACACCTAAAGGATTTAATACAATATCGACTGGCGTACCATC
GGACAAGTATGGCATATCTTGTTTAGGTAAAATGCGAGAAATAATGCCTTTATTACCATG
CCGGCCAGCCATTTTATCACCTACTTGAATTTTCCTTTTTTGGGCAACATAAATACGAAT
CATTGCATTAGTGCCAGGAGGTAGTTCGTCTCCCTTTTGCCTAGTGAATACTCTTACGTT
AACAACTCTTCCCTTCGCTGCATTAGGAAGTCTCAATGATGTATCTCTTACATCTCTCGC
TTTTTCTCCAAAAATAGCTCTCAACAACTTACCTTCGGGTAATTGATCAGCTTCTCCTTT
TGGAGTAATCTTACCTACTAAAATATCTCCAGATTCAACCCAAGAACCACTAACAACAAT
GCCATTGCGATCTAAATCTTTTAGTGACTGATCACTAACATTTGGAATTTCCCTAGTGAT
TTCTTCTGGTCCTAATTTGGTTTGCCGACATTCTACTTCATACTTTTCTATATGAATGGA
AGTATATATATCTTCGTAAACTAACCTTTCGCTAATTAAAAAAGCATCTTCGTAGTTATA
GCCTTCCCAAGGCATGTAAGCAACAAGAATATTTCTACCCAATGCAATCTCACCTCCATC
TGTAGAGGCTCCGTCAGCTAAAGTTTGTCCTACTATTATCTTTTCTCCAACCCAAACGAT
TGGACGTTGGTTAATGCAAGTATCTTGATTAGAACGATAATATTTCTTTAAGCGGTAATG
CACTGTTCTACCATTATTATCCTGAATCCCTATTTTATTGGCAGAAACATAATTTACATA
GCCAGATGTTCTACTAATAATAACCATACCTGAATCTCTAGCAATTTTAGTTTCAAAGCC
AGTCCCAATAATAGGTTTCTCTGGATATAATAAAGGTACAGCTTGCCTTTGCATGTTGGA
TCCCATTAAAGCTCTATTTGCATCATCATGTTCTAAAAATGGAATTAAAGACGTTGCAGC
TGAAATTACTTGAATAGGAGAAATAGCAATATAATCTACTTGACTAGGCGTTGTTGTAAT
AAATTCTTGACGGTAACGGACAGGAATAATATCTCCTTCAATATAATTTTGATTATTAAC
TTTTACATCTCCAGGAGCAACTCGAAAATCGTCTTCTTCATCTGCTGTCAAATATACGGG
CTATTTTCGTATGAAACCTTACCGTTATTAACGGGATAAAAGGGAGTTTCAATAAAACCA
AAGACATTAACTCTTGCGCACGTTGCCAGCGAACCAATTAATCCAGCATTTGGTCCTTCA
GGGGTTTCGATTGGACAAATTCTTCCGTAGTGACTCGGATGTAAATCGCGGACAGCAAAA
CCTGCTCTATCTTTATTAAATCCACCTGGACCTAATGCACTAATTCTTCTTTTATGAGTC
AATTCTGCTACTGGATTTGTTTGGTCCATAAACTGAGAAAGTTGACTAGAACCAAAAAAT
TCTCTTACTGAAGCAATTAATGGCTTAGGGTTAATTAAATTGGACAAGCTCAAGGAGTCT
ATATCGCAGATCATCATGCGTTCTCGAATAATACGTTCTAAGCGATTGAGGCCTACTCTG
AATTGATTTTGTAGAAGTTCACCTACTGAACGTACTCGTCTATTACCAAGATGATCTATA
TCATCTAGATTGCCTGAATTTTTATCTTTAATGTTAATTAAGTAATCAATAGAAGACAAA
ATATCTTGAGGAGACAATACGCGGAAAGTCTTAGGTATGTTAAGACCAAGTTTTTTATTA
ATTTTGTAACGTCCTACTTCTCCTAAATCATATCGTTTGGGATCAAAGAAGCGAGAGTAT
AACATTTGTTTGGCTACGGCTACCGTTGCTGGCTCATTAGGCCTTAACTTAGAATACACT
ATAAGAAGTGCTTCTTCATCTGTAACTTCTTCAATCTCATTTTTCCCAATTTCTTTGGCT
AATTCTTTAGCTGAATATAATTCGGATGCTGATTTTAAAAAAGCATATTTACTCAGTCCT
TTTTGAATCTCATCTTTATTAAGACCAATAGCTCGGAGAAAAATATACGCATTTACTTTG
TGCGTTTTATCTATTCTTATCCAGATATCTCCTTTATGATCTATTTCAAATTTCAACCAC
GAGCCACGATTAGAAATTAGACTAGCGCTATAAATTTGCTTACCGTTTTTATCAGTTTCT
TGCTTATAGTAAATACCTGGACTACGAATTATCTGGTTAATAATAACCCGCTCTGTGCCG
GAAACAATAAAAGTCCCTCTATTAGTCATAATTGGTAAATCACCAATAAAAACAAGTCGT
TTTTTATACTTTCTATTTTTTGTTTGTTTCTCTACACTAAGTTGTAAGTGTGTCGATGAT
ACATTTAATGGCTGTAAATTTTTATTCTGATCTTTAGAAGGTATATCAATATCTTTTCTA
GTAAGTTTTGCAGGGACATATATTTGAGCACTATAAGTTCGATCCCTACTTTTGGCCTGC
CTAACACTATAACGAGGAAATTTTATCTTATATTCTTTGCCAAATAACTGTAATTCAAGT
CGATTAGTAGGATCTGATATGTTAGGAAAAAATTCAAGCACTTCGGTTAGGCCTTCTAGT
AAAAACCATTTAAAACTAGCTCTTTGAATTGCAACTAAATCTGGAAGAAGTTTGTTTTTT
AAGCTTATACGTTGAACCATAAATCTCCTTTATAGCAAATTCTGAAATCGAAGAGTTTTG
TACATAGTTAAAAGACGAAATTAATACTTGTCTGTCTGTCAAGTAGTTGACAGATAGACA
AGTATTATGTGTTTTATTAATTCTGGCATAAGCAAATGCTCTTGCCAGTCTAGCTTTTTT
TCTAGCTCCAGTATTAGAGTGAAAGGCTCCTTTTTTTATTGCTTTATCAATTTTACTATA
GACATGTGACATACTTAATTGTACATCATTTAAATTAGAGTTCTCTAGATTATCAATATT
GAGAAGACATCTTTTAGTTAAAGTTTTAACAACCGATTTATACTTTCGATTGATAAGACG
GTTTCTTTCCGAGGTTTTAATGCGTTTAATCGCAGATAGGTTCTTAGCCACAGTAAATCC
AATAAAACTCTTATAAAATATTTGTAGAAACAAATTCAAAATCTATTCGAAAAAGGAATA
TAAGCCGTATTATAACATTAAAAAAAAACAATAGGCAATAGTTCTTGGAGGTCTTGTTAT
TACAAAATAAAGACTTTCATTGCATAAATTTCAGTAAATGGTATATATATGAAAAAAATT
GAAGCTATTATTAGGCCTTTTAAACTCAATGAAGTTAAACTAGCATTAGTGAAAGAAGGT
ATTGGAGGTATGACAGTCATTAAAGTGTCAGGCTTTGGGCGACAGAAGGGACAAACAGAA
AGATATAAAGGCTCCGAGTATTCTATTGATATCATTGATAAAATCAAAATTGAGATTATT
ATTAGTGATGATAAAGTAGACAGAATTATAAATACGATCATTCAGGCTGCCAAAACTGGA
GAAATTGGAGATGGCAAAATATTTATTAGTAATATTGAACAAATTGTGAGAATAAGAACA
AATGATATCAACTGTCAAGCTTTATAATATTTAAGACATTTAGACTTGATACTTTTTCAC
AAAACATGTGATAATAATCATCTAGTATATACTTATAATTAAGGTGTAACGTAATGGCTA
AAAGTAAAGGGGCTCGTATTGTAATAACTCTAGAGTGTTCGAATAAATTTGCAGATATTT
CCCAAAAACGCAAACCTGGAGCTTTTCGATATACAACTACTAAAAACAGAAGAAACACGC
CAAGTCGAATTGAGTTGAAAAAATTCTGTCCGAATTGCAATCAGCACTGCATATTTAAAG
AAATCAAGTAATTATTTGTAGTATTAAAAAAAGAATATTATGGCTGTATATAGAAAAAGA
ATATCTCCAATTAAACCGACAGAAGCTGTAGATTATAAAGATATAGATTTACTTAGAAAG
TTTATCACTGAACAAGGTAAAATTTTACCTAAACGTTCAACTGGACTAACTTCTAAGCAA
CAGAAAAAATTAACTAAAGCGATTAAACAAGCAAGAATACTTTCATTATTACCTTTTTTA
AATAAAGATTAAATATAGGTCTCATATCAATATTTTTCGTATCAGTATTCTCAATATTAA
TTTAACTATCCATTACCTCTTTTATTTAAAAATATTTCATTATTCATTTAAAAGAGGCAT
AAGGATCGTTTTTTTGGTATGAGATCAAATGATTGGATTGTATCACCAGGTTGCCATAAC
TGAAATTCTGAAATAAAAATTCCACATTCGTTACCGGCCTGAATTTCTTCAACATCTTCG
CGAACACGCTTTAAAGATTCTATTTTCCCCTGGTACATAATTACATTCTCTCGAAGTACT
TTAATCCAAGAATTTTTTATTAGTTTATTATTAGTAACTCGACAGCCTGCTATTTTTCTA
TTAGCTAGAGAAAATACAGTACTAACTTCTGCTTCTCCAACTTGCACTTCTGAATATTCA
GGGTCAAGTAAAGCTTCCATTCTAGTTCTGACATCTTCAATTAATGCATAAATGATTTGG
TAGTTTTCAATAACTATATTCAGTTTTGCGGCTGCTTGTTTGGCTCCTGGAGAAAAATTA
GTATTGAAACCGATCAAGCTTGCATTAGTAGTTGCAGCAAGTTCGACATCTGTTGCTGTT
ATTTCGCCAGGCAAAATTGACAAAACATTTAACTGTACTTTACTTTGAGGAAATTGGGAT
AAAGAGTCTAAAATTGCTTCTGTAGAACCTTGATTATCGGTCTTTATAATTAAGGTTAAT
TGTTTATTTCTTTAGAATTTTTAGTATTAAGGATGTCTAAAGTAATACGGCTATTCAGAG
CTTTTTGTTTTTGTAAAATTATTGATTTGTTTGACTGGTTTACAATAGCTTGTAACTTTG
CTTCTTTGTCACTATTGACTACAAGGGCCACTTCTCCTGTAGCTGGCACAGCCGATAATC
CCCAAATTTCAACTACAGAAGAAGGAAGAGCTAAATCAACTTTTTCTTGTCTGTTTTTAA
TTATTGCTCGAATTTTTGCATAAGCTGTACCAATAACGATATTATCACCTGTGTGTAGTG
TGCCATTTTGAATCAAAAGAGTTGCGACAGGTCCATGAAATTTATCTAAATGAGCTTCTA
TGATTACGCCTTGTGCTGGTTGTTTTGGATCAGCTTGCAAGTTTTCTAATTCAGCTAGAA
TCATTATAGTTTCTAGTAGTTTATCAATATTCTGACCGGTAATAGAGCTAATAGGAATTA
CAGGAACTTGCCCACCTAATTTTTCAGAAACAACGTTATGTGTGATTAAATCTTGTTCAA
TACTATCTAAATTAGATGAACTTTTATCTACCTTAGAGATTGCGACGATAAATGGTACAT
TAGCTTTTTGAATATGCTTAATAGCCTCTAATGTTTGGAGTTTAATTCCATCATCTGCAG
CTATAATGATAATAGCAATATCTGTTAAGTTAGCCCCTCTAGATCTCATGCTGCTAAAAG
CTTCATGACCTGGAGTATCTAAGAAAACAATTTTTTGCTTACTATTCTACTTCGTAGGCT
GCAATTGTTTGAGTAATGCCTCCGATTTCTTTATTTGCATTGTTAGATTTTCGGATATGA
TCTAATAAAGTAGTTTTACCGTGATCTACATGTCCCATAATAGTAACAACTGGTGGTCGC
GTTATATAATCATCCCCAGCTGTCTGTGATACTTTAGAATTAGCATCTCTAAAATTTTCA
TCTTCATCATCAATATGTATTTTTGTTTTCGGTTTCTTTCGCTGTCTATTTTTGTTCTTT
TTGTTATCTAATAAATCATGAAGTTTATTAAAATTCTTGTTTTTTTTATCTATTTTAGGC
GGGGAACTTAACTCTAAATGTTGAGGATTCTGTATCTACCTTATTGATATCTAGCTGTAA
TAATTTATCCTGTGTAGTAGACTCTAATCTGATTTTATAAATGAGTTGAGGATTTTTTAA
ATCTACTATGTTTTCGATCGATTTTCAAAGTTTTGAGGGTTTAAAAACATGAACGGTTTT
TTATGGTCTAATAGTAATTTTTTACTTTTAATCTATAACTCAACATAAACAAGAAAGAAA
ATTGATATTTGTTGTATTAGATTCAATATAACACTAAAGCCGTTATATAAGTTATAAATC
TTTTATAATGATTAACACTCAAAGTATATTTATTGTTATACAATCTATTTATCTTAATAA
TGTTGTTTTACGGATTTAAAAGCATCCAGCATTCTGTCAATAATGAATTCTGATTAAGAT
AAAAAACAGAGTAACAATTGTTAATTACCTCCACGCCAACTATGCCACGATCTCAAAAAA
ATGATAATTTTATCGATAAAACTTTTACTGTTTTAGCTGATATTGTATTAAAAGTACTTC
CTACAAGCAAAGAAGAGAAAGAAGCTTTTTCTTATTACAGAGATGGAATGTCAGCACAAT
CTGAAGGTGAGTATGCTGAAGCTCTGGAAAACTATTATGAAGCTTTAAAATTAGAAGAAG
ATCCATATGATAGAAGTTATATCTTATACAATATAGGCTTAATTTATGCTAGCAATGGCG
AATATGTAAAAGCTTTGGAATACTACCATCAGGGACTAGAATTAAATTTCAAATTACCTC
AGGCTCTTAATAACATAGCTGTAATATACCATTATCAAGGAGTACAAGCTGTTGAAGATA
AGAATATAGAATTATCTAAATTAATGTTTGATAAGGCAGCGCAATACTGGCAGCAAGCTA
TAAAGTTAGCACCAGATAACTATATTGAAGCTCAAAATTGGTTAAAAACAACAGGACGCA
TGAAAAATGTGCCAGGATACTGATGAAATTTAATCTATTGACTATATTTATGAATCAACA
AGAAAATAATGGTTAGTACAACAAAAAGTACAGGATCTGTTACTCAAATTATTGGACCAG
TTTTAGATATTGCATTTCCTAATGGTCAGCTTCCCAAAGTGTTTAATGCCCTGAAAGTAC
AGAGTTCAGAAGGGACTATTACTTGCGAAGTTCAACAACTGCTTGGAGACAATAAAGTAA
GAGCTGTATCCATGAGTTCTACAGAAGGGCTAAAACGAGGGGTAGAAGTTCTTGATACAG
GTGCTCCTATATCTGTTCCAGTAGGGACAGATACTCTAGGTCGAATTTTTAATGTTTTAG
GTGAGCCTGTAGATCAATTAGGACCAGTAAATTCTGAGAGCACTCTACCTATTCATAGAT
CAGCACCTGCGTTTACTAAGTTAGAAACAAAACCATCTATTTTTGAAACAGGTATTAAAG
TTGTAGATTTATTAGCTCCTTATAGAAGAGGTGGTAAAATTGGACTATTTGGTGGCGCAG
GCGTGGGGAAAACAGTATTAATTATGGAGCTAATTAACAATATTGCAAAAGCACATGGTG
GAGTATCTGTATTTGGTGGGGTTGGTGAGAGAACCCGAGAAGGAAATGATCTTTATATGG
AAATGAAAGAATCTAAAGTAATCAATGCAGATAATCTGAAAGAATCTAAAGTAGCCTTGG
TTTATGGACAAATGAATGAGCCACCAGGAGCTCGTATGCGTGTCGGTCTAACAGCGTTAA
CAATGGCTGAATATTTCCGAGATATTAATAAGCAGGATGTTCTCTTATTCATTGATAATA
TTTTCCGATTTGTTCAAGCCGGGTCTGAAGTATCAGCTTTGTTAGGACGTATGCCTTCTG
CTGTTGGTTATCAACCGACATTAGCAACAGAGATGGGAGCTTTACAAGAAAGAATTACTT
CTACAACTGAAGGATCTATTACATCTATCCAGGCTGTTTATGTACCAGCTGATGATTTGA
CAGATCCTGCTCCTGCAACAACATTTGCTCATTTAGATGCAACAACAGTTCTATCTCGTA
ATCTAGCTGCAAAAGGAATATATCCTGCAGTTGATCCACTAGATTCAACATCAACAATGT
TGCAACCAGGAATTGTAGGATCTGAACACTATTCTATTGCACAGGAAGTGAAATCTACCC
TACAGAGATATAAAGAACTACAAGATATTATTGCAATTCTAGGTCTGGACGAGCTGTCTG
AAGAAGATAGACAGACTGTATCAAGAGCTAGAAAAATTGAACGCTTTTTATCTCAACCAT
TTTTTGTTGCTGAAGTATTTACTGGATCTCCAGGAAAATATGTTTCTTTAGAGGATGCAA
TCAAAGGGTTTCAAATGATTTTAAGAGGCAAATTAGATGACTTGCCAGAACAAGCTTTTT
ACTTAGTAGGTGATATTGATGAAGCTATTCAAAAAGCTGAAAGTATGAAGGATTAATAAT
GACGTTAAATATAAAAATTATTGCCCCGGATCGTACTGTTTGGGATGCGCAAGCTCAAGA
AATCATTTTACCTAGTAGTACTGGCCAGCTTGGTATTTTAACAGGACATGCTCCGTTGCT
CACTGCTCTGGACATTGGTGTAATGAGGGTTAGAGTGGACAAAGAATGGATGCCAATTGT
TTTAATGGGCGGATTTGCAGAAGTAGAGAATAATCAATTGACTATTCTTGTAAATGGTGC
AGAAGAAGCTAGCCAAATTGACTTAGCTGAAGCAGAAAAAAATTTGGAGGCGGCAACTCA
GTTGCTGAATGATTCTGCATCTAGTAAAGAAAAAATAGAAGCAACTCAGAATATAAGAAA
AGCTAGAGCTAGAGTACAGGCAGCCACAGCTGCTAATAAAACCCTAGTAATAATAGGGTT
TTATTCTTTAGCTTAAACCTGAGCAAATGTAGTCAAAATATAAGCCCATTTCTTTGCCTG
CATCTGGTCCGACCAAACTAATAGTTACTTCTTTCATTGGCACCAATTGGAACGCCTAAA
GAATTATAAGTTTCTTTTAATCCATTTAATACTCTTTCTTCTAAGATAGATGGATCTCCA
GCTAACATACCATAAGTAGCATAACGTAAATAATAATCCAAATCACGAATACATGCAGCA
TAACGTCTAGTTGTATACATGTTGCCACCAGGACGTGTAATATCTGAGTACAGTAGAGAC
TTAGCTACAGATTCTTTAATAATTGTGGCTGCATTAGCTGCTATAGTAGCAGCAGCTCTT
ACGCGTAGTTCACCTGTTTGAAAGTAACCTCTTAACTTTTCAACAGAGCTATCGTCTAAA
TATTTGCCTTGAACATCAGCTGCATTAATAACAGAAGTAATTGCGTCTTGCATAACTTTT
ACAAATTCCTTAATTTTAAATATCTAAGACTATACTGCATTGCGCCCAAAGTATAATCAA
AGTAAAAACCAGCTTCTGCTGAATCTTCACCTGCAAGAAGTGAGCAAGCTACACTTTTCA
TACACTTAACACCTTCAGCAACTCCAGAAATTGGCGTACCTAAAGAATTATACATTTCTT
TAACACCAACTAAACCAATTTCTTCAATAGGAGTAACATCTCCTGCAACTATTCCATAAG
TTACTAAGCGAAGATAATAATCAAGATCTCTAAGACAAGTAGCTGTCATTTCTTCTCCGT
AGGCATTACCACCAGGAGAGACAACATCAGGTCGCTTTTGGAATAATTGTTGACCGCCTT
GTTTTACAATGCGTTCACGGTTATCTGTTAGGATTTGAGCAATTCTTAATCGACGTTGTC
CAGACAAAACGAAACTTTTAATTCTATCTAGTTCGCCTGGACTTAAATATCTTGCTTCTG
CATCTGCATTTACAATTGACTTTGTAACAATACTCATGGATAAAACTCCTGTAAAAGCTT
AATACTAATTATTTATGATATAACTCAGATAATACCTAACCAAATTAGTTGTTAAAATAC
ATCAGTGATTTATACAGGAACTTCAATATTTAGGTAGGTACTAAAACAATAAAGTTGAAA
TCGACTTATTGGTTACCTAGAACTTGTTTGAAGCTGGGTACTACAATTGAGGCATCTTGC
TTAGTTAGTCTATTATATAATATTTCTGTATTAGGAAAATTAGCGGCTGGTAATGTTGGG
AATCTTCTATATGGAACTGTATTCACGCCATATACTAAGTTATATTCTTCACTGTTAACT
AAGTTGTTAATAAATGCAGATAAACCTTTCGAAGCTAAAATTTGATTAAAGAATCTAATT
TCTGCTTGATTATTAGGAGCTCTCCCTAGTATATGCTTTGTGCCTAATTCGATAACTTTA
GTATTTGGATATGGTTGATAGAATTCTTTACCATACAGTTCAGATAATGCTAATTTTTTT
ACTAATTCTTTAACATTGATTTGCTTATCTAAAAAAGCTGCTTCTATATCTAAAAATTCC
CCACCAATACTAAATGAATTAAGATCTCTTTCAAAGATTTGGCGATATGCAGCTCTTAGA
GCTTGTTCTAATATTTCTTGTGGACTATCGTCACTTATTTCAAATATAACAGATTGATCT
CTTAGCGAAGAAACTCCTTGTGAAACGCGTGACTGAATATCATTGCTGCTACGAATTTCT
TTAACAGCACCTAGCTCAACAAATCTAGAAGATTTAATGCTAACGACTTTTTTAAATCTC
TGATCAATAATTCCAGGTCTTAAACTTCTTAAAGCAATACCTGCTGGAGTAGTGTATCTT
TCATATGGTACAACACTATCTCCAAAAGTTTCAATGTATTCTGGACTATCAATTATTGCA
TCGATAATCTGATAGTAACCTTGCTTGTACGCGATATCGAAATATTTATTAATTTCTTGG
CGGCCATATGTAGGACGACCAAGTAATCGATTATGTATATATTCAATAGCCTTACAAATA
TATAAAGGCTCCCAATACAAAGACCTAAATATACTGGATTTTGCTAGTTGTCTAACAAAT
TCTCGAACTGAGATCTGACCATCTTGCAATTGACTTTCAATCGGCTTGAGCAGTAACCGT
TCTTCTTGATATACTTCTCTACCGAAAACTCGTAGATAAGCAACTTTTGTAATAATATCT
ACAGAGTTTTCTATGTCCTGATTAGATGTAGTCGTTACTAAGGCATTTGAAAGTTTAAAA
ACCTTAGGACCTAAAGAACCTGCAGATTTTGGTCGCGTTTGAGGATTGCTAATTTGATTA
TATATTCCTGGTCCTCGTCGTACCAGTATCCTTCTAGTATCTTTACCAAAAAGAGCTTGT
CGTTTTCTTGGATCTTTTTTTCTTTAGGAAAGATAGCTCCAAATTGAATAGACAATGGAT
CATTGCCTGTTCCATAAGGGTGTTGGTCTGGTAATGATTGCTTATAGTCACTGAACAGAG
TAATAAATTGAGGGACTTTTCGAAAAGGAGCACTATAGTTTAAGAGATCTATTTGTGGGC
CCCAATTACGACATTCTTGCGGCTCCTCACCTAGATTTCTAAAGTATGGAACTGTTTCTT
CTCCAAAGTAATCAGTATATTCAGTAGAATTCAAAATCGCATTAACAAGTCCACTTAAAC
CTGTGGCAGATAAAATTGCAAAGTATCTTTGAAATTCTTCTATAGAACTTGGCCCCCTAC
CTAAAAAATGCCTGAATGCCAATTCTAGCGCTCTACTATTTACAAAAGGCTCATAAAACT
GTTTCCTATAAATACTAGAAGTTCCTAAGCAACGAATAAATTCTTTTATCGAAATTTGAC
CATTTTTCACTTGAGATTCTAGGTTTGACAGAGATAAGTCGTATGCTTTCGCAATATCTC
TTTCAAAGATTTGTCTATAACAGGCTTTAACAACTGTATTCTTTTCATCAGCAGACAAGC
TGGACTTCATGACAAAGCGAGGAGTTGAAACACCAGCCTGAGAATATGTTTGAGGAAGAC
GTAATCCCTGTAAGTCGCCTGATTGTCTTTTTCTTAATTTATCAGTTAAGGATGGAGCTT
CGAATTCTGAAATTACGACATTAAAATATTCGCGGACTAAGTCTTGACCTTTAATGTCTT
CTTCAAATATTAGTAGAGCTATGCGTCTCATTTCTCTTAATGCCACAATTGCTGCTGCAC
TAGAGCAAGCATTATCGATTAATTCTCTCAGACCTCTAATATTGACAGACAAAATATTAG
GATCACCAGAAATAATCGCATATGTTAAGTATCTTAAAAACCAATCTAAATCTCTTAAAG
ATTTCCTCATTCTTGTAGTACCGTATCGTAGTACATTAATTGGTTTAAATCCCGGAGGAG
TTGCACCTCCTGCATTAAATAATGAGCGGAAACTTTGACCAAAGTCACCTTGAACGTTAC
CTGAAAGCTCATTAATTTTATCTTGAGAGCTTTGATCCCCTGCGATAATAACAGATGCCT
GAGGTCTCTCTAAATAAGAAATTGCTGAACCACCTACGAATATTTTGTCTGCAGCTCGAG
CAACTAAAATATTAGCGTTTTTAGTTAAGATATCTGCAACTTCTAGCCTTTTTTGGCCAG
AATTTAGAAACGACACTAATTGATTTAATTCACCAAGCTGTAAAAATCGGTCTTGCTGTT
CTGCCTGTGTAATTGTCAGAATCGAGGCAGTCCGATAAAGCTGAGGGCGTGCTAATGGGC
TTCCACCGCTTGCTTTGATACTCATTAGTTTATTTATCTCCTTAACTTATATTGCTTGCA
AACTAATATAAATAACATTTTATATTGTATATATGAAAAGCTATTATGCAGGCACATTTT
ATCTATAGTATTAGGTACTAATACTTATAGTACAGATAGTTTTTCAACTACCTTCTATAA
CTACAAACTTTGTAATACTTCTATTAACACAAAAAAATAACAGATTTATGTTTAACTAAA
GCAGTATTGACTTTAAATAAAGTATACTGAATAAATTATATGGATAACAAATTTCTAAAA
TAAACAACATTAATGAGTACTTGGTATGAATTTAGAGCCACAAAATAATCTTTTAGCTAA
TATTACACATCAACAAGATCTGCCTGAGAATGATGTGCCAATGTCAATTACAGAGCATTT
AGAAGAGTTAAGACAAAGGACTTTATTTGTCTTCTTATTTTTTTTATTTACAGCAACAAT
AAGTTTTACTCAAATTAAAATAATTGTTGAAATACTTCAAGCACCAGCTATAGGTATTAA
ATTCTTGCAATTAGCGCCTGGAGAGTATTTCTTTTCATCCATTAAAGTTGCTGTTTATTG
TGGAATAGTAGCCACTACACCATTCGGTGTATACCAAACCATATTATATATACTGCCAGG
TCTTACTAACAAAGAAAGAAAAGTTATTTTACCTCTTTTAATTAGCTCTATATTGCTGTT
TATAATCGGTGGCATATTTGCTTACCTTGTTTTGGCTCCAGCTGCTTTAACATTTTTAAT
TAGCTATGGAGCGGATATAGTAGAACCTTTGTGGTCTTTTGAACAATATTTTGATTTTAT
TTTACTGCTTCTTTTTAGTACAGGGTTAGCTTTCGAGATTCCTATTATACAGTTGCTTTT
AGGTATATCTGGAACAGTCTCTTCATCTCAAATGCTACAAGCTTGGCGATATATTATTAT
TATATCAACGATTGCTGGAGCTATTTTAACACCTTCGACAGACCCTGTAACACAATTAAT
TATGTCTTCTGCAGTTTTGGTCCTTTATTTTAGCGGGGTTATTATATTATTTCTTTTAAA
AAAATAAGGAATTTAACTATTGATTATGGTAATGTATGGCAACGTAAAAAAATTTATTGC
AAGTTTTATTTATATAAAGACTTATTCATTATATATTTATAACAGTAAGTCTAATTAATA
GTTTTTATACTTAATTAAAATAATAACTCTTAATTCTTGTGGCAGAAAAATCTGTCTTAA
TATTTTATAAAAAAACAGAAAAATGAAGCTAAATAGTTTAATTAACTTAATTTATACTCT
TGTACACTTTTATTAATTATTTTAAATATTATCTGTGTCACGCCTGATTCTAGCAATGCA
TTTCCTATTTATGCACAGCAAGCTTATGAAAGTCCTAGGGAAGCGACTGGTAGAATAGTT
TGTGCTAATTGTCACTTAGCTCAAAAACCAGTTGAGATAGAAGCACCTCAAGCTGTGCTT
CCCAATACTGTTTTTGAGACAGTTGTTAAAATTCCATACGACAACTCTGCCAAGCAAGTT
CTAGGTAATGGAAGTAAAGGAGGATTAAATGTTGGCGCTGTCGTCATACTACCGGAAGGG
TTTAAGTTGGCTCCTGCTAATAGATTATCTCCTGAATTAAAAGAAAAAACTAAAAATTTA
TACATTCAACCATATAGTACTAAACAAGATAATATTTTAGTAATTGGACCTATTCCAGGT
GATAAAAATAGAGAAATAGTTTTTCCAATACTTTCTCCAGACCCTGCAAAGGACAAAAAA
GCCCATTTCTTTAAATATCCAATATATGTTGGAGGAAATAGAGGTAGAGGTCAAATTTAT
CCAACAGGAGATAAAAGTAATAATAACCTTGTTACTGCATTAAGTAGTGGTAAGATCAAT
AAGATTGATGCTCTTGATAAGGGAGGATTTATAATTCACATTACCAATAATAAAGATGTA
GAGGTAACTCAAAATATTTCTTCAGGTCTTGAGCTAAAAGTTAAAGAAGGTGAAACTGTT
CAATTAGATCAAGCATTAAGTAAAGATCCTAACGTTGGTGGATTTGGACAAAACGAGACA
GAAATCGTTCTGCAAAGTCCAAATAGAATTAAAGGCATGATTGCTTTCTTTTTCGCAAGT
GTACTAGCACAAATTTTCTTTGTGCTGAAGAAAAAACAATTTGAAAAAGTTCAAGCAGCT
GAAATGAATTTTTAAGATAAAACTGGCACTTGCTATCGATAAAGTGTAGAAACTTTACTC
AACACATGTACCAGTTTTTGTATTATGTAGTAGCTATTTTTGAAAATTTCATCATATTTT
TTACGGCATCTACAATTTGTTTAGGCTGTATAACTGTCGCTTGTTCTAAACTACCATTAT
ATGGTGTTGGTATATCTTGAGAAGACAATCTAACTATAGGAGCATCTAATTGATCAAAAA
TAAATTCATTAATTTGCGCAATTAGCTCTGCTCCAATTCCAGCTGTTTTCATACATTCCT
CTACAATCAAAACACGATGAGTTTTCTTTACTGATTTACTTATTGATTCCATGTCTAATG
GCTTTAAAGAAATTAAGTCTAACACTTCCGGATTATAACCTTCGTCAACAAAGTCGGTAA
TGCTTGAGTAACATGATGCCTCATTCTAGAATAAGTCAATATAGTAATATCTGTTCCTTG
TCGGACAATTTCAGCTTTGTCTAAAGGTAGTAAATACTCTCCTTCTGGAATCTCTTCCTG
TAAATTGTATAAAAGTACATGCTCAAAAAATACAACAGGATTATTATCTCGAATTGCTGA
CTTTAATAGACCTTTCGCATTATAGGGTGTTGAACATGCAACTATTTTTAGGCCCGGTAT
AGCTTGAAAATAAGCTTCTAATCTCTGTGAATGTTCTGCACCCAACTGTCTTCCAACACC
TCCAGGTCCTCTAATTACTAAAGGCAATGTAAAATTACCTCCAGAAGTATAACGTAACAT
GCCTGCGTTATTAGATATTTGATTAAAAGCTAATAATAAGAAACTCATATTCATACCTTC
AACGATTGGTCTCAAACCAGTTATAGCTGCACCAATTGCCATACCAGTAAAACTATTTTC
AGCTATCGGTGTATCTAGGACTCGTAAATCTCCATATTTGCTATGTAAATCTTTAGTCAC
TTTGTAAGATCCGCCGTAGTGACCAACATCTTCGCCTATTACGCATACAGCTGAATCTTT
CTCCATTTCTTCATCTGTTGCCGCTCTTAGAGCGTCAAACATAAAAACTTTGCTCATTTT
GATATTTAGTTTTATAGTTTCATAAATTAATATTAGGCTCGGGACTAGAAATAGCAAATT
CAACAGACTTTTCTAAATCTTTTTTTACAGAATATTGAATATCATTTAATTCTTTTAAAT
CAGCAATCTGATTATCTAGAATATATTTTTTCAGTTTCTTAATAGGATCTCGTGCAATCC
AAGCTTCTTTTTCTTGTCGTGATCGTAATTCATCAGGGTCAGCAAGAGAATGGCCTCGGA
ACCTATAAGTTAATGCTTCTATCAATGTAGGACCTTGACCTTGTCTTGCTCTTTGAACTG
CTTGTTCAGCAGCTTGCCTTACAGCTAAGACATCCATACCATCTACTTCGATTCCAGGTA
ACCCAAAAGCTTCTGCTTTTTTGTGTATTTCAGGTATTGAAGATGATCTATGGTGCGCCA
TACCTATAGCCCACTGGTTGTTTTCTACAACGAATATAATAGGCAGCTTCCAAAGGACTG
CCATATTTAAGCATTCAAAGAATTGCCCATTATTAGTTGTACCATCGCCAAAGAAACAAG
CTGTTACTCGTAACTCTCCAGGTTCTTTTAATACTTGCTGTCTGTAAATACTTTGAAAAG
CTGCACCTGTAGCAACTGGTATACCTTCTGCAATAAATGCGAATCCACCTAAAAAATTAT
GAGGCGCAGAAAAGATATGCATTGACGCCTCGACCTTTGCTACAGCCAGTTTCTTTTCCG
AAAAGTTCAGCCATCACATTTTTAGAAGGTACTCCCTTGCTTAAGGCATGTACATGATCT
CGATAAGTACTACAGACATAATCTGTTGGCTTTAACAATTTAATGACACCTGTAGATACA
GCTTCTTGACCATTATAAAGATGTACAAAACCGAACATTTTACCTTTGTAATACATTTGA
GCACAGTATCTTCGAAATTTCTGCCTAATAACATATCCTCATATAAAATTAACAAATTAT
TTTTGCTAAGATTGGTTAATTTATAATTAGTCAGGGGCAATTGAACTTTCTTAGGATAAC
TCATGATTTATAAAGCAACCTCTATAGGAATCTTCAAATAAATCTATGCAGAGAAAACAC
ACAGATAAAAAGAATTATTGTGTGATTTAACTAAGGATTTTAATGATTGTTTGCAACTAG
TTCAGTATATCAAATTAATTTTGCTTATACTACAGATGTATATCAATAAAATGACTATCA
TTAATATGACTTAATATTTCTATATATTTTTACATCATCTTTATTTTCGCCTATCGAGCA
AGAATTATACAGTCTTGAACAGAATCTGCAATCAGTTGCGGGGACACGTCATCCAATTTT
ATATGCTGCTGCGAAGCACCTTTTCGAAGCTGGAGGGAAGCGTCTTAGGCCCGCTTTAGT
TCTTTTAATCGCTAAAGCAACATCTGAACAACAAAAAATTAATCCTGGCCAAAGACGCCT
GGCAGAGATTACTGAAATTATACATACGGCAAGTTTAGTGCATGATGATATCATTGATGA
ATGCACTAAGAGGAGAGGAGTCAAAACTGTACATAATATTTTTAATACAAAAATTGCTGT
ATTAGCTGGAGACTTCTTATTTGCTCAATCTTCTTGGTACTTAGCTAATATTGAGAATTT
AGCTGTAGTAAAAGCCATTTCTAAAGTGATTACGGATTTTGCAGAAGGAGAAATAAGGCA
AGGTCTAGTCCATTTTGATCCTAATATTTCCATAGATGCATATATTGAAAAATCTTTTTA
CAAGACAGCTTCACTGATTGCTGCTAGTTGTCGAGGTGCAGCTATGTTAAATAACTCTAA
TGCTCAAGTTAATAATGATTTATATTTATATGGTAAACATATGGGTCTGGCATTTCAAAT
CATGGATGACATATTAGATGTTACTGGCTCTACACAAAGTTTAGGCAAACCGGCTGGATC
GGACCTTGTAAACGGCAATTTAACAGCTCCTATTCTCTTTGCGTTCACTGAGGAAAAAGC
ATTAGACTACATAGTGCAGAGAGAATTTTGTAATAATACAGATATAGCTTCGGCTCTTTT
TTTAATTAAAAAAAGTGGAAGTATTACAAAAGCACAAGACTTAGCAAAAGAACATGTACA
GGCAGCATTATGCTGCCTACAATTTTTACCACAGTCTACGCCTACATCCAGCTTAAAGAA
ATTAACACATTTCATAATCACAAGACTATCATAGCATGCTCGCTGGAATTTTAACTGTTT
CTAAAATAGCTTGAAAAGTCTCATATCATTACTAGCTAGCTGTGCTAGCATTTTACGATT
CAATCCGATGTTATCTTTTTTCAGTGCACTAATAAAAGTACTATAATTCATACCTTGACT
GTGAGCCGCTGCGTTAATTCTAGTTATCCAAAGACGGCGGAAATCTCTTTTTTTCCTTTT
CCGACCTACATAGGAGTATCTTAGAGCTTTAAGAACTTGCTGCTTAGCTGTTCTAAATAA
GCATTTATGAGCACCTTTAAATCCCTTTGCCAGCTTGAATATCTTAGCTCTTCTTTTCTT
TGCTACATTACCTCTTTTAACTCTACTCATAAAATATTACAAACATATGGAAATCACGTA
TTAATTATAAATAAGGTAAATTAACCGCGATATTTTTAATATCTTTACAGTCAACTTGAC
ATGTTGAAGAAAGATGTCTTCTGTGTTTTGAAGACTTCTTTTGAAGTAAATGGCTTTTAG
AGGCTTTATGTCGAAGAAATTTTCCTGAAGAGGAAACTTTAAATCTTTTTGCGATTGCTT
TTGATGTTTTGAGCTTAGGCATATTATAAACTTCAATGATTAATAAAAGTATGAAAAGTC
TTTAGACTTCCCAATACTTACAGTCATCTTAACACAAATTAATTTACTTACTAAATAAGT
TTACTGAAACAATTTCTCTTTAATAGAATCAATCAATAACAAAACTCGATTTTTGTCTAA
ATTTTTGTAATGTATTTGTAATCAACATTGTTACTATCTTTAGAGTACTTGCATTTAGTT
CTTCAAACATTTTCATATTTAAAGTAATGAGATATTCGCTTCTGCAACAATATTTTTAAT
TTGGTCATCAGATAGAGGAATTGAATCTAGTGCAGCTCTATATTGATTTTTGAAAAGTTT
TTCATCTTTTATTTGATCAAAATCATAAAATTTAGTGCCTCTTTCATCAGACAGATTCAT
TGCTCCTCTTGCTATTTTTTTTAGAATTTGTCCGCCTGACAAATCGCCTAAATAGCGAGT
ATAAGCATGAGCAACTAATAATTCAGGTTGTTGTCTACCTATATTATGAATCCTTTCAAC
ATATATTTTAGTTGCATAAGATGGTTCAATAAGATTAAGCCAGTCTGATCCATAATAATA
GTTTAAATCTTGAGATAAGCTAATTTTTCTATTTAATTCGGTAAAGTATATAGGCTTTAT
AGCTGGATGATCTTTATTCAATAAAATTTCATTTTCTATGGCACAGTAAACAAAATACAG
GTTAGCTACTAATTTACGATATGACTTTTTATCGACAACTCCTCCTAAAAAAGATTTAAC
AAAACTAACGTTTTCTGCCATACTATGAGACTTGGTTGTCCCTTCTCTCAGTTCATTCGC
TAAGCTATTAATCATAATATTAATTTTCCATTTTTTAATTTCCACTAATTATGCTGCTGC
AAAATAATTTTTAGATTTTACTGGATCTGGATTCATTGTTTTGTCTCCAGGTTTCCAATT
TGCTGGACACACTTCATCTGGATGCGATTGAACATACTGTATAGCTTGTAAAACTCTTAA
AGTTTCATCTACACTACGTCCAAACTCAAGATTATTAATTGTAGAATACTGAATAATACC
ATTAGTATCTATAATAAATAATCCCCGTAAAGCTACGCCATCACTATTCAAAACATTGTA
AGACAAACTTATTTCTTTTTTTAAATCTGAGACTAGAGGGTATGCCAAATCGCCTAGTCC
ACCTGCTTCTCTGTCTGTTTGTAACCAGGCTAGATGCGAGTACTCGCTATCAACTGAGAC
ACCTAAAATCTCAGTATTAAGGTTAGAGAAAGCTGCATATTTATCACTAAATGCCGTAAT
TTCTGTTGGACAAACAAAAGTGAAATCCAAGGGATAAAAAAATAAGATAATATACTTATT
TTTAAAATCGGATAATTTTATCGTTTTAAATTCTTGGTCATAAACAGCTGTTGCTGAAAA
GTCAGGGGCCATCTGACCTACGCGAAGACAATTTTGTCCTGAAATCATTAATTTTTTCCA
GAAGAATTAATATAATTTTGTTATTTAATAAATAATTATATAACAGAATTTAGTATATAT
GAAAATGATGATAGTCAATTATAGAACAATAGTATTTTTATAGCGGGGAATGGATTTGAA
CCATTGACCTTCGGGTTATGAGCCCGACGAGCTACCAGACTGCTCTACCCCGCGAATATA
TAAAATCATATTAATATATCTGCATCTATAAAAGCAAATATAATCAGTGCTTTAAAAATA
AAAGAATAAGATCACTGGCGCACTAATAATTATGATTAATAAAGATAAAGTATTTTTTAT
TTTGTTTAAAAGAGGAAATACTTCATATAACCCAATAAAGCGGTCTTTGACAAGGATCTC
AGAAGGCTTAACCCAGATTTGACCATCATACCAACCAGACTCTTCATAAAACACAGTCGC
ACTCATTAACCGTTTAACCACGTAAGACCAACCTAAGTATAATCTAATTAGAATAAAGCT
TGTTATTAGACTGGCAGTAATAAATTCTGAAAAGAGAAATTGAACAGGCAACTTCGTGAT
TGGAAATATGGAAAGTAAAATTGGACTAACTAATAGGCAATTAATAATAAGTGTAATAGT
AATTTTTCTATTGTATAAACTATTACTCAGGGTTGGCCAACAAAAAAACCATGAATTTTT
CAAAGAATTATATTCATTAACTGGTTGTTGTTCCTGAGGCACAGGACATTGATTATTATA
TGAATTCATTAAAGTTGAAAATTTAATTACAAAAGCTTTAATCAATTGCAATAATAGTAG
TAAATAGTAAGAATAAGGTTAGTAACAACCAAGTCACTTTATTAAGAGTATTTTCTGTAC
TACGTGTATTACTAAAAAATTGATTTTGGGCTCCCATACTTCCTAAACCTTCAGACTTCG
GGTTATGTATAAGAATAGTAAAAATCAACATAAATGTTAATATGTACCAGAAAAATTTTA
AAGTTTGTTCCATTTTATTAGAGTTAACACAAAGACAATCATTTACAATTATTGATTGCC
TTATTATATTAAATAATATTTATTCGCCTTGTACTTTCAAAAGTAAAAATCCTATTGCTA
ATCCCACTAGGACTAAGACAGAACTTAAAACAGCACTTTCTACAATTTCTCCAATCATTA
TTCTCTCCTTAATAATTAAAATCCATTTCTACCCCACACTACCATTGCAATAGAGAATGT
AAACATTGCCATTAAAGCTGCCCATCCTAGACTCAAAATATCCATAATGTAAAATATTCA
AATAAGGTCTGTTGAACTTAAACTATAATATTCTTAATATTAAGAATATCATTATATAAT
AAGCTAATTATAACAGAGTACTACTTAATTTGTACTTTTCATGAATTTGAAAAAGATTAC
AGTAGTCAATAAATATTACCAATTGACTTTAACTTATAAAAGGAAATTATTGCTTAAACT
ATGCAAACAACTATAAAGGATCAAAACTCATCTGCTAAAGAAACTCTTCTAACACCTAGA
TTCTATACAACAGATTTTGAAGAAATGGCTAGTATGGATATTTCAAAAAATGAGCAGGAT
TTTTTTGCGATCTTAGAAGAATTCCGTGCAGATTATAACAGCCAACACTTCATTAGAGAT
GAAGAATTTAATCAATCTTGGTCTGACCTAGAAGAGAAAACTAAATCTTTATTTATTGAA
TTTTTAGAAAGGTCCTGCACAGCAGAATTCTCCGGTTTCTTACTATATAAAGAATTGTCT
CGGAAATTAAAAGACAGGAATCCAATTATAGCAGAATGCTTCTTATTAATGTCAAGAGAT
GAGGCTCGTCATGCAGGATTTTTAAATAAAGCTATTGGAGACTTTAATCTATCCTTAGAT
TTAGGTTTTCTGACAAAAAGCAGAAAATACACATTTTTCTCTCCTAAATTCATTTTTTAT
GCGACATATTTATCAGAAAAGATAGGGTACTGGCGGTATATAACTATTTATCGTCATTTA
GAACAGCATCCAGAGCATCGAATTTATCCTATTTTCAGATTCTTTGAAAATTGGTGTCAA
GATGAAAATCGTCATGGAGATTTTTTTGCCGCACTTTTAAAATCTCAACCTCATTTTTTA
AACGACTGGAAGGCTAAAATGTGGTGTAGATTTTTCTTACTTAGCGTGTTTGCGACAATG
TATTTAAACGATTTTCAAAGAATCGATTTTTACAATGCAATAGGATTAGATTCAAGACAG
TATGACATGCAAGTTATTCGTAAAACGAATGAAAGTGCTGCAAGAGTGTTTCCTGTCGCT
CTAGATGTAGATAATCCAAAATTCTTTAAATATTTGGATACTTGTGCTTGTGATAATAGA
GCTTTAATTGATATTGATAATCAAGATTCTCCATTATTAATAAAAGCTATAACAAAAGTA
CCTTTATATATTTCTCTGATTAAAAATTTAGTGAGAATTTACCTAATTAAGCCTATAGAT
TCACAAGCTGTATGGAATACAGTTAGATAATTAAGAGCTAACTTTTTCTTTAGCTTCATA
CATGACCTCTAAAGTAATTAGGTTTTTGGAACGATCGCGAGCAAATTTTTCTGTATTTCT
TTTCACTTTACCTCTAACAAAACCAGGTATCTTACTCAATTCTTTTTGGGCTTCTGAAGA
CCAACTGATACTATCATCTGCAGAAATTCCAACGCTTAATGCTTCTGTTGTATCATGCCC
ACCGAATATTTCTAATAAATGATCTTCCATTCCAAGAGTAAAAGAATTATAGACTAAATC
AGCAATTTGATTGGTGCCTTCGTAACCGAGAAATGGACGGTAACTTAATGGGAAATTTTG
AATATGAACTGGCGAAGAAATTACTCCACACGGAATATTCAATCGTTTACCAATATGCCT
TTCCATTTGTGTACCGAAGATTGCAGATGGTTCTGTTTTGGCAATTAAATCCCCAATAAG
ACCATGATCATCTGAAATAATTACTTCATCACAAAATTCTTGCACTTGCCCCTTGAACCA
TTCTTCATCATATTTACAATAAGTTCCGCACCAAGCGACGTGTATTCCCATTTCTTGGTG
CAAAATTTTAGTCATGGCAGCAGCATGAGTTGCGTCTCCAAAAACAATAGCTTTTTTCCC
TGTTAAATTTTGACAATCAATCGATCTTGAAAACCATGCAGATTGCGAAATGAATCTTGT
TTGTTCATCAATGTATTTCTCGTAATCCACAGTGGTGCCTAATTTATTTAAGAGCTCTTG
AATAGATCTAATACAATTAGCTGTCTGTACAATGCCCATTGGGGTAATATCAATGTATGG
CATGCTAAATTGTTGTTCTAGATAACGAGCTGTCATTAGACCAGTTTCTCGATAAGGAAC
AAAATTAAACCATGCAGAGGGCAATTTTTTTAGATCTTCAACGGAAGCATTTTCTGGAAT
AATCTGATTAATTTGTATATCTAAATCTTGAAATAATCTTTTCATTTCAGAAATATCATG
CTGATTATGAAATCCCAAACTTACAGATCCAAGAATATTAACAGATGGTTTTATAGTTTT
TATTTTTGCGACATTCTCAGATTGAGCTTTATCCATATAGAAAGTGACTATTTGCTCTAA
AGTTCTATCGCTAGCTTGAAGTTCGTTAACCCTGTAATGATTAACGTCAGCCAGTAAAAC
ATCTGATTCTGTCTCTATTGAAGCTCTATTCACAAAGTTTTGTAGATCTTCTTGTAAAAT
ACTAGAAGTACAAGTTGGAGTTAAAATTACTAAATCTGGTTTTTCTTCTCTGTCTTTTCT
AATAATGTTTTCAACAACTTTTTCTTGCGACCCTCGTGCTAATACATGTCTATCTACAAC
ACTAGCTGTAACAGGAGTAAAATCTCGATCTCTTTCTAGCATTGAACGCATTACGTTAAA
GTAATCATCTCCAAGAGGGGCGTGCATAATTGCATGAACTTTTTTAAAAGAACTAGCCAC
TCTCAAAGTTCCAATATGAGCTGGCCCTGCGTACATCCAATAAGCTAATTTCATATTCAA
AATTCCTATGTTTTATTGTAACATCGTAATACTTTTCAATTTCACTAATAAAAGCGCTTA
AAATATTCATTCAGTATAGAGGTCTTGAAAGTAAAGATTTCTTGCAGTTATAGTTTTTCT
TTCAGTAAACATGTAAAAATTGTACTATATATAAATGTAATATATATATATTTTTTTTAC
TTAATATTGGTAATGCCAGATACAATTAACTTAAATATGCCTTCCCCCACATTCGGTGGA
AGCACTGGCGGTTGGTTAAGGGCCGCAGAAGTAGAAGAAAAGTATGCAATAACTTGGACC
GGTAAGAGTGAAAGCAAGTTTGAAATGCCGACTGGTGGAACTGCGACTATGAGAAACGGA
GAAAACTTACTTTACTTAGCTAAAAAAGAGCAGTGCTTAGCACTCAACTGAAAGGCAAGT
TCAAGATATCTGATTATAAGATTTATAGAGTATTCCCGAATGGAGAAGTGCAGTATTTAC
ACCCTAAAGACGGCGTCTTTCCTGAAAAAGTCAACGCAGGAAGAGCTAGTGTCAATAGTG
TTGATCATTCTATTGGAAAAAACATGAATCCTATAAACGTCAAGTTTACAAATAAAGCGA
CGTACGACTAATAGATAAAACCTAGACATATTATAACTTTTGTATAGTCTAGGTTTTTGA
TAGTATATACTTTGAATATGGAAAGGTGGCCGAGCGGTTGAAGGCGTCTGACTTGAAATC
AGTTGAACTTTATAGTTCCGTGGGTTCGAATCCCACCCTTTCCGTTAATTTACGAATTTC
TATATACTAATAGCCTTCAGTTTTAGTTGAATAAAATCAATAACTTCTGACAGAGTTGAA
ATTTTTTCAGCATCATTATCTGGAACTTCTATTTCAAATTCTTCTTCAATTGCCATTATC
AATTCGACAGTATCTAAAGAATCTGCGCCTAGATCACTAGAGAAATTGGCTTCTCTAGTC
ACTTCTTTCTTCTCAACCCCAAGTTGTTCTGATACGATTTTCTGAACTTTTTCAAAAATC
TCTTGTTCTTGCATGATGTATTGTGAATCGCTTTTGACTCGAATTTTTATATGATATACT
ATTATTCTGGATAAATCCTTAGTTTACGATATGGCTCTTCTCCAAAACTACGAGCTCTTA
GCTGGTAGTTGTCAACTAAATTGTGCTGCATTTTACGAATATAAGCTGAACGAGGCGTCA
GTTGAACTATTGAATTTTCATTTAAAATGATAGTCTCTATTGCAAGTTTGGCTTCTTGAA
GAGCTTGAATTTCATAAAACTTTTTATTTCTACACAGTTCAACCCAGTTCAACTCAGAAG
CAGTATTAATATTCAAGATCTTTCTCAGTGCGCACGTAATTTGAGGCACTGTACTATTCT
GAATGGTATAAATAACAATTTGCCTAGACTTAGCTATTTGTCTCAATTTAGTATTTTGTT
TCACTTGACTACGTAAAGCTAAAATAGCATCTGCCTTTTCAATCTCTTTAGTTAAAATAA
TTGGCAAATCTAAAGAAGAAATTACTGATGTAATATGCTGCCAACTTAACGAATAAGCAT
ACAGATATTGTATCGATATTTCTGATTGCAAAGATTTTTTACTAATATTGATAGGAGCAT
TAATAGTAGTTGACAATAAAGATGTATCATGATTTCCTAATTTATTCAAATTAAGAAGAT
TATTTTTCAACTCTTTATGTTGCAAAAAGCTTGTCTTATGTTTTGTATTAATCATTTTTA
AGGAAGTGGAAAAATTCGTAGCCAATACTTCTGTAGATTGAGAGGGGTAGCATTTAATCA
ATATGCGTCCGTTACTTTGAACTTGTCGTTTCTGAACAAAAGGTTGATGCCCCTGTAGAA
TTTGATCTACAGTTTCTTCTACTCTATTATGAACTATCCAAACTTTTCTTTCATGTATTT
CGATTGCAATTTGAAAAGCCGGGGCAGCCTTTCTTTCTAGAATACTTTTTTGGGTCCCCC
TTCTTTTTGCTTCGTCGTCACCAAGAGTAACATACTGAATTCCTCCAATAAGATCTGCCA
GTGTTGGGTTTTTAATAAGACTTTCGAGATGATTTCCATGTGCTGTACCTACTAATTGCA
CTCCTCTTTCTGCTATAGTGCGAGCTGCTAAAGCTTCTAATTCTGTACCGATTTCATCGA
TAATAATAACTTCTGGCATGTGGTTCTCTACTGCTTCTATCATTACTTGATGCTGCAGAT
CTGGTCTCGCCACCTGCATTCTTCTTGCACGTCCTATAGCCGGATGCGGAATATCACCAT
CACCAGCAATTTCATTAGAAGTATCTATGATAACAACCCGTTTTTCCATCTCATCTGCCA
AAACTCGGGCAATTTCTCTAACTGCCGTTGTCTTACCTACTCCTGGTTTGCCTAATAATA
GGATTGAATCTCCTCGTTCTAATAAATCTCGGATGATACTAATAGTACCGAAAACAGCTC
GACCAACTCGACACGTCAATCCAATGATGCTACCATCTCTATTTCTCATTGAACTAATAC
GATGTAAAGTTTTTTCTATACCAGCTCTGTTATCTCCACTAAAATTTCCAACTTTTTTTA
CACAGTAATCTAAATCTTGCCAGCTAATAGGTCTTTGAGATAAGTATTCTGGATTGCCTG
GAAACCGTGCTTCTGGACGACGACCTAAGTCCATTACCACTTCTATTAAATTTTTTCTAT
TAGGATGCTGTTTCAATGGTTCTCGGACAAAGTTAGGTAAAATTTCTAATAATTTCTCTA
AGTCATCTGCAATAAGCATAATTTGATATATAATAAATATTCTCGGCATTATCATAGCCA
GTCTTCTTATTTGATTCATGTATTAACAATATAATATTAAAAATAAATTGGTCAAAATAC
ATAGTCATGTTAACATGTTTATTGGACAGAGAGTTCGTGTCAAATATAGTAAACGAAAGA
TAGCAAATGATATAGCAGATAAAGTTGGTAATATAGGAACTGTTAGAGGTATAAAATTCA
TTAATAATCATTGCGTAACTATTATTATTGAATTTGAGAACCATACAAGACTTTGGATGT
TTCGAGAAGAATTAATATGCCTCAATTAATAAAAATAATAATCAATCATTAAAATAATAT
ATTTCACAGGAGTATTTTTCATTGTGCAAATTACTATTAAAAAATTACAAGACTTACTTT
ATGCAGTACAAAGAAAAAAAATACAGACATTAAAAATCAGACAAACTAATTTTGAACTTA
TACTGAACAAGCCTTCAAAAAAAGTGGCACAAGAGGTATTGTCTTTGTAGCACAAATAGA
TCTGCTACAGTTAAATCAACACCTACTACAACTGATACGATCAATAAATCTTTAACAAAT
TACGCAACAATAGTATCACCAATGGTAGGAACTTTTTATCAATCACCTGGGCCTGGTGAA
AAATTTTTTGTACAAGTAGGTGATGAAGTTAAATGCAATCAAACAGTTTGTATTATAGAA
GCCATGAAATTAATGAATGAAATTGAGGCAGAGATTGAAGGAAAAATCATTGAAATATTA
GTTAAAGATGGTGATATAGTGGATTGCGGTCAGGCTTTAATGAAAGTTGAAACGTAACAT
TTTTCCCATTTTACATATTGTTAACAGAAATTATCTAGATAGCAAAATTAGCTTATAATA
TAATTATGAAAACTTATTTCCTAAAGGCACATAATAATTGTAATTATGGTCTTTATCTGT
CAATCATAGAAATAAGCGTTTTGATTCCTTGTCTCAAGAGAGGAGAATCTCAATGGCAAT
TAGCTCAAAAGAGCAAGAGACAAAGAAGGTTAAAATCTCGGTTGATAAAAATCCCGTAGA
TACTTCTTTTGAAAAATGGGCCCAACCAGGTCATTTTTCTCGTACACTAGCAAAAGGACC
AAAAACTACTACTTGGATTTGGAATCTGCATGCTGATGCTCACGACTTTGATAGTCAAAC
CAGTTCTTTAGAAGAAGTTTCACGCAAAATATTTAGTGCTCATTTTGGGCAGCTTGCAGT
TATCTTCTTGTGGTTAAGTGGGATGTATTTTCACGGAGCCCGTTTCTCTAACTATGTTGC
TTGGTTAAGTAACCCAACAGGGATAAAGCCAAGCGCACAAGTTGTTTGGCCAATAGTTGG
TCAAGAGATTTTAATGGCGATGTAGGTGGGGGATTTCAAGGCGTACAAGTTACATCTGGA
TGGTTCCAGTTATGGAGAGCTTCAGGAATTACAACAGAATTTCAGCTATACTGTACCGCT
ATAGGTGGCTTAGTTATGGCGGCTTTAATGCTATTTGCTGGATGGTTTCATTATCACAAA
GCTGCTCCAAAGCTAGAATGGTTCCAAAATGTCGAATCAATGATGAATCATCATTTAGCT
GGACTATTAGGATTAGGCTGTCTAGGCTGGGCAGGACATCAAATTCACTTGTCTTTACCA
ATTAATAAGTTGTTAGATTCTGGTGTATCCCCACAAGAAATACCATTGCCTCACGAGTTC
TTAATAAATAGAGAACTTATGGCTCAGCTTTATCCAAGTTTTAGCAAAGGATTAGTTCCT
TTCTTTACTTTAAATTGGGCTGAATATTCAGATTTCCTAACTTTCAAAGGTGGATTAAAC
CCAGTTACTGGAGGTTTATGGCTTAGTGACACTGCTCATCATCATCTAGCATTAGCAGTA
TTATTTCTTGCTGCAGGTCATATGTACAGAACTAATTGGGGTATTGGGCATAGCATGAAA
GAAATTTTAGAGGCTCATAAAGGTCCTTTTACTGGTAACGGTCATGAAGGCTTATATGAA
ATTCTAACAACTTCATGGCATGCTCAACTTGCTATCAACTTAGCTATGATGGGATCCTTA
AGTATAATAGTTGCGCATCATATGTATGCTATGCCCCCGTATCCATATATTGCAACTGAC
TATCCGACTCAGTTATCGTTATTCACTCATCATATGTGGATTGGAGGATTCTGTATCGTA
GGTGCAGGTGCTCACGCTTCTATATTTATGGTGAGAGACTATAATCCAGCAGAAAACTAT
AATAACCTTTTAGATAGAGTTATTAGACATCGTGATGCAATTGTATCTCATTTAAATTGG
GTATGTATCTTTTTAGGCTTCCATTCTTTTGGTTTGTACATACATAATGACACTATGAGA
GCGCTTGGAAGATCTCAAGATATGTTCTCAGACACAGCTATTCAGTTACAACCCATTTTT
GCTCAATGGGTACAGAGCATACACACTTTAGCTCCTGGGAATACAGCTCCAAACGCTTTA
GCAACAGCTAGTTATGCATTTGGTGGAGATGTTGTTTCTATTGGTAATAAAGTAGCTATG
ATGCCTATTTCGCTTGGAACAGCGGATTTCATGGTACACCATATACATGCATTTACTATT
CATGTCACTGTTCTTATTTTGGTTAAAGGCTTCCTGTTCTCAAGGAACTCTAGACTAATT
CCAGACAAGGCCAATCTTGGTTTCAGATTCCCGTGTGATGGACCAGGTAGAGGTGGCACT
TGTCAAGTGTCCGGCTGGGATCATGTTTTTCTAGGTGTATTTTGGATGTATAATAGCTTA
TCTGTAGCAATTTTTCACTTCAGTTGGAAAATGCAATCAGACGTTTGGGGCAGTGTATCT
CCATCTGGAAATGTTTCTCATATTACTGGTGGTAATTTTGCTCAAAGTGCAATTACGATC
AATGGATGGTTACGAGATTTCCTTTGGGCTCAAGCATCTCAGGTAATTCAATCATATGGC
TCCGCACTATCCGCATATGGGCTAATCTTCTTAGCAGCACACTTTGTATGGGCATTTAGT
TTAATGTTCTTATTTAGTGGTAGAGGTTACTGGCAAGAGCTAATAGAGTCAATTGTCTGG
GCACATAATAAAATCAAAGTTGCACCAGCAATTCAACCAAGAGCTTTAAGTATTACTCAA
GGTAGAGCAGTTGGTGTTGCTCACTACTTATTAGGTGGAATTGGTACAACTTGGGCATTC
TTTTTAGCAAGAATTATTTCAGTAGGCTAATAGTGAAAATAGGATAAAAAACAATTATGG
CAACAAAATTTCCTAAGTTTAGCCAAGCTTTATCACAAGATCCAACAACTCGAAGGATCT
GGTATGGTATTGCTACGGCTCATGACTTTGAAAGTCATGATGGCATGACAGAAGAAAACT
TATATCAAAAGATTTTTGCATCACATTTTGGACACTTAGCAATTATTTTTTTATGGACCT
CTGGGAATTTATTCCATGTAGCTTGGCAGGGGAACTTTGAACAGTGGGTATTAAATCCCT
TAAAAGTTAAGCCTATTGCTCACGCCATTTGGGATCCACATTTTGGACAACCTGCTTTGA
AAGCTTTTAGTAAAGGCGGATCAGCTTATCCAGTTAATATTGCATATTCTGGCGTATACC
ATTGGTGGTATACAATTGGAATGAGAACTAATCAAGATTTATATACAGGTGCTTTATTTT
TATTAGTTTTATCTGCTGTGCTTCTTTTTGGAGGCTGGCTACATTTACAACCAAAATTCA
AACCTGGTCTATCGTGGTTTAAAAATAACGAGTCAAGATTAAATCACCATTTATCTGGTC
TTTTTGGTGTTAGTTCTTTAGCTTGGACTGGTCATCTAGTTCATGTTGCAATACCTGAAG
CTAGAGGACAGCATGTTGGTTGGGACAATTTTACAACAGTACTACCTCATCCAGCCGGTT
TACAACCATTTTTCAGCGGCAATTGGAGTGTGTATGCTCAAAATCCAGATACCGCTCAAC
ATTTATTTGGTACTAGTGAAGGTGCTGGAACAGCAATTCTGACATTTTTAGGTGGATTCC
ATCCTCAAAGTCAGTCTCTGTGGCTAACCGATATGGCTCATCATCACTTGGCTATTGCAG
TAGTTTTCATTGTTGCTGGCCATATGTACAGAACCAATTGGGGTATTGGACATAATTTAA
AAGATATTTTGGATGCCCATCGACCACCAAGTGGAAGATTAGGAGCAGGCCATAAAGGAT
TATTTGATACAATTACTAATTCATTGCATATGCAATTGGGGTTAGCATTAGCTGGACTTG
GTGTAACTACTTCTTTAGTGGCCCAACACATGTATGCTATGCCACCATATGCTTTTATGG
CTAAAGATTTTACGACTCAGGCCTCTCTATATACTCATCATCAGTACATTGCTGGATTTC
TGATGGTAGGTGCATTTGCTCATGGCGCCATATTCTTTGTTAGAGATTATGATCCAGAAC
AAAATAAAGGTAATGTGTTAGCTCGTATGCTAGAGCACAAAGAAGCAATCATTTCTCATT
TAAGTTGGGTCACTTTATTTTTGGGGTTCCACACCTTAGGTCTTTATGTGCATAATGACA
CGATGATTGCTTTTGGAACACCAGAGAAACAGATTTTAATTGAGCCAGTTTTTGCGCAAT
GGATTCAGGCTTCTTCTGGTAAGGCTCTTTACGGATTTGACGTTTTACTATCCTCTTCTA
GTAATATAGCTACACAGGCTGGTAGTAATATCTGGCTACCAGGCTGGCTGGAAGCTATAA
ACAGTGGTAAAAATTCTCTGTTCTTAACAATTGGGCCTGGTGATTTCTTAGTTCATCATG
CAATTGCATTAGGATTACATACTACAGCATTAATTCTTGTTAAAGGTGCTTTAGATGCTC
GAGGATCTAAGTTAATGCCTGACAAGAAAGATTTTGGATATAGCTTCCCTTGTGATGGAC
CTGGACGTGGAGGTACTTGCGATATATCCGCATGGGATGCATTCTACTTAGCTGTATTTT
GGATGTTAAACACAATAGGCTGGGTAACATTTTATTGGCATTGGAAACATATTACTATTT
GGCAAGGTAATGCAACTCAATTTAATGAATCATCTACGTATTTAATGGGATGGTTTAGAG
ATTATCTGTGGTTAAATTCTTCTCCATTAATTAATGGTTATAATCCATATGGAATGAACA
ATTTATCGGTTTGGTCTTGGATGTTCTTATTTGGACATTTAGTTTGGGCCACAGGATTCA
TGTTCTTGATCTCTTGGCGTGGTTATTGGCAAGAGCTAATAGAAACACTAGCATGGGCAC
ATGAACGTACTCCTTTAGCGAATTTAATTCGCTGGAAAGATAAGCCTGTTGCTCTTTCAA
TTGTACAGGCAAGACTAGTTGGTTTAGCACATTTCTCGGTCGGATATGTACTAACCTATG
CAGCTTTTGTATTAGCTTCAACTGCTGGTAAATTTGGTTAAAATAAGTTTTAATTAATGA
TAAAAGTCAGTCATAAAATTTTATGACTGACTGATATAACCTAAAGCTTCACTTCAATAT
CTACTCCAGATGGCAAATTTAATTTCATTAATGCATCTATTGTTTGAGAAGAAGGTTGAT
GAATATCAATAATTCGTCTGTGAGATCTCATTTCAAAATGTTCTCTTGAATCTTTGTCTA
CATGAGGAGAACGTAATACACAATAGATTCTTCTTTTTGTAGGTAAAGGAATTGGTCCTA
CTGCAACAGCATTGGTACGTGCTGCAGTACTTACAATTTTCTCACACGAAGTATTAAGTA
GGCTAGAATTATACGCTTTCAACTTAATTCGAATTTTACGCTGCTGAGTAACTGTCATAT
TAAGTAAATCTTATTATTTAAGAATTTTAGAAACAACACCTGCACCTACAGTACGACCAC
CTTCTCTAATCGCAAAACGCATTCCTTGCTCAATAGCGATCGCATTAATTAATTCGGCAG
TCATTTTAATTCTATCACCAGGCATGACCATTTCTGCATCAGTTCCATCATCAGCAGTAA
ATTGATTAATTGTTCCTGTTACATCAGTTGTTCTCACATAAAATTGAGGTCTATATCCTG
GAAAGAAAGGAGTATGTCTCCCACCTTCTTCTTTTGTTAGAATATAAACTTCAGCTTCAA
ACTGAGTGTGAGGCGTAATTGTACCTGGTTTAGCTAAAACCATGCCTCTTTCAATATCTT
TTTTCTGAACACCTCTTAAAAGAATTCCAATATTGTCACCTGCTAATCCTTCTTCTAAAG
TTTTTTGAAACATTTCTAGCCCGGTAATAGTTGTGGTACGGGTTTCTCTCAAACCAACAA
TTTCAATTGTATCCACTTTGATAATTCCTCTTTCAATTCTACCCGTAGCAACAGTTCCAC
GACCTGTGATTGAAAAAACATCTTCTACAGCCATTAAGAAAGTCTTGTCAACATCTCTTT
CAGGTGTTGGAATGTATGAGTCTACTTGGTCCATAAGAGAAAAAATCTTGTCTACCCATT
TATCTTCGCCTTTTTTAATCGCAGGATTTTTGGTAACTGCTTCTAAAGCTAGCAGTGCAG
AGCCTGCAACAAAAGGTATATCGTCCCCTGGAAAATCATATTGGCTTAGTAGCTCTCTTC
CTTCTAGTTCAACTAGTTCTAATAACTCTTCATCATCTACTTGGTCTTCTTTGTTTAAGA
AAACTACGAGTGTTGGTACACCTACCTGTTTTGCTAGCAAGATATGTTCTCTAGTCTGCG
GCATTGGACCATCTGCTGCTGATACTACTAAAATTGCACCATCCATTTGTGCAGCGCCAG
TAATCATATTTTTACATAATCTGCATGACCTGGACAGTCAACATGCGCATAGTGACGGTT
ATCTGTTTCATATTCTACGTGCGCAGTGTTAATAGTAATACCTCTTGCCTTTTCTTCTGG
GGCTGCATCAATTTCGTCAAATTTTTTGGCTGCCGTAGAACCCAAAGTAGATAAGGTAGC
AGAGATTGCTGCTGTTAGAGTTGTTTTGCCATGATCTACATGACCAATTGTCCCAATATT
AACATGTGGTTTTTTACGTTCAAATTTAGAGCGAGCCATTTTGTCGTTGTCCTTGTAGTA
AAAATTATTTTATAGTTACTTTTAACGATAAATCTTATTAATTAGAAGATTTATTATTTA
ATTAATATCGGTAATGAGCAAAAGCCTTGTTAGCTTCTGCCATTCTATGAGTTTCTTCTC
TTTTTCTAATTGAATTGCCCGTTTCATTGGCAGCATCCATCATTTCATTAGCTAACTTCA
TGGACATGCTTTTGCCAGATCTTTCGCGAGAAAAACGAGTAATCCATCGTAATGCCAAAT
TAGTCCCTCTATAGGCACGAACTTCTATTGGTACTTGATAAGTGGAGCCCCCTACTCGTC
TAGCTTTTACTTCCACTAAAGGAGTAATATTTCGAATTGCTTTTTCTAAAATATTTAAAG
GGTCTGTATTTGTTCTTTCTTTAACAATATCTAAAGCTTGGTAAATAAGCCAAAGTTTTT
TTACCACTTTTTAAGATACGCACAGTTAACATACTCACTAACCTACTTTTATATAAGGGA
TCAGGTGATGCGAACCTCTTCTTTGCTGTATTCCGACGAGACATAATATTTAAAAGTTGT
TATTGTAATAATATTTAAGATTTAAGTTTTTTTGTACCGTACTTTGACCTACTTTTACGC
CGATCCTTGACTCCTGCAGCATCTAAGGTACCACGTACAACATGATATCTTACTCCAGGC
AAGTCCTTAACTCTGCCGCCTCTGATTAGCACTACGGAATGTTCTTGAATATTATGACCA
ACTCCAGGAATATATGCCGTAACTTCAAATCCCGAAGTTAATCTTACGCGAGCGACTTTA
CGCAAAGCAGAGTTTGGTTTTTTAGGAGTTGTAGTATATACTCGTGTGCACACACCTCTT
CTTTGGGGGCAGCTTTTGAGAGCTGGAGATTTTGTTTTTTTATTAATTTTTTGTCTTTCA
GATCTAACAAGTTGTTGAATTGTTGGCATAATTAAGTTTAATTAGGTCTAATTCTGCAGA
GTATAAGAATTAATCTTTATGCATTTTATATTTACGCATAAATCTCTCAACTCTACCTTC
CGTATCAATAATCTTTGAGAACCAGTAAAAAATGGATGATTGCCTGACCAAATATCTACA
TGCAATTCTGGCTTAGTAGATCCAATTGTCATTATTAATTCTCCATCACAGTATACTTTT
GCATCTGGGTACCAATTAGGATGTATATTTTCTTTTGCCATTGTTTTTATAATAAAATAA
ATAACGATTCTTAACGTTTAGAGAATTGAGGGGCTTTCCTTGCCTTCTTTAAACCGTATT
TTTTTCTTTCTTTAATTCTGGGATCTCTTGTTAAGTATCCTTCTGATTTAAGTGCGCTTC
TATTCTCTGGGTTAATTGAACATAAAGCTCTTGCGACGCCTAAGCGGATTGCATCTGCCT
GTCCTGTAAGACCTCCCCCTCGGGCATTTACATGCACATCATACTGATTTGATAGTCCTA
ACACTTGTAAAGGTGCATATGATACTCGCAAATAATTGGGGCTAAATTGAAGATAAGATT
CACCAGGAATACCATTAATAACTAACTTCCCTGATCCTGGAACTAGTCTTACTTGAGCAA
CAGAACATTTCCTGCGACCTGTTCCGGAATAGATTGCACGAGTTTTAATTAATTCTGTTG
ACATATTTTTCCTTTATAACTAAATCTTTATACGATATATTCTTGTGGTTTTTGCGCATT
ATGAGGATGCAATGGGCCTGAATATACTTTTAACTTTGTAAACAGTTTTCTTCCTAATGG
TCCTTTAGGAAGCATCCTTTAACAGATTTTTCAACAATTCTATTTGGCAATCTTGTTTGA
AGCTGCTCAAAAGTCTCGACCTTTAATCCTCCTGGCTGGCCAGAGTGCCGTCTATAAAGT
TTTTGAGTTGTTTTGTTGCCGCTTACAGATACTTGTGCTGAGTTAATTACAATTACATAG
TCTCCTGTATCTAGGTAAGGTGTGTACGAGGGCTTATTTTTACCTCTTAAAATATTAGAG
ATGTGAGTAGACATTCTACCCAATTTCTGGTTTTTAGCGTCTATAACATACCAAATTGAA
TTAGTATTTAATGCTGGCACTTGCGTTTTATTCATGAAAAGATTAATACTTTTATTTAAC
AATAAGAGAATATGTAGCTGCTGTACAGAATTTCCATATAGAAATTTTATTAAAATCTCT
AGTTACTGATAAAATATACTAAATATAAAAGAAATTAATCATTTTTTTCTTTTGGTAAAC
TAATGCCCAATTTTTTTTGTAAAGCATATATAACTTCTTCTGCTGATTTTTGGCCAAAAT
TTTTAATTTCTAGCAGTTCATCTTGAGAATAATCCAGTAAATCTGCAATAGAATGAATTT
GAGCGCGTTTTAAGCAATTATATGCTCTAACAGATAATTGTAGTTCTTCTATTAAAACTT
GGCTAATTTTTTTATCTTCTTTGTTACGATAGTTATCTACTGATTTAAAATCCAAATTTC
TTAGTGAACAAAAAAGATTTGTCAATACTGTTGCACCTTGGCTAATAGCTTCTTGCGGAG
ATATGCTACCGTTAGTCCATATTTGCAAAGTTAATCTGTCCTTAATACTACTGGTTCCTA
CACGTACTTCTTCTACTTTATAATTGACTTTATTAACAGGCATAAAAACAGAATCGACTT
GAAGAAAGTCTACAGATAGCTCATCAATAGCTTTTTCTGCTAAACGATATCCACAGCCTT
TCTCAATTTTGAACTCCATTTCAAATATAGTATTATTACAAATGGTTGCAATGTACTGTC
GCGGGTCTACAACTTCTATATCAGAAGACAATTCGAATAAACCCGCTGTAACTATAGCTG
GCCCTTGCACTCTAATTCTGCCGATTTGAGAATCTTTATTATAACTTTTAAATACAACTT
CTTTAAGATTGAGTAATATTTCTAAGACATCTTCTCTAACTCCAGGAATTGTAGAGAACT
CATGATTAACTCCTGCAATACGAACAGCAACTATAGCAGTACCTTCTAGATCTGACAATA
TTGATCTTCTCAAAGCATTACCTAAGGTAATACCTTGTCCTTGATTTAAGGCTTCTATTA
CAAAACTGCCATATTGGCCACGAGCTCCGTCGATTCTTGACTCTACACATTCAATTTGAA
ATTGAGCCACCTAAGAAAGCTCCTTTTAAATAATTATTAATCAGTGGAAGAAGTCTAGAC
ACGACGTTTTTTAGGAGGACGGCATCCATTATGAGGTACAGGAGTAATATCTTTTATTAA
TGTAATCTCTAAGCCTGCTGCTTGTAGAGCCCTAATTGCTGTTTCCCGACCTGCTCCAGG
CCCATTAACTAGAACTTCTGTTTGGCGCATACCTTGATCTATTGCTTGTTTTGCAGCTTT
TTCAGCTGCAGTTTGAGCTGCAAAAGGTGTACCTTTTTTTGCTCCTTTGAATCCACTAGC
ACCAGAAGAAGACCAGGATAATGTTTCACCTTTCAGATTAGTAATTGTAACAATTGTGTT
ATTAAAGGTTGATTTAATGTGCGTAATACCATTTACTGCATTACGTTTATTTTTCCTTGC
TCCGGATTTTTTGAGTTGTCTAGCCATCTTATTCCACTATATAGTTAATTAAAAAATTAT
TTTCTTGGAGCTTTTTTCTTGCCGGCGACTGTTTTTTGCCACCTCTCCTCGTTCTTGCAT
TAGTTCTAGTTCTTTGTCCCCTTAATGGTAGACCTAAACGATGCCTGCGTCCTCTATAAG
CACTAATTTCCATTAATCTTTTTATACTCATAGATTCAAAACGCTTAAGATCTCCTTCTA
TTTGGTAACTAGATTCTAGTATTTCTCTAATACTAACAATTTGTTGATCATTTAAGTTTT
GACATTTTATATCGGCATCAATATTCGTTTTTTCCAATATTTCTTTTGAACGGACAAACC
GATTCCATAAATATATGTTAGTGCTATCTCTATTCTCTTGTTTCTAGGTAAATCTACTCC
AGCAATTCTAGCCACTTTGTATTGTCCCCACTAAATAATGTTTACACTAACCCTGTCTCT
GCTTATGCTTAGGTTAGTACAAATTACCATGACTTTTCTGTGACGGCGAATTATTCTACA
TTTTTCACACATTTTACGAACAGAAGGACGAACTTTCATATTAATTCTGTGTACTAGAAA
TATTAATACTTCGTCATACTATCATATTTTTTTGATATGACATATGTTTGAATTTGTTTC
GCTGTATCTATCGCAACACCAACTAGAATAAGTAGAGATGTAGCTCCTAGACCTCTTAGG
TTTTGTATCTGAGTAACCTTTTCTATTATAAACGGAATCAACGCTACTGTAAATAAAAAT
ACTGCTCCTAGAAATGTGAGTCTATTTAATATAACTTGCAGGTAATCAATAGTAGCTTGG
CCTGGGCGAACATTAGGAATACTAGCACCCATTTTTTTCAAGTTTGTTGCAATATCTTCT
GGATTCATTACTATTGAGGTATAAAAATAACTAAAAAATAGAATCAAAGCACAATATAGG
ACAAGATATAAAGAACCACTTGGGCAAAATAAGTAAAGAATTTGTAATATTATTGTATTG
TGTGTTAATTGAGTTAAATATGAAGGAAGCGCCATAGATGCTGATGCAAAAACAATTGGC
ATAACTCCACCTTGATTTAATTTTAGAGGCAAGTAGCTATTAGGATCTAAAATTGAAGAT
TTCCCTAGTTGTCGCGCTGAAATAATTTTAATTCTTCTAGTGCCTTCCTGCACAAAAATA
GTAATTACTATCATTAATAAAAAGATAGCAATAAATAACCCAAATTTAATACTGGCATTG
TCATAGTTTGCATCAAAAAATGATTGTGTGAAATTTTTTGGCAGTCCTGAAACAATATTT
TGAAAAATTAAAAGAGAGGCTCCATTACCGATTCCTTTTTCAGTAATTAGTTCAGATAGC
CACATAATTATCATGGAACCGGCTGTCAAGGCCAGAACGGATTCACAAACAAATGAGATA
TTCCAATTAAAAACATAAGGTTTAACCCATATGGAAATCGCACAAGACTGTAGAGTTGCC
CAACCTAATGCAAGATATCTAGTAATTTGAGTTATTTTTTGCCGGCCTAATTCGCCTTCT
TCTTTTTGTAGCTTTTCTAAATCCGGGATTATTTTAGTTAGTAGTTGCATTACTATTGAT
GAATTAATGTATGGAACAATACCTAATGCAAAGATCCCAATAGTTGAAAATCCACCACCA
GAAAAAATATTCAAAAAGTTCACCAACGTGTTTTTCTCTACACTAGCATAGAAGGCATCA
TGATCTATACCCGGAACAGGTATAAAAATGCCTAATCGAGCTAAAATCAATAGAAAGAGA
GTAAATATAATTCGATTGCTTAGATCACTTTTTTGTCTCATAAATAAATTTCAGAAGATA
TTTGAAGAAAAACCCTATTCTAATACTTATATAAGTTTAAAATAGGAATATTAATAAAAT
ATTATTTAAATATTTTATGTGGAATAAAGGCTTTCTACAGGAACTCCTCTATCTTTTGCC
GCTTCACTAAAAGTTCGCAATTGAGTTAACCCGTCAAGAACAGCTCGCGCGTTATTCAGT
GTGTTATTAGATCCTAGTTGTTTAGCCAGAATATTTTGCACCCCCGATAATTCCAAAACT
GTCCGCACCGAACCACCTGCAATTACGCCAGAACCAGGCGCAGAAGGTCTCAATATAACT
TTAGCTGCACCAGAAATCCCATTAATAGGATGAGGTATAGAGTTAGATTTAGTTAAAGGA
ACTGTTACTAAATGTTTTTTTGCATCTGTTACGCCTTTTTTTACAGCTCCAATTACATCG
CTTGCTTTACCGACTCCCACACCTACTTGGCCTTGCTCGTTACCAACAACAAGTATGACA
CGAAAACTCAGCTTCTTACCTCCTTTAACAACTTTGGTAACTCGCTTAACTTGTACAACT
CTTTCTTCCCAAGCATTATCTTTATCTTTAACTTTACCTTGTTTTTTTCGATTTGCCATT
TTAAACGTTATTCCTAGCAACTTTAAAATCCCATTCCCGCTTCTTTCGCTGCTTCAGCTA
AAGCTTTAACTCTTCCATGGTACAATTTACCACCCCTATCAAAGACTACGGTTTTAATAC
CTTCTTTAATAGATTGTTCTGCCAATTTTTTACCTACTGCCCTAGAAGCATCACAGTTAC
AACCACTGGTTATTGATGCTTGAGTACTTAAGTTAACTGATGATGCAGCAACTAGAGTAA
CTCCTTTTGTATCATCAATTACTTGTGCGTATATATGCTTATTGGATCTAAATACACATA
ATCTAGGCTTATCGGGAGTTCCGTGAACCTTTTTTCTTACTCTTCTGTGCTTATGAATTC
GCGTTTGTTTAGTATTTATTTTCATAGTTATTTACCCTTGCCGGCTTTACCAGGTTTTCT
TCTAACAAATTCGTCTTGATATCTAATTCCTTTACCTTTATATGGCTCTGGAGGTCTGAC
AGATCGAATGGTAGAAGCTACTTGACCAACAACTTCTTTATCTATACCTAAAACGGTAAT
ATTAGTATTATTTTCAACCTTTATTTCGATATTTTCAGGAGGCTTTATAGTCACGACATG
ACTATAACCAACAGTTAATATTAAATTTTTGTTGTCTATCTGAGAACGGTAGCCTACACC
TTGTATTTGCAGTTTTTTAGAAAACCCATTAGAGACACCTTCAACCATATTGCTGACAAG
AGTTCTTGATAGTCCATGCAATTGATCTGATATTTTAGTATTTCCTGTAGTTGTAACCGA
AATTGTCTCATCTTTAATTTCTAAGTTAATGCCATATGGCAACGTTCTTGATAAAGTGCC
TTTTGGTCCTTTAACCGTGATGGTTTGATCTTCAAATTAGTACTAAGATTTGTAGGCAAT
AAAATTATTTTTTTTCCAATGCGAGACATATTCCACCTATAAATTAGTTACCAAATATAA
CATAATATTTCACCGCCTAGGCCATCATGACGAGCTTGTCTATCTGTCATCAGGCCTCGG
GAAGTTGAAATAACAGCAATGCCCAACCCTCCAAGGACTCTAGGCAATTCTTTATGATTT
GCATAGACTCTTAATCCTGGCTTGCTAATTCTTTTAAGAGCGGTAATAACCGGCTGTCGA
TTTTTACCATTATATTTCAAGGAGATCATCAGATGAGTTTCTATACCTTCGCCCATTTGT
TCAAAATTTTGAACAAATCCTTCTTCTTTTAGTACTGTTGCCATATTGCGTGTCATTTTC
GTAGCTGGAACTTGAACAATTTGATGTCTTGCTAAGTTCGCATTACGAATACGTGTCAGC
ATATCGGCAATCGTATCGTTGACCACGATATCCTCCTTACGATAAATTATTTAGACTGTT
TTCAAGATTCCCTGAAAGGCATACCCAACTTCTTTAATAAAGCCAACCCTTCTTGATCAG
TTTTTGCTGTTGTAACAATTGAGATATCTAATCCTCTAATTTGATCAATATTATCATAAT
CTATTTCTGGAAAAATCAGCTGCTCTCGCAGACCTAGATTATAGTTACCTTTACCATCAA
AACTTTTAGGACTAATGCCCCTGAAATCTCTGATTCGTGGCAGTGTCAAATTAATCAACT
TCTCTAAGAAAGAGTACATTTTATCTTTGCGCAGGTGTACTACAATTCCAATAGGTACTT
CTTCTCGAATTTTAAAGCCAGCAATAGATTTTTTAGCTTTTGTTACAACAGGTTTTTGAC
CTGTAATAGATGTTAATTCTTGAATACTGCTTTCAAGAGCTTTGGAATTTTGAGAAGCTT
CACCTAGACCTCGATTAATCGTAATCTTAATGAATCTAGGTACTTCATGTATATTTTTAT
ACTGAAATTCATCTTTTAAAGCTTGAGTGACAGCTGTTTTATACTTTTGTTTTAATCCTA
TTACCATTATATAACTTATTTAATAAATTCACCAGTCTTTTTTAACTGTCTGATTTTTTG
ACCTTTATCGTTAATTACTACTGAGAATCGACTAGCAATATTATTTTGTTCACTAAACAG
CATGACATTAGAACTGTGTATAGGAGCTTCGAATTTAGTGATTTCACCGGTTTCCCCTTC
TTGCTGAGGTCTCTTGTGTTTTACTTTAAAATTAATACCTTGAACAATTACTTTACTGGT
TTTGTGTATAATTGCAATAATTTCACCTGTTTTTTTCTTGTCACTACCAGCAATAACTTG
GACTAAGTCTCCTTTTTTTAATTTTACTTTTTTATTTTAAAAGAACTTTTCATTACACTA
CCTCCGGCGCAAGAGAGACAATTTTAGAAAAACTTTTATCTCTTAACTCTCTTGCGATTG
GTCCAAATACTCTTGTTCCACGAGGATTATTATCTTGATTAATAATAACAGCTGCATTAT
CATCAAAGCGAATACTCATACCGTCTGTTCTCCTTAAAGCTTTACGAGTTCTGACAATAA
CAGCTCTAACAATATCAGATCTTTTAACAGGCATATTGGGGGAAGCATCTTTAACAACAC
CAATGATTACATCACCTATAGATGCATAAGAAGGATTACTAGTACCCAAAACCCTAATAC
ACATGATTTTTCTGGCACCACTATTATCCGCGACATTGAGAAAGCTTTGTGTCTGTATCA
TACTTTTATTTGATATAAGATTAATTATCAAAGGATTTAGATAAGATATTGATCACAGTC
CAACATTTTGTACGACTTAAAGGCCTAGTTTCTTGGATTGTGACAATATCACCTATTGCA
CATTCATTATTTTCATCATGTGCTTTATATTTTTTTGTACGAATCATAGTTTTGGCATAT
TTTCTATGAGAAATTCTATTTTCTACTGCCACTACTATAGTTTTATTCATTTTATCGCTT
ACTACTTTACCTGTTGTTTCTTTTAATGGCATAGTCTGAATTTTTTCTGACTGGGCCCTC
GACTGTTCAACAGTTAGCAATTGAGCTAATTTATGTTTAGAATGTTTAAACAAATGAGGT
TTAAAGTCTTGCCTAGTTGCTCTTTTAAGTCTCAAATCAAATAGTTGTTTTTTAACTACA
ATGATTTCTTCAGCTAACGAAGAATTATCTAGCTGCGTAACATCTACTATTTTAGGTAAA
GTCATATTTAAGATTCTGTTGTGTTCCGAACTATAAACTTTGTTTTTATTGGCAACTTAT
ATGATGCTAATTTCATAGCTTGTTGGGCTGTTTTTTGAGGGACACCTGTAATCTCAAACA
GAATATGGCCAGGCTTGATAACTGCAACCCAATATTCTGGAGCCCCTTTACCAGATCCCA
TACGAGTTTCTGCAGGGCGTGCAGTAACAGGTTTATCTGGAAATACTCGAATCCACAATT
TGCCTCCTCTTCTGACGTACCTTGTTATGGTTCTTCTTGTGGCCTCTATTTGTCTAGACG
TTAACCAGACAGGCTCTGCAGCTTGCAAGGCATAGTCACCAAATGCAATAGTATTGCCTT
TGCTTGCAGAACCTTTCATTCTGCCTCGGTGTTGTTTTCGAAATTTTGTTTTCTTAGGGC
TAAGCATAAATATTTAATATTTAGATAATTAAGAAACTGCTGGATTCGATTGTTCCTGCT
GAGCGATTGATTCTACAACCTTGGAGTCGGGTAATATTTCTCCTTTAAAAAGCCAAACTT
TAACTCCGAGCACACCATATGTAGTATGGGCTTGACGATGGCAATAATCGATGTCAGCTC
TTAGCGTCTGTAGAGGCACCCTTCCCTCTCTAACCCATTCGCTTCTAGCAATCTCAGCAC
CATTGAGACGACCAGATACTTGAATTTTCACTCCTTGATTATTTGCTCGCTGTGCTCTTT
GAACTGCCTGTCTTACAGCTCTACGGAAAGCAACTCTTTTTTCTAGCTGCTGAGTAATAA
ATTCTGCCACTAGAGTTGCTTCTGAATCTGGATCTGAAATTTCTATAACATTTACTCGGA
TTTGTTTAGTCTGGTCTAGAATTAAAGCCAAAGATTTTCTTAGTGATTCAATCCCAGCTC
CAGACTTTCCTAAGACAATACCAGGACGAGCGGTTGCTATGAGTACTTCAATTTGATCCA
CTTTACGGTTGATCTCAATTTTAGCAATACTAGCATTACTAAGTTTGCTGTATATAAAAG
AGCGAATTTTATGATCTTCTTGCAAGAGAATAGGATATTCTTTACTATTAGCAAACCATG
AAGAACGATGTTTTTGGGTGATACCTATTCGGAAACCCAAAGGATGAATTTTTTGACCCA
CAGTATCCTTTACTATAAATTAAAAGCTATAATTACTTATTCACTGTAATTCTGATACAC
ATACTGTAATATGACAAGTTGGCTTGTGTATTGGAAAAGCTCTACCTTGAGCTCTAGGTT
GAAATCTTTTTAAAGTAGGCCCTTTGTCTGCAAAAGTTTTACTGACAAACAGTTCACTTT
TGTTTAACCCGTTATTGTGTTCCGCATTAGCTGCTGCAGACTCTAAAATTTGTTTTATAT
TTGAACAGACTCTATATGGCATAAATTCTAAAATAATTAATGCCTCTTGATATTTTCTTC
CTCTGATTTGATTTAAAACACGACGAACTTTATTAGGAGAAAGGCGAATATATTTCCCAA
CAGCTTTAGTTTCTTTTAAATTTTTTGTAATGCTCATAATTATAATTTAACGACGTGCTT
TTCTATCACCTTTTACATGAGTCCGGAAAGTTCTCGTAGGCACAAACTCTCCTAACTTAT
GTCCTACCATTTGATCCGAGACAAAGACTGGGAAATGCTGTTTACCATTATAAACAGCTA
TTGTGTGTCCTACCATATCAGGAATAATAGTAGATGCTCTAGACCAAGTTTTAATTACTT
CTTTATTCCCAGATATATTGAGTGCTTCTATGCGAGTTAGAAGGCTTACATCGATAAAAG
GACCTTTATGTATAGACCTTGACTTAATGAATTGTTATAAATTTAGTGAATTTATTTACG
GGGCGCAAAACATATGGATTACTATACTTATTAGGATTGCGTGTCTTAACGCCTAACGCG
GGTTTACCCCAAGGTGTCACTGGACGAGCTCTTCCAATAGGAGATTTACCTTCACCTCCA
CCATGAGGATGATCTACTGGGTTCATGACCACACCTCGAACTGTAGGTCTTTTACCTAGC
CAACGACTTCTACCAGCTTTACCGAGTGTAATATTACTTGAATCGATATTTCCAACTTGA
CCTATCGTAGCATAACATTCTTTTCGAATCATACGAACCTCGCTTGAAGGCAGCTTAACC
GTAACAAATGCTCCTTCTTTGGCTACAATTTGAGCATAAGTACCTGCAGCGCGAACAATT
TGTCCACCACAAGAAGGCCGCAGTTCTATATTGTGAACAGCTGTACCTAAAGGAATACTG
GATAAAGGCAGAGCATTACCAACTTCAATAGGGGCTGTAGAACCCGAAAGGACTACTGAT
CCAACTGATAAAGATCTAGGATGCAGGATATATCTTTTTTCTCCATCTAAATAATGCAAT
AGAGCTATTCTAGCATTCCTATTTGGATCATATTCAATAGAAGCAACTTTAGCAATTATA
TTATGCCTATTGCGCTTAAAATCTATAAGCCTATACTGTTGTTTATGTCCGCCGCCTTTG
TGTCGGCAGGTAATAATACCTCTATTATTGCGACCTTTGCAGAAATGGTGTTTACCTATT
AAGGATTTTTCTGGCTTATTTGTTGTAATCTCTGAGAAAGTAGAAACAGTTCTATTTCTT
GTACCAGGAGTATAAGCCCTATATAAACGAATTGCCATATGAGAAGATAATAAATATTTT
TATGTAATACAATTAAGTTTCTGGGAATAAATTAATAGAATCTTCTGAAGCAAGTGTGAC
GATAGCTTTCTTATAATGAGGTCTCTTACCTACGAATCTACCAATACTTCTCTTTTTCTT
AGGGGGATGACAAGTATTAACGCCTGTCACTTGAACATTAAAAATATACTGAATAGCAGC
TTTAATATTAAATTTAGTTGCTTTAGGGTCAACTGCGAAACAGTACTGATTTTCTTCTAG
TAATTTTGTTGTTTTATCCGTGATAATTGGGTACTTAACTAAATCTAACAAACTTCTTGA
ATCAATGTTATCCATTATATACCTCTTGTATTTTAGATAACGCATCAACTGTAATAATAA
CCTTATGGCTGCCAAAAGAGCCATAATATTTAAAGTGTCTGCTGCGATAATTTCAACATT
GTATAAATTACGGATTGAAAGATAGACATTTGGATCTTTTTTATCAACAACAACTAGTAA
TTTTTTATCCAAATCAAGATTCCAGCGTTCAATAGCTTCCATAAATAACTTGGTTTTTGG
CTTTTGAAAATAACTATTAAAATTTTCTACAATTAATGTGTTGACAGACTTGTTATTTAA
TGCCGTGCGTAAAGCTAGTTGTCTTTCTTTTTTATTCATTTTTTTAGCAAAACTACGAGG
TTTTGGTCCAAATATTACACCACCACCTTTCCATAGAGGCGAACGAATAGAACCAGCTCT
TGCTCGTCCTGTACCTTTTTGACGCCATGGTTTACGGCCACCGCCACGCACTTCACTCCT
AGTTTTAGTGTTAGCAGATCCTTGCCTTTTTTCATTAGTTTGTTTAACTAAAGCTCTATG
AACCAAATACATACCAGAATCTTGACTAATTTTAAGGTTTAGATCAGCTTGGCCACTTAC
TTGACCTTCCCAGTTGTAGACTTGATAATTTAATTGCGTGTTAACTGTCATGGAATATAT
GAGATGAAAAAATATTGCTATTTACTAATTTTTACCAAGGAGCCTGATTTACCAGGGACA
GCACCTTTCAAAATTAAGAGATCATTCTCTGTGTTAATACTTACAATTTGCAAATTTTTT
ATTGTTACTTTTTTATTACCTAGCTGGCCAGCCATGTTTTTCCCTGGGTAAACTCTTCCA
GGAGTTGTACCAGCACCGATAGAACCAGGTTGCCTGTGATTTTTAGAGCCATGGGACATT
GGGCCTCTACTAAAATGGTGTCTTTTTTGATACCCAGAGAACCCTTTACCTACGCTCTTA
GAAGAAACATTGACCTTCTGTCCTACTTCAAAATTATTAGTAGAAAAAATCTGGCTAACT
TCAAAATTATCTACAGATTCGACTAAATACTCACACAAATACTTAACAGGAGGAGATTGA
GATTTTTTTAAATGTCCCAATAATGGCTTATTCAACTTTTGCTCAACAACTTGCTTATAA
CCGACCTGAATAGCATTATAGCCATCAGTAGAAACAGCTTTTATTTGAGTTACAATACAT
GGCCCGACTTGAATAACTGTAACTGGAATAGACAAACCAGTTTCGTCAAAAAATTGGGTC
ATACCGACTTTAGTACCAAGTATACCAACAGACACTAGATTTCTCCTTTTTAAGAGATTT
ACACTATCATTTTATACAAAAATTTTACTTCAAAAATATTGAAGTGATTTTAGACATAGG
ATGCCTGAAAAACTTTACTTATTCTAAAATAGAAATAGTTTTTTGTCTAGTTACAATAGG
TAAGATGTATAGCAAATTTATTTATAAAAATTATCGAGGTAATAATGGTAAAGTTGTTGG
AATCGATTTAGGGACAACTAATTCTGTAATTGCGGTTATGGAGGGCGGCAAACCAACTGT
AATACCAAATGCAGAGGGATTTAGAACTACGGCTTCTGTTGTTGCTTACACTAAAAGTGG
AGATAAACTTGTTGGACAAATTGCTAGAAGACAAGCTGTTATTAATCCAGAAAATACTTT
TTACTCTGTAAAAAGATTTATAGGTCGCAAACAAAATGAAATTTCTCAAGAAATAAGGCA
GACTTCGTACAACGTTAAAACTAGTGGCTCTAGCATTAAAATAGCATGTCCTGCATTAAG
CAAAGATTTTGCTCCAGAAGAAATTTCTGCACAGGTGTTAAGAAAACTTGTAGAGGATGC
TAGCACGTATCTAGGAGAAACTGTTACTCAAGCTGTTATTACTGTACCAGCTTACTTTAA
TGATTCTCAACGACAAGCAACAAAAGATGCGGGTAAAATTGCTGGATTAGATGTTCTAAG
AATTATTAATGAACCTACTGCTGCATCTTTGTCGTATGGCTTAGATAAACAAAACAATGA
AACAATTTTAGTATTTGACCTTGGAGGTGGTACATTCGAGTCTCTATTTTAGAGGTTGGA
GATGGAGTCTTTGAAGTATTATCCACATCAGGCGATACTCATTTAGGTGGGGATGACTTC
GATCAGCAAATTGTAGAATGGCTAATAAAAGATTTTAAACAGAACGAAGGAATTGACCTT
GGTAAGGATAGGCAAGCTCTTCAAAGATTAACTGAAGCTGCAGAAAAGGCTAAAATAGAA
CTTTCTAACTTAACTCAAACAGAAATCAATTTACCTTTTATTACTGCTACACAAGATGGG
CCAAAACATTTAGAGAAAACTGTTACTAGGGCAAAATTTGAAGAGCTTTGCTCTCAACTT
ATAGATAAGTGTAGGATTCCTGTCAATAATGCCCTAAAAGATGCTAAACTTGAAGCTTCT
AGCATTGACGAAGTCGTATTGGTTGGAGGGTCTACAAGAATTCCGGCTATACAACAGATG
GTTAAAAAGTTAATAGGTAAAGATCCAAACCAAAGCGTAAATCCAGATGAAGTTGTTGCT
ATTGGGGCTGCTGTACAAGCTGGAGTTTTAGCTGGTGAAGTCAAAGACATTTTATTACTA
GATGTAACACCATTATCTTTAGGTGTTGAAACTCTTGGTGGGGTAATGACAAAGATCATT
CCTAGGAACACTACTATTCCTACTAAGAAATCTGAAGTCTTTTCTACTGCTGTAGATAAT
CAACCAAATGTAGAAATTCAAGTACTGCAAGGGGAAAGAGAGCTTACAAAAGACAATAAA
AGCTTAGGGACTTTTCGCCTAGACGGGATTATGCCTGCACCGAGAGGTGTTCCTCAAATT
GAAGTTACATTTGATATAGATGCTAACGGCATTTTATCTGTAAAAGCCAAAGAAAAAGCA
ACAGGCAAGGAACAGTCAATAACTATATCAGGTGCATCTACGTTACCTAAAGATGATGTA
GAAAGAATGGTTAAAGAAGCCGAAGAAAATTTCGATACAGATCAGAAGAGAAGAAAGAAT
ATTGATACTAAGAATCAGGCAGAGTCTTTATGTTATCAGTCTGAAAAACAGCTAAAAGAA
TTTGAAGATAAAATCACTGAAGAACTAAAAACAAAAATTGAAGGTTTAATCAAAGATTTA
CGCTCTAACTTAGATAAAGAAGAATACGACGCAATTGAAAGCAGTTCTGAGCAACTGCAA
AATACATTAATGGAAATTGGTAAACAGGCTGCACAATCTACAGAGAATACTAGCAAGACT
GATGACACAGTTATTGACACAGATTTTTCTGAGGCTAAATAATAAGCGGGTAACGCGATT
CGAACGCGCGACATCAACCTTGGCAAGGTTGCGCTCTACCACTGAGCTATACCCGCATGC
CTTATATTATTACAAATATAATTATGTTTGTCAATCTGTAAGTACTTATATTATAAGTAC
TTTTTACGATATTATACTACTAGAGAATTAACTAAGCTAGTCACGATAACTAACCCAGTC
CAAAGACCTGCTCCAGTATAAATTAATCCTTTAGACTGCTCCCATTGACCAGGAGATGCT
AGAACTACAGGTACACCTACAACTAATACAGTTGATAGAGTAATTAATAATAAAACTAAT
AGTTGAATTGCGATAATCATTTAATATATTCCTCTTAGAAATTCAAATGTTAATAATATT
GTATATAATACAATGAAGCATTGAACATTCAAAAAATTATCCATGAGAAATAATTTAAAT
TTATTGTTTTCTAAAGATAACTAATTGATGGAGAGCGACACTGAATAGATAAAAATTTAA
AGAAAGTCTTTTTTTAAGATGATATGCTGTATAAAAAACTGATTGTTATTAGAGAAAAAT
AAAATAGGAGGCAAAGAATATGAACTCAGCACTTTTCTTAGCAAAATTACCGGAAGCTTA
TGCAGTTTTCAAACCAATAATTGATATTTTACCTGTAATTCCAGTATTCTTCCTTTTATT
GGCATTTGTATGGCAAGCTGCAATTGGTTTTAGGTAATTTCATAGAAAAGATAGTATCAT
GGTTGAACCTTTATTATCGGGGATTGTCCTTGGATTAATTCCAGTCACTTTAGCTGGCTT
ATTAGTTGCAGCCTATTTGCAATATCAACGCGGCAATCAGTTAGGATTGTAGCAAATTGT
AGATATTTATAACAACTAAAAAGTTTTTATAAATATCTACATACCAGCTTGATTTAGTAA
TTCCAGGCAATAGACATTCATGAGACATTTCTCGAAAAACATGACGAGATAGACCAAAAT
CTCTATAATACCCTCTACTTCTGCCAGTAAACCAACATCTATTTCTACCCCTAACAGCTG
CGCTATTTCTAGGCATCTCCTGCAATTTTTGTCTTAGATGCATTTGATCTGTAAAACTGT
TAGTTTTTTTTAATTCTTGTTTAATCGCTAACCGTTTTGAGTAATATTTTTTTTTAAGTT
TTTCTCTTTTTAGTTCTCTCTGGATCATATTTTTTTTTGCCATATTATTATACCTACTGT
TCAAATTATTTACAATATATTAGCTAAAAAAGGTCATGACTGCAATGTTTACATATTAAG
AAACTTAGTTGATGGCACTGCTTTATTTAATATAGTTCTTGCTCAACATGAGTTGAAATA
GTACAGTCCGATTGTGGGTATGCAATACATGTCAATACGTATCCTGCTAACATTTGATCA
TCATCCAAGAATGATTGATCAGATTGATCAACAGTTCCTTCTGTAACTTTGCCTGCACAA
GTTGAGCAAGCTCCTGCTCTACAAGAATAAGGCAATTCAATTCCTTTTTCTTCGGCTGCA
TCTAAAATATAGGTATCATCTCCACAATCAAATGTCACATCAATTCCTTCGTCTTCAGAT
ACTAAATGAATTTTATAATCTGCCACATAATAAAAATACATTTGAAACTTCATAAACATG
AGACTTAAACAACTTATCGTACTAGTTTCATTATGCATAATAGACTCCAAAATAAAAAAA
TAGTATAATATAAAAAGAGCTAAAACCCATTCTCAAATTTAAAGTGCCGAGATTTTATTC
ATATGCAATTGCTCAGGAAATTCATTCTTTAGTAAAACGACTATTTTTACAGGTTTGGAG
AAGACCTGCGACATTAATGGCCGGAATTGTTCAACCTCTATTATGGCTGATATTATTCGG
GGGACTTTTTTACAATGCTCCTGTCAATTTATTTACTATTAATACAAGCTATAATTGTTT
TCTTAGTTCGGGCATTATTATTTTCACCTCGTTTACTGGAGCACTCAACTCAGGACTACC
TATAATGTTTGATAGAGAATTTGGGTTCTTGAACAGATTGTTAACCGCACCATTAATTTC
TCGAACTTCTATTATTTTTTCTTCTGCTACTTTTATGACCTGTATTAGCTTAATACAAGT
TGTATTTATAGTTATAGCTTCCCTATTTATGGGGAATACACCATTAAGTAGTAATAGCAC
TTTAATCTTTGGGCTGCTAGTACTTTTAATAACTGTAGGAGTAACGATGCTTAGCTTGGC
TTTGTCTTTTACTCTCCCTGGTCATATTGAGCTACTAGCGTTAATTTTAGTAGTTAATTT
GCCGTTTTTATTTTCTAGTACAGCATTAGCTCCTCTTTATTTCATGCCGCCTTGGTTACA
ATTGATTGCCAGTCTTAATCCATTAAGTTATGCAATAGAAGGTATCAGGTATATATATTC
AAATATCAATTGGAACTTTAATGAGTGTGTAATTAAGCTTAGCTGGGGAGATATTTCATT
AGGAGAAATAGTTATATTATTGTTGATTTTAGATATAATTGGAGCTTATCTTGTTTCTAA
TATATTAAAAGCCAAATTAAATTAAAATTTTAATAAAAAAATTATTAAATTTATTTAACG
CATATTTTTGCTATATAATACTAATAGTAGTATGGATAATTAAAATAGAAATAGTTTTTC
AAAACTAACACTATTATCAAAAATGATAAACATTTGTCAGAAAGTCAACAAAGTATGTTC
TTATTCATAGGAGGCATGTAGTCAATGGGACTACCATGGTACCGTGTACACACGGTTGTT
TTAAATGATCCTGGACGCTTAATTGCAGTCCACCTAATGCATACTGCTCTTGTAGCAGGC
TGGGCAGGATCTATGGCATTATACGAATTAGCTGTATTTGATCCTTCAGATCCAGTTTTG
AACCCAATGTGGCGACAAGGAATGTTTGTTATGCCGTTTATGGCCAGGCTTGGTGTAACA
GATTCCTGGGGTGGATGGAGTATTACAGGAGAAAGTGTATCTAACCCTGGATTGTGGAGT
TTTGAAGGTGTAGCCTTAACTCATATTGTACTTTCTGGCATGCTATTCTAGCTGCTATTT
GGCATTGGGTATATTGGGATCTAGAGTTATTTAGAGATCCAAGAACTGGTGAACCAGCAT
TAGATTTACCGAAAATTCGGTATTCATTTGTTACTTTCTAGTCTACTTTGTTTTGGATTC
GGAGCTTTCCATGTCACTGGACTATTTGGCCAGGCATGTGGGTATCGGATGGCTACGGAG
TAACAGGTAAAGTATTACCTGTTGCACCGGCGTGGGGACCAGAAGGATTCAATCCATTCA
ATCCAGGCGGGGTTGCTTCTCATCATATTGCCGCAGGTACTGTCGGTATATTGGCTGGAG
TTTTTCATTTAACAGTTCGACCTCCCCAAAGACTTTACAGAGCTCTTAGAATGGGTAATA
TTGAGACTGTTTTATCAAGTAGTATATCTGCTGTTTTCTTCTCAGCATTTATCACTTGCG
GAACAATGTGGTATGGCTCCGCGACTACACCTATTGAATTATTTGGTCCAACTAGGTATC
AGTGGGATAGTGGGTACTTTCAACAAGAAATTGAAAAACGAGTGGAAAATGCGATTGCTG
ATGGTGCAGCACCTAGTGAAGCCTGGTCGAGAATTCCTGATAAATTGGCGTTCTATGATT
ATATTGGAAATAATCCAGCAAAAGGTGGTTTGTTCAGAGCTGGTCCTATGAATAAAGGTG
AGGGGTAGCTGAAGCTTGGTTAGGTCATCCAGTATTTCAAGACAAAGAAGGTAGAGAACT
GAGTGTTCGTAGAATGCCAGCTTTCTTTGAAACTTTCCCAGTCATCTTAGTCGATAAAGA
TGGGATTATACGAGCAGATATTCCATTTAGAAGAGCTGAGTCTAATATAGTATTGAACAG
GTTGGCGTAACAGCTCGTTTTTATGGCGGTAAGTTAAATGGGCAAGTTTTTAATGATGCT
CCTAGCGTTAAAAAATACGCAAGAAAGGCTCAATTAGGAGAAGTCTTTGAATTTGACCGA
ACTACACTAGAATCTGATGGTGTATTTAGAAGCAGTCCAAGGGGTTGGTTTACATTTGGT
CATGCAAACTTTGCTCTAATATTTTTCTTTGGACATCTTTGGCATGGTTCGCGTACTATA
TTTAGAGATGTATTCGCAGGAATTGGAGCTGAAGTTACTGAACAAGTCGAGTTTGGAGCA
TTCCAAAAATTAGGCGATAGAAGCAGTAAAAAACAAGGTGCTGACATTATATAGATATTT
TCTACTTTAAAATAGCTCAGGAAAAGTTTATTATCTAATAATTACTAATTAGGAGAATTT
ATGGAAGCCTTAGTTTACGTATTTTTATTAACAGGAACACTAATGGTAATCTTCTTTGCT
ATCTTCTTCAGAGAACCTCCAAGAATAGCTAAATAAAATTATCGCGTTAGTACCTACAAT
AGAACCACTTTCCAGCTTATTATTGGAAAGTGGTTCTATTGTAAATTAACGGATATTATT
CTTCATGCTCTTCAAAAGGGTCTCTGAGATCTTTAGAGGCAGGACCAAATGCTGTATATA
TTGAGTAACCTGTAATACCTAGAAGTAAACTCGAAATAAAAATACTAAGAACTGTTGCAG
TTCCATAATTCAAGCAGTATTGGGATGAACTTTTTCTATAATAATATTATCAATATTAAA
ACATTTAATTATTAAATTAATCAAAATATATTATGGCACTTAGAACTAGATTGGGAGAAA
TTTTAAGACCTTTAAACTCAGAATATGGAAAAGTTGCGCCAGGTTGGGGCACAACTCCTA
TCATGGGAATCTTTATGTTATTATTTTTCTTGTTTTTATTAATAATTTTACAGATATATA
ATTCATCACTCGTGCTAGAAAATGTTGACGTAGACTGGGCTACATTAGGTAGCTAAGTTT
GTATTTATTTGATCGCTATTAGCTATTAGTATTAACATTATTATAATTGACTTTTTCGAA
TCTTACTAATACTGGATATTTGATACCACTTTTATCTATTGCTGCAACGGTTCCAACCTC
TTGAAACCAGTATGATTCTTTTCTGAGAACTTTTACTTTTGAGCCTCTTTCCATATTTAA
CACCTTAGATAAATTATTCAAAATCAGTATATTTTCAAAACAACGAAAATAAGAAATACA
TAAAATCAAAACCGACAATAATAATGATAGGAGAGAGAGGGATTCGAACCTCGATGACTA
CAGTCATGACAATTTTCGAAATTGTTGCAATCAACCACTCTGCCACCTCTCCTATTAAAT
AACAGTCTAACATATAAACAATGTAGTTGCCTAGAAATTTAAAAATATGTTAAATATCAA
TTATAATACTGCTATAAATATCTTTACAAAATTATATATATCAGCTTATTTCAAGAAATC
TAACAAAATTTTTACTAAATAAATAAAAACTCTCATAATATGAAACTATCTTGGAAAACA
CTTCTTCTTTGGTCTTTACCAATATTTGTAGTTGGTTTCTTTTTCTGGCAAGGTTTTTTA
GGCCCAACTACTACAGATGTAGGAAGTAATATTGCAAGTTCTAGAATGACATACGGACGA
TTTCTCGAATATTTAGATATGGGTTGGGTAAAACGAGTTGATTTGTATGAAAATAATCAT
ACAGCAATCGTAGAAGCTGTTGGGCCAGAATTGGGTAATAGAGTACAACGTATTCGGGTT
GAACTTCCAGCAAGTGCACCAGATTTAATTACAAAACTACGTAAAGCAAATGTTGATCTA
GATGCTCACCCTCCAAAAAGTACAAGTGCAGTATGGGGACTATTAGGTAATTTATTATTC
CCTCTGTTATTAGTTGGAGGGCTAGCTTTCTTATTTAGAAGATCTAATAATGCAAGTGGG
GGGCCTGGACAAGCAATGTCATTTGGAAAATCAAAAGCTCTTTTTCAAATGGAGGCAAAG
ACAGGTGTAGTATTTAATGACGTTGCTGGAGTTGAAGAAGCAAAAGAAGAGTTTCAAGAA
GTCGTTACTTTTTTGAAGCAACCTGAATCTTTTACTGCTGTAGGGGCCAAAATACCAAAA
GGCGTACTATTGGTTGGACCTCCTGGTACTGGTAAAACGCTATTAGCAAAAGCAATTGCT
GGAGAAGCTAGTGTACCATTCTTTAGCATCTCTGGCTCAGAATTTGTAGAAATGTTTGTT
GGGGTTGGTGCTTCCCGCGTAAGAGACTTATTTAAGAAAGCTAAGGACAATGCACCATGC
ATTGTCTTTATTGACGAGATTGATGCTGTTGGTAGACAAAGAGGTACTGGCGTTGGTGGG
GGTAATGATGAAAGAGAGCAAACTTTAAATCAGCTATTAACTGAAATGGATGGATTTGAG
GGTAATACTGGGGTAATTGTAATTGCGGCTACTAACAGAGCTGATATTTTAGATTCTGCA
TTATTAAGACCAGGTAGATTTGATAGACAAGTATCTGTAGACGTTCCTGATTTCAAAGGC
AGATTAGCAATCCTTGAAGTACATGCAAAGAACAAAAAAATGGATACTCAAGTTGCATTA
GAGACCATAGCCAGACGCACTCCTGGATTCTCAGGAGCTGATTTAGCTAATTTGTTAAAT
GAAGCTGCTATTCTAACAGCTAGAAGAAGAAAAAATGCTATTACTATGTCAGAAATTGAT
ACGTCAATTGATCGAGTGGTAGCTGGAATGGAAGGAACCCCGCTAATTGATAGTAAGAGT
AAGCGACTAATTGCATATCATGAAGTCGGTCATGCAATAATAGGAAGCTTACTAGAACAT
CATGATCCTGTGCAAAAAGTCACACTAATACCAAGAGGACAAGCAAGAGGATTAACTTGG
TTCACACCCAGCGATGATCAGAGCTTAATATCTCGATCTCAAATACTGGCACGTATTGTA
GGAGCTTTAGGTGGACGAGCTGCAGAAGAGATCATTTTTGGAGATTCAGAAGTAACAACT
GGAGCTAGTAATGATTTGCAACAAGTTACATCGATGGCAAGACAAATGGTAACTCGCTTT
GGGATGTCTAAGATTGGCCCATTGTCCCTAGAAAGCCAAGGAGGAGATCCATTTTTAGGT
AGAGGAATGGGAGGAGGTTCAGAATATTCTGATGAAGTGGCAACTAATATTGATAAACAA
GTCAGAGAAATTGTAAGCGAATGTTATAAACAGGCTAAAGAAATCATCAAAGATAATCGT
GTAGTTATGGACAGATTAGTTGATTTATTGATAGAGAAAGAAACAATAGAGGGTAATGAA
TTTAGAGATATAGTTAAAGAATATACAGCAATCCCTGAAAAGAATTACTACATTTCTCAA
TTTTAAGTAACGGGACTGACGGGATTCGAACCCGCAACTTCCGCCGTGACAGGGCGGTGC
TCTAACCAGTTGAACTACAGTCCCAAAAGATATTCTCACATTAAGCGTAGATTTGTCAAA
TTAAGGAGAGAGAGGGATTCGAACCTCGGTACGGAATTAACCATACAGCAGATTAGCAAT
CTGCCGCTTTCGACCACTCAGCCACCTCTCCAAAGTGGCTCAAGCGGGATTTGAACCTGC
GACCTTGGGCTTATGAATCCCCTGCTCTAACCACTGAGCTACTGAGCCATATATTATAAC
AATACCACTAACATAGAACCAATACCCTGATCAGTTAAAATTTCAAGTAAAAGAGCATGA
TCAATTCTGCCGTCTAGAATATGTGCTGAAGCGACTCCTTGAGCAAGAGAGCGTATACAG
CAGTTGACTTTTGGTATCATACCTCCAGATATTATTGCTGTTTGAGTTAAATCTCTTGCT
TCTTGTATATTTAGGTGACTAATGAGTGTGGCTGTATCTGAAGCATTTCTTAAGATGCCA
GGGGTATCTGTTAGCAAAATCAACTTTTCTGCATTTAGGGCTGCAGCTATTTCTCCTGCG
ACTGTATCAGCATTAATATTATATGATTGACCTTGCTTATCTGCAGCAACGCTTGCGATT
ACAGGTATATAATTATTATTGATTGATAATTCTAAGCATTTTGTATCAACATGTTGTACT
TCTCCAACAAAACCAAGATTAGCTTGTCCACTTGGTCTGGGTGTAATTAGTAAACCATCT
TTGCCAGACAAACCTACACTCTTACCACCTTGCTTATTAATACTAGATACAAGATCTTTA
TTAACTCTGCCTACGAGAACCATTTCTACTATATCCATAGTAGGCTGATCTGTAACTCTC
ACCCCATTCTCAAATTTAGGTGAAATTTTTAATTGGTCTAACCAAAAATTAATTTCTGGT
CCACCACCATGAACTAATATAGGACGAATTCCAATAAAAGACAAAAAAACCAAGTCACTT
ATTACTTGATCTTTCAACCTTTGATTTTTCATAGCAGCACCACCATATTTTATTACAATA
ATTCTCGAAGAAAATTTTTGAATATAAGGAAGTGCTTCACTTAAGACTTTTACCCTTTCT
GTGTTAGTCAACATGAATAAGATAAAATTATTTATACTAATACAAATACAAGTAGCTAAA
ACATATTATATAATTTAAAACATGAGGATTATAATTATGAATAAATTTTGGGATAATGTC
TTGAAATTTCCAAGGTTTTGGTCAGCGTTACACTCGGATTAATTTTGACAATTATTAGTC
CTTTTTTCGTGTTATTTAGAAAACCGTCCACAAGTTTTTTTTTATCACATCATTTGCCGC
TTTACTCGCTATTTTAACGGTAATAATAAAAAAAATGTTAAATACGGAATGTTGCTGAGT
AAAATAAATAAAATAAATTAAAATTTTTGAACATATATAATATTATATTATCATTAAACA
ATTACACATTATTATGCCCTCACAACAAATCGTAGGTTCTGAAAAGACGGGAGCTTTTGC
TCTGCTAGACAGTATTGTTCGTCATGGAGTCAAACATATATTCGGTTATCCTGGTGGAGC
TATTCTACCAATTTACGATGAAATTTATGCTTGGGAAGAGGCATGCTTGATCAAGCATAT
TCTTGTTAGACATGAACAAGGAGCTTCTCATGCCGCTGATGCTTATTCAAGATCTACAGG
ACAAGTTGGGGTCTGTTTTGCTACTTCTGGCCCAGGTGCAACTAACCTTGTTTCCGGCAT
AGCTACCGCGTACATTGATTCTGTTCCAGTATTAGCTGTTACTGGTCAAGTGGGAAGAGC
TTTCATTGGTACTGATGCTTTCCAAGAGGTTGATATTTTTGGTATCACTTTGCCCATAGT
AAAACATTCTTATGTAGTGCGAGATCCTAGAGATATGTCTAGAATTGTTGCAGAAGCGTT
TTATATTTGTAAGCATGGTAGACCAGGTCCAGTCCTAATTGATGTCCCGAAAGACGTTGG
TTTAGAAAAATTTAATTATTTTTCCATTGAACCCGGTAAAGTGAATATCCCTGGATGCAG
ACCAATAGCTAATTTGAAATCTCGTCAAGTATTAATGGCTGCTAAAATGATTCAACAATC
TAGTCAGCCATTACTATATATTGGTGGCGGAGCAATAATTTCTGACGCCCATCAGGTTGT
TAAGGAACTTGTTGAATTATATAAAATACCTGTTACTACAACTTTGATGGGCAAAGGCAT
TTTTGATGAGGACAGCGAATCCTCGTTAGGCATGTTAGGAATGCATGGAACAGCATATGC
TAACTTTGCTGTAAGTGAATGTGATCTTTTGATTGCTCTAGGAGCGAGATTTGATGACAG
AGTTACAGGCAAATTAGATGAATTTGCCTGTAATGCTCAAGTTATTCATGTCGATATTGA
TCCTGCTGAAGTGGGCAAAAATAGAATTCCTCAAGTTGCAATTGTTGGTGATGTTACGGA
AGTTCTGACTTCTTTATTAAATCTTTTGAAAACTACTTTCAAGCCTTACCCTGAACAAAT
TGTATCTTGGCAAGAACGAATAAATCGTTGGCGCCAACAATATCCTTTGTTAGTTCCAAG
AAAGTCAACAAGTATTTCACCTCAAGAAATACTTGTTGCAACTAATCAAATAGCACAAGA
TGCGTACTTTACTACTGATGTTGGCCAACATCAAATGTGGTCAGCTCAATTCTTGAAAGT
AAAATCAAAACATTGGATATCTAGTGCTGGACTAGGCACAATGGGTTACGGTTTACCAGC
AGCAATAGGTGCACAAGTTGCTCACCCGAATGAATTAGTTATTTGTATTAGTGGCGACTC
AAGTTTTCAAATGAATATGCAAGAACTAGGAACTATTGCTCAATACCAGTTGCCAGTTAA
AATTATTATTATCAATAATCGTTGGCAAGGAATGGTTAGGCAGTGGCAGCAAGCTTTCTA
TGGTGAAAGATATTCACATTCACGTATGACTGAAGGAGCACCTAATTTTCAAAAACTTGC
TGAGGCATTTGGAATCAAAGCTTTTACTGTCAACAGTAGACAAAATATAGATTCTTCATT
ACAAGAAGCAATTAATTATCCTGGACCTGTTCTTTTAGATTGTCAGGTTACAGAAAATGA
AAATTGTTATCCTATGGTTGCACCTGGAAAAAGTAATGCACAAATGATAGGTATAGCAAA
ACCTCAAAGAGGTACTGCGTCAGCCTTTGACGAGAATTGAACTCGTGACCTTCCTCTTAC
CAAGGGGATGCTCTACCACTGAGCCACAAAGGCTTGCTATATTGGGCCGGGTTGGATTTG
AACCAACGTAGGCGAAGCCAGCGGATTTACAGTCCGCCCCCATTAACCACTCGGGCACCG
ACCCTAATCAATTACTTACAAGAGATATAGTAGCATAATTAGTATTCAAAATACAAGCCT
CTTATTGAAGTAATGGACATAGCTGGATTCGAACCAGCGACTTTCACGATGTCGACGTGA
CACTCTAACCAACTGAGTTACATGTCCAAAACTTTAATTATTATTATACCAAAATCTGCT
TCTTTAATTGAAAATTTGTTTTAAACGACCAGCTTTACCAAGTAAATCTCTTAAATAGTA
TAGTTTAGCTCTACGTACTTTAGCCCGTCTTATTACTTGATAAATGTACTCTGAGAGAAT
GAAGAAAAAAGACTCGCTCAACACCAATCCCTTGAAATGAGCATCTTAAAGTTAAGCTAG
TGTTTAAGCTTTTCCTTTTTTTTCTTGATAACACAACACCTTCACATAATTGTTCACGAG
TTTTACTACCTTCTCTAACCATTAGGCCAAGCTGTATTGTATCACCAACCTTAATTTCTG
GTAATTTTGGCTTCATTAAACTCGTTTCTACACTCGTCATCAGCTGATTTAGTTTAAGAC
TATTCTCTTTCATATTTTTTTGCAATATTATACACGAGAAAAACAAATATGAAAATCAGA
TTTAAGTATTTGTTAATTTTGTGTTATAGTTAGTTATTATCAAAGGTAGTGGCATAACAC
GAAGCATAAAAATGTTCGAACGCTTTACTGAGAAAGCAATAAAAGTTATCATGCTAGCAC
AAGAAGAAGCTAGACGTTTAGGGCACAATTTTGTTGGAACTGAACAGATATTATTAGGAT
TAGTTGGTGAAGGTACTGGTATTGCAGCCCAAGTATTAAAATCAATGAATGTTAATTTGA
AAGATGCAAGAGTTGAAGTTGAAAAAATTATAGGACGAGGGTCAGGGTTTGTAGCGGTTG
AGATTCCTTTCACTCCTCGAGCAAAAAGAGTACTAGAGTTGTCTTTAGAAGAAGCACGTC
AGTTAGGTCATAATTATATTGGAACTGAACATTTATTAATGGGATTAGTTCGAGAAGGAG
AAGGTGTAGCGGCAAGAGTTCTTGAAAATTTAGCTGTTGACGTTTCTTCTATAAGAGCAG
AAGTAATACAAATGTTGGGAGAAAATGCTGAAGCCAACGTAAGTGGAAGTAATACGACTC
AAGCAAGAAGTAAAACTCCAACTTTAGAAGAATTTGGTTCTAACTTAACCCAAATGGCCA
TGGAAGGTGGTTTAGATCCTGTAGTAGGAAGGCAAAAAGAGATAGAAAGAGTAATTCAAA
TTTTAGGACGAAGAACTAAAAATAACCCTGTCTTAATTGGAGAACCAGGTGTAGGAAAAA
CTGCAATTGCTGAAGGCTTAGCTCAAAGAATTGCTAATAGAGACGTTCCTTCAATTTTGG
AAGATAAATTAGTTATTACTTTAGACGTAGGATTATTAGTTGCAGGAACAAAATACAGAG
GAGAATTCGAAGAAAGATTAAAGCGTATTATGGATGAGATTAAATCAGCTGATAATGTAA
TACTTGTTATTGATGAAGTTCATACATTAATTGGAGCTGGAGCTGCTGAAGGCGCTATAG
ATGCAGCGAATTTATTGAAACCAGCTTTAGCTCGAGGAGAGCTTCAATGTATAGGGGCAA
CAACTTTAGAGGAATATAGAAAACATATTGAAAAAGATCCTGCACTAGAAAGAAGATTTC
AGCCTGTTGTAGTTGGAGAACCCAGTGTTGAAGAGACAATTGAAATCTTATTTGGTTTAA
GAGATCGTTATGAAAAGCATCATCAATTAACTATGTCAGATGGAGCTTTAGCTGCTGCAG
CTAAATATGCTAATCAGTATATTTCAGATCGTTTTTTACCAGACAAAGCAATTGATTTGA
TTGATGAAGCTGGCTCTCGTGTGCGTTTATTAAATTCTCAATTACCCCCAGCAGCTAGAG
AACTAGATAAAGAGTTGCGAGCTGTCTTAAAAACAAAAGATGAAGCTATTAGAGCCCAGA
AATACGAAACAGCAGAGCAGTATCGAGCAAGAGAGATGGAAATTAAAGCTCAAATTGCAG
CAATTGCTCAAAGTAAGAAAAATGAACCAGATTTAAATCTCGAAGATCCTGTAGTCACAG
AAGATGATATTGCAGAAATTGTTGCTGCATGGACAGGAATCCCAGTAACTAAACTGACTA
AAAGCGAGTCAGAGAAGCTTATGCACATGGAAGAAACTTTACATGGTCGCATCATAGGCC
AAGATGAAGCTGTTGTTGCTGTTTCGAGAGCAATAAGACGAGCAAGAGTAGGCTTGAAAA
ATCCAAATAGACCAATTGCAAGCTTTATTTTCTCTGGGCCTACAGGTGTCGGAAAAACAG
AACTTACGAAAGCACTTGCCTCTTATTTTTTCGGTTCAGAAGCTTCAATGATACGACTAG
ATATGTCAGAATATATGGAAAGACATACTGTATCTAAACTAATTGGATCTCCTCCTGGAT
ATGTAGGTTATAGCGAAGGAGGTTATTTAACAGAAGCTGTTAGGAAAAAACCATACACAG
TCATCCTATTCGATGAAATCGAAAAAGCACATCCAGATATTTTTAATCTTCTTCTGCAAA
TCTTAGAAGATGGTAGATTAACTGATGCAAAAGGGCGAACTATTGATTTTAAAAACACGC
TCTTAATTATGACTTCCAATATTGGTTCAAAAGTTATTGAAAAAGGTGGCGGTAGTTTAG
GATTTGAATTATCTGAAGATCAGACAGAGTCTCAATATACTCGAGTTAGATCATTAGTAA
ATGAAGAGTTAAAGCAGTATTTTCGACCTGAGTTCTTAAATAGACTTGACGAAATTATTG
TATTTCGCCAGCTTACTAAAGATGAAGTTAGAGAAATTGCAGAACTAATGCTTAATGAAG
TTTTTGCAAGAATTAAGCAACAAGATATACAATTAAATGTAACAGAACGCTTTAAGCAAA
GACTAGTCGAAGAAGGATATAATCCAAGTTATGGAGCTCGTCCACTCAGAAGAGCAGTTA
TGAGACTTTTGGAAGATAGTCTAGCAGAAGAAGTACTATCTGGCAAAATTAAAGCTGGCG
ATAGTGCTGTCGTAGATGTTACTAATGAAGGTGAAGTAACTGTTTTACTAGGTGAAAAAT
TAGAATTATTGACTCAAACATGGGTTGCTATAATTGGCAACCTTTGATATAATTTATGGC
CGGGATAGCTCAGTTGGTAGAGCAGTGGATTGAAAATCCTCGTGTCACCAGTTCAAATCT
GGTTCTTGGCATCTATTGAAAAAACTAGCTAAATTAGTATTAAATTTTAGGGTGAATGTA
CCTATAGGACCATTTCTATGTTTTGCTACTATAACTTCTGTTATTTCTTTTGATTCAGCT
TCTTTATTATAATATTTGTCTCTGTAGAGCATTATTACTATGTCTGCATCTTGCTCTATA
GAGTTATGGACAATAATGTTATTAGCAATAAAGTTGCTTAATTCATCGCAAGTTAAATCA
AAAACAGTTTGTATGTTAGTAATATTAATATGTACTATATGTTCAAAAGTTAAAGATGAA
TTTTAATAAGTGTCTTCTGCTTTGAATATGTTAACTTGGATAGCAGCCATATCATTGATT
TTAAGTTCATCGCAACGCTTCCATCCAATTAACGTTAGCAATTTATGATTACTAGTTAAA
TCTAAATATTTACTTGATTCAGTAGTAATTCTATAGATTGGTTTTTTTCCAGTTTTAGAT
ATCCATGCAGTTTCCGGTGTAAATAACTTAGTCGTTTTTTGATTGAAGTTATTAAGCTTA
ATTTTTTTATATTGAAAGTTGAAGAGAGTTTGTTGCTAATTTTTTGAATAAAACTCAACT
TAGATATACATCCACTTTCCCTCAAATCTGACAATAGTGGCCTTTTATCACTCCGGCTTT
CAAGGTTTCTGTTAAGTTGAGATAATACCAAAATAGGTAAATTAAACTCTCTTGCTAGAA
TTTTTAATGACCGCGTAATTAATGATAGCTCTTGAGAACGGTATCTGATTGCTGATTATC
TTGTAAAAGTTGAAGGTAATCTATAATAATGAAGTCTATCTCTTTACCTTGCAATTTCAA
AAATTTCAATTTTGTTTTTATAAGACCAACAGAATTATTCGCGCTATCATCAATATAAAA
ATTTAAATTAGCTATAGCTTTACTTTCATGTAAAACATATTGCCATTCTTTACTACTGAT
TTGTCCAGATTGAATTCTTTGACTATTTAGTTGACATTCTTGAGCTAAAAATCTTCTTAT
TAGCTGCTCAGTCGACATTTCTAAGCTGAAAAATATTACAAAGATTTGCTTGTCTTAACT
ATATGTCTAGTAATAGTAATAGCAAAAGCAGTTTTACCCATAGAGGGTCTTCCTGCAATT
ATAATTAAATCTGATTTTTGAACCCCTGTGTCATTACATCTAAACTGTCAAACCCAGATA
AAATACCTGTATTCTGAACTATTATTTTCGTTGCATCTAGATCAATTAAAAGATCTGCAC
AATCTCTAGCTAAAGTCTGTGTCTCTTTATTATCTAGTACATCATTTGCAACTGTCAAAA
GTTCAATGAGAGAATTAATCTTATATTGAGTAATTTGTTTTTTCGAACAGCTCATCGAAT
ATAGCAAATCACCATGCATTAGCAGTAATCTTTTAACATGATTATCTACAATGACTGATA
CATACTCTTCTATAACATTAGCTAAAGGTGCATTCTCTAGTATGGAAAAAAATTCTTCTA
TTCCACCAATTTTGTCAATTAAATTTGTCGTCTTTAAAAGTATTAAAAAATTTCTTAGAT
TAAAATTTTCATTTTTATTAAAATTTTCAAGGATTGCACTATAAATCAAGGAATGAGACT
GGAAATAAAAAAAGTTTGGTGATAATCTTTCTGTTGGCTTTAACAAAGCTAATGATTGCT
GTGCTAATATCACTAATTAACTTCTTTTCAGCTAAAATATTGTGAGGAGGTAAATAGTTG
TAAGTATTGATTATTTCCTCCCAAATAATGCTTGGTCTAATTCAGGAAGAACTTGCAATT
GAATATTTGCATTTATTTGATGAAACAGTTTGATTTCAACATTATAAATTCCAATTGTTT
TAATTTCTGGTAACAAAATACTTTGTTTATCAATTTCTATATCTATAGTACTTTTTATAA
TCTGTGTAACTTCTTTTTCTGTGACACTTCCAAATATACTTTGACCATCCCCTGTTTTTT
TGCTAACACTGAATTTTTGAATATCTTCTAAAAGTTGTTTGATTTCTCTTGCGCTTTCTT
TTGCTATCCTCAATTTGTCTTCTTTTATTGCAGCATACAGTTTTTGTTGATTTAAAATTC
CTTGAGTAGCAACTTTAGCTATTTTATTTGGTACTAAAAAATTTCTTGCATAACCAGAAG
CAACTTTTACAAGGTCATTATTTTTGCCAAGTTTTTGAACATCTTTTGTTAACACAACTT
GAATAACTTTTTTACTCATTTCATATTTTCTTAGTATACTTCTGATATAATTCTTACTAT
AGGAGAGGTGGCCGAGTGGTTGAAGGCGCAGCATTGGAAATGCTGTTTAGGAGCAATCTT
AACGAGGGTTCGAATCCCTCTCTCTCCGTATGTTAGTGTTTTTAATTATGCTTGTCCAAG
CATTTAATCCACCTTGAACTCTGATAATATTGAAGCCTTGCCTAATTAATAAATTAGAAG
CAAATATAGATCTTGAATCTAAACTACAATATACTAGACAAATTTTTCCTTCTTGACCAA
TTAAACTTTTTTTTTTTTTAGTTCTTTTAAAGGTATATTCACAGAATGTTTTAAATGAAT
TACTGCATATTCATCTTTGCTCCGTACATCTATCAAAATATATTTTAATTCATCTTCATA
TAGCAATTTATGTAATTGTAGAATATTAATTTCTTTAATATAATTCTTGCTGTCGATAAT
TTTAATAAGCAAAATTTTGTATTAATAATTTTAAATTTTTCGAAAGATAGTTTAAGAGCA
TCATATTTTAAGATTATTCCACTTAATATAAACTTGTAACCTAAAATGATTTTAACCGTT
TCAGTAGCTTGAAGAGTTCCAATAATACCAGGTAAAAGTCCTAAAACTCCTGCATTATTG
CAGTTGTCTTCGAGAGTATTAATATTTAGAAATCTGTTGTTAAAATCTCTATAGCTAGGG
CCTCCTTGATAATTAAAGACACTCACATGTCCTTCAAACTGAAAAATTGCACCATATATA
TGAATTTTGTTTAATTTAAGACAAGCATCATTAATAATATACCTAGTTTTAAAATTGTCA
GAACCATCTATAACAATATCGTATTGTTTGATAATTTCATTGGCATTATTATAGTCTAAT
CTTGTATTGAAAATTTGAACTCTACAAAAAGGATTAACATCTAATATTTTTTTTTAGCAA
TATTAGTTTTTGGCAGCCCAATATCGTTTACTGTATATAAAATTTGTCGTTGTAAGTTAG
ATAAATCAATTACATCATCATCTACAATTCCAATTGAACCAACACCAGAAGTAGCAAGGT
ATATAATCGCTGGAGATCCTAACCCACCAGCTCCTATGCATAAAACTTTTGCTTGTTTTA
ATCTTTCTTGTCCTTCTATCTGAATTTGCGGTAAAATTAACTGCTTAGAATACCTAGTAT
ATTCTTCAAGAGAATATTTTACGTGATTTATCCTGAAATTAAGCATAAAATAATCAATAT
AAGCTGGGTTCCTCTATATCTAGAATAGCCCCTTTTGTAGGACATACTTGAAGACAAATT
CCGCAATCAATACATGCAGCAAAATCAATCCAATACCAATTAGTATTGACTGAATTTGTC
CCCTTGCCTTTGTGAATACATGCTACTGGGCATGCATTAACACACTCTGCAACCCCAATG
CACTTCTCTGTTACAATTGTATGAGACATATTGTGTAATCAATAAACTATTTACATCTAG
TAGTTTTGTTGTATACTAGATTTACCGGTTGTTTATGCGCCTTTAGTTCAGTTGGTAGAA
CGCAGGTCTCCAAAACCTGATGTCGAGGGTTCAAGTCCTTCAGGGCGCGTTTATATTAAT
TTAATACTAGTACTGCATTTTTACAAACCTTGAAATGGTATGATATAAAAGACCATATTG
ATATATTGTATTTTTTATCTTAGTTTAATATGTTATTATTGGTAAGTAATTATATTCATT
TTTTTACTAATATAGTTAGAATTAAGTGAAAAATGTTGAATAGAACTTGAAATTTTTAAA
ACTATGGCCAAAAAAATTACTGGTATTGTTAAATTAGCCTTGAATGCAGGAAAAGCTACA
CCAGCTCCACCTGTAGGCCCCGCTTTAGGCCAACATGGAGTAAATATTGTTATGTTCTGC
AAAGAATACAACGCACGTACTGCAGATAAACCAGGGCTCGTAATCCCTGTAGAGATTTCT
ATATATGAAGATAGAAGTTTCTCTTTTATACTTAAAACTCCACCTGCTTCTGTGTTAATT
GCTAAAGCTGCTGGTCTTAGTAAAGGATCTGGTCAACCCAATACAAAAAAAGTGGGAAGT
ATTACTAAAGAACAATTAGCATCTATTGCAGAAACAAAATTACCGGATTTAAATACTAAT
AATGTATCTCAGGCTATGAAAATAGTTGGAGGCACAGCTAGAAACATGGGAATTTCAATC
AAAGATTAATTATATTTATATTTATTACTTTTATGAAAAAAAACTCACGCCGACTTAAAA
CTTTAAAATCTAAAGTAGAGCCAAGACTTTATACTATTAATGAAGCTGTTTCTCTTTTGA
AAAAGACTTCAAATGCGAAATTTCAAGAAACAGCAGAAGCTCATATCTCTTTAGGTCTAA
ATCCTAAATATGCAGATCAACAGCTTAGAGCAACAGTGATTTTACCGAAAGGAACAGGCA
AATTAGTAAAAGTAGCAGTTATTGCTAAAGGAGAAAAATTAACAGAAGCTATAAACGCTG
GCGCTGATATTAGTGGAGCAGAAGATTTAATTGATGAAATCGCAAAAGGTCGATTAGATT
TCGATAAACTAATAGCAACTCCAGATGTAATGCCTTTAATCGCAAAACTAGGTAGAGTAC
TAGGACCAAGAGGGTTAATGCCTTCACCAAAAGCAGGAACTGTCACTGTAGAAATTGGAA
AGTCTATTAGTGAATTTAAAGGCGGTAAAGTTGAATATAGACTAGATAGAACAGGTATAG
TACATGTTCCCTTTGGTAAATCAAGTTTCTCTGAAGAAGATCTTTCAGCTAATCTGCAAA
CAATTAAAGAATCAATTGACAGAAATAAACCGTCTGGAGCGAAAGGTAAATATTGGAAAA
CATTCTTTTTATCTAGTACAATGGGACCATCTATCCAAATTGATATTACTAGTCTTTTAT
AGAGATTATTTCGAGCTATAATTGGCTTTCAATATTAATAAAATAATACGCTTAATATAT
TTTATCTGCAACCATACTTTACTAATTATGAGTACGAAAGTTGAAAATATCTTAGAAGAA
TTAAAATCTCTAAATTTACTAGAAGCTGCTGAACTAGTTAAGCAAATAGAAGAGACGTTT
GATGTAGATGCATCAGCTGCATCTGGAAGTATGATGATGTCTACACCAGCTGTAGCACCA
GCTACATCTGAAGTTGAAGAAAAAACAGAGTTTGATGTTGTTTTAGAAGAAGTTCCAGCA
CCTAAAAAGATTGCCGTATTAAAGGTTGTTCGTTCACTAACTGGTCTGGGCTTAAAAGAA
GCTAAAGATTTAGTAGAATCTGCTCCTAAAGTCTTAAAAGAAGGGGCGTCTAAAGATGAT
GCTGATGCTATGAAGAAACAGTTAGAAGAAGCAGGTGCAACAGTTGCCGTTAAATAATAA
AAGTGCTTTTGTTTAAACAAAAGCAACTAAAATAGGCCAAGTGTAATTGCTTCACTAATA
GGCATAGTAGCACCAATACCTAACCAAATACTAACAACAGTTCCAACTAAGAAAACAGTT
GTCGCGATTGGTCTTCTAAATGGATTCTGAAATTTATTGACATTTTCGATGAATGGAACA
GTCAGCAATCCTGCTGGTACAGCAGCCATACTTAAGACACCTAATAATTTATTAGGAATT
ACTCTTAAAAGATTAAATGTCGGGAAGAAATACCATTCTGGTAAAATTTCTAATGGAGTA
GCAAAAGGATTAGATTTTTCGCCTAACGTAGACGGTTCTAAAATTGCTAATCCAATACTG
CATGCAATAGTTCCAAGAATTACAACTGGGAATACATATAGTAAATCATTTGGCCAAGCT
GGTTCCCCATAATAATTGTGTCCCATACCTTTAGCTAGTTTAGCGCGTAGCTTTGGATCT
GTTAAATCAGGTTTCTTAAGAATTGACATAATATTGTTTAATATTAGATGTAATAGTTTC
ATTATAATGGACCGGAAATTCCTTGTTTACGTATCATTAAAAAGTGCATTAGCATAAAAA
CAGCAGTTAGTAATGGAAGTACAAAAGTATGTAAGCTGTAAAATCTAGTTAAAGTTCCTT
GACCTACGCTAACACCGCCTCTTAACAACTCTACAATACTTCCTCCAACAACTGGAACAG
CATCAGGAACACCTGTAACAATCTTAACTGCCCAGTATCCAATTTGATCCCATGGTAGAG
AATAGCCGGTAACCCCAAAAGAAACAGTTAACACTCCTAAAATTACACCTGTGACCCATG
TCAATTCTCTCGGTTTTTTGAAACCACCTGTTAAATATACACGGAAAACATGTAATATCA
TCATTAAGACCATCATACTAGCTGACCATCTATGTATAGATCTAATTAGCCAGCCAAAAT
TTACATCAGTCATTATGTACTCTACAGATGTAAATGCTTCAGCTACTGTAGGTCTATAAT
AGAATGTCATTGCAAATCCTGTTGCAACCTGAATCAAAAAGGATACAAATACAATACCCC
CTAAGCAGTAAAAAATGTTCACGTGAGGTGGTACATATTTACTAGAAATATCATCAGCAA
TCGCTTGAATTTCTAATCTTTCTTCAAACCAATCGTAAATTTTACTCATAAAATAGCTTC
AAAAAGCTTTTAAATATATTTTGCGTTTAAGCTACTGTTGATCAATAGTTATTGAACTTA
TATTGTTTCATTCTTAATTATGATTATAACATTTTTATTCTTTGACTTAATAGAATAGGA
CTATTAATAATGATTTTCTTTTTTGCATTGAAATTAATTTTGTCTGAATTAGCTCAGACA
TAATTCTAGTGACACTAACCCTATTACTACCTATAATTTTAGCTAAAACTTTATGAGTAA
CTGTACAGTTCAACAAAATTCCGTTTCCATATTCTATGCCATTCTGCTCTGATAATAGTA
AAAGCAAACTTACAAGTCTATTTGTGATACTTTTATGAGAAATGATTTCGACAAAATGAT
GATTCTTTGTAGAGCATTTTATTAAATGTCTTAAAAAAAATACATTAAACTGGGGATATC
TATGACATGCATTTATAATTTGAGAATATTTTACGCAAACTACTTGAGTCATATCTATTG
CTTCTGCTTCATAATAAAAATTACTGTTTATTATTTCTGCATAGCCGAACGTATCTTCGT
TAGTCAATATATTTAATGGAATCTTACTAGTGTCTTGAAAAACTTTTTTAATAATTACAG
ACCCTATTAATATATTATATAAGTTAGAATTAGAATTAAAGGTAATAATATCATTTTGCT
TCAGTGATAATACTATATATTCAATTTTATTTTTACTGAAAAAAGTCAACCATGGATTAT
AATGGACATTTTTTTTAAAATTAACTTCTGAAATCTTCGAAAAAAGATATTGTTGATCTG
TATATTGGCTATTCACAATTATTAACTTACTCAAGAAATAAAATTAAATGTCATACAATT
TGATGTTAGTCGAGAATGATAATGCGCTATCTCATGCTGTTCAGGAATACCTAAGAGATC
AGGGATTTATTGTTCATGTTGCTAGTAATGGATTAGACGCTTTTAATCTTGTTAATCAAT
ATAAGTTCGATTTAATTATTTCTGACATAATGATGCCTATAATTGATGGCTATGAATTAC
TAGAAAAGCTTCAAAAAAATGATAATTTATCAAAAATACCGGTCATTTTTTTGACAGCTA
AAGGAATGACTAAAGATAGAATCAAAGGATACAATTTAGGATGTCATGGTTATCTATCGA
AACCATTTGATCCCGAAGAACTCTTATCATTAATTAATAATTTGATTTCTAGAAAAATCT
TTCAGTAAGCATAGAAACGCCGACAGTAAATCTAATACATCTTACTCCAAGAGAAAAAAG
TATTTTAAGTCTTGTCATTGAAGGACTAACCAATAAAGAAATAGCTTTTAATTTAGATAC
TAGTATTAGAAATGTAGAAAAATATGTTAGTCGCTTACTTCAAAAAACTAGAATGAAAAA
TAGAACTTTACTTGTTAAATATTCTATAAATAATAAACTATTAGATGAAGGGCGAATGAC
GGGACTCGAACCCGCGAATAATGGAACCACAATCCACTGCCTTAACCCCTTGGCCACACT
CGCCATAATATAAGTATAGCTTGTTTTCTTGTGTGTCGTCTAGTGTTACAATTAGTAATT
CTATGATACATAATAATATTAATATTCAAATTAATGGAGAACCATTTAATTGTCCAGAGC
CTATCTCATTACAGTTTTTGCTTAATTATCTTGATTTCAATTCTGAACGCGTAGCAGTTG
AACTAAATAATGCTTTGCTACCTGAGACTCTTTTTAAATCAACTTACTTAAGCGATCAAG
ACAAACTTGAGATTATCACTATTGTTGGTGGAGGATAATTATTTTAAATGTTTCATTGAT
AGTGACAATCTTCCTTTTTTTATCTACATGAATAATAACAGCTTTAACAGTGTCACCTAT
TTGAAATTGAGAATATATTTGATCGATTTGTTTCACATGAATCTCAGAAATATGAATAAG
CCCCTTTAAGTTGCCAACTTTTACAAATAATCCATAAGGTGTGATTTGATTTATTATTCC
TTCAACAATATTACCAACAATTAAATTGGCTGAAGCTTGAGCTATTAGAGCTCTTCTATG
GCTTAGTATCAAACTGTTTGATTTTTCTTCAACGCTGAGGAGTTTTAGCTTAATAAATCG
ACTGTCAGATTGATTGTTTCTTTGAAAATTGCCAAGATGAGAATTAGGGACAAATCCAGA
TATTCCTTCTAAGTTCACTATCATGCCGCCTTTATTAAAGCCTTTAATAATAACGTTCAA
TAGTGAGTCTTCAGCTAACAGCTGTCGAATTCTTTTCCATGCTCTTATATATTCAAGACG
TCGAATAGATAGAATCAATTGTTTTGAATGAGCATTATAATCTAGTAAAAAAAATTCTCT
AGTATCATTAATATTTAACGAGTTAAAATTATTCAAGTCTTGATTACTTGATACTTCTTG
AATTGGTAAGTATGCTGATATTGGTGTTCCAATATCTACTAATACTCCATTTAATTCAAA
GCTGAATATTGTTCCAGCTACAATATCTCCAAGATTTAAGTCATACTTGTACTTTTGTAG
CACAGCTGCAAAATTTCGATGAGTAAATCCTTCATTGTTTTTTGTCATGTTTAATAATAT
AAATTAAAGATTTGTTTAATTAACTAGATTTTATGGTAATTTGTATTTTCATAGTTGCAA
TCATTTTTTTTAAGATTACAATATATTCAAGACATAAAAAGTAACCGTAGATAGCTGCAG
ATTTGAGAATATATAATCTGAGGAAAGTCCGGGCTCCATAAATGCAATCTATGCTTAAGA
AATCTTAGTGTAGGAAACTACGAGGATAGTGCCACAGAAATAAACCGCCAGATCATTATA
GCTGGTAAGGGTGCAAAGGTGAGTTAAAAGCTTACCAAAGATACTGTAAAGTATTTGTTA
GGTAAACCCCTAAAATGGAGCAAAGTTACTAAACAGATTTTTGTGGTTTAGTTTAGATAC
TGCATGAAGTTGTTGGTAACAATAACTCTAGAGGAATAGCTATCCTTTATAATATTGTAT
TAAAAGAACAGAACCCGGCTTATGTAGTGCTTTTTGTGTCTTTTACTTGCGAATTTCTAA
ATTTAATTGCTTGACAATTTTCTCTTGCAGTTGATTCTGTTTATTATCAATTTCTAGATT
TGTTAAAGTTTTATGGTTAGACCTATACATAAAACGTAAACCAATACTTTTTTTATTACT
TCCAAGTGATTTACTAATATACTGATCAAATAATTTAGTTTCCTCTAGATCATGATCGTC
AAATTGATCTAATAATGCTAGTAAACAGCTTACTTCCATGCTTTGAGGTATAATTATAGA
TAAATCTCTTGTAACAGATGGATATTTAGAATATGGTTTAACTTGATAATTCAAATAACT
TAGTTCATTTTGATTATTATCAAGCATATTGATATCAATTTCTAAAACAAATAGTTTTGT
ATTAAGACCTAACTTTATAAATGTTGATGGGTTAAGTTCGCCGAATAAGCCAATTGTTTG
ACCTTTATAAATTAATGCTGCTGACTTATTGCTCAGAATTAGATTTTGATAATTATCTAT
AAATTTTCTTTTTTCCCATTTAATTATTTTGTCTATTTTATAGAAAAAATTTTCAACTAT
TCCTTTTGCCTCATACCAATTTAAAGAATGAGCAGGTGTAGACCATTCCGATCTAATGTC
TAAATTGCCGCCTAGTATAATAGCTAGCTTGGTTTTTTCTGAAATTTTGTCATGACAAAT
ATCAAAAACAGTCCCAATCTCAAAGCTATCTATATTTTGACTACTTTGTTTAACATTATG
AATGTTAGCTTGTATTAAACCTTCAAGCAAACTGCAACGTAAAGTAGAATAATCTTGAAT
GAGAGGATTATTTAATTTAATTACCCCCTTTGATCTAACTAAAGAGTAATGAACTAACTC
AGTTAATCCTAAGTGTCTTAGGATACTTCTACTTTTATCTATAAATTTTCTTTTTCGAGA
TCTTTTTTTTGTAAACTGGACTACAGGTATAAAACTGTCAAACTTATCGTAACCATATAT
TCGTGCAATTTCTTCTATAACATCAATTTCTCGAAAAACATCTTTTTTTCTGTAATGGGG
CACGCATACACTGAGAAAAGTCTTATTCTTCTTTTTAACATTAAAGCAAAGAGATTGTAG
CGCTACTATAATTTCTTCAACTGTTAAAAAAGTTATTGTCTTTAATCTGGCCTAATATTT
GCTGAATTTTGACAAACGATACATCGATAAAGTGAATAGATTTGTTGTTTTCATCTTTAG
AAAATGTTTCTTTGATACTACCGCCAGTTAATTCTTTTAATAAAGATAGAGCTTCAATAT
AAGCATTTCTGCAATTATCTGCTGTAAGTCCTCTTTCTTGTCTAATTGAACTTTCAGTGC
GAATGCCAACTACTCTTGAAGATTTTCTAACTATAGATTGATTAAATATTGCCGTCTCTA
AAAAGATAGATTCTGTTTTTTCACTAATATCAAACTTATTATTTATCCCAATGCCAGCTA
ACCCAGAAATACGATTATTAATCTGAGTTATGAAAACATCTTCATTTAAAAGAACATTAT
TCCCTTCGAACTCGATGTATTCTTCCTTATTAGAACAAAAACAGCTACTAATATTGATTA
AAAATATTAAGAGGTTGTCCCCACTTTAACATGATGTAGTTACTGATATCTATTACAAGA
TTTTTGCTTGTAAAGCCAGATGATTGTAACCGATTTTTTAACCACTTAGGTGATTCCTGC
ATTTTTATATTGTCAAAAACTGCCGATAAGTAATAATCGCAGTTTTGTAATGCTGAATCA
TTAATAACATTTCTTGCTTGAATACATCCCTCTTTAATGAACATGTGCATCATTTATCAT
TGAAGTTTTTAATAAAGCTGCTACTTCCCTAGACAAGCCTATCATACTTAATGCGTCCGA
CCGATTAGCAGTCGATGAGACATCCATTATATAATCTACTTGATTATCGATTTGAATAAT
TTCAACGTCTTCTACTTCAAAACCAGCTTGTGTGAGTTGATTAGCTAATTGATTTGAATT
TATTGATTCTATATTAACAAGTTCTTTTAGCCAATTCAAAGAAACTTTCATAATTGTTTG
TAATCTATTTTAAAAAATTCATCAAATTAATATAAGTTATTTGATGAATTTGCTTATACA
ATATATTATTGTGATATTTAATTTCCTAAGAATTAGCTTTTGTAAAAGTTAGTCCATTGT
CTTGAGCATATCTTTCCATAAATCTCATGAATCGATCCCAATCATCAGGACTTTTAATGA
CATGTACAGCTTCAATTGCTTGTGGCTTACCATTAATAAATTTAGCGTTGACATCTCTTG
TGATAATTTGTCCTTCTGTATCCATTAGATACATACCTGTAATTTCACCTTTGTCTGCCA
TACTAGCATCTAAAATTTTTGGATTAGTGAACCTAAAAGTAGCTGTTCCTGTACTGCCAT
CTCGAGATCTTGTTAAACGTACGTCTGGTACTACTTCTTCATTAATGCCTTGTATAAATT
GAATTGTTGCCATATCAATTTCTTAATTTATATATGATTTATATTGGATAAAACTGATTT
CTAATTCTTTAATGCTTGTTAACTATTTTACAAGCTTATAGTAGCTGCAGATCAAAATTC
ATTTATTTTATAAAACTATAATTTTTTTTCGATCTGCCCAAAGAACTAATTTATTATAAG
CTAATCATACGAATATTAGCTACATCGTGTTCTAAGCAAAATTAAGGGTTGTAGCTCAGA
TGGATAGAGCAAGCGCCTCCTAAGCGCTAGGTCAGCGGTTCAAGTCCGCTCAACCCTGTC
TGGGGTGGGAGGATTCGAACCTGCGAATGGCGGAGTCAAAGTCCGCTGCCTTACCACTTG
GCTACACCCCAATACATGAAGAATATCATAGCAGTCGTATCCCCTACAATGTCAAGAGAT
AATAATTTAATAGTTTGAAATTTTTATTAAATAAGATTTTCTTTTTCAAATAAGATATTC
GTTTTTGAACTCCTTCATTGTCATATTTTCTTGTTCTTGATTACACATCCATTTAATAGT
AATTTTATTTTCTTGTGCTTCTTTATCACCCAAGATAATGCAAGCTATAGCTCGTTTTTT
ATCTGCTTGTTTAATTTGTTTACCAAAACTACTAGAACTTAAGTCGACTTCAACTATAAA
AAGCTCATCCTGTAAGAATTGCATCACTACCATTCCAATTCTTTTAGCTTCCAATCCTTG
TGTAACAATATAAAAATCTATTGATTGGTGAGGTAACTCTATATTTTCTCTTGCAATGAT
CAATAAGCGTTCTAACCCTTTTCTTGTGTTCTGATATTTTTTGAGTCTAAAATACGAATG
GGATTTAAGGATAATCTTTTTTTTGAGTCTGTATCTAACTCATTATAATACTGTTCAAGA
TAGTCCTGTAACTTGGCTTGATAATTCTTTCTATCTTCAGCTGTACCAATTGAATTAATA
TCAAGTTGTAAATTTGTTAAGCGAAGTTTTCTAAAAATAGTCATGGCCAAATTAATTACT
TCAGTGTCTGCTCTTGCGTCCAAACTACCAATAAACTCAATGCCAAGTTGATGAAACTGT
CTTTGTCTACCAGTTTGAGGTCTTTCATACCTAAACATCGGACCACTATACCAGAGCTTT
TGTAACTTGTTATGATAATTCATATTATTCTCAATAAAAGCTCTAACTACACCAGCTGTT
CCTTCGGGTCTTAGAGTGATATCTCTATTGCTTCGATCATAAAAGCGATACATTTCTTTG
TTAACAATATCTGTGTTCTCACCAATACTTCTATCATACAAGTTACTATTTTCAAAAATA
GGAGTTCTGATTTCTTTATAGTTAGCGTAGCTTAATATTTCAGCAATTTCGTCATGTATA
AATTGCCAATATTGAAGTTCGTTTGGCAGAATATCTTTAGTCCCTCTAATAGCCTGAATT
TTTGACATGATAATATTTTTCTTGATTTTTCTGCTATAGTAGACTAATACTCATGTATTA
TACACTAAATTTTATTACTTACGGGCAAGGAGGATTCGAACCCCCGACACCATGGTTCGT
AGCCATGTGCTCTAATCCACTGAGCTACAAGCCCACTCAAAGACTAATACATTATATCAT
TGTTCTTCTAGGTGTACTAAAATGAGTAAACAAATTCTATATCAAGATGATGCTCGCAAA
GCATTAGAGAAAGGCATGGATATTTTAACAGAAGCAGTTTCTGTCACTTTAGGACCAAAA
GGCAGAAATGTCGTTTTAGAAAAAAAATTCGGTGCGCCCCAAATTATCAATGATGGTGTT
ACCATTGCAAAAGAAATTAGTTTAGAAAATCATATTGAAAATACTGGCGTAGCATTAATT
AGACAGGCTGCATCTAAAACTAATGATGTCGCTGGTGATGGTACTACAACAGCAACCGTA
TTAGCTTCAGCAATTGTTAAGCAAGGTATGAGAAATGTGGCAGCGGGTTCAAACCCGATG
GCTATAAAAAAAGGGATCGAAAAAGCGACAAATTTTGTAGTGAGCAAAATAGCTGAATAT
GCAAAACCTATAGAAGACACAACCGCTATTATACAGGTTGCTTCTATTTCTTCAGGTAAT
GATATAGAAGTAGGTAAAATGATAGCTAACGCTATAGATAAGGTCGGTAGAGAAGGAGTT
ATTTCGCTGGAGGAAGGCAAGTCAACCCATACTAGTCTTGAAATAACAGAAGGTATGCAG
TTTGAGAAAGGGTTTATCTCTCCATACTTCGTTACAGATATGGAACGTATGGAAGTTTTG
CAAGAAAATCCTTTTATTCTATTTACTGATAAAAAAATCACTTTAGTACAGCAAGAACTT
GTGCCACTACTTGAACAAATAGCAAAAACTGCACGACCTTTATTAATAATAGCAGAGGAT
ATTGAAAAAGAAGCTTTAGCTACTATCGTAGTCAACAAATTGAGAGGTATTTTGAATGTT
GTTGCTGTGAGAGCTCCTGGTTTTGGTGATAGACGTAAATCTTTACTTGAGGATATGAGC
ATATTAACAGGAGGTCAAGTTATTACTGAAGATGCAGGCCTGTCACTTGATACAGTTCAG
CTTGAGATGTTAGGCAAAGCTCGCAGAGTAGTTGTCACTAAAGATTCAACAACGATTATT
GCCGACGGTCATGAAGTTACAGTAAAATCTAGATGCGAACAAATTAAACGGCAAATAGAA
ACTAGTGACTCTTTATATGAAAGAGAAAAACTACAAGAAAGATTAGCTAAACTTTCAGGA
GGAGTAGCTGTCATAAAAGTTGGTGCGGCAACAGAAACAGAGATGAAAGATAAAAAATTA
AGGCTAGAAGATGCAATTAATGCCACAAAAGCAGCTATTGAGGAAGGAATTGTACCAGGA
GGAGGAGCTACCAATGTGCATATTTCTAGCGAACTGTTAATATGGGCTAAAAATAATTTA
GTTGAAGATGAACTAATTGGTGCATTAATAGTTGAAAGAGCTTTGACTTATCCTTTAAGG
CGTATAGCATTTAATGCAGGAGATAACGGAGCTGTAGTAGTCGAAAAAGTGAAAACCAAT
GACTTTCATATTGGCTATGACGCATCTAATGGAAAAATTCTTAATATGTATGATGCAGGT
ATTGTAGACCCAGCTAAAGTTGCTAGATCAGCATTACAAAATGCGGCTTCTATTGCAGCA
ATGGTTTTGACAACAGAGTGTATTGTAGTTGACAAAGGTATCAAATGAAGAATAATTTCT
ACTTTAAGAGATTGTTCTTCGTTTCAATTAATTGTATTAACTGTTCAAAACTGTAATTTC
TATAATAAAGCCACAGTTTCAATAGGCCTTTTTGCTCTATTATTAAATATAAAAAATATA
ACCCTGTAACACCTAATTTATCAATCAAAATATTATTACTACGTATAGATTGTTCTATAT
AGCTACAAGATAAGACCTTCTTGAAATAATAACGAAATCTTCGCTTATAATTATTTCCTA
GATTATTTTCTAATAAAGATTGATCACTAATTGAATTTAAAATCTTGATAATAATAACTT
TTAAGTCTTTGTCTGAATGGATACCAGAATCAAGAATGAATTCATCTAATTGAAGGTCGA
GATTTAGATGAAACGTATTACTTGTTAAAGATGTTTGATTCTGAATATCTAGAGATTTGA
TAGCCAAGAAGATTAAACTTTTATTGTTCATTTGAAAATGTAAGACAATTGATACTGTAT
TGGTGAAATACTGCTTTTATCTTCTTGTATGTTTATGTTTTTTAAAATAATTAATCAATT
ACTGCCTGAAAAAATAAATTCAGGAAATCTAGCCTGTGCTTTAGAAAGCGAATGTTTCTT
GCCTTCTTCTTGCCAATAATTAATAACCTCTGTAGTTTTATTCAGCAATTCAATTCTATC
TCTTTCAGCAATCCACGGTTTAGATTCAAGTTCAGCTTTTAGTTCTTCCCAAGCATCATT
TCGAGGCCAGAAGAAATAAGATGTAAGCGGACTAGTACCATTTCCAACAATTTGATCAAT
TGCAATAGCAATATTATTTTCTAACCAAAGTACCTTTAGTGTAAATTTGGACAAGTGATT
ATCTCCATTATAAATATTTAATGCTACATTATTAGTTGTTATCTTTGGCAACAATTTGAG
CCTTATTTAAAATATTCTGAACAGTTTTAGTTGCTTGAGCACCTTGTTGTAGCCTCTTTA
ATATCTTTGCAATATCGATGCGTGTTTCATTTGTTATTGGATTGTAGAAGCCTAATTCTT
CTATGGCTTTGCCATCACGTTTATTTCTGCTATCCATCATCACAATTCTGTAACTAGGTT
GCTTTTTTCTTCCGTATCTTTTCAGTCTTAGTTTTACCATGTGTATATAAATATCTTTAT
TAAATTATATCTTGCGATATTATGCAATAATTCAGAAATCTAAGCAGATTCTAGCCTAAC
ATTATTAAAGATGACCATTAGACACTGTAAAAAAATAATACCAAGCATAGGAGACATGTC
CATTCCAAACATTGGAGGAATACTGCCTCTAAAAAGTTTTAAGTACGGATCTGTAATCCG
ATTTAATGAGCAAAAAGGTTCATTATACCAGTTGACAGTTGGAAACCATGCTAACGACAG
TTTTAGTAAAATTAAAATTAAATAAATCTCAGAAAAATTAGCTATTGATCCAAGTAATAA
ATTTAATGTACCAGGAAGAGTATTCATACTTATTTTGTGATTATTATATAGTTCATTATA
CTGACAGTTTGATTATATATGAGAAGTAGTATAAACGATCGCTAAATAAAAAACTTATCT
TTAAAAAGTTCTTCTTTTGAGAGCTCTGATTCAATAAGCATGTTATTGACTTTTGTAGTA
TAAATGTTCAAATTGGACCAGTTGTGTCCTAATTGACTTAACTGAGATGAACCACATTCT
AAACATGCGATCTGGATGTTCTCCAGTAATGCACCTTTCTCTATTAATTGTCCTAATATT
AATGTAATTATTTTCTCATTTAAAAATAAATCTACGATTAGTACTTTTGTGAACGAATTT
AATGAGTCTGATATGTTATTAATACCATCATTATAACTTGCTAGCAATATATTTGCTGTT
GGTAGTAATGCTCTAGCGCCTTCAGCCAATATAAAACCATAAGGCATTATAATAACAATA
ATATACTTATAATTGTTACTAATGAGTTTAATAGTCGTATCATCTTCTGTCGTGATCGTG
TCTGTAACTAACCATTCTCTCATTATTTCGTAAGTAATCCATTTTCCCAATTCTGAGCAA
GCAGTTCTTAAAATTGTTCCTGGATTATTATTGTTGTTTAAAATTCCAGACCAGTGCTGG
ATCAATGGATGAGAAGCTATATGAATTTGAATTTGCATACTTTATTAAATATATTTAACA
CTTAATTGTTTATCTTTTATTTGTTCAATATTATTAAAATAGCATATATATTAAAGAAAA
TAATTATAAAAAATGAAAAAAGATCTTTGGCTTTGGGGTTTCACAGATAGTGCTGAAACT
TGGAATGGTAGATTTGCCATGATTGGTTTCATAGCAGTTGTTTTTATTGAATTATTTACT
GGTCAAGGGTTACTATACTTATTAGGTTTAATGAAAAAAGTTCTTGTAAAAATTACAAGA
ACGATTTTAGTCGAGAGGTCTCATAGACAGTACTGGTTCATTTTCCCTATTGATACCTTT
TTCAAATCCAGCAGCAGCAGCTCTTGCTCTACCAGCGTGCCAAAGATGTCCAATAAATAA
GAAGAATCCTAAGAAGAAATGAGATGTTGTCAACCAAGATCGTGGAGATACATAGTTAAC
AGAGTTAATTTCGGTAGCAACACCACCAACAGAGTTTAGGGAACCTAACGGTGCATGAGT
CATATATTCAGCAGCACGTCTCTCTTGCCACGGTTGAATATCATTTTTGATCTTGTTAAG
GTCAAGACCATTTGGGCCTCTAAGAGGTTCAACCCAAGGAGCTCTTAGGTCCCAAAATCT
CATAGTTTCACCACCAAAGATGATCTCACCACTTGGAGATCTCATTAGATACTTCCCTAA
ACCAGTAGGTCCTTGAGAAGAAGCAACATTCGCACCTAATCTTTGATCTCTAACCAAGAA
AGTAAAGGCTTGAGCTTGTGAAGCTTCAGGACCAGTAGGTCCATAGAATTCACTAGGATA
AGCCGTGTTATTATACCATACGAAATTAGAGGCTGTCAGACCCATAATGGATAAAGCACC
TAAACTATATGATAGATATGCTTCGCCAGACCAAACAAAAGCTCTTCTTGCCCAAGCAAA
AGGTTTTGTTAAGATATGCCAAATTCCTCCAGCAATGCAGATGATACCAATCCATACGTG
ACCACCAATTACATCTTCCATATTATTTACGCTAACAATCCATCCATCACCACCAAATGG
AGATTTTAAGACATAACCAAAAATAACTAAAGGATTAAGAGTGGGATTATTTACAAACCT
AACATCACCACCACCGGGCGCCCATGTGTCATATACTCCACCAACAAATAGAGCTTTGAT
AACTAATAAAAATGCACCAATACCAAGTAATACTAAGTGTATACCAAGTATCGTTGTCAT
TTTGTTTTTATCGCGCCAGTCATAACCAAAGAAAGGGAATGACTCTTCTAAAGTATCTGG
ACCTATTAATGAATGGTATAGACCACCAAATCCTAGAACAGCTGAAGAAATCAGATGTAC
TACTCCTACTACAAAATACGGATAAGTGTTAAAAACTTCTCCGCCCGGACCTACACCCCA
ACCTAGCGTTGCTAAGTGAGGAATTAGAATTAGACCCTGTTCATATAAAGGTTTTTCAGG
AACAAAGTGTGCAACCTCAAATAAGGTCATGGCTCCAGTCCAAAATACCATTATACCTGC
GTGAGCAACATGAGCACCAAGTAATTTTCCAGAAACGTTAATTAAACGCGCATTACCAGA
CCACCATGCAAACCCGGTAGACTCAATGTCTCTACCGCCAACACCAACATTTGTATTAAA
GGGCGTTTCCACGTGGTAAAACCTCCTCAGGGAATATAAAGTTTTCATGAGGTTGATCTT
GAGCAGCCATCCAAGAACGAATACCTTCATTTAATAGAATGTTCTTAGTGTAGAAAGTTT
CGAACTCAGGATCTTCTGCAGCTCTTAATTCTTGAGATACAAAATCATATGCTCTTAAGT
TCAAAGCAAGTCCAACAATTCCAAACGCACTAGTCCATAATCCAGTCACTGGCACAAATA
GCATGAAGAAATGTAGCCAACGTTTGTTGGAGAAAGCTACACCAAATATTTGAGACCAGA
ATCTATTCGCTGTCACCATTGAATAAGTTTCTTCAGATTGTGTTGGAGTGAATGCTCGGA
AAGTATCTGCAGCATCACCATCTTCAAATAGTGTATTTTGTACAGTTGCGCCATGAATAG
CACAAAGTAAAGCTCCTCCTAAAATACCAGCAACACCCATCATATGGAATGGATTTAATG
TCCAATTATGGAATCCTTGTAAAAATAACAAGAATCTAAAAATAGCTGCTACCCCAAAAC
TTGGAGCAAAGAACCAGCTTGCTTGACCCAGAGGGTACATTAGAAAAACTGACACAAAAA
CAGCGATAGGTCCAGAAAATGCGATTGCATTGTAAGGTCTTAAACCCACTAATCTTGCAA
TTTCAAATTGTCTTAAACAAAATCCAATTAATCCAAAGGATCCATGTAAGGCAATGAACG
CCCAAAGGCCGCCAATTTGACACCAGCGAGTAAAATCTCCTTGTGCCTCGGGTCCCCAAA
GGAATAGAAGGGAATGTCCCATACTGTTGGCAGGTGTAGAAACAGCTGCAGTTAAGAAGT
TACATCCTTCTAAGTATGAACTTGCTAATCCATGAGTATACCAAGAAGTTACGAACGTAG
TTCCAGTTAGCCAACCGCCTACAGCAAGGTAAGCACAAGGTAACAGAAGTAATCCAGACC
AACCCACGAATACGAATCGATCTCTTTTTAGCCAATCGTCTACAAGGTCAAAACCACCAC
GAGTTTTTTCTTGTCCAATTGCTATGGTCATAATTTAAATCTCCAGAGCAAATTTAATAA
GTAATTTGTTTCAATAAACAGCTTAGACGTAGTCTATCTTTTACTTTTCTTTACGGTCAC
TATAATTATAAGCTGAAATCAACAAAAATTCACGTTTTTAATAACATTTTTTAGCTCTTT
AAGTTAATTTTATAATTTATTCTGTGATTCTTTGGAATAGATAACCTGTTCCTCTTGCTG
TTAAAATTAAATCAGGATTACTTGGGTCATCTTCTAATTTCGCCCTTAACCTAGAGATAT
GTACATCAACGACTCTAGTATCAACATGCCTTTCCGGTGTATAGCCCCAAACTTCCTGCA
AAATGGAAGCTCGAGAAAAAGGCTCGCCGGCCTTACTGACTAAAAGTTCAAGAAGACTAA
ATTCCATGCCAGTTAAGCGCACTCTTTCATTATTTTTATATACTTGTCTTTTATTGGTAT
CTATTTTTAAAAAACCAATACTAATAATACCAGAATTAGGCACTCCAAGGTTTGTTGATA
TTTTATCAGCCCTTCTCAATACTGATCGAATACGAGCTTCAAGTTCTTTGGGTGAAAACG
GTTTTACGACATAATCATCAGCACCTATTTCAAGACCTGTGATTCTATCAGAAACTTCTC
CTAATGCTGTTAACATTATGATCGGTACATCTGATTCTTTTCTTAGCTCTTGGCAGACAC
CATAACCATCTAATTTAGGCATCATAACATCTAAAACGACAAGACTTGGATATTCTTTTC
TGAATATAACTAAAGCCTCTTCTCCATTAGAAGCAGTTATGACTTCATATCCTATTATAG
TTAATCTAGTTTCTAAAATTCTTCTTATACTAGCTTCATCGTCAACAACGAGAATTTTTT
CTTTTTGGTTCTCCAATTTCTATTTACTCCAAAACAATAAGTCTGATTACTATTATTTTT
TAATTTTCCTTATTTAAAGGGGTTGACAAACAAGATTAGAAAAAGTATTCTACATTACTA
TAAGTTTTGCTTGTACAATTTAATATACTGGATACCACGGAGAGTTTGATCCTGGCAATA
TCTAATAATATTGTCGTCAAACCTTAATGATTTCTCAAAAGATTGAACTAATTTCCCGTT
ACCTTCGTAATTAACTTGTACATAAATACCATCTCGATAGTCATTAATAGGATAGCTAAG
ATGTCTTCTGCCTCTATGTTGCAACATTATGTTTTTAGCACCACCATTAGTTAACATGCT
TTTATATTCATTTATAAGTGATAATGTTGCATCCTCGTTTAAATCTGATTTTAAGATATA
AACAGTCTCATAACCATTTAGTTGGCTGCTCTCTGTCTGTAACATTTTTTCTATGTACTA
TAACCACTAATCTGAATTCTTACAGCTTCCGATATCACAGGGATGTTTGAATATTTTCCT
TGAATTGCTTTTACTACTGAATATGTAATAGTAGATAAAACGAACCAAAACATCATATTG
CAAACCATTAAGCCAACAAAACTAATTCTAAATTCTATAGGAAACGCCCTAAAAATAGCT
CCGAATAAAGAACCGACTAAAAATAGCAATATGGATTGCATTGAATTAAACCGAACTAGT
TGATGTACAGGTATAGGACTTTTATTTCTCACTAGCACATAGTACAGTGCGAAAAAAGTT
ACTAATCCTAAAATTGCATGATTCATGTAAAAAATTAGCATTGGCAATAATATTTTTTTA
TATAAAGGTATTGCTGCTACTGGATAATCAGGTAGAACATACTGACCAAAGTTTTGAAGC
CCTTCAAACAAAGGTAAATAGTAAGGAATAATTGATATTAAGCGAATACTGAGCCGAGTC
TTACTTTCAGTAGTATTAATATTTTTATTTAATGTAATATATTTATATGCTCGCTGCAGA
GCTAGTCCAAAAATCACTATAAGAACTATAGTGATTATTCCAAGTGTTAGTCTGATCATG
ATTAAATTTTGTTATTATAAAATTATTCTGGCTAATGTAATAAGCTTTAATCTAATAAAA
AACTTACTCAATCTTAAAATAGTTTTATTAAAAGTATATAGGATTAATAATAATGAAACA
ATCACTTAGTGTACCTCATTTTATAGATGAAGTAGTAGATAACCTGAAAATTGGAGAGAA
AAGTTTTACTTCTAGACTGATGGTAGGAACCGGTAAGTATAAAAACTTGAAGGATGCAAC
TAATAGTATAAACAATAGCGGAGCGAATATAGTCACAGTTGCTATTCGGAGAGCTCAAAA
TACTAAAAACTTGGGCCGAAGTAATCTTATTGACGGTCTAGACTGGTCTAAGTTATGGAT
TTTACCCAATACAGCAGGTTGTGAAAACGCAGAAGAAGCAGTTCGTATAGCTTCTCTGGG
AAGAGAAATTGTGAAAAAATTAGGCCAAGTTAACAATAATTTTATTAAGTTAGAAGTTAT
TCCAGATTCTCGGTATTTATTCCCAGATCCAGTCGGAACATTGAAAGCTGCAGAATACTT
AGTTAAAAAAGGTTTCGTCGTTATGCCGTATATTGGTGCTGATCCCGTATTAGCAAAACA
ACTCGAGAATATCGGTTGTGCTACAGTTATGCCATTAGCATCTCCAATTGGTTCAGGGCA
AGGATTGAAAAATTTACTTAATCTTAAAATTATCATAGATAATGCGAAAATACCTGTTAT
TATAGATGCTGGAATTGGTACTCCTAGTGAAGCAGCCAAAGTAATGGAGCTTGGAGCTTC
AGGAGTATTAGTTAATACTGCTATAGCGCGTGCACATAATTCTCCACAGATGGCTCGCGC
TATGAGTCTTGCAGTACAATCAGGTAGATTGACTTACATAGCTGGTAGAATGCCTATTAA
TGAAATGGCAGAGCCTAGTTCTCCAGTATTAGGCATATCTAAATTTCAGGGGGAAAAGAT
TTGATTTTAATAATTGATAACTATGATAGCTTTACATATAATTTGGCACAATGTGTTGGT
GAGTTAGGTTATGATGTTTTAGTTTGTCGCAATGACGAAATTGACATCATGAAAATAAAA
ACAATTAATCCTGAAAAAATAATAATATCTCCAGGACCGGGCAAGCCAAGCGACTCAGGT
ATTTCTTTAGATGTAATTTCTATACTTGCTGCCTCTATACCTATACTAGGTGTTTGTTTA
GGTCATCAAACCATTGGTTATATAAATGGAGGTAGCATAATTAAAGTTCCTCAAATTATG
CATGGAAAAACCTCACAAATATATCATAATTCTGACGATCTATTCAAAAAATTACCCAAT
CCTTTTACCGCAACTAGGTACCACAGTCTTATCATTGATAATTTAAATTTCCCTCATGAT
TTAGATGTAACAGCTTGGACAGAGAATAATCTTGTTATGGCCTGTCGTCATAAAAAACAC
ACAATGTTAAGAGGTATACAATTCCATCCAGAGAGTCTATGGACAGTTGATGGCCAGCAG
CTCCTAAAAAATTTTTTAGAAACTCTTCTTCAAACGCTAATTGAGCTCTATTCGTAACTC
CTCCAATGTAAAAACGTTGTTTTTGTTCTATAACCCATATCTGAGAGTAAGAAATGTAAC
TTATACTTACGCTGGTTATAAGAAAAAAGAAGCTAGTATATACAATTGGTATGCCAGGAT
CACTTTTAATTTGTAAGCCTGTACTAGATATAACATTCAAGAGAGTAATATTACTACCAT
TAATTAGATAGCTCTCATTTAGATTGACCGACATGATTCTATCGCCATGTTTATTATATA
ATGTCGCTTGTTTTTGCAAGTTCTGTAAAACAATTGAGATACGATTATCTGTATCTTGAT
AAATTAAGCCAATCCATACTTTATTATTGTTAGGTAGAAGAATTTCTTTTAGTGGAATTT
GTACAATATTCTTATTATTAATTTTAATTCTAATTGCAATAATATCCCAGTCTGTTTGAT
AAATTGTTAAGCCTTTAAATTGCAAAGGCGAGTTTACGTATATTGTAGATCGCTTTAATT
CTTTTCCATCTGTGTTTAATATAGATATAGTGGAAAAAAATTGGCTAATAGATTGATCTT
TATTATACTCAATGGCGAAATCGTTAACTCTAGCAGAAAATTCTTGAGGAACATAGCTAA
ATCTACCTGATTCGATAATATTCTGCAAACGAAATAGTTCTCCAGATGGAACCATTTCTT
GAGCACTGAAACCACTTACTAAACCTAACACAGAACCAGTAAGAAGTAAAATAATACTTG
CATGTACAAAAATAGGAGCTAATCTGCCTAATAAGCCCTTATAGCCATAAATAGATTTAC
CTTGTTGAAAAATATGATAATTATAATTTTGAAGACATGATGCTACTAAATCTATCTGAG
TCTCGTTAATTTGTTTACTACCAGTAAATTTATTAAATTGATTGGGGTTCTTGTAGAAAT
ACCATCGTCTTGCATTTTGCAAAGAAGGTACTTGTCTTGATAAGCTACAAATAAATAAAC
TTAGACTAAAAATAAAAAGAAGAGTTAAAAACCACCATGTTGTATAAATATGACTTAAAC
CTAATAATTCTATAGTTCTCCAGTTGATAACATTAAAGTAGCTCTTCGTAAAAGTGTAAT
TTGTTCTGTAAAAATCAATATCTTTATTCTGCTCAATAATAGTTCCAATAATACTAAAAC
AAGCAATAGCTAATAATAGTATTATAGAAAATTGCAAATTACTCAACAGTTTCAAGATGT
GCCATCGAATATCTTTTTTTCTAGACTAGAAAATAAAGAAAAAGTACCAGCTCCAATTAA
TATTGTTCCACTAAAAGGAGTCCACAAATTATTCCAAAAACGGTTTGTTTTAAAAATTCA
GAAGAAAATATACTACCAACGATAATAGGAGAAATATACCCTGTACTATAAATAATAATA
AATATTAGTCCTAATAATACCTTTTGGCTAGAACTAATCCAAACTAATAATGTAATGAAA
ATTGGTGTGCTACATGAAGAAAGTGCAAGGCCAATACCTACGCCTCCTAAGTACATCTTA
ATATTTTGGTTAGTATTGCCACTTTTTGTTTTGAATTTAGCAGTACTAAAAGGCACTATG
TTTAATAGGCTAAGACCCATATATACAATAATTAATGCTGAAATAATTGGTATTCCATTG
AAAAATTTGGAATAGGTCTTAGTGATTAATGTTGCTATTGTAGCTAAAGTTATAAAACTA
GAAATTGTACCAGAACAAAAGAAAAATAAATTTTTAATTTTACTGATTTGATCTAACTCC
TGATTCTCTTCAGTAATATATAAAATACAAACAGGTAGTATTGAAACCAAACAAGGACTT
AAGCTAGTAAATAATCCAGATAGGAAAATAAAACTAAAGCTTGTTATATTTAAATGACTT
AATTGATAGACTGCCAGACCATTAACTATATGTTGGCTCTTATATATAAGAATATCTAGA
TTCATCTTGTATAATATAACATGGAAATTTGAACTCCCCAGGTAGGACTTGAACCTACGA
CCAATCGGTTAACAGCCGATTGCTCTACCACTGAGCTACTGAGGATTATAATTGAATTAA
GATACAAATAAAGCTAATTTATATTAATTGTGCTTTACTTATATCTTTATTTAGACAGTC
GCAAGATCGTTAACCATGCCTAAGAAGAGAGCTGGATCTCCAGCTTTTGGTCGTTGTTCT
TGAGGTCTAAATTGACGAACAGGCCCTTGCCAAATAAATTGAGGCATGCTTCTTTAAAGT
CAGCCCCGTATCTTGGCGTTTTCAAATTAAAAGGCATTTCTCCTTTACTTCTCTGAGCAA
TGATTCTTCGTCTTTGATAAGGAACAATGGAATCTCCAAAGTTTTCTTCATATTCATCAC
TTTCAAGAAGCATATTTATAAAGCTTTCTAAACCTTTAGAAGCAATTACAACAGACCAAG
CTAGTTTTTCTCTTTCATTGTAAACATCTCGGCCTAATATTCTTTGAACACAGATCTCAA
CAAATCTATAGTTATTATTAACATCATAGTTCAACTTTCGAAATGATTCTGATAAAACTA
ATCCTTTAATAAAATCTTTAATTCTAATTTGATTAAATCTTAATTGTGATTCTAAATATG
GAGCAGATGTACTGCTTAAAATTTGATGTTCACTAAAAATTTGACGATAAGCAGCCCAAA
TCACTTCATCCATTTCTACTGAACTAGGTAGATTATCTGTATTATAAGCTCTTGGTTGTT
CTTCGCCAGGTGATACCTCATAGCCATCTACGCGTTGGTTTTGTGTAGATAGTGAATAGT
TGAGTAATGGAATAGACATCTTCAGTCTCCAGAATTACGTCTTTACGTTGTACAAGGTAC
AATACTTATAGGATATACTAGTACGTCTTCACAAGACTACTTTAAAATTAAGTTTTCTAT
AAAACGTACTTTATTAGACTAGTCCACAATTGATAATTTTGTGTAACTATGCAAAAAAAG
TATACTACGAAAATGTACTTCGTAACAAAAAAAGAATTTTTATGTTCTATAATTTTTAGT
ATTTCGATAGTTTTTAAATGAGTTATAAAAATTCTATTATGGATATTTCGAATCAATTAA
GTCTTGAACAAGAGTTTCAACTAATATTATACAAGCAAAAAATCGAACCATTAAATCTCC
AGCAAGCTCAAAATCTTCTTGTGGAAACCTTAAAAACTATGATGCTAAAAGATAATATTA
TTAAATATGTAGTAAAAAACTCTCACTTTCGACAGTAAATATTACAGATTATTACTTTGT
TAGCTATTTATCTTTGAATATATTTTATATTGTACTTTCGATACTAATACATCGGCTTGC
TAATTAAATTAGCAGCTGAAACAGTGAAGTCCTTCATTATAATAGGGAGAGTTCAATGCT
TGACGCATTTTCCAGAGTTGTAGTAAATTCCGACGCTAAAGCTGCTTATGTAGGTGGTAG
CGATCTGCAAGCTCTAAAAAAATTCATTGCAGATGGTAACAAACGTTTAGATTCTGTTAA
CGCTATTGTTTCTAACGCTAGCTGCATCGTTTCTGATGCTGTTTCCGGTATGATTTGTGA
AAATCCTGGTCTAATTGCACCTGGTGGAAACTGCTACACTAATCGTCGTATGGCTGCTTG
TCTACGTGATGGTGAAATTATTTTACGTTACGTTTCTTACGCTCTTCTTGCAGGAGATCC
TTCTGTACTTGAAGATCGTTGTCTTAATGGCCTAAAAGAAACTTACATCGCTTTAGGTGT
ACCTACTAACTCCTCTGTTAGAGCTGTTAGCATCATGAAAGCTTCTGCAGTTGCATTCAT
CACAAATACTGCTTCTCAACGCAAAATGGCAACAGCAGATGGTGATTGTTCCGCTCTAGC
TTCTGAAGTAGCTAGTTATTGCGATAGAGTAGCTGCAGCTATTAGCTAAGAGCTTGGAAT
AATTCCAATCTGTAAGTTTTAAAAGTATTTTACATAAGTACTTAATCCCTTTAGGAGAAA
AACATGAAATCAGTTATTACTACTACGATTAGTGCAGCAGATGCTGCTGGTCGTTTCCCG
TCCAGTTCCGATCTTGAATCCGTTCAAGGCAACATTCAGCGTGCAGCAGCTAGATTAGAA
GCAGCAGAAAAACTAGCTAGCAATCATGAAGCAGTTGTGAAAGAGGCAGGCGATGCTTGT
TTTGCTAAATATTCTTATCTGAAAAATCCAGGTGAAGCTGGTGACAGCCAAGAAAAAGTA
AACAAATGCTATAGAGATGTAGACCATTACATGCGTCTAGTAAACTATTGCCTAGTTGTT
GGTGGTACTGGTCCAGTAGACGAATGGGGCATTGCAGGTGCTCGTGAAGTTTATCGTACT
TTAAACCTTCCAACTTCTGCTTATGTAGCATCCTTTGCATTTGCTCGTGACAGACTGTGT
GTTCCACGCGATATGTCTGCTCAAGCAGGTGTTGAATATGCAGCTAACTTAGACTACATC
ATCAACTCCCTATGCTAAATACTAATTAATCTTAGTAAAAAAAGCAAGCAATTACAATTG
CTTGCTTTTACTTATATTGATATCCATTTTAAATATAGTTGTATACTTACTTTTACCATT
TAAAATAAGTATGGGAGTTGAAAATGAATTTAGAAATGATGCAAAATTCTTTTGTGAATT
TTGCATTCGGTGGCTTGCTGACTGCTATGCTAGTTTACTGGTTTAGCTTGGCTTTCCCTG
GAATTTCCGGCTTAAATAAATTAGCAACTTTAATTACATTGTTTGTTAATATTGCACTAG
CTTTGACACTTTCTTCTAGATGGTTTGCTCATGGATATTTTCCTTTAAGTAATTTATATG
AATCTCTCTTATTCTTAGCTTGGGGATTAACGTTTATTCATTTATTTATAGAAAGCAAAA
CAAAAAGCAGGCTTATTGGTGCTATTACAATTCCAGTAGCCATGTTTGTGACAGCATTTG
CCAGTTTAGCACTTCCAGTAGAAATGCAAAAAGCCTCACCATTAGTACCAGCTCTAAAAT
CGAACTGGTTGATGATGCATGTGAGCATAATGATGATTAGTTATTCTATTTTGATTTTAG
GTTCACTATTATCTATCTTATTCCTAATTATTACAAGAGGCAAAGATGTTAATCTTAAAG
GAAGTTCCGTCGGCACAGGCGCATACCGAATAAAACCAATAGACCAACAGGTATAGTACA
AGATCAATCTAATATACTAACCAATAGTACAAGAATGAACTTATTGGAAAGTATTGATAA
TTTGAGCTATAGAATTATTGGATTAGGTTTTCCTTTATTGACAATAGGAATAATTGCTGG
TGCTGTTTGGGCTAATGAAGCATGGGGATCTTATTGGAGTTGGGACCCAAAAGAAACTTG
GGCATTAATCACATGGTTAATCTTTGCGGCATACTTGCATTCAAGAATAACTAAATCTTG
GCAAGGAAAAAAGCCAGCCATTTTAGCTTCTGTAGGTTTTCTAGTTGTTTGGATTTGTTA
TCTAGGGGTTAATTTTTTAGGTAAGGGTCTTCATAGCTATGGTTGGATTGCATGTTATAT
TCAAGTTGAATACTGTATTGTAGACGACTACAATACAACACAAATACTCTATATTTTCAA
CTACTTTAATACTTTTATGAATATTTTATTTGTGTTCTCAGCTGTTCCTCATACATCTCC
TTGGTCTACTCAGGTGGCAATGGTTATGATTACTTGTAATTTATTAGCTATTGTTGCAGG
AAGATACGCTATTAAAGTTAGAGGATTAGGACCTTCAATTCCTGTCTCAGGTGTAGAAGG
ATTTGGACTTCCAGAGTTATTGGCTACAACTAGTCTTGGGCATGTTATAGGTGCAGCTTC
AATTTTAGGACTAAGTAATGTTGGTTTAATCTCATAAGCTATACTAAGATAGTACTTTAA
ATAAAGTACTATTTATCAAATTTCATAAAAAGCACCCATCCTACGGAATTTTTCATATCG
TCTATTTTTTAAAGTGTGACTATCTAGTGCGGACAGAAGATCTAATTGTGTTACTAATTC
TTGTTTTAAATACCGAGAAGTAGCCTGAGGATCAGCCTGTGCTCCACCTAGTGGTTCTTT
TAAGATTTCATCTACTATTCCCATTACTTTCAAGTCGCTAGAGGTTATTTTTAACGCTTC
AGCAGCAGCTAGGGATTCTTTACTATTTTTCCATAAAATTGCAGCACAAGCTTCCGGAGT
CGCAACTGTATAGACAGCATATTCTAGCATTAGTATGCAGTCTCCAATACCAATGCCCAA
AGCTCCACCGGATCCACCTTCCCCAATAATGGTACAAATAATAGGCACTTGAAAAGAAAA
CATATCTCGTAAATTAACAGCAATTGCTTCACCTTGTCCAAGTTCCTCTGCTTTTAATCC
AGCCCAAGCTCCAGGAGTATCAATAAATGTTAAAATAGGCATGCCAAATCGATCAGCATG
TTTCATCAACCTCAAAGCCTTTCGATAGCCGCCAGGAGCTGGCATCCCAAAATTTCTTGC
AACATTTTCTTTTGTGCCTCTACCTCTCTGATGACCAATAAATACAATACTGCGTCCATT
TATCTTTCCTATTCCGCCTACTAAAGCTGGCCTCCTCTATCACCGTGTAATTCAATCCAT
TCATCTAAAATATTTGGAATATAATCCAGAGTTGTAGGTCTTTCAGATTGTCTTACCAAA
TTTAATCTTTGTAGCGGCGTTAAACTAGCAAAGATTTCTTTTTGAAGTTTAGCTAATTTC
TTTTGAAATTGCGTGATTTTCCTCTCTATAATCTTGTCATTCTTAGGAGCTAGTCGTCTT
AGTTCTTCAACTTGACTTTCTAATTCAGCAACAGGTCTCATAAAATCAGGCACTAGTGGT
TTGCGATTACTAGTAATCATAAAAAAATTTATTGTTTTTTAATTGCAGCTTAAAGAAATA
GCTAATATACGCTATATTTTCTGTAAAATCTACTAAATTACTAGATGACTTAAGTATGTT
CCCTATTAAGTAATATAGACCATAGAATAGTTTCGGATCGTCAAATCTTTGTGAAATTCG
GGTAGTAGCCCTTATTAAATCATCATAGTTAAGGCCTCTTTCACCTTGAATTACATATAA
TTTGACTATCATCACAATTCCTAGATAGAGGTCCTTCTTTGACAGAAAAATCATCTTCGT
TCAAGTTTTTTAATGGAACAATATCAATAATTGTATCGTTTAATAGTCCTGTCTGATTAG
TCTCTATTAATGATGCTCTTGGAATAATTGTTCTAGAAGACTTGATTTCAATGTTTGTAA
GAATACTGCTCAAAGATTGACTAATGCTAACGACTTTTCCAATAGGTAGCCCTCTTAATC
TAACGGATGTACCTTCTTGAATTCCATACGCACTATCAAATTCGATAAAAGCTTGATAAC
TTCTATTTTTGTCAGTTTTATTCATGATATGCCATCCACTAACAGAGAATAGTGTTACAG
ATGCTAAAAAGCAGGCACCTAGAAATTCTTTGCGTATATGATGCTGGCTTTTCATATACT
CTGCAATATACTCATATCTAATTACTTAGACGGATGTGTTAATTAATATGCAATTAATTG
CTTATTAATTTTTGAAGATCGAATAGAATGATGTATACTTTTTCCTCCACTATGATTACT
ACATATTGCTGCTTTGACTTCATGTATATATATAACCATTGAGGCAATATTCTGTAGTCG
TTTAATATTGGTTCCTATACCAACACATGATGCCCCATATATAAAAGAGATAGGACTGGT
TACCGTAGATATTCCTGACGCGGAAATAATAGGCAAATTTATTGCTTTAGATATTGCATA
TGTAGAGGAAACAGTAGAAGATGATCTCTGCATTACCCCAGATAAATCGCCTTGTTTCGC
AAAACTTGTACTTTTCCCCTCTGTTTGGATTATATCCACACCTATATTTTGGAGATTATG
TGCTAGTGTAATCTGCTCTTCAATTGCTAAAATGTGAGGAACAGTAACACATAATGTAGT
AGTTGGTAATAAATTTCTTATTTCTTTACTAATGTCTATAATTTCTTTAGGGCTAAATAG
ACGCCCATTTTTGTAAAAGCAATCATAGTTTCCAATTTCCAAAACCTGTATACCAGCTCT
TTGACATTTAATTAATTGTGATGGCGTAATATCTGATACACATATGGGTACTTTACAAAT
AGAGTGTAACTCACTTATGATATCAGTATCAGCTGCTATATCTACATAAGTAGCACCAGC
AATCTCTGCAGCCTTAGTCATTTGTCTAACTTGTTGTATGTTGAAATTGTCTAAGCCAGT
TATCACTTTAAGGCCCATTCTTTTATTAAAATCATATGCTATATTTGAAGAAATCGTCAT
AATAATCTTAATTTAAATATAGTTAATAATTCCAAAGAACTGTTATGAAACAAGTGATCT
TTGGAATTATTTTAGTTTTAGGATATTGTTCTATTTAGTAAGCAAGACCCATGCTGCGAG
TAGTTTCAGCTCCAAGATAAACTCTGACGCTTAAAAAATCTGTAGGACATGCTGTTTCGC
ATCTTTTACAACCTATGCAATCCTCAGTTCTTGGTGCAGATGCAATTTGTTTAGCTTTAC
AGCCATCCCAAGGTACCATTTCTAGTACATCACAAGGGCATGCTCGAACACACTGAGTAC
AACCAATACAGGTATCGTATACTTTAACACTATGAGCCAGGGTAAAACTCCAATTTTGAT
TTAATGGTAGGGTATTTTGTAGATTAGTAAAATAGGATTTAGTTATATGTAGTAGCTAAT
ATACTTAGTATGCAGCAATTATATTACTTGAATAAGCAGGATTAGTTTCTTCAATATTTG
CCTCAGAAGGTGGAACTACTTGCCAGAATTGAGGCAAATATAAATTCCATTTTTCTAAAA
TAGTATGAGCTTTTATACTTCCTGTTTTAGCTGCATGATTTTCTATTAAATTTTTCAGTT
GTTGCTCTCCAGCCGATGTAATTACTCTTTGAACTTTTACAATTTCAGAGTTGACTCTTT
CAATAAAATTGTCATCTTCGTCTAGAAAATAAGCAAGTCCTCCTGTCATTCCAGCGCCAA
CATTACGTCCAGCTTTACCAAGAACAACAATAACTCCTCCTGTCATATATTCGCAGGCAT
GATCACCAACACCTTCAATAACGCTCTGAGCTAAAGAATTTCTTACAGCAAAGCGCTCTC
CAGCCTGCCCCTGAGCAAACAAATATCCGCCCGTTGCACCATATAGACAAGTATTACCTA
TAATCACTTGATTACTATCTTCATAATTAATGCCAGCAGGCGGAACAATAACAATACTTC
CGCCATTCATTCCTTTACCAACATAATCATTAGCTTCACCCATAAGTTTTAGATTGACTC
CTAAAGCTAAGAACGCTCCAAAGCTTTGTCCTGCAGAGCCATAAAAGTTTAGTTTAATAA
GTCCTTTAAAGCCTTCGTTCCCATATTTTTGAGCAATGACACCTGATAAACGTGTTCCAA
CTGTTCTATTTGTATTCGCAATTTTAAAATGCTTAGCAACTTCACTTTCTAATTTAATGG
CATTACTGATCTCTGGTATCGCTAAAATATCATCATCCATAACTGGTCCATTGCTGTGAA
CTGAACTGAACTTAGTCCAGGTGTGATTCTTAATATTAATTAAAGAATCTAATTTAAGCC
CATCAGTTTTTGTTAAATTAACATCTGTGTTTTGTATTAGTAAATGATTTTGGCCTGTAA
TTTCATCAAGACTTTTATAACCTAAGTTAGCTAAAATCTCGCGAACTTCATTGCCAATAA
ATAGAAAGAAGTTAACTAAAGCTTCTGGAACACCAGAAAATCGAGCACGTAATTCTTCTC
TTTGCGTCGCAACTCCAACTGGGCACTTATTCGTATGACAAATCCTTGCCATGATACATC
CGGTAGCTATCATTGCAACTGTACCAAATCCAAATTCTTCAGCACCCATAATAGCTGCTA
AAACTATATCAGAGCCCGTTCTTAGTCCTCCATCTACTCTAAGAGTTACTCGTTCTCTTA
AGTTATTGTCTGCTAGTAATTGATGTACTTCAGTTAAGCCTAGCTCCCAAGGTGAACCAG
CATGTTTAATAGAGCTTAGAGGAGAAGCTCCAGTTCCACCATCATGGCCTGATATCTGAA
TAATATCGGCATTACCTTTAGCTACTCCAGCAGCAATCGTACCTATGCCAATTTCTGAAA
CTAATTTAACAGAAATCTTTGCAGTAGGATTAATTTGGTGCAAATCAAAGATTAACTGTG
AAAGGTCTTCAATTGAGTAAATGTCATGGTGAGGAGGAGGAGAAATTAAAGGGACCCCAG
GTTTGCATTTTCTCAGCGTCGCAATATATGGACTAATTTTTTTACCTGGAAGCTGTCCTC
CTTCTCCAGGCTTTGCTCCTTGTGCTATTTTTATTTCTAATTGTCTAGCATTCATTAAGT
ATTCTGGTGTTACACCGAAACGACCAGAAGCAATTTGCTTAATCGCGGAACTCGCTGTGT
CGCCATTTTTGAGGCCTTTCAAGTGAGGTAGTAGGGGTGAATTGCCAGAATCATCTACAT
CATTTAATATTTTAAATCGTACAGGATCCTCCTCCTTCTCCTGAATTAGATTTCCCCCCA
ATGCGATTCATAGCAATAGCCAGAGTTTCATGAGTTTCTCTAGATAAAGCTCCCAGCGAC
ATGCCTCCAGTACAAAATTTGTGTAAAATATTTTCTATACTTTCTACCTCTTCAATAGAG
ATGGGTGCTCTATTACTCTGTAACTTTAATAAATCTCTTAGAGCTGTTGGTGGTCTATTT
TGTAGTAAACTTTGATAATTACTATAATATTCTGGATTGTAACCTCTCACTGCTTGATGC
AATGATTTTGACATTTCTGGATTATTAATATGATATTCACCCCCAGGTCTATACTGAACA
AATCCGTAATTGGCTAGTTTCTTAGTTTTAATTTCAGAAAAAGCTTGAGAGTGAATATTT
ACAGTCTCTTTGCCTAGCTCTGACATGCTCAAGCCACCAATTTGAGATGTTGTACCCTTA
AATGCGAAGTTTACTACTTCTGAACCTAGTCCAAGAATTTCAAAAATTTGTGCTCCATGA
TAGCTTGAGAGTAATGAAATTCCCATTTTTGAGAGTATCTTCAATAAACCAGCTTCTACA
GCTTTTTTATAATTAGCTTGAGCCTCTTGTATATTACAAGCTGGTAATCTGCCTTTAGAC
ATAAGCATTTTAGTTTTTGGATTTGACCACCAGTGTCTAGCTGTCTCGAATGCCAAATAC
GGGCAAATAGCACTAGCTCCATAGCCGATTAAACAAGCAAAATGATGTGTACTCCAGCAT
TGTGCTGTTTCTACTACGATAGAAGCTTCTTGTCTTAATCCTTTATTAATTAAGTGGTGG
TGAACTGCACCAACAGCTAGCAAAGGAGGTATAGGAACGGCCTCTGGGCTAAGACTATCA
TTCTTGTCACTTAAAATTAAAATATTATTACCAGCCAGTATTGCTTGATTAGCTTTCTCA
CATAATTGCTCGATTTGTTCCTTGAAATTAGTAGGTCCTTTTTCTGTTCGAAAAGTAGTA
TCAATACGAATACAAGATAGCTTAGAATCTAAAATCCCATTGAGTTCTCCTTCATTAATA
ACAGGAGAATCAAGCTTTATATGCTTCGCTAAAGTAGGTTGTTTATCTAATAAATTACTC
TTGTGCCCAATTTGAATTGCTAGAGACATGACTAAACTCTCACGGAGAGGATCAATCGCT
GGATTTGTTACCTGCGCAAATCTTTGTTTGAAATAATCATATAAAATATGAGACTTCTCG
GAAAGTATTGCTAGTGGAATATCATCTCCCATGCAAAAAGTCGGTTCTTTACCTTGACTA
GCCATGTGTTCAATGACAAGCTCAACATCTTCATTAGTATAACCGAAAGCAGTCTGTAAC
TGCATCAGCTTCTTACCATCCACTTGTTGATCTGAGAAGAATTCCTGATGTTCTAGTATT
TGTCTAGACTCTTTTAGTAAATTCCCATAAGGGATCTTTTTGGCAACAGAAGTTTTGATT
TCTTTATTATTTAATATTTTATGTGAAAATATATCGACAGATATCATCTGTCCAGGACCT
AAACGTCCCTTCGCTCTAATATTACCAGGCTCAACTTGAACAACGCCGCTTTCAGAAGAG
ACAATAACAAGGTTGTCTCTGGTAATAACGTATCTTGCAGGCCGTAATCCGTTTCTGTCT
AATGTAGCGCCAATTACTTTTCCATTAGTAAATACAACTAAAGCTGGACCATCCCAAGGT
TCCTGCAAACCACTGTAATATTCGTAAAAATCTGAAATTTCTGTATTTTTATTAAATTCT
GGCTGATTCTGAAAAGCTTCTGGAACTAAAATCATTAAAGCTTCTTCTGCACTTCTTCCA
GAAGCAATGAGTAATTCGACAGCAGCATCTAAATTTGCTGAATCACTATTATCTTTATTA
GTTATGGGTTTTAACTCATCAATTCTATCTCCCCATATTGAACTTTGAAGTAATGGTTCT
CTAGATTTCATCCAATTTAAATTCCCTAATAGAGTATTAATTTCACCATTATGTGAAATA
AATCGCATTGGTTGGGCAAGAGGCCACTTGGGCATCGTGTTTGTGCTAAATCGACGATGA
TATATAGCAAATGAACTCGTATACTCTGAATGATATAAATCTTGATAAAACTGCCCTAGA
ACAGCAGAGCGCATCATGCCTTTGTATACAATTGTGTAACATGATAATGAACATATGTAA
AATTCATGAGCCCACTCTTTACCTTGTATACTAATGTATCTTTCGATTTTCTTTCTCACT
AAAAACAGTCTTGTTCTAATTCATCTTTAGATAATTGCGTAGATCTACAGAATATTTGTT
CAACATGAGGCTTATTTATATAGGCTTGTTTTCCAAGTACTTCTTCAACTGTAGGAACTA
ACCTCCAGCCTACAATCTCTAGTCCTTCTTCATTTAAAACAGTCTTAATAATTTGCTTCG
ATTCTTTTAACTTATTTGCTGGTAAAAACAACATTCCAACTCCAACACTCTCGTCTGGCT
GAATTGTTATTTAGACTATTCTTAAACAAGTTCCAAGGAATTGCTGTCGTTATACCAGCT
CCGTCTCCTGAATCTCGATCTGCGCTACATGCTCCTCGATGTTCCATACAAGTTAAAGCT
TCTAAAGCTTGCACAACAATTTTGTGGGTTGCAATATTATTGACATCTGCAATAAAACCT
ACACCACAAGCATCTCTTTCTTTTTCAATAGAGGCTAAACTCGAAGAATTCGTTAGGCTA
CCAGTAAGTCGTCTAGATGCTTGTTCTACAATTTTTTGATTAAACATAATATTTTTCAAT
AATCTAGATAAATAATTTTATTAAATAATAATTGGAGGCTACATATTCCTTGGCATTAAT
GCCATCTCAATAAGATGTATTCTCTTATGAATTTATTCTCTGGATTGTATTTATACTGAA
ATTGTATATCACTATTTATTATATATCATCTATACAAAGACAAGTATTATATCATCTAAA
ATGTCTTGGTAACATTAATTTGTAATTCTATTTATATATTTTCTATAGGCTTAATTATGA
ATCAGCATAACTCTCTAGATTCTAGCGATATAACGTACAAAACCGAAGAATTATTAGAAG
CAACAACAAATCGGTATAAAATAACCGTCCAAGTTGCTAATAGAGCTAAAAGAAGAAAAT
ATGAAGACGTAGATATTATTGATGATCCTCAGATTAAGCCTGTTATTAGAGCTATTTTAG
AAATGGTAGATGAGATTACTCAGCCGGAAATTATTAGCGATTAGTATAGAGAAGTTACAT
CTTAATATCTTTTAAAATAAAAGTGTTAAATAAAATGTATATAATAGAAGAAATATCTGA
AAGCTAGTTTAGCTTTTAGAATTTCGGTATTTCAAACACTAACTAGAATTGATAACTACA
AAAAGTTATGAATCTAAATTAAGGAGATAGAATTTATGCTAGATGCATTCGCAAAAGTTG
TAGCTCAAGCAGACGCACGAGGAGAATTCCTAAGTAATACGCAACTCGATGCACTATCCA
GTATGGTTGCAGAAGGAAACAAACGTCTTGATGTTGTAAATAAGATTAACTCTAATGCTT
CCGCAATTGTTACGAATTCTGCAAGAGCTTTATTTGCCGAACAACCTCAGTTAATTCAAC
CTGGTGGGAATGCTTATACAAGTAGACGTATGGCTGCCTGCCTAAGAGATATGGAAATTG
TTTTAAGATATGTTAGCTATGCCATGATTGCAGGCGATTCTAGTGTATTAGATGACAGAT
GCTTAAACGGATTAAGAGAAACTTATCAAGCTCTAGGAACACCTGGTTCTTCTGTCTCTG
TTGCAGTCCAAAAAATGAAAGAAGCATCTGTTGCACTTGCTAATGATTTAACTGGTACTC
CTCAAGGAGATTGTAGTGCACTTGTAGCAGAACTAGGCAGCTACTTTGATCGTGCTGCTG
TATCTGTTGTTTAATCGTGGACAACTTTATTTTTGAGTACCATTTTTAATTTTTTTGAGG
TATTCCTTTTATGAAGACTCCAATTACTGAAGCAATTGCATCTGCTGATAGCCAAGGTCG
GTTTTTAAGCAATGGAGAATTGCAAGCTATCAATGGCCGTTACCAAAGAGCAGCAGCACG
TTTAGGTGCAGCACGTTCCTTGACTTATTACGCTCAAAGACTGATTACAGGAGCAGCTCA
ATCTGTATACACTTAATTCCCGTATACAACTCAAATGCCTGGTCCAACTTATGCATCTTG
CGCCATTGGTTAAGCTTAATGTGCAAGAGATATTGGTTATTACCTACGCATGGTTACATA
TTGCCTAGTTGTAGGTGCAACAGGCCCAATGGATCAGTACTTAGTTGCAGGACTAGAAGA
GATTTACCGTTGCTTTCAATTGTCTCCAAGCTGGTATGTTCAAGCTTTACAGTATATTTA
AGGTTGCCATGGCTTGTCAGGCCAAATAGGGAATCAAGCAAATGTATACTTAGATTATGC
TATTTACACATTAAGTTAATATTCTAATAGTAAATCCCAATACTCAATTTGCTGGTATTT
ACTGGCGAATTGGGTATTGAATAAACATTATGAAACTTCAATAACGATTCAGAAAATGTT
ATCATTTTTTAAGATTCTGCAATTATAAAATAATACTTATTTTAGAGATGATTAAAAAAA
AAGTTCATCCTATTGTGTTAGCCATTCTCGATGGGTGGGGCCATAGTAACAGCTTGCAAG
GTAATGCAATTAAAATCGCAAAGACACCTACTATGAATAGTTTACTGGAAACTTACCCTA
ATACTCTTTTAGTTGCTTCTGGCGAAGAAGTCGGGCTGCCTAAAGGACAAATGGGGAATT
CTGAAGTTGGGCACACAACAATTGGTGGTGGCCGAGTAATTCAGCAAGAATTAGTGAAGA
TCGGTAATTCCATAGCTAACAGAAGCTTTTTCAATAATTTACATTTAAATGCTGCTTGCG
ACCATGTGATCCAAAATAAAACCTCACTGCATTTAATTGGACTTTGTTCTAATGGGGGAG
TTCATTCACATATAAATCATTTATTAGCTCTTATAGATTTAGCCGAGTCTAAAAAAGTTT
CGAAACTGTATCTTCATTTGATAACAGATGGAAGAGATACAAGTTCTAACTCTGCTAAAT
ATTTCATTAAAGTGGTTGCAGACTATATTCAGCATAAGAATTTTGCTTTAATTAGCACAA
TTAGTGGTAGATATTATGCAATGGATCGTGACTTTCGTTGGTCTAGAACGCAATCAGCAT
ATAATATTTTTACTAGCGAAAATTTAGATATTTCAAATCAACCTATAAATTATAATGATC
TTATTGATCATTACTATAATAAAGGCATATCAGACGAATTTATCCCTCCTGCGCGTATCA
ACGTTGGCTCTATTGAAAATAATGATGCCATTATATTCTTTAATTTTCGACCAGATCGGA
TGAGACAACTCGTTCAGTCTTTTGTTCAAAAGCCTTTTAAATGTTTTTTAACTAATTCTT
TGTCTAACTTGCATGTTGTAACATTTACTAACTATGATACATCTTTGAATACTTTAATCG
CTTTCCCTCCAAATACATTAAACAACTTTATCGGAGAAGTAATCTCTCAATACGGTTTAA
AACAGTTCCGAGTATCAGAAACAGAAAAATATGCTCATGTAACTTATTTTTTTAATGGAG
GAGCAGAAGAACCCTTTCCTGGAGAAGACAGAGAATTAGTCTCTAGCCCATCTGTTGCTA
CTTATGATCTTGCTCCTGATATGTCTGCCGAACTAGTTACACAAAAAAGTATAAGTGCCA
CTAATAAAGGCATCTACTCTCTGATTGTTATTAATTATGCTAATGCAGATATGCTAGGAC
ACACTGGCAATTTAAAAGAAACAATACGCTCGGTAGAGACTGTGGATAAGTGTATTGCTT
CACTATTCGATACAGTTAGTAAATCAAATGGAACATTAATCATTACCGCTGATCATGGTA
ATGCAGAATGTATGTTTACCGAAGAAGGTAATCCTTGTACATCTCATACGACTAATTTAG
TACCATTTATTTTAGTTGAAGGAGAACAAAACACAATATCTGGTCATGGCGGACAGGTAC
AATTTAGACAGAATGGCTCTCTAGCGGATATCGCTCCAACAATTCTTGATATCCTTGATT
TAAACAAACCTTCAGAAATGACCGGAAAATCTCTTATTATTAACTCTAAATATGAGACAA
GAAATCTAGATCAGACCTTAATGAAGCTCTAATATTTCTATAAATGACGTTTAATTGTGT
ATCTTTGTGGAATATTAATCGGACTTCAATAAGCCAAATTAGCACCAGTTCAAATATTCC
TCTAATTTGGAGAATTATTTTGCTAGGAGATGGTTCATTTACTAGACACTCTCAAATTCT
CACTTATTCAACTAGTGTTATCAATCATATCTGTACACGTATTTATATTAAAAGTAACAT
TCATTCATCATCCTATGTCAACCGAAAAATTTGGATCGGTACTAATAAAAGAAAAAATTT
AATATTTGCTAGTTCTTGGTGGAATCTTACAGAATATGAAAAGGTATATAAGGATCCAAG
TAAAGCAATAGGTTCTTTTTTGATTCAATCGGAGTTAGATTTTTATAGAGATATTCATGG
AATCTTTTTAGGCTATTCATTAGAATTAGAGCTAATATTCGCGCAACAGGCCCATTTTGG
GGACGATACTATACTTTGTTCCATAAAGGACAACCTATTTCTATAATTTATGAAATTTTT
TCTCCAATATTAGAAAACTTTCAATAAAGTTCTTATCTATATTCCAGCTACGTATATTGG
GAGACAATATGTTCAATTTGTTATTTAGTAATTCCAACCAAAGAAAGATAAATAGCTACT
CATCAATTATAAAAAAAATCAATGCGTTTGAACAAGATATGGAAAATCTTTCAGATGAAT
CATTGCTTTTAAAGACAGTTGAGTTTAAAGCTAAACTAAAAAGTGGTGCCAGTCTTGATG
ACATTTTACCCGAAGCTTTTTCTGTGGTTAGAGAAGCTGGCCGTAGAGTTTTAGGGTTGC
GAGTATTTGATGTACAAATGATAGGGGCTATTATTCTACATCAAGGTAAAATTGCTGAAA
TGAAAACAGGAGAAGGCAAAACTTTAGTCGCAACATTGGCAGGCTATCTAAATGCTTTAA
TGGAAGAAGGTGTTCATATTGTTACAGTCAATGACTACTTAGCTAGAAGAGACTCTGAGT
GGGTTGGCCAAATTCATAGATTTTTAGGTTTGTCAGTTGGACTTATTCAGCAAGATTTAG
CAAAAACAGCAAGAAAATTAGCATACCAATGTGACATAACTTATGTAACTAATAGTGAAT
TGGGTTTTGACTACCTAAAAGACAATATGGTACTATCTACTTCGGAAATTGTTCAAACTC
AATTTGCTTTTTGTATTATTGATGAAGTTGACTCCATATTAATTGATGAAGCAAGAACTC
CACTAATTATTTCTGGCCCATCAGAAGCTCCTGTAGAAAAATATTCACAGACTTACTTAC
TAAGTAACACCCTAGTTAAGGATCTACATTATGAAGTTGACGAAAAAGCGAGAAATATTA
TTTTGACTGATAAAGGAACACTTTTTTGTGAAGATCAGTTAAATATTGATAATCTTTATG
ATCTGGAAAACCCTTGGGTACAATATATTCTGAATGCACTAAAAGCGAAAGAACTATTTA
TTAAGAATGTTCATTATATTATTAGAGATCATCAAGTGGTTATAGTAGATGAATTTACTG
GTAGAATTATGTCGGGCCGTAGATGGAGCGATGGCCTTCATCAAGCTATTGAAGCTAAAG
AAGAAGTTCCGATACAACAAGAAAATCAAACATACGCTTCAATAACATACCAAAATTTCT
TCTTGCTATATCCTAAATTATCAGGTATGACAGGAACAGCTAAAACAGAAGAAGCAGAGT
TAGACAAGATTTATAATTTAGAAGTGATCTGTGTACCTACTCATAGACCTTTAAGGAGAA
AAGAGTTCCCGGACTTAGTATATAGCAATGAATATCGTAAATGGGAAGCTATTGCTGACG
AATGTTATGATATGTATCGTATTGGTCGTCCTACTTTAGTAGGAACAACTAGTGTAGAAA
AATCAGAATTATTATCAAAATTACTGACACAATACAAAATTCCTCATAGTTTACTAAACG
CCAAGCCTGAAAATGTTGAAAAAGAGTCGGATATTATTGCTCAGGCTGGTCGTCAATCTT
CTGTTACAATTGCAACTAATATGGCAGGCCGAGGCACTGATATTATTCTGGGAGGGAACC
CTAACTATATTGCAAAATCCATATTAATTGATCTACTAATAGGGAAAATCTCTGTAAAAA
ACAGCTCAAAATTGAAGCAATTATCATTACATACCCAAACTTCTATTAATGAAATTTTGA
ATATTCTTGAAAAAGATTTAAGTGATGCTGATCTTTCTAACCTGGAGCTTGAAAAAAAAA
TATCTATAGCATGCGAACAAGTTACAATTAATAGCAAAATTGAAATACAATTACGCCAAG
CCTATCAAATAATATTTAAAGAATATGAAGCTGTATTTATTAAAGAGAAACAATATGTTA
CTCAAGCAGGTGGATTACATGTTATCGGCACCGAAAGGCATGAATCACGACGAATTGATA
ATCAGCTTAGAGGCCGAGCAGGTCGTCAAGGAGACCCTGGTTCTTCTAGATTTTTCTTGA
GTGTAGAAGATAATTTACTTAGAATTTTTGGTGGCAATAAAATTGCTGACTTAATGCAAG
CATTAAATGTTGATAATGATACTCCAATGGAATCAACATTACTCAGTAAAAGCTTGGAAG
CTGCTCAAAAAAAAGTAGAAGCCTATTTTTATGATACTCGTAAGCAAGTTTTTGAGTATG
ATCAAGTTCTAAATAGCCAAAGACAGGCCATCTATGCAGAGAGAAGAAGAATATTAGAGT
CTGCGTATCCAAGAGATTGTGTACTTCAATATGCAGAGAGTACAATTGATGATATTGTAA
ATTTTTGGTCAACGTCTAAAGAAAATAATAATAGTTTTGTAAATTTAAATACAAAGATTA
AATATTTATTAAACGCAACAGACATCTTTTTTATATCCAAAGACTTGTATTCAGATTCAA
ATGAATTAAAAAAATGGATAATTGAACAAGTTCGTATTAACTACGATTTAAGAGAAGCAT
ATTTAGAACAAATAAAACCTGGTCTAATCAGGCAACTAGAAAAGTATTATCTATTGCAGC
AAATTGATAATGCTTGGAAAGATCATCTTCAAAAAATGGGTGCTCTTCGGGACTCTATTG
GATGGAGAAGTTATGGACAGCAAGATCCTTTAGTGGAATATAAAAATGAAGCATTTAATC
TATTTATTGAAATGATTACGCATGTAAAACATACAGTAGTCTACGCTATTTTGAGGTCTC
GTCTAATGATAAAACATGATTAAATTATGACATAAACTAAAGTTTAATTTACTAGTTGAC
AGTTTGTGTAAACTTCGGTATCTTCTTATTATTAGAACTACTTGCCCCCATCGTCTAGAG
GCCTAGGACATCTCCCTTTCACGGAGGTAACGGGGATTCGAATTCCCTGGGGGTATGAAA
ATTAAGATTCTATAACATTTTTAGCAGTTGTGCAAAAATATTTAATTTCGTCAAGTCCAT
CCTTAGGTAAACTACTAGCTAGTCTTTTGACAAATGCACTACCAATAACTATTCCATCAA
TATTCCAGTTCCTGATCTCTTCAATTTGATCTGTTGTAGATATACCAAATCCTAGAATAA
TAGATTTTTTTGTTATTCTTTTAATTGTGTTTGTCAATTCTTTCAGTTGCAACGTTAATT
CAGATTTTTGCCCGGTAACACCAGTTGTACTAACCAAATAAATACATCCTGGGGCCTGTT
TAATGATTTTGTGAATTCTTTCTATTGAGCTTGTTGGAGCGAGTAACAAGATAAGTTCAA
TATTGAATGATTGACACACTGATATTATATATTCTGATTCTTCAATAGGTAAATCAGGAA
TTAATAGACCTTTAATACCTGCATTGCTAATAGCATTAATAAAATTATTAATTCCTAAAT
TTAGAACAGGATTATAGTAAGTAAATAGAACAATAGGAGCTTGTATCTTAGTATTTACTA
TTTTTACCATAGCTAAAATATCATTGAGATTAACGCCCTGTTTAAGGGCCCGATTTGAAG
CAGCTTGTATGATAGGTCCGTCAGCTAGTGGGTCAGAATAAGGTAGTCCTAATTCTATAA
TATCTGCTCCATATTGTCTAAAATTTGAATGGCTTCATTAGTAGATACTAAATTTGGATC
TCCAGCAGTAATAAACGGAATTAAAGCACATTGTTTACCAAGTTTTTTAAAGACAGAAGA
AATTGCACTCATTGAATATTAATAATCATACTATGGTATTCATAATATCAGTGTATAGGC
CGCCCGGGACTCGAACCCGGAACTATTCGGTTAAAAGCCGAGTACTCTACCATTGAGTTA
GCGACCCACTACAAAACAAATAACATAGCTATATCTTAAATAGCAAGTGTATATATAATA
ATTTGAGGACCCAGTCATTACATTTATGCCTTTACATTCATCATTGCATAAAAAATTTGT
TTCTACATTAGAGCTAAAACAGTTATTAAAACCTCGTTCCTCTCTACTAGTTTCATTCTC
GGGTGGGCAAGATTCCCTAACTTTGGTAAAATTATTGTATGACTTTAGGCATATTTACCA
GTGGAGAATTGCTTTAATACATTTTGACCATCGATGGCGTCCTGATTCTATGTTAGCTTC
AAGACAAGTCTTTATCTATGCAAAGCTTCATAGTCTTTCTTTATATTATTTTGAGTGCCC
TGATTATTTAAGTACGGAAGAAGCTAGTAGAAAATGGCGTTATGCAACATTAATGGATGT
GGCTCATAAGAATAATTTTACAAAAATTGTGTTAGCTCATACAGCGACAGATAAGGCTGA
AACTTTAATCAGTAATTTATGTAGAGGTACTAGTTTAGATGGCTTATCGAGCATCACATG
GTCGATTAAATTATTGCAATCTGTTTATCTTATTCGTCCTATCCTTAATTTTTATCGATC
TGAGACAAGTTGGTTTTGTAGAAAATACCATCTTCCTATATGGATTGATAGATCTAATTA
TAATTATATTATGTTAAGAAATAGATTGAGACAAGAGTTAATACCATATATTAAGTCTTA
TCTACAGCCTAATTTTGAAGAAAAGTGTCATTCATTGTCCAGTCTTATAACATCAGATAC
AGATTTTCTAGAGCAAGAGTCTACGCGTATTTGCGCTGTCGTTCAGCATGCAGAATTAGT
TGCGGTAAATTATATTGCATTAAAGCTTTTACATATATCTCTACAAAGTAGAGTTCTTAG
ATCCTTCTGTATATCAAATCTTAACTTTAATCCTAATTCAAAAGAAATTAGCGATATGAT
AACTTTTATTAACCAGAATATCTTAATTACTGTAAAAATAAAAAATTATATTTTGGGAAT
TAATGGTGTCTGGTTATATGCTGGTATACAGTGCGGTGGCAAGCATGTGCTACGCTCTAT
AAATAATATTCTAAATAAATTTATTGTATGGATACAGAAAAAAAGATAATTGATCAACTT
TTGAGGGATCATAAAATTATTTTATTTATGAAAGGTAGCAAGTTAATGCCCATGTGTGGT
TTTTCTAACACAGCTATTCAAATTTTAAATACTCTTAATATTGATTACTTTACGTATGAT
ATTTTAGAAAATGAAAGCATTCGTCAAGCGATAAAAGAATATTCTAGCTGGCCTACAATT
CCACAATTGTATATTAATCGAGAATTCATAGGTGGCTCTGATATTATGCTAGAACTTTTT
GAAAAGGGAGAACTGCAGGCCCAGGTTGAAACTTCGTTAGCTGCATAAGTCAATTAAAAA
CTTAAAATTTTACTATATATCTAACATAAAAGAATATTTAGTAATAATATATTCTTGTAA
CAGCAGATTTATTAGGCTTATACCTAACTCTGAATTTTATATTTAGGCAATAAAATTATG
ATTAATTGGCAAGTAATAGCTCAGCTTGTGTCTCTAGGTGTTATAGTTTTGGTTGGACCC
GCTGTAATAATTTTATTATCACTAAAAAGAGGCAACCTTATGATATTTTGTCCAACAATG
TATTTTTATCTATTTCTTGTAAATTGCTTGCAAACTCATTGTCTGGAGTTAAGAACAGCA
TACAGTGACATTCTTTTCGTAGTTATCTTCGATTTTGTATTAATTAGTTAATAATTTATA
CTTTTCTCTATAGTTTAACTTAGAATGACAGTATATTACTTAATTTAATAAGGAACTTAT
GACAGCAGCTTATTTACCTTCAATACTAGTACCTTTAGTTGGTTTAATATTTCCAGCTTT
AAGCATGGCGTTGCTTTTTATTTATATAGAAAAAGAAACAATTGCATAGATAAAAATTTT
AAACGCATTAAACTTTAAGCTGTATTTTAGTAAAAACTAAAATACAGCTTAGAAGTTAAT
ACATTATTAACTGCTATAATCTTTTCTGTTGATTTATAATGAAGAACCGACTCCAGAGTA
AGATCCATATATAAAAATTCCTAGTACGGTAATTGCCGCCATACCACCAACTGTAGCAAC
TAGCCACAGAGGTATTCTTCCAGTTCCAGCCATAATTTATTTCCTGTTAGTTGCTTTAAT
ATCTTTGGTTTTTAATTTTGCCCTTATACTACTGGCCAAACAAAAAGTTAGTTGAAGAAA
TAGCTAGAAAATAGTACAGCCAGAACAAATATTAAAAGTAGACCCCAGAAAAGAGAAGTT
CGATTTAAGTCTACAGGTTCCTTATTAGGGTTAGGACCACTCATTCTAACCTCCTATCTT
TGAATAAATTGCATAGATGTAATCGCGCCTAAGAAAAATACAGTAGGAATTGCTAATCCG
TGTATAGCAAGCCATCTAAATGTAAAGATTGGGTAAGAAACCGGTTGATTTGCATTGCCC
TTAGTCATTAATTTCTCCTTTATTATATGCCTTCGTTAAATCTTCTAGCTCTTGCTTGGC
ATTAAATCTATCGTTAACTAGTGGAACTTGTTGACGATCTTGTGTAAAATACTCGTTAGG
ACGAGGTGTTCCAAAAACATCATATGCTAATCCAGTACTAACAAATAGCCAACCTGCTAC
GAACAAAGCTGGAATAGTAATACTATGGATTACCCAATAACGAACACTCGTAATAATGTC
AGAAAAGGGACGTTCTCCTGTTGAGCCTCCCGACATATAAGTACCTCCTACTAAAAATTG
TTATAGCTAATAATATATAATCAAATATTACTACAGTATAGTAGCTCAATTCATAATAAA
ATTTCTGATTTACGAAATATTTTTTTTATCAAATTTATATTTGTCTATTATCTGATCTAA
CTTTAAAATTTATTCATTTTGTGCGACTACAAGATCAAAGAAAAAGCAGCTACCATTTTT
TAATTCACTGTAGAGATGAATTTCACTGTTATGTTTTTGAATAATATTCTTTACAATTGA
CAGACCCAGTCCTGTGCCTTCAAGCGTATGTACATAATTTTCTATGCGTAAGAAACGAGC
AAATATACGTTCTTGGTTTTTTTTTGATATTCCAATCCCATTGTCGCATATTTCGACGCG
AACTTTCTCAGTATAGAAACTATGAAACTCAGTTTCTATATAGTCTTAATTCGATATGTT
CTTAGCACAATAATACCATTAGGATGAGTAAACTTTAAAGAATTGCCGATTAAATTCGCT
AGTATTTGTAAAATGAGACTATAATTACCCAGAACACATGGCAAATTTTTTTCAATGTCA
ATATAAAAATCAATTTTTTTATCTTTCGCTGATAGCTGATATGTCCTAATTGTTTGTTCT
ATTGCCGACACTAAATCTGTGGCTTGTAGCGGATACTCCTGATCAGACTCCAATCGGGAT
AAATCTAGAACATCATTAACTAAACGTGTTAATCTTTCTGTCTCTTTATTTGCTATAGCT
AAAAACTCTAATTTTTGTGCATCATCTAAAGAATCGTGATATTCATATAACGTTTCTAAG
AAAGATCGAATATTAAACAAGGGTGTCCTCAACTCATGAGATACATTACTGATAAATTGA
TTCTTGACCTCATTCAACTCAACTTCCCGTGTTCTGTCTTGTATAGTCATAGCAATACCC
TTTAATATACTATACTTATGATCTAGCACAGTGGTTAGTAAAACACGAAAAGTTTTCTTG
TAGTTTTTTTGAAGTTTAATACAAATTTCTTGTGTTTCACAAACAGATTGTTCTAAAAAA
TTTTTTCTAACAATATCATTAAGTACAGGAAATAGTTGCTGATTAATGTCTTTGGGCAAA
TAGTCAATAATAATTGATCCTGCAATATCTTTCCCCTCCCACCCGAAATTTTCAATGGCT
GTTCTATTAACTAAAATAACTCTCAAGTCTTTATCTAACAAAATGGCTCCATCTGCAATG
GTTGAAACCAATGTTTCTAGCTTAGCTTTTTCGGATGTTAATTTTTCAACATTTTGCTGC
TCATATTTCTCCAGTCTTTCTGCCATTTCATTAAAATTGAAAATTAAAGCACCTAATTCT
CCACCGAAAGGAAGACTGATTCTCTGGTGAAAATCTCCAGAAGCAATATTCTTCACACCT
GTCAGTAATTCCCTAATTGGTTTTGTAATTGTAAAAGCATTAAACGCAGCTCCAAGAATA
ACCATTAGCCAAATTGAGACAAAGACGGCTATGCTAACATCTCTAGTTAATTGAGATGAA
GTAGTTAGCGTTGGATTTGAATTAATTCCGACATTAAGAATGCCTAGTAATTTTTTTTCT
TTACTGAGAGGAATGATGACATCTATAATTTCCCCTTGTAATTTATTAGGAGTATTGACA
ATAGGAGTATTGGAAAAATAATAATTTTCATTGCGTAAGCAATTATATTCACTTATAGAA
AAAAGATTAACTGCTGTTTCTGAAGAAAAAGGAATACTGTAGTAAATCTGTCCGTCAGCA
TTAAATACGAGAATATAACGAATGCTTGAGGTGCTTAGATAAAAATGTTCAATAAATTGT
TGTAATTGCAGATAATTATCAGCTTCAAGAATGGGAGTAATATTAACAGCTAGAAGTAAG
CTCAGATCTTTTCCAAAACGATTATCTATTAAGCGAGTTTCTTGTTGAATACTAGTTAAC
GTCCAGAAAGTTAGACTACTCATTAATAACGAGACCATTAAAGTAGTCATAGCCATTAAC
CTTGTCTGAAGTGTAATATCAGACCACCATTTTTTAAAATTATCTACAAGTGCACCGACA
AGTCTTGATATTAAAGATATAAATGTCAAAAAAGAAAACATTTTCTATTTTCAACTAGCT
TATTTTTAAATATTATTCGCTTGAGCAATGGAGCTACCTGTAGTTTGAAACATGAAATAA
GATAAGATGAAGTCAGTAATAAAAATTGTTAAAAGAATAGTGACAACTGATGAAGTTGTT
GCATTTCCGACTCCTTTGGCTCCTCCATGACTATTTAAACCCCATTGACAGCTAATAAAT
GAAATAATGATTCCAAAGCACAACGATTTTTCTAAAGAATTTAAAAAATCAGCCATAGAT
AATGCTTTAAAAGCAGACTTTAAAAAAATACTAGATGGTATATCATACATGATAAAAGCC
ACAAATATGCTGATTGCAATACTTGTAGATAATGATATCGTAGTTAATATCGGTAACATA
ATACAGCAAGCTGCTACCTTTGGAAAAATTAAATAGTCTATTGGATTAGTATTTAACAAA
TACAAAGCATCAATTTGTTCAGTAGTTTCCATCGTCGCAATTTCCGCAGTAAAAGAAGAC
CCTATTTTACCTGCTATGATCACTGCTGTTAAAACTGGAGATAATTCTCTAGTAAATGCA
ATAATTATAACAGCACCAATTGCACTATCCGCGTCAAGATATAAAAATTCCTTTGCTATT
TGCATTGTAAATACCATGCTGATAAAACAGGCAGTTAACAAGGTTATATTTAATGAACCT
GGACCTACAATATAAATTTGCTCAACTAGACTATTTAAATTAATCTTCATGGTTCTTAGT
CGTATTATCAATAATTAATCTTATATACCCATTTTTGTAATTCAATTTGAAGCATATTGT
ATTTATAAAAGTAGAAATCGAAGAAATTTTTAATTCATAGACAAAATTACTTGCATGATT
ATAGTGTTTAATGTTATAGTGGGCGGTTAGCTCAGTGGTAGAGCGCCTGCCTTACAAGCA
GGTGGTCACTGGTTCAAGTCCAGTACCGCCCATGATATGCATTTAAGTTCTGGGCTCATC
GTCTAAGGGATTAGGACAGAGACCTTCTAAGTCTCTAATGTAGGTTCGAATCCTACTGAG
CCTGATTATTTATATCAAATATTTATTAAAGACCTTTTGGACTTTTTCTCCAGAATCCAT
TGTTTCAAGCGGATCTTTTCTTAGTCTATGACGTAAACACAAAGTAATTACTTTACTAAT
GTCAGTACTGTCTACATTTTGTTTACCATTAAATGCTGCATATGCTTTAGCTGCTCTATT
AGTTACAATATCCCCGCGCAGTCCGTCTACATCTAATTCTCCGCAGACTTGAGAAATTCT
AACTCTTAAGTCATAGTCAATTGTTATTTTGGGTAGTAGAAGTTGAGCGTCCACAATTTT
TTGCTTTAGCACATTTTGATCATTTTGACAATTCTCTATACACTTTCTTGGATCCTGGTC
AAAATTTGTACGCTGTTCAACGATTTGTACTCGTAGTTCTGGATCTTTGACTGTCCTAAT
CTCCGCATGCATTCCAAATCTATCAAGTAGTTGAGGTCTTAGCTCACCCTCTTCTGGATT
TCCTGAACCAACTAGTACAAATCGGGCAGGATGTCTGACAGATATACCTTCTCGTTCAAC
TGTATTCCAGCCAGAAGCTGCTGAATCTAATAGAATATCAACTAAATGATCATCTAACAA
GTTGACCTCGTCAACATAAAGAATACCTCTGTTAGCTTTAGCCAATAAGCCAGGTTCAAA
AGTTTTGATACCTTCTGTAAGGGCTTTCTCAATATCGATTGTTCCGCAAACCCTATCTTC
TGTTGCTCCTAAAGGTAGATCAACCATTGGTACATTTATATAAGAAGTTACAATCTTCCT
GCCTTCTTGAAGAGCTTTTTTGTTTTCGTCGCTCATCAAGTCAACATCACTAGGGTGCGA
ATTAAATAAATCATCTTGAATAATTTCAATTCTAGGTAGTAAATCAGCAATAGCTCTGAT
TGTTGTAGATTTACCCGTTCCTCTATCTCCCATAATCATAACCCCACCAATTTTGGGATC
GATTACGTTTAAAATTAAAGCTAATTTCATTTCCTCTTGGCCGACTATTGCTGTAAAAGG
AAAGACTGGTCGAATTGTTTCTTTGTTTTCTTTAATCATTAAATTCACAGATTTGGTTAT
AATTTCAATCTAAATACTACTATTATTATATAAGCTTCATTAATGAATCTATAAAATAAA
GTAAACAGCGATAATAACACATGGCTAGATTATTATCGCCTGAAAAATGTTTTATTCGCT
GTGCAGGTTTATTCCTAGAAAAAATCACTATTCTAGATATTATTGATAAAGTTCCTTGCC
TAAACGAATAGCTAATACTGCAGAAACAAGAGCAAACAAAAGAGCAACAAAAATCTGACT
ATCGTCAATCATAAAAGCCTCACTTGTAATAAATTTTGCAGAAGCAATTTTAATTACTTA
TTCTATACAAGTACAATGAAAGCATAAACTATTTTAGCACAAAAAACATATTTTAGTTAA
AATGATTTTCTGAAAAAGGTTGACAAGTTGATTGCTAACAGAGTAATCTTTTCTACAAAT
AGAACAATTTGTAGTAACTTGTTAAAGCTTAATTTTGCTATATACTGGATAGATCC
>MyaA_ch
ATATACAAAACTTTTTATTCAAGGTAGAAAAAGTAAATTAAAATAAGTTGATAAAGAAAC
AAGTATGGATATCTATAGGAAAAAAATGAAACTTGCAGTTTATGGTAAGGGTGGTATAGG
TAAATCTACGACTAGTTGCAATATTTCTGTAGCACTCTCAAAAAGAGGTAAAAAAGTTCT
TCAAATTGGCTGTGATCCTAAACATGACAGTACGTTTACACTAACAGGTTTTTTAATTCC
AACAATTATTGATACTCTTCAATCTAAAGATTATCACTATGAAGATGTTTGGCCTGAAGA
CGTAATTTATCGAGGATATGGAGGAGTAGATTGTGTTGAGGCAGGTGGACCTCCAGCTGG
TGCTGGTTGTGGAGGTTATGTTGTAGGTGAAACTGTTAAACTTTTAAAAGAACTAAATGC
TTTTGATGAATATGATGTTATTTTATTTGATGTTCTAGGTGATGTTGTCTGTGGAGGATT
TGCAGCTCCGTTAAATTATGCGGATTATTGTCTGATTATCACAGATAATGGTTTTGATGC
TTTATTCGCAGCCAATAGAATTGCAGCTTCAGTACGAGAAAAAGCTAGAACACACTCTCT
AAGATTAGCTGGATTAGTTGGTAATAGAACAGATAAAAGAGATTTAATTGATAAGTATAT
AGATTGTGTGCCAATGCCTGTATTAGAAGTCTTGCCATTGATTGAAGATATTAGGGTTTC
TAGAGTTAAAGGTAAAACTTTATTTGAAATGTCAGAAACTGATAACAATTTAGTATATGT
ATGTGATTACTATTTGAATATTGCAGATCAGTTAATTACTAGACCAGAAGGGGTCGTACC
TAAAGAATCTCCTGATCGAGAGTTATTTAGTCTTTTATCGGATTTTTACTTAAACCCGAA
CTCTAATGCAGGACAACCGAAAGTAGATCAAGAAGAATTGGATTTAATGATAGTGTAGCA
TAACCTAAAAAGGAATACGATAATGTCTAAAGTTCAATCAGATGCTCTCACTTTTGAATG
CGAAACAGGTAATTATCATACTTTTTGTCCAATCAGCTGTGTCTCTTGGTTATACCAAAA
GATTGAAGACAGTTTTTTCTTAGTCATAGGCACTAAAACTTGTGGTTACTTTTTGCAAAA
TGCAATGGGTGTAATGATTTTTGCCGAACCTAGATATGCTATGGCGGAATTAGAGGAAGG
AGATATTTCGGCGAAGCTAAATGATTATGGAGAGCTCCGTAGATTATGTTTACAAATAAA
AAAAGATAGAAATCCGAGTGTTATCTTCTGGATTGGAACATGTACAACAGAAATTATAAA
GATGGACCTTGAAGGAATAGCTCCAAAGTTAGAGGCAGAAATCCTCGTTCCTATAGTAGT
TGCTAGGGCAAATGGTTTAGATTACGCTTTTACTCAGGGTGAAGATACAGTCTTAGCAGC
TATGGCTCAGCGGTGCCCTTATTTAAATACTCAACCCATTTTCCTTTAGTTATATTTGGA
TCTCTCCCAGATTCAGTTGTAAACCAATTAACTATGGAACTAAAAAAACAGGGGATTCAT
GTTTCTGGTTGGTTACCCTCTAAAAGGTATACAGAATTGCCAGTAATAAAAGAAGGCTAT
TATGTTGTAGGAGTAAATCCATTTCTTAGTCGGACAGCTACTACTTTAATGAGACGAAGA
AAAACAAAATTAATTGGTGCACCATTTCCTATAGGTCCAGATGGTACTCGAGCCTGGATT
GAAAAAATTTGCTCAGTATTAAGTATAAAGCCAATGGGTTTAGAAAAAAGAGAACAAGAA
ATCTGGGATTCTGTAGAAGAATACATTGCTCTAATACGAGGTAAGTCAGTGTTTTTCATG
GGAGATAATTTATTAGAAGTTTCTCTCGCAAGATTTTTAACTCGATGTGGAATGACTGTA
TACGAAATTGGTATTCCCTACATGGATAAACGTTACCAAGCAGCTGAGCTGGCTTTATTA
AAAAAGACCTGTGAAGAAATGAACGTGATGATGCCAACAATTGTAGAAAAACCAGATAAT
TATAATCAAGTGAATCGAATTCGGGATTTAAAACCAGACTTAGTAATTACTGGTATGGCT
CATGCAAATCCTTTAGAAGCCAGAGGTATTAATACAAAATGGTCTGTAGAATTTACATTT
GCTCAAATTCATGGCTTTACTAATGCAAGAGATATTTTAGAACTCGAGACCTTTGAGACG
AATCTTAGTTTATCAGAATTAGGTTGGGATGTTTATAGCAAACAAAGCTATTACGTTAAA
GATGCATTTCTTGCTCTTCCATCACCAGCCCAAGCTTGTAAACTTTCTATTTGTTCCTTA
TCTGTAAATGCTAAAGGTACAAATTGTTGTATGGCAACTTTAATATCTTCTGTACAGAAC
TCTCTTTTTTCATTAAAAGCTGTATGCATACTTTCAATAATTGCCTGTTCAATTTCAGCC
CCAGAAAATTTATTACATAATAAACTTAATTGTTCTATATCATATTTTTGCCAAGATTTT
GGCCTAACTTTTGATAGGTGTATTTTGAAAATAGACTGTCTTTCTTGGTGATTAGGTAAA
TCTAAGAAAAAAATTTCATCAAATCTACCTTTCCTCAACATTTCAGAAGGTAAGTTTTGA
ATTTTGTTAGCTGTTGCTACAACAAAAACAGAAGATTTTTTTTCCGATAGCCAAGTTATA
AATGTTCCAAATACTCTTGCACTAGTACCACTATCACCTTGGCTATATAAACCAGAAAAA
GCTTTGTCTATTTCGTCAATCCACAATATACAAGGTGATAATCCTTCTGTTATATCGATC
ATTTCTCTCATTTTAGATTCGGATTCGCCAACTAGTCCTCCAAATAGTTTTCCAATGTCG
AGACGTAATAGTGGTAGCATCCAATCATTTGCAATAGCTTTAGCAGTTAAAGATTTGCCT
GTTCCTTGTATACCAACTAGTAATAAACCTTTTGGAGAAGGAATGCCATAATTTAAACTT
TGCTTTGAAAATGAGCTAGACCTTTTTTGCAACCATCCCTTTAGTACATCTAAGCCACCG
ATTTCTTTATTCGCTTTTACATAAGGATAAAATTCTAATAAACGTGTCTGATTAATAATT
TGTCTTTTTTCTTCAATAATAATAGGTAAGCTTCTGGAATCTAAATGACTGTATTGTGCG
ATAATTTTAGTAATTACTTTACGAATTCTATCAACTGACAAACCTTGGCAGGATTTTGTC
ATGTTATTAATTAGCTCAGAATCTAGATTCAAGTTTAAAGCTTTACTTAATCTGATTATT
TCTTTCTTGATTTCTACAAGATTGGGTAGTGGTAAATCTATTATTGTTATAATATCTTTT
AGAGCAAAAGGAATATTTATTTTACAAGAAATAATAATAATATGCTTAGTTTGTGTTTTA
ATCACTTTAGCTAAATTGCGAAGTTTCCTAACTAGTACTATCTCACTTAGGAATGAATCA
AAATCCTTTAAAATAAAAAGGTTTAAAGATTCATTACTTAAATTTTCAATAAACTCTAAA
GCGAGTAGAGGATTGCGTTTTGCATACCCATTATCGTTAGGATTGCTAATATATCCATCT
ACAAAGTCCCAGCAGTAGACTTGTTGATTGTTAGAGCAGTGCAATTTGTTTTTTATGATA
TACTCTAGTCTATCTTCTTCTCTTGTATTGACTATAATAATCGGATGCCGAGACTTTAAA
AGTAATCGTAAATCTTGAGTGAAATTCATGTCAATATTGGTTTTTATTAGACTTTTGTAC
TTCACCAATTGAAGACTAAATAAGATTATCTAATATTGCCTGGATATATCCAAAAGTCAT
GTATATGTTTTTTGTTAAATTACCATGATCTTTTTCTTCTTTTTCTTCTTCGATTACTCA
AAATAGAGCGTCCACAAGGTGTCTTCATTCTTGCTCTGAAACCTGAAAGTTTTACTTTTT
TCCTTTTTGATCCTTGTAGGGGCCTCTTAGTCATGATTTCTCCTCTGTTGTAAAATACTA
TTTTATCATCTTTTGTGGATTTTGATGATATATTAATATCAAAGTTAAGTGCAATAATAT
TAGTTATTAAATTTATGACATTGATTTTGCCTCTTTTTTATTTAAGTATTCTGACATTGT
TTTTGTTAATATTGAACTGGCTAATTGGTCGACAAATAAAGATGATTTTAGCACTAGAAT
CTCAATTTAAATATTTTTGTGGAAAAAGCCAAAATGGTATATTAGAATTAGAAGAACACT
TCGCTTTTGCAAAAGTTTGTGTAGCTAAAAAATCTTTTTCTAAAGCTATTATTGAAATTC
AATTAGTATTGAAGATATGTTAGATAATAATACAATTATTCCCAATTTGTATAATATGCT
AGGTTTTATTTATTCAAAAGCAGGACAAGTAAACTTTGCAAAAACTTTTATAAACAAGCC
TTACAAATAGATCCTAATTATGTTGTAGCTTTAAACAATTTAGCTAAAATTTACGAAGAT
AAAAAAGATTTTAAACAAGCAGAATTTTTATATGATAGAGTATTAACTCTTCAATTAAAT
AATAAAATTGCTTCTAGAAGAAAAAACTTTATAACACAGATGAAAAGATGTAAATATTCG
GGATAGCAGGATTTGAACCTGCGACATCCTGCTCCCAAAGCAGGCGCGCTACCAAACTGC
GCTATATCCCGAAGACATAATTAATAGTATATACCTTTTATCTAATTATGTCCACTATTT
TATCTAGGGTACCAAAACATGCCCTTAACGCCGTCAGGGTCTTTAATAAATCCTAATTTC
TTATAAAAGCTCACTACATCAGGTTCCGCGAATAATGTAATAGTGCTAATTTCTGCCTGT
CTCAATTTTTTGATTAATTGATAAATTACTATTTTTCCTAACCCTAACCCTTGAAAATCT
GGATGAATAACTACATCCCATATAGTAGCATTAAACCCATTATCTGATGTTGCTCTCGCG
AATCCTACGAGTTTAGTATTTTTATCTTTTTTTTCTACTAAAGAAATAATAATAGAACTG
TTTTTTAATGCAACTTTTACCTTTTTTAAAGGTCTTTTAACCCATCCGACTGAATCACAT
AGTTGCTCCAATTCATATAAATTAATATTTTTGCTACTGCTTATGTAGATATCTTTAATT
TCAACTCTATTGCAAGTTTTATCTAAAACGATAAGCTGTTTGAAATTCTTTTCGAAAACA
TTGGTGTTATTTGGGTTCTGAAAAAAATTTTTCCAAAAAATCATAATGATTATGATAGAA
AAAAAATATTAAGATATTATCTAATAAAAATTTTTGTAAAATCTTTTACTAAGATCACAT
AAATATTTATTTTTAAGACTAACATCTATTAGTATAAAGAATCTCTCAATTGAGATAAAT
AACAAATTATTCTATAATTAATGCCTTTTAAAGGAGTTATTTGTGAAAAAAACGATGTTT
CTAACTTGTCTACTTGCTTTACTACTTTTGAGTAATCCAATAATAGCTAATGCAGAAGTA
GCTGGACTAGTACCTTGTAAAGACTCTGCAGCATTTAATAAGCGCATGGTCAATAGTGTT
AAAAAACTTCAAGCCAGATTGGCTAAATATGATGCTGATACTCCGCCAGCGTTAGCTTTA
AATAAGCAGATAGAAAAAACAAAAACTAGATTTGCTACTTATGGTAGAGCAGGCTTGCTA
TGTGGTACAGATGGCTTACCTCATTTAATTTCCGATGGCCGCTGGAGTAGAGCAGGAGAT
TTTGTCTTTCCTGGGTTATTATTTTTATACATCACAGGCTGGATTGGTTGGGTAGGTAGA
GGCTATTTGTTATCTGTTGCTAAGACGAGTAAACCAACTGAAAAAGAAATTATTTTAGAT
GTGCCGTTAGCTATTAAATTTATGTCATCCGGATTCGCATGGCCGCTAGCAGCTTGGCAA
GAATTTAGCAGCGGCCAATTAATTGCTTCAAATGATGATATTACTGTTTCACCCCGTTAG
TATAAAATTTATATGAACAACAATTTTACCAAATATTTATCAACAGCACCTGTAATTGGC
GTATTATGGATGACATTTACAGCAGGTTTCATTATAGAGTTAAACCGGTTTTTTCCAGAT
GTTTTATATTTTTATTTAAAGACTATTATTTATATATTCAATATAACATAAGTTTTTATT
TTTTTTCGACTATTCTAAGATTAGATCTGATATAAATATTATGAGTTTAATAAGCCAAAT
CATAGTTAACGCTGATGATGAATTGAGATACCTGACAATTGGAGAATTGCAGTCAATTCA
AGAATATCTAATGACTGGAAATAACAGAATTAGGATTGCAACTATTATCAGGGATAAAGA
AAAAGAAATTATACAAAAAGCCAGTAAGCAAATTTTTCAATTACATCCTGAATACATAGC
GCCAGGTGGTAATGCTGCTGGCTCTAGAAAAAGATCACTATGCTTACGTGATTATGGTTG
GTATTTAAGACTGATTACATATGGAGTATTAGCCGGTGATAAAAATTCTATAGAAACTAT
TGGAATTATAGGTGTAAGAGAAATGTATAATTCTTTAGGTGTTCCTATAATAGGAATGCT
AGATGCTATTCAGTGTTTGAAAGAGGCTTCTTTAGAAATGCTGAATAAGGATGATATTAA
AATTATTGCTCCCTATTTCGATTATATAATTCGAGGTATGTCATAAAGACGACTTCAATT
AATTAGTTGAATAAAAGTTTCTATAATGTTATAGTCATTGTAAGCCCGAAAACGTATAAT
TGTGAAAACTAAATCTTGTCAGAACCGGAAGGTAGCAGCAATAAAGTTTTACCACAAAAG
TTATGATTTTCGGGTGCTTTAAATAATTTGATATTAATACGGGAAACACCTATAATTTTT
TATATAATTGTTTGCTATCTAATCAACACAATGGAAACTTAACTTAATGGGTGTTCACAT
ATTATCAACAGGTTCGTCCGTGCCAGCTTTTTCTGTAGAGAATCAACAATTTGAAAACAT
TGTAGAAACTTCAGACAAGTGGATTTCAACAAGAACTGGAATAAAAAAAAGGCATCTAGC
TACTTCTTCTACTTCTTTAGCTAAATTAGCTGCAGAAGCTTCTATTAATGCTTTATCTAC
GGCGAAAATAAAAGCAACCGAAATTAACTTGATTATATTAGCCACATCTACACCTGATGA
TCTATTTGGTAGTGCAAGTCAGCTACAAGCAGAAATAGGTGCCACAAAATCTGCCGCCTT
TGACATTACAGCTGCATGTTCTGGTTTTATTATTGCACTAGTAACAGCAGCTCAGTTCAT
TCAAACTGGTTCATACGACAATATTCTTGTTGTTGGAGCGGATGTTATGTCAAGATGGAT
TGACTGGTCAGACAGAACTACCTGTATTTTATTCGGTGATGGTGCAGGAGCAGTAGTAAT
GAAACAAAGTAGCAGAAACAGTATGCTAGGTTTTAAGCTTTGTACAAATGGCCAGTTCAA
CAGTTATCTTCAATTGATGAATAAATCGATGAAAAATCAAAAATTTGGAGTAACGAAATT
CCGCATGGAAATTATGAATCTATAAAAATGAATGGTAAAGAAGTTTATAAGTTTGCTGTA
TTTCAGGTTCCTAAAGTGATTAAGCAATGCTTGGACAACTTAAATATCTCTATAAATGAA
GTTGATTGGTTTATATTACATCAGGCAAATACGAGAATTTTAGAAGCAATTGCTAGTAGG
TTGTCAATACCTTTTTCTAAAATGATTACTAATTTGGAAAGCTATGGTAATACATCTGCA
GCCTCAATTCCTCTGGCGTTAGATGAGGCTGTGCGATCTAAGAAAATTAAACCAGGTCAA
ATTGTTGTTTTATCTGGTTTTGGAGCAGGTTTAACTTGGGGAGTAATAGTCTTAAAATGG
TAATATTGCGGATGACGAGATTTGAACTCGCATAGCTTTCGCTACACACTCCTCAAGCGT
GCGTGTATACCAATTTCACCACATCCGCATTATAATATTTATTTAAATATTATATATATA
TTCTTGTCAGAAACTCTCTTATATTTTGTTTTAAGTGATAAGATTGAGTTAAATATAATA
AAATTATATTTTTAAATCATAAAAATAAATACATAAGGAAAAAAATATGACACCATCCTT
ATCAAGTTTTTTGAATAGTCTTATTCTTGGGGCAGTAATTGTAGTTGTTCCAATAACTTT
AGCCCTTTTATTTGTTAGTCAGAAAGATAGAACAATTCGATCCTAAGTTAACGGATATGG
AGAAGCAATTTAAGATTAATAGTAAAATATTTTTCGAATAAATATGCTCTCCATATATTT
TTATATAGTAACATTTTATAAGTTCTATCTTGTTTTAATAATAGTTTTTTATCCTGTATG
TTCAATCAATAGCTCATGTCTTTGTCTAATTGGCCTCCTAAAAAAGAAAATTCTCAAGCC
TACATCATTAAAAATTCAACACAAATTACAATCCCTGATGGATTGTGGATAAAATGTTTA
GATTGTGGCTTATTAATGTACTCTAAAGTTTTAGAACGAAATTTAAAAGTTTGTCCTCAA
TGTAATTACCATTTTCAAGCTTCTAGTAATGAAAGAATTGAACAATTGATAGACCAAGAT
AGCTGGCAACCAATGGATGTTCAATTAATTTCTACAGATCCATTAGGTTTTAAAGACCAA
AAGCCGTATAGCCAAAGGTTAAAAGATACTGCTTTGAAGACTGGTTTACAGGATGCGGTT
CAAACAGGTATTGGTAAGATACAAGGACGAAAAGTTTGTGTAGGCATTATGGACTTTAGA
TTTATGGGCGGCAGTATGGGATCTGTTGTAGGTGAAAAATTGACACGGTTGCTTGAAAAA
GCAACTCAAGAAAAATTACCTGCAATTATACTTTCTGCATCAGGCGGAGCAAGAATGCAA
GAAGGAATGTTAAGTTTAATGCAAATGGCAAAAATCTCTTCTGCTCTCGAAATGCATAAA
AAAGCGAACTTATTATATATCTCTATTTTAACATCTCCCACTACTGGAGGTGTCACGGCT
AGTTTTGCCATGCTTGGAGATTTAATTATTGCAGAACCAAAAGCTCTTATCGCATTTGCT
GGTAGAAGAGTTATAGAACAAACTATCAAAGAAGAATTGCCAGATAATTTTCAAAGTTCT
GAATATCTTTTTGAACATGGTTTTTTAGATTTAATTATACCAAGAACTGAGCTGAGATCT
AAGCTAATACAGATTTTGTCACTGCATGCTCACAGTAAGCAATGATTTAATAGCTATAAT
ATCAAAATGCTGGTAAAAATTAAGACCTTAAGAAATTTTCACTAAAGATATTTGTCAACT
AACTAGAATTACAATTACTATTGTAGAAAAATTTGTTTTAATTCTATCTTTTTAGTTTCT
TACTAGTTTTATACGAATTTATGAAGAGAATACATACTAAGCTAAATATAGTAATATTAT
GTTTTCCTATAATACTGACCTATCAAATTTTGAGGAATTTTATGCTTAAAAGATCTTCTT
GGCTTGCTGTTTTACTTGCATTATTAACTGTAGTTTCTACAAGTACACATGCACATGCCA
TAGAGCTAGATGAGGCAACAAGAACTGTCCCATTAGAATCCTCTGGCAGAACTGTAGTTC
TTACGCCAGAACAAGTTAAGAGAGGTAAGCGGTTATTTAATAATTCTTGTGCTATCTGTC
ATAATGGTGGCATAACGAAGACAAATCCTAATATTGGTCTAGATCCAGAATCTCTAGGTT
TAGCTACGCCGCAAAGAGATACTATTGAAGGTTTAGTTGATTATATGAAGGATCCAACAA
GTTATGATGGTGCCGAATCTATTGCTGAACTTCATCCAAGTATCAAAAGTGCAGAAATTT
TTCCTAAAATGCGTAATCTAACGGATGAAGATTTATTTACAATTGCTGGTCATATCTTGC
TTCAACCTAAAATTGCTTCTGAAAAATGGGGAGGTGGAAAAATTTATTACTAAAATCGCG
ACAAACTAATAGTTTATTTATTTCTTTTGTAAGTGTGCTTATTTTGTGAGATCATGATAT
ATATTAAAGATAGAGTTTGTTGAAAGCAAGTTACTCAACTTGCTTAAACTATTTGTCTAG
TTATTTAAAAGGAGACGTTAAATTGAAAAAGAAGCTTTTAGTTCTTTTTACTGTTTTTAG
TTTTTTTGTAATAGGTTTTACTCAACTTGCTTTTGCTGCAGATTTAGATAATGGAGAAAA
AGTTTTTTCTGCTAATTGTGCAGCATGCCATGCAGGTGGCAATAATGCGATTATGCCAGA
TAAAACTTTGAAAAAAGATGCTCTTGAAGCTAACAGCATGAATAGTATTGATGCTATTAC
TTATCAAGTAAAAAATGGTAAAAATGCTATGCCTGCTTTTGGGGGTAGACTAATTGATGA
AGATATTGAAGATGCTGCAAGTTATGTATTATCTCAATCTGAAAAAGGTTGGTAATTGTA
CTTGATTTTGTTCAGTATTAAAGAATAGACAATCTATTTATTCATTAGATTGTCTATTCT
TTGTTATGTTATTATATAGAAATATTTATACAATGTTTTATGATGAAAAGAATACCTGCA
ATTCTTGTACTTGAAGATGGTACTTATTATAAGGGATGGTCATTTCAACAAAAAAAGCAA
TCAATTACTATCGGAGAAGTAGTTTTTAATACTGGAATGACTGGATATCAAGAAATAATT
ACAGATCCTAGTTATTTTCAGCAAATCGTCACTTTTACTTACCCTGAAATCGGTAATACA
GGTATTAATAATCAAGATTTTGAATCTCATACTGTTAGTATTAAAGGCCTTGTTGCAAAA
AATCTGTGTAAAAAATCAAGTAGTTGGAGACAGCAGGAATCTTTGGTCAAGTATTTAAGT
AATCATAACATTCCCTTTATTTTTGGAATCGATACTAGATCATTAACTCAATATTTACGT
CAATTTGGAACAATGAATGGTTGTATCTCTACCAGTAGTTTAAGTCATAGTTACTTAAAA
CAAAAAATTTTAGAAATCCCTTGCATGAAAGGTCTAGATCTGATTCCATATGTTACGACT
GAAAATGTATATCCTTGGGATGAAAAAACTTTACCGATTTGGTACTTGACAGATAGAAGA
AGAGTGAAACTAGCCTGCTCTTTGAGAGTTATTGTTATAGATTTTGGAGTGAAGCTTAAT
ATATTAAGAAGATTAGCTACGTTTGGCTGTAATATAACTGTTGTGCCTGCACAAACTTTA
CCAAAAGATATTTTGACTTATAATCCGGATGGAATATTACTTTCTAATGGCCCAGGAGAC
CCGTCTGCAGTACATTACGGGATCCAAACAGTTACAAGTCTGTTGGATCATAATGTGCCT
ATCTTCGGTATTTGCATGGGGCATCAAATTCTGAATTTAGCCCTCAAGGCTAAGACTTTT
AAACTTAAATTTGGTCATAGAGGTATTAATCATCCGTCTGGATTGAACCAGCAAGTTGAA
ATTACTAGTCAAAACCATGGCTTTGCAGTTGATTTAAAATCTAGCTGTGAATCTGCGGTA
AAAGTAACACATTTTAATTTAAATGATAGTACTATTGCTGGAACAGGACATAATAAAAGT
CCATATTTCTCTGTTCAATATCATCCCGAATCTAGTCCAGGCCCTCATGATGCTGATTAT
CTATTTGAAAATTTTGTAGAATTAATGATTAATAATTTTCCCATGCTTTATGAGTAAATA
AAGCAGATAATACTTGTGCTCCTCGCAATTGATTGAAAAGAGGTAAATGCCCACTTGGGC
CATAAGAATTCCATTGAAATTCATCAGGATATCTACAAGGAATTTGATCAATTTCCCATT
CAATTTTTTGCCAAAATTTCTCCCAATCTTTTCCAACACTAAGCCATATTTGCCTTTGAA
CAAATAGCCCGAATTTACCTTTTGAGTGTGTATGCCATAATTTATCAATAGTCTGTAGAT
CTTGGGCCGGTATATTTTTTATATCTGTAAAATATAGCCAATTACGATTTTGTTCATTCA
CACCAGCTAATTGAACAAGTTTTTGTTGAGTTAATTTATCTGCTTTTAGCAAATTTCTAT
GAGCTAGTAGTACTTGTAAATCTTTATAATCCATTTGTTTAGCAGATCGTAAAGGAACAA
TGCCATCTGGACATAAGTTTGAAGTCAATCTCCTTATTTCTTCAATTTTACTATTAATTA
ACTTTTCATATATTAAACCATCAACATAATTGATTTTATAATTAGGCTTAGTAATTCTCT
TGAAAAATATATCTGCTAAACTTTTTAACTGCATATAGTTATCACTATGTATAGCCTCAA
TAATTTCAAGTTGTATTATTCGACCTATTATTTTGATTTAATTCCAAAAGCTGAACTTGC
ATATAATTTTTTAGTTGATTTAAATATTCATAAAATTTTATATAGCATTAGATTAGAAGA
ACGGCGAATTATCTCTAAAAACGTTTTCATAATTTGATTAAATAAATTTTGTCCTGAATA
AATTATAATTTGACCAATAAAAAAACAGTGCTTTTTATTTTAGGAACAAAAAAGTCTTGA
ACCTCAAGCAAAAATGTAATTAGTACTTGCATTGCAGATAACGTATATAACTCATTTGAT
CTGCAAGCATATATGTATTGACAATTTAAGCCCTCTTTATAAAATCCCCATACTTTATAA
CGACTTTCATAAATTGCTCGTGGATGTTCAACATAGTTTTTTATTAAAGTATTCCAGATT
AAATTATTTTTTAACTTTTCTAATTTTCTGTCTGATAAAAATTTTACATTGCATAGATAA
CTTGCGTTTGTTTCGTGTACAGTCTCAAAATTTTGAACTAAAATATGAGCAATAATATTA
CTCAATTGAATAAGATAATTTTCAAGAAGAACTTCGACCTGTTTAACAGGTACTTTAGAA
GTAAAAAGATTGAAAGTTCTATTTACAATCTGAGAAGATCCAAAAAGCAATTGAATAATC
AAAATTTGTAGTAGCATCTTATAATCATATATTAGGTAGTTCAAATCATGACTATCTTGG
CAGATGTGAGTATAATTTAATTGATATAACTTGCAAAATTTTTTGACACATCTATGGAAT
AAATCCACTAAAATATTTTCAGCTAAAGTTGTAACATCATTTAAATCTAAATTTGAATTA
TAAATTTCTAAAAGAATTTTTTCTAATTCTGCTAATATTATTTTTAATAAGTTTCTTTTT
ACTTCTGTTCGAAAAACATCTAAAATTAAGACTTCGTGAGAGCAATTAGTCAAATTTCTA
TTAATCTTTATGGAAGTTCTTACTAATAGCTCTGCTACCTCTTGATTTAGGGTTGATCCT
TGACAGCTCGGCCAATAATTATTCACGTTATACTATTACAATAACTTTTTAATACACTGA
AAATCAAATGATTATACAACAATTTTACAGATCTTAATAGTGATTTGTCAAATAAAGTTA
TATGATGGTATCGATCGAGTTAATTTTATTAAAAGTTATAATAATGACAATCTATTACTT
CGCACTTGCTAGTCAAAATTTTCTACTAGTACAAGAACCGTTAGAGGAAGTTTTTCGAGA
AAGAGTTAATTATTATCAATCGCATAATAAAACAATTGATTTTTGGTTGATGATCAACCC
TTCTTTTTTAGAAAAACAGACATGATTTCATTTAAAAATCTTGTACCGAATGATTCTGTA
GCTATCATCTCAACTAATCAGCTATTTATTAATTGGCTGAAATTAAGAATCGGCTATGTT
TGTATTGGACAATTTGAAGATAATTTACAGCTTTCTGAAGAATCATTAAATATTAATATT
TGTCATTTAGTACTTTATGTTGAGATGGAGTGACAAACAGTGTAAGTATTTCTTGACTAA
ATGTTTCAGTTGCTTTAGATTTATATCTATTTGGATTGACTATAATAGAAAGCATTCGCT
TTATTGTAACATTCTCAATTTGAGCACAGTGAACAATGCCTAGTTCTAACTCCTTCGTAA
TAGCTGAAACGGAAACAAAGGCAGCCCCAAGTCCAGACTGTACTGCATTTTTTATAGCTT
CTATAGAATTTAATTCCATCTCTATTTTGAAACGACTGCTATCAATACCATGCTGACTGA
GTACTTTATCTATGACTTTTCTAATTGTTGACTGAGTGTCTAATGCAATAAACCGAAGCC
TATACAAATCTTCTTTTTGAATGTCCCTTAGTCTAGAAAAAGGATGTGATTTGGGAAGTA
TGAGTGCTAATTCATCTTCTGCATAAGATGTAACTTGTAAAATGTCTTGTAATTCTGCTG
GTATTTCCCCTCCGATAATTGCTAAATCAACTTGACCATTTGCGACACTCCAAGAAATGA
GTCTAGTGGAATGTACCTGTAGTTGAACAGCAACTTGTGGATATCTTTGTCTAAACAAAC
CAATTAATCTTGGCATTAAGTAAGTGCCAGTTGTTTGACTTGCTCCAATAATTAATGTGC
CACCTTGTAAATTTTGCAAATCATCAAGAGCTCTACATGTCTCTTCACACAGAGCTAAAA
TTCTTCCCCCATATCTGAGAAGAAGACTACCAGCTTCAGTTAAAGTTGCTTTCTTGTTTC
CTCTCTCAAATAGAGAAACATTAAGTTGACGTTCTAAATTTTGAATTTGTAAACTAATAG
CTGGCTGAGAAACATACAAGCTATTAGCAGCTTTTTTAAAACTGCCTTCTTTGGCAATTG
CTTTTAAGATTCTTAACTGATCCAATGTAAATGGAAGATCTGTCATTAAAGAATTGTATT
ATAATTATATTATTTAGTACTAATTAATTCATGCATTTGCCAGGTTAAATATTTGTAATT
ACTCTTCATTATTTTTAAAATAATAAAAAGTATAATGTGAAATACACTCTATTTGATATT
ACATTTATACAAGAGATATTATAATGTTGACTATAAACTATAGGAGATATGGACTCTAGA
CTTTTAATTGTGCTAATACCAGTCTTAGCAGCTGCATCTTGGGCAGTGTATAATATTGGT
AGAGTCGCATTACAACAGTTTAAAAAAATGACATCTTAGTTTTTTTGAGTATATTTTTTA
GACTTTAAGAGATAGAGAATTTTAAAATCTTTATCTCTTGTACACATGAATAAAAACTTG
GTCCTTTGTACTTACCGTTATTACCCGTTAACATTATTTACAGTATTTAGCGAACTTATT
TTTTATAATTAATTAAATTAATAATATTATGGCTGTTCCAAAGAAAAGAACATCTAAAGC
TAAAAAAAATGCACGCAAAGCAAATTGGAAAAATCAAGCAAGAACGGAAGCGAAAAAAGC
TCTATCTCTAGGTAAATCATTATTAACTAAAAAATCAAATGGATTTGTTTATAATTTCTC
TGAAATAGTTGATACTTCCACTGATTAAAAAATAATTTTTGCATATTAAGCATTTGAAAA
TCATTCTATTTGATCATAAAGTAAATAGCATATTAAATACAATTACATTAACAAATTATG
TAGCTAAGATAGACAATACTGGTGAGATTTGGTTATTCAATTGTGTTGAAAATATCCAGC
ATATTTTCTTCAAAAATCAATTAAAGCCTAGTCACATTACAAAAATTTTTATTGCAGGTA
CTAGCTGTGAATATATAGCAGGTTTGCCTGGATTATTATCTAGCTTCACATTAAGTGGTA
GAATGTATATATGGTCCTGAAGCTATAAAGCCATATGTGCAAGCTTGTACTAAATACTCC
CAAACAAACTTTTCTTTTCCTATTAATTTTCACAATGTGAAATATGGAGAACAGTTTGTT
GACCAGTTTTATACAGTAATTTCCTTGCCATTAAATAAACAAAGTCTACTGTATGGGTTT
ACTATTCTAGAAAAAGAAAAGCTGGGAGTATTTCAATTAGTAAAAGCTGAAAACTTGAAT
ATTTCTCAAGGTCCGATATATGGTCAACTAAAAGAAAAACATAATTTTTTAAGTCCAGAT
GGTTACTATCTATGCGGTAAAGATTTCTCTTCGAATACAATAATAGGCAACAAAGTATCT
TTTCCTTTACTAGTTAGATATTCTAGAATTATTTCTGAGATGCATTGGTTTTGCTCTCAT
TCTATTAAATTGAACACTTTCTCACACCAACAAGCAGAAAAATGTTTGCCACATAATGTT
TTGACCGATATCATGACATTTCAAATATCCCAAGATAATCGTTTTATTGAATAATACTCA
TTCGTAATATATACTAGTCTCGTTAATCTAAAAAACATTATATTAAATTTATAATAATTT
ATGACATACGCAATTGTTGAAGCAAGTGGCACGCAACTTTGGGTAGAGGAAGGTCGTTAC
TACGATTTGAATCATATACCAGTTGATCCAGGTCAATCAATTATACTAGGAAAAGTCTTG
CTATTGAATAAAAATGGGCAAATTAATTTAGGGTATCCGTGCCTAGAAGGCGTCACCATA
AAGGCGACAGTAATGAGGCATTTAAGAGGAAAAAAAATTACTGTTTTTAAAATGAAGCCA
AAGAAAAAAACGAGATTAAAAAAAGGTCACCGACAGGAACTGACTCGTTTAATGATTGAT
TCTATAATGTCTAAAGTAAAATAGATACAATGGCACATAAAAAAGGTAGTGGTAGTACAA
GAAATGGTAGAGATTCTAATTCTAAACGTCTTGGAATTAAAAAATATGGTGGAGAAAAAG
TAAAAGCCGGAAATATATTAATTAGACAGAGAGGAACTAAAGTGAAGCCAGGCCAAAATG
TTGGCAAAGGCAAGGATGATACATTATTTTCTCTCATTGATGGTTTTGTATTTTTTGAAA
AATCATCTAAAAAGCAAAAAATACTAAGTATTTATGCTATTAAGAAATAGCTAAAAAATT
GGTGCAAGACATATTTATTTCACTTACACTCGCACCATATACTTGATTAAAGCTCTGCTG
TGAAACTTAATGACAAACACTATTGTAATTTCCTGTCTACACAATATAGCTGCTATTCTA
TATTGTGGTCAGATACAGAAACTAGTAGTAGCAAATGCTCATTATCAAGTAAGTGATATT
TACCTCGGTTGTGTAGATAAAATTTTTTCAGGAATAAATGCAGCATTTATTGATCTGGGA
AAATACGAGTATATGGGCTTTATTCATGTCAGTGATACTGGTCCACTAAAAAATAAATAT
TATATTAATAATATTACCGACATTTTAACAATTCGCCAAAAAATTTTAGTACAAATTATT
AAGGAACCAACTGTAAACAAGGGACCAAGGCTAACTGCTAATATTACATTATCAGGTCGA
TACATTGTATTAATGCCCTTTAGTCAAACAATTTGTGTATCTCGAAAAATCTATGATCAA
GATGAGCGTCATTATTTAAAATCTTTGGGTGTTTTAATTAGACCAGCAGCAATGGGCTTA
TTGTTTAGACACGCTGCTCTAGGTATCGATGAAGAAATTATAGTGAGAGAACTGAAAAAA
TTAAAAGACCAATGGAGCTTTGTTCAAAAATCTGCAATTAATAGTTATTCGCCTGTTCTT
ATATATCAAGATGCAAGTATTGTTAAAAAGATAGTTAGAGATTTTTACGATGATAATGTA
CATAATATTGTAATTGATTCTAACTTGGGATTCCAGCAATTAAGTTATTATGTTCATGCT
TGGCGGTGTAATAATTCTCGTATAAATCCTAGTATTCACCTTCATGGTAATAATAAATGC
ATATTAAATGTTTTTGGTGTCAAGCAAGCAATCTACAGAGCTTTAGTTTCAAAAGTTGAT
CTTATACTTGGTGGTTATATGTTTATTGAAACTTTAGAAGCTTTTACTATGATTGATGTA
AACTCTGGATCTTTTAATAATTCTTTCAGTACACGAGAAACAGTACTAAAAACAAATTGC
TTTGCTGCAACAGAGATAGCATGCCAGCTAAAAATTAGAAATATTTCAGGAGTAGTTATT
GTCGATTTTATTGATATGGAATCACAAAGAGATCAGTTGCAATTATTAGAACATTTCAAT
AAAGAGCTTGCAATCGATGATGCTCAGCCTAAAATTGTACAATTATCAGAATTAGGTCTA
GTTGAGTTAACTAGAAAAAGACAGGTAAAAGTTTGTATGAGTTGATTGATAGTGATCTGA
AATACTTTTGTTTTTCTACACAACGAGAAAAAATTAAGTCAATTAAAAAAGTTAACAAAA
AAAAATCCAAACTTAAAACTTTTAATAAAGAAATTAATGCTATTAATAAAGTTTTTTTCA
AAACACTAGATTTCTATAGATTGTCCAACTTTGGCTTATTCTACGATTTACATATATTTA
GTAGTAGCCTAAATTATAAACAAAATTATTTACTCAATATTAGATCAAAATTTATTCATT
CTAAAGAGTACGATAATATACTGTCAAACAACAATACTGTGCTCAGATAAACAAAAATTA
TAAAATCCTTCTCTGGAACTTCTTTAGTTAATTAAAATTAACCATTAACAGCTGGAGCTG
TTAACGCTACTGGTAAGGATTCACCAGAAGCTAAATCTAGAGGGAAGTTGTGAGCATTAC
GTTCGTGCATTACTTCCATACCTAGGTTAGCACGGTTGATAATATCTGCCCATGTATTGA
TTACACGACCTTGACTGTCAACAACAGATTGGTTAAAGTTAAATCCGTTTAGGTTGAATG
CCATTGTACTTACAGATAAAGCTGTTAGCCAAATACCAACTACAGGCCATAGACCTAAGA
AAAAGTGTAGAGAACGAGAGTTGTTGAAACTAGCATATTGGAAGATTAAACGACCGAAGT
AGCCATGAGCTGCAACGATGTTGTAAGTTTCTTCTTCTTGTCCAAATTTGTAACCATAGT
TAGCAGATTCGTTTTCGCTTGTTTCACGGATTAAGCTAGATGTAACTAGGGATCCATGCA
TAGCGCTGAATAGAGAACCTCCGAATACACCAGCAACACCTAATTGGTGGAAAGGGTGCA
TTAAGATATTATGCTCAGCTTGGAATACTAGCATGAAGTTAAATGTTCCTGAGATACCTA
AAGGCATTCCATCAGAGAAGCTACCTTGGCCAATTGGGTATACTAGGAATACTGCTGCTG
CTGCTGCAACTGGAGCAGTAAAAGCAACGGAAATCCATGGACGCATACCTAGGCGGTAGC
TTAGTTCCCACTCACGACCAATGTAGCAAGCTACACCAGTTAGGAAGTGCAGAACAACTA
GTTGGTAAGGACCACCATTGTATAGCCATTCGTCTAAAGAAGCAGCTTCCCAAATTGGGT
AGAAGTGAATACCAATAGCTGCAGAACTAGGAATAACAGCACCAGAAATGATGTTGTTTC
CATATAGAAGGGAACCAGCAACTGGCTCACGAATTCCATCAATGTCTACTGGAGGTGCAG
CTACAAATGCAATGATGAATACAGATGTGGCAGTTAATAGAGTTGGGATCATTAGTACAC
CAAACCAACCAATGTATAGGCGGTTTTCAGTACTGGTAATCCAAGAACAGAAACGTTCCC
ACAAGCTAGCGCTTTCGCGTCTTTGTAAAGTAGCAGTCATAATTTTTTATCAGTTTTTAA
GGATTTGACTAAGATGCTTCCCAAACAAAATATTGTCTGTTAAGTTATTATTACTTTAGA
TCTAAAATGAGAACCAAAACTTAGTCTCAATAATAAACTTTTATTTTTTTTAGAATTACT
ATTTTAAAGATATAATATTAATGCATATTTATGCTCTTATTTGAATTTTAATAGCTTATA
TAAATTAGCTCTCTTTAAAAATATATGTCACACTTTACAAAAATTCAGACTACTATACAA
GATTCAAATCTGTTAAAGTATACTTTAACAGATTTAGGTTTAACATGGTATGTAAATTCT
AATTATATACAAGTTGATAAAAACAGTAAACAGAAAGTAGATATTCTGATTAAACAAAAT
AATCTATCACATATTGGTTTTATGTGGAATGATGACAGATATCACTTAGTGGCAGATTTG
CAGCTTTGGGAACAACCTTGGTCTATAGAGGTTTTTCTAGATAAATTGTCCCAAAAGTAT
GCTTACTATTCTATTATTCAAGAAACAAAGAAGCAAGGTTTCGAAAATATGGAGCAAATC
TCTCAAAAAGATGGATCTATTAGATTGGTTATGCAACGCTGGAAATCTTAGTAATATGTA
AATGCGGGCGGAGAGACTTGAACTCTCACGAGATTACCTCACTAGAACCTAAATCTAGCG
CGTCTACCAATTCCACCACGCCCGCATAATATATCACAATTTATTTAAAAGACAAACTTC
CAAGTTTGCATCAACAAATAGGCCGTAAGTTATACCAATTTTGAAATTGTTAATTAAATT
AATTCTTATGGCTACTTTTTTTTGATTTGAATAAACTATCTTACTAGTTAACTCAGTTGC
TGCTACTATTAAACTTGCGGCAATAATGCCCCAATCTCCAGTTTGTCCAGGAATTGTAGA
TAAACCTGTTGAAATAAAAAAGCCTAACAACAAGCTAATTAATCCAGTTGTTAATTCTTT
TAAAGAATAATAAAGCTTATTATTTAAATTTTCTACTAAACAGGTAAGAAAAATAGAAAG
TCTAGTTTTCATCATAATTTTTTATAACAAAATTTGAAAAGGATGGCAAATATTATCCTT
TTCAAATCTATTAATATAAATAGAGATCTTGTTCACTTAAAGCATTAATAAGATGTTGAA
ATGGCTCTTGTATAATATCTTTACGTTTAATTGATTGCAAATCTAATTCTTCTTCTATAA
TTTCTTGCAATAATTGTATGCTTCTTACTGTGGGAGCAACTGGTACAGATAGTGAATTAT
AAGTATCTTTTAATCCATTTAGTACACGTTGATCAAGAATATCTGTGCTACCGGAAACCA
AAGCATAACTAGCATATCGTAAGTAGTATTCTATATCTCTTAGACAGGCAGCATATCTCC
TAGTTGTATAAGAATTGCCTCCAGGTCTTAATAATTCAGGTTGCTCTTCATATAATTGAG
CTGCTGCCTCTTTTAAAATATTAGTAGCTTGGTTGTTAATAATTTCAGCTATTTGTATTC
TATCTAGTCCACTTGAAAAGAAGGATTCTATTTGTTCGACAGCGGTTTTATCTAGATAAC
GACCAGTAAGATCGTAACGATTTAATATTGCTGTTATTGCATCTTGCATAAATTAATTCT
CCTACTTGCTATCAGAGCAGTACTATAAAAAAGCTATTTAGAAAAGATTGACAAATTTGA
TTATTTAAGTGAAGACTTACATTTAGATAAAATTAGCTATTTTACAATTACAATTAGCAG
AAATAATAAACATATTCTTTTAGAGCAGTTTTGCTATAATAATAGTGGTCATCTCTATTC
TATTTTATATAAAGGGCGAACAGCTAAGTACCTTTGCTTTATAATTTTTCAGATTAAGCA
ATTGAAAATGATAGTATCGATAACTCATGCTCTATATTTGGGTAGAGAATTGATGAAAGC
GGAATTAGCTCTATTATTAGACCAGCAATATATTCAAGACTAATAGATATTAATTTTATT
GTTGATAGTATACTATTAGTAGGGCATGTAACTCAGTGGATAGAGTGTCAGATTCCGATT
CTGATGGACGTGGGTTCGAATCCCGCCCTGCCCGAAATAAAACTTCTGCTGCAAGGTTTC
TACATTGTAATGAAAATATGAAAAAAACAAGCTCAAAAAAGAGCTGGTAATAAATGCAGA
AAACAACATTATTTCTTTTTCCCAAAAATTAGCTATTGCTTAAATGCTATTAATTTTTGC
CATTCGACACTTTTAACTCTCATATAGGTCGAATATTCTGTTAGAGTCGCTCTTAGTACA
AGAAAAGTAAAAATTGCTGATATTTATGTTTTTACCTATTTTTATTGAAATTAGGTTAGT
ATTTTTATAATGGACGTGGGTTCGAGTCCCACCAGCTCCATTAATTTAATTTTTATCTTT
TTAATAAATATCAATGGAGTATGAACTTTATTACAATTAGCGAGCCAGCTTTAAAGCAAA
TCATAACTTTGAAAAATAATTACGATAGTGATGTACATTTAAGAATAGGTGTAAGACAAG
GAGGCTGTTCAGGTATGTCATACTCAATGAAGTTTGAAAATGTTAAATATTTAAAAGATA
CAGATGAAAAACTAAATCTTGACAACTTCTCTATTGTCTGCGACCCTAAAAGTCTTTTAC
ATCTTTATGGTTTGTCACTTGATTTTAGTACAGAGGAGGATTTCAATTTTTTAATCCAAA
TGCGAGCCAAACTTGTGGTTGTGGTAAATCTTTCTCAGGCTAATCAATTATTCTCCTATT
TTAAAAACAAGAAAATCCTTGAATCTTCTAGTGTATCTAAAAAATTCTTATTTGACCAGT
TGTCTGCATCACCAGTATTTGTAGTAAAAAATGGTTTTAATGAAATTATTCTAGGTCATC
CTTTATCTCGTATTAAAAGAAGTAGTATTACGACTGCTTATTTAAATTGGTTAAACCGTT
CTAATCCACAATATCCTAGATCTACTGGTTTATTTTTTTTTCATCCTGACGATGCATTTG
AATTTAAAGATTTTATAACATCTAAATCCAGTGGCAGCTAAACATCTAGAAATAGACGTT
GAGCCTGTCGGTTTACATTTTGCTTATAAAATGACTAGAAATCCATCTTCAGGTACTCAA
TTTTCATTTGTGCCAGATTTTAAAGAAGTAGGAGATTTATTATTTAAACATCGAAAAAAT
AAGCACTTGGTTTTTCATAAGTACCAGCGTTATGGTAAAAACTTTTTTCAGGGACAACCT
ATTTATATGATTCAACCAATTAATTTGATAGATCAGCATGGAAACCACAGTATTATTAAA
TTCACAGGACTAAATGATGATAGAGAAGTGATTTTTACTAGTATTGAAGCTGCTAATAGA
TCATGGACAAATTTTGTAAAGAATAATTCACAATTGGAATCAATAAAACAACCTAGTTTA
TTAGTTTATAATCTAGAGAGTTTTTTAAAAGATCAAGAAAGATTACATTCGGAAAATTTT
CAAAAATTTGTTTTGATCACTAATAAACAAGCTTATCTTGCGACAAAAGAGTTTACAGCT
GTCAATTATTCTAATAGCTTATCGAAGTATTTAAAATTAAATATCAAGCCTAAACTCTTT
TTTGTAAAACTGTGGGGGAGACGGTTGCTTTCTACATTAACATATGAATTATCTATTTTC
TTGAATAGTATTCAATAACTAATAGTTCATTTAGTTGTAATGCGACCCATTCTCTATCAA
TCACTCCGTTAATTTTTCCTGATAAAATTGATTTGTTTAATTCCAAATGGCTAGGAATAT
TAGCTAATCCAGGGAATGCTAAGTAGTTTTCTACTAATTTTCTAGAAGATTCTTGAGCTT
TTACACTAATTAATTCTCCTGGTCTGCACTGGTAACTGCATATAGATACCACTTTGCCAT
TAATACAAATGTGACCGTGATTCACGAGCTGTCTAGCAGCAGGAATTGTAGGAGCCATTC
CCAATCTAAAAACAGTATTATCTAATCTCATTTCTAGTAATTGTAAAAGAATTTGTCCTG
TAGATCCTTGTAGTTTTTTAGCAGCTTTGACATATTTAAATAGCTGTTTTTCACTTAATC
CATAATTAAAACGCAATTTTTGCTTCTCTTCTAATCTTACAGCATACTCAGAAGGTTTCC
TAGATTTTTGTCCATGTTCTCCTGGTGGATAAGATTGTTTGATTAATTTTCTACTAAGTC
CAGGTAAATCACCTAGTCTGCGTGCAATTCGTACTCGTGGCCCTCTGTATCTAGACATGA
TGTTTAAGTTCTCCCAATATGAATAGTAGCTATTTTTTAACATAAAAATAGTATTAATAC
AAAGCTTTTACCTAACAATCTTTGTTGCAAGCGGGTAGCGGGAATCGGACCCGCATCATT
AGCTTGGAAGGCTAAGGTTTTACCACTAAACTATACCCGCAACATTAATTGAAGAAAACT
AATTGAATATTACGCTCCTTCTAAAATTACATCAAGAAAACGAGCAATTTCAGCAGCTTG
TTCTTCAACTTCGGAGAGCAATAATGTTGGCCTACTCTAGTCAATGGAATTAATCTTTTA
TCTTTTGTACATAAATAAATTTCTCGTCTTGGATTTAACCCCTCTTTAATTTCTATTTTT
ATTGATTGAATTTCTTTTATCCTGAACTGAAGGCAGATCTGTCTATTTTTTCCAGGGAAA
CCTAAACGAAAAATTTTAACAATACCTTTATCTTTGTTAAACTCATTGTAACCAGCTCCT
ATATTCCAAATAATGGTTAACCATAGAAACAAACTAAGAAAAATACCGACACTCCCATAG
AACGTCATAACAATACCTTGCGGAATAAATGCCAATTCTGGAAAGCCTAAGGCTCCAATA
AAGATTATTGTAGCCCACCAATAATTGCTAAATCTGCGTGAACCTAAAATAGAATCTTTT
CTAACAGAACTTATAGATAATGTTTTGTTCATAATTTGTTAACAGTATACTTGTGAAGTA
TCGAAATTTTGATTACTAAATAAGTTTAATTGCTTTTAGCCCTAAAAACAATCCTGTTGC
TAAACCAAAAAAGGCAGCAAGAAATATTATATATCCTAAAAAGACTGACATTTATTATTG
TTACAATAGTGTTTACAAAATAGTTAAAATCTATTACTAAAGTATTATATTACGTTAAAC
ACCTTGCTGTCTACATGAAAAATTTTTTCAGTTTTTAGCATTGTATTATATTAGCAATAG
TAGTCAAAATTTTATTAAACTTCTGGAGAACAGAATCTTATGGCAGAATTTATCAAGCCT
TATAATGATGACCCTTTTGTAGGCAATTTATCTACACCAGTTAGTACATCAAGTTTTAGT
AAAGGGCTGTTAGGAAATCTTCCAGCATATCGTCGCGGATTATCTCCACTTCTTAGAGGA
CTGGAAATAGGAATGGCGCATGGCTACTTTTTGATCGGACCTTTTGATAAATTAGGGGTA
CAGATGTAGCTTTACTTGCAGGATTTTTATCTTCAGTAGGTCTTATCATCATTCTTACCA
CATGTTTATCTATGTATGGAAATGTTTCGTTTCTAGATCTGATTCAAAAGATCCATTGCA
GACTGCTGAAGGATGGGGGCAATTTACTGCAGGGTTCTTGGTTGGAGCAGTAGGAGGTTC
TGGATTTGCTTATTTATTGTTAGCTAATATTCCTGTATTCAAACGGCTGGTCTTAGTTTA
TTTTCTTAAGCTAGTAAGGGGACTTGAACCCGTAACCTACTGATTACAAATCAGTTGCTC
TACCAATTGAGCTATACTAGCAATATTACCATAAAAAGATATTTGTTGCAATTTGTTTTC
AAATACAACAAATATCTTTTTGACTTCAACAGAAATGCTATATGAATCGTCTGACTCTGC
AGAATATTCTTGATCACAGTTTAAATAGTAACAAATTGTTTGATCTAAGCAAGTTGCAGA
CCAACCAACAGGCGTTTCCCCTGATAACTCTTGTATATCTCCAGAGTTGTAAAACTCATC
ATTTGGTTTATTATTTGCTTGCATAAATATCACCAAAACACTCTTAACTTAATGTGAAGT
ATTTAACTTCTCAATAATATATTAACATAAAATACAAAATATGATGATTATTCAGCATTT
ATAAAGCACGGGTGAGCGTTTTAATACCTTTTGTTGAAATAACCATCTTAACCCATTTAT
TTTGTTCTTTGGACCATACTTTTTTACGTTGTAAGTTAACTTTTTGTAGTTTTTTTGTTC
TTTTGTGAGAATGCGATACTGCATATCCATTGTTAGCTGTTTTTCCTGTAAGCTGACATT
TTTTTGACATAATTTTTAACTTATATATTTATTTAAAGTACTTGCTAAAGTTGATTTAGG
AACAGCTCCAATTACTGTATCAACTCTTTCTCCTGCTTTAAATATCATCAAAGTAGGAAT
ACTTCTAATACCATATTCAGCTGCAATAGTAGGATTGTCATCTGTGTTTATTTTTACCAC
CTTAATAGATGATTCATATTCTTCTGCAATTTCATCAACTACAGGCGAAACCATTCTACA
AGGACCACACCATGGTGCCCAAAAATCTACGAGTACAGGTAAGTTATTATTAATAACTTC
TTGTTTGAAAGAGGCATCTGTAACTTGAGGTACTGACATATTTTTTAACCTTTAATATAT
GTTCCTTGCTAAGCAAATCTTATCACAAATTTTAAGAAAAATCTTCACTAATAAATTACT
ATTAGTGTTGAATTTTTAGGTATTAGAAAAACTTATCACCCATATAAATAAAGTGGTAAC
CAAGTGATGTCTTGATAGTGATAGTTTTTATATTAAGGTTTAACACTAGAAGTATTCTCT
GTGACCATAAAAGCTAATTATATTACAATATATTTTATTATTTGTAACTTAATTCTGATA
ATGGTATAAACAAAACAAAAGATACTGCCTTATAATCAAGGAGGAATACATGTCTCAATC
CGTAGAATCACGGACCAGGATTAAAAGCGAACGTTACGAATCTGGAGTAATCCCTTATGC
TAAAATGGGCTACTGGGATGCTGATTATGTGATTAAAGAAACCGATGTTTTAGCTCTGTT
CAGAATAACACCGCAGCCAGGTGTTGATCCTATTGAAGCATCAGCTGCAATCGCAGGTGA
GTCTTCAACAGCTACTTGGACAGTCGTTTGGACTGATTTGCTAACAGCTTGCGATCTGTA
TAGAGCAAAAGCATATCGAGTAGATCCAGTACCAAATGTTGCTGATCAATATTTTGCTTA
TATTGCTTATGATATTGATCTTTTTGAAGAAGGTTCTATTGCTAACTTAACTGCTTCAAT
TATTGGTAATGTTTTTGGATTTAAAGCTGTAAAAGCTCTTCGTTTAGAAGACATGCGTAT
GCCAGTGGCTTATCTAAAAACTTTCCAAGGTCCTGCAACCGGATTAATTGTAGAACGTGA
GCGTATGGACAAATTCGGAAGGCCTTTCTTAGGTGCTACAGTTAAACCTAAACTAGGGCT
ATCTGGTAAAAACTATGGAAGAGTTGTTTATGAAGGTTTAAAAGGTGGTCTAGACTTCCT
TAAAGATGATGAAAATATCAATTCTCAACCATTTATGCGCTGGAGAGAAAGATACTTATA
TTCTATGGAAGGTGTAAATAAAGCATCTGCTGCTGCTGGTGAGATCAAAGGTCATTATCT
TAATGTAACAGCTGCAACCATGGAAGATATGTACGAAAGAGCAGAATTTTCTAAAGATGT
TGGTAGTATTATTTGCATGATTGACCTTGTAATTGGTTATACAGCAATTCAAACTATGGC
AATCTGGGCTCGCAAAAATGACATGATTTTACATTTACACAGAGCCGGTAACTCTACTTA
CTCTCGTCAAAAAAATCATGGTATGAACTTCCGAGTTATTTGCAAATGGATGCGTATGGC
TGGTGTTGACCATATTCATGCAGGTACAGTTGTAGGTAAGCTTGAGGGAGATCCTTTAAT
GATTAAAGGGTTCTATAACACTTTACTTGAAAGTGAAACAGATATAAACCTACCGCAAGG
CCTATTCTTTTCTCAAAATTGGGCTTCCCTACGTAAAGTTGTACCGGTAGCTTCTGGTGG
TATTCATGCTGGTCAAATGCATCAACTTCTTGATTACTTAGGTGATGATGTAGTTCTTCA
GTTCGGAGGTGGTACAATTGGGCACCCTGATGGTATCCAAGCAGGTGCAACTGCTAACAG
AGTAGCATTAGAGTCTATGGTTCTTGCTAGAAATGAAGGCCGTAACTATGTAGCAGAAGG
CCCTCAAATTTTAAGAGACGCTGCGAAAACTTGTGGACCTTTACAAACAGCTTTAGATTT
ATGGAAGGATATTAGTTTCAACTACACTTCCACAGATACAGCTGATTTCGTTGAGACTCC
AACAGCAAACATCTAGTTTAATGACTCTCATGCTTAAACTAGCAAATTGTAAGTAAAGTT
AACTTATAAAAATAAGGAGCATAGAATAGTGAGACTAACACAAGGAACTTTTTCCTTTCT
TCCTGATCTAACTGATGAACAGATTAATCGACAACTGAATTACATCATTTCTAAAGGCTT
ATCAGCCAACGTTGAATATACAGATGATCCTCATCCAAGAAATTCCTATTGGGAACTATG
GGGTTTGCCTCTTTTTGATGTAAAAGATCCTTCTGCTATTATGTATGAAATTAGCTCATG
CAGAAAAGCAAAATCTAGTTACTATATCAAAGTTAACGCTTTCGACAATACTAGAGGTAT
TGAAAGTTGCGTACTATCTTTTCTTGTAAATAGACCTATTAACGAGCCTGGATTCTTATT
GCAACGCCAAGACTTTGAAGGTAGAACAATGAAGTATAGTCTTCATAGCTATGCAACCGA
AAAGCCTGAAGGAGCTAGATATTAATTTTAATTAAAAAGATTAAATATTAATTAAAAATT
CACTTAATTGAGACTTTAAAGAGGGGAATCTTTCAAAATACACAAAAATAATGCAATCAC
AGGATGTAATTTCCAACGATACTCTTGTTAATTTACAAGAAGAATACGATAAAACACAGA
TTCAAGAAGTTTTAAACGAGTTAAATCAAGAACTTATAGGATTAGTGCCAGTAAAAACTC
GGATTCGAGAAATCGCAGCTTTATTATTGATTGATAGATTACGAAGAAAACTCGAATTAG
TATCTGGAAATCCAGGACTACATATGTCATTTACAGGTAGTCCAGGGACTGGTAAAACTA
CGGTAGCTATGAAAATGGCTGATATTTTACACAGACTTGGATATATAAAAAAAGGCCATT
TATTGACAGTTACCAGAGATGATCTAGTAGGTCAATATATTGGTCATACTGCTCCCAAAA
CAAAAGAAGTATTAAAGCAGGCAATGGGGGAGTATTATTTATTGATGAAGCTTACTATTT
ATACAAAGCAGATAATGAAAGAGATTATGGTTCTGAAGCAATTGAAATTTTATTACAAGT
AATGGAAAATCAGAGAGATGACTTAGTTGTTATCTTTGCGGGATATAAAGATAGAATGGA
AAAATTTTATGAATCAAACCCAGGACTCTCTTCTAGAGTAGCTAATCATGTAGACTTTCC
TGATTATACTTCAGATGAGTTGTTACAAATAGCTAAAATGATGATACAAGAACAGCAATA
TTGCTTTACAGAAGAAGCAGACAAAACTCTTCTAGAATATACTGAGCGTAGAATGAAACA
GCCTTATTTTGCTAACGCAAGAAGTATTAGAAATGCTATTGACAGAGCTAGAATGAGACA
AGCTAATAGAATTTTTGCAAGTGGCGAGAAAGTATTAACAAAAGCTGATTTAGTAACAAT
TGAAGCAGAAGATATACTAAAAAGTAGATTATTTTCGTTGCCTGGTGCTTAATAATAAGT
TGCAAATTTCTTTAAAAACCCTTAATATTATTATATTATAGGTTTGGCGGCATAGCCAAG
TGGTAAGGCACAGGATTGCAAATCCTTGATACCCCAGTTCGAATCTGGGTGCCGCCTAGT
AATGGGGGTGTGGTGGAATGGTAGACACAACAGACTTAAAATCTGTTGATTTTAGTAATC
GTGAGGGTTCAAGTCCCTCCACCCCCATATGTCAAATTATAATGTGCATCTGTATTAATT
GCAATCATATTACTAAATGTAATATCTATCATCTAATAGAATCTCAGCATAAACAGCGTC
ACCTTACCCAAAATCCACTGTTTATACCTAAGTATCCCATAGTTCACGTGAACATATCTA
TGGTGGCTACAATCAAATTGATTGGGATTTAGTGGAATGCTTATCATTTGTGGAAAAACC
AAATAGCTGGAATTTAGGCGATAACTATAAGCGACAACTTGATCTTTTAAGTACTCTGTA
TTAATTTTAGATGTTCTTACTAACAAAATTTTTCCGGTTCTCGCTATTTCTATGATACCA
AACTTAGTTAATAATTGTTCAATAGCAACAATTTTCCCTGGATCTCCCGTAACCTCTATA
ATTAAAAGATCTTCAGCGATATCTACTATTTTAGCCCTGAAAATTTTGACAATTTCTAAA
GCCTCTGTTCTAGTTTGAGAATTAATTCGAATTTTGATTAACATTAATTCTCTTTCAACT
GAAGGAATATTCGTTACATCTTGCACGTTAAGGATATTTACTAGTTTATACAAGTGTTTT
GTAAGTTGTTCGATAGTTCTATTGTCTCCCTGAACTACCATCGTAATTCTAGAAACTCCA
ATCTGCTCCGCAGGTCCAACTGCTAAGCTAGCAATATTAAAGCCCCTACGAGCAAATAGA
CCAGATATTCTTGAAAGCACTCCTGCTTCATCTTGAACTAAAACTGATAAGGTATGTTTC
ATGAAAAATTAATGTTACGCTATTTGATCTATTAAATATATTCTATGAAAATCACAAAAA
AAATACTAGTTACTACCTGACTAAAATATTCAAAATACAAATATAGTATTATATCTACTT
TGTGATGTTATATATTTAATGATATTCTCAATAGAATGCTAATTTTTTTTAACTTGTTAG
GAACTTGTGGTAGAAAAATACAAAAACAATAAAAAAATTTCTCGAGATCTGCCTCAAATC
AATGATCGTATTCGGTTTCCAAAAGTTCGAGTAATTGATGACGAAGGTGAACAATTAGGT
ATTTTTGTACCTGAAGAAGCTATAAAGTTAGCTGCAACAAGGCTTAGATTTAGTCGTTGT
TAGTGACAAATCTGAACCACCGGTCTGTCGAATATTAGATTATGGTAAATATAAATTTAC
ACAGGAAAAAAGGGCCAGAGAAGCCAGAAAAAAACAGCATAACAGTAATGTCAAAGAAGT
CAAAATGCGCTATAAAATAGAGGAGCATGATTATAAAGTTAGAATTAACCAAGCCTCTAA
ATTTATTCAAGCGGGGGATAAAGTAAAAGCGACTGTAACGTTTCGTGGCCGTGAAATTCA
GCATTCTAATTTAGCTGTAGATTTACTCAATAAAATGGCAAATGACTTGACTGCAATAGC
TGAAGTTCAGCAAGCTCCATCAAGAGATGGAAGAAATGTTATCATGCTTTTATCCCCCAA
AAAAGAGTTAGTTTTATTTAAATGCATCTGGCTGGATTCGAACCAGCGACGTCTCTTTCG
AAATGGCGGATTATGAGTCCGCTGCCTTCGGCCCCTCGGCCACAGATGCATCACTTAAAG
TTTATAACTCATAAAGCCCACAAAAATCAATATCTTATTCATTCATGTTATGATATGTAG
CTACCGCAGACGGAGAGACTTGATTTAAGTACCGAAATATCCAATATTTAAATACTGTAT
CCAGTATGACTGGAAAGGTTGAAATAAATAAAAAAATAAAATCTCTACTCTCCGGGAGTC
CTAAATGTCTCAGAATTACTTCAATAACAACTTCCCATCCATGGGGAGAATGAAAGCCAA
CAAACATATCAGTAAAAAGAATAATTAAAAAAGCTTTCGCTGTATCACTTAAACCATAAA
TAATTTCATTAAAAAAAGATTTAACAATCGCAATTTGTCTTTGTCCGGTTACCATTAACA
ATACAAATACAAGTATTGATACAATATCAGACAAAATATTTTTAACAGCATTGGCACTCT
CATTTGCATAATATTCTCCTAATTCTCTTGCTTTCAATTGTACCCTCTTTTCAATTATTT
CGTAAGATATATCTTCTGAAGGATTTAATAGTACTTCAAAATGAATTTTTTCTTCAAATC
GTTGTAATTCAGCAAAAGCTCTTTCTTCCTGAGATGAATTTAAAAAAATTTTAGGTTGTT
CTTGATTCCATAAATAATCAATACAAGGACCAAAAACAAAGAATTTTGAAGCTTGGTTAA
CTAGTACTGGAGATATAAATAATAGTAAAATATATTTTACAGAAGTAATAGTTTGGTGTC
TAGATATTCTAAACTCTTCTATAGCTTCAGATTCTCCGTTAGGATCTAACTCTTTTCGGA
ACTTGTCAAAAGTATTAGTTATTGACCTTGGTATTGGTCCAACTTTTTCACAAGCAAATT
GATTATTTCGCTTTAAATTCCAATATTTCATTTTTTATTGCTACTTAAATTTCTATTAAC
CAATCAGTTATTACATCTTTAATATAGATCTTAATTCTAGAAAATGTTATTTATGAATAA
TAAAATAAAAGCAAAATTTAATTCTGCATTAGTAATATCTTTGATTACAGCAATTCATGG
ATACCCATATTATGTTCAAAGGATGAGTGTATTATCAATAAAGTATGAATATATTGATCC
ATTTTTATCTAGTACATATATTGCATTTATTCCTATAATCAGGTTAAAAAAAAATCATTT
AAATCCCTGAATTCAACTTCAAAATAATAATTTATATATTAACGGAATTGGGAATCGAAA
ATTTATTGATAGAATTGCTAGTTTTTTAGGCTGTGTAAAAAAGCAGATAAAATATACTGA
GCACCTTCGCAAAATAAAAAATAGTGGTTACTTTTCTTTACTGTATATAAGTCGTAAAGT
AATTTATACCAAAGAGATTAGCAATATTTTTGTAATACCTAACAATATTTTAAAAAGAGT
ATATATAGACAATAAAGCGAATAAGCTTATTCCACACAAATTTTTAAAAAAATTATTTCA
AACACAAATCGGATATCCAAAAAATTTTGCAAATCTAAACTTAGCCTTAGCTAAGATTAT
GAAATGGTATTTTAACAAAGGATATCAATGGTCTTTAGTAGAAATCCTTCCGACAGATGA
TCCGTTTTCGTTGATAGTGAATATTCATGAAGGATTGGTTAAAACAGTTACAATAGAATA
TTATACTCTCTCTTCCAGAAATTTTTGTAATTTCTCATCTATGAAAACAATAGAGCAGTA
TCTTGATGTAAAAGTAGGAGCCCCATTAAATATTAATTATTTACAAAAAAAAATCAATTA
TTTAAAAGAGAATCAGTTAGTTGGCGATATTGTTTATAGTGTTGAGCGATCAACTCATAA
TTTAATGAGCTTAAATATTAAGTTTCAAATACAAGAACTACGAGATAAAGAGATCGTATT
GCTTGCAGACAGTGTCCTGTACAGTGACAGATTCTAGTTTAATTAGCTTTAAAACTCGGT
ATGGAAGTACTACCATAGATGAGACATATTGGTTTGCTACTAATAATTTACGTCTCAGTA
CTAGCATTATTAAACAATTTGATACTTGTATCGCTGTATCTTTTTGCTCAGAAATTAAGG
TGTAAAGTATAAGCAACTAATAACTATAAGCTATTAGTTGCATTTATTGTCTTACGAATT
ATATTCTAAATCTTTACGGTTAGGGTTTCTAGAAGGATCATTAGATAAAAAACCAAAAAC
AAACAAGGAGATAAAGAAAATGACGGTAGTGTACACAAAGATTTTCAAAGTAAACATATT
TTTATCCTTAAAAGCTATTAGTGTGGATATGATTTGTAGTGCTATTTTATAAACAAATCA
ACATCTTATATTTTAATATCCGTGACACACTAAATACTAAATCTTTTTGTACTTTTTTTA
TATTATTCTTTATTTTGTCATCTCTATGAAGTTTACCTTCGACTAGCACATAATCTAACT
TTTTTATTATTTTAAAAAATTCTAAAGAGTGTTTATCCCAAATAATTAAATTAATAAAAG
CAACTTTTTTTCTTTTAGAAAATCTTGCTTTCAACTTGATTGTTTGATTGTTGTTATCAC
TAACTTTAACACTCTTACAGCTTAAAATTTGAACTATCAATGTACACTTATTCATTTAAA
AGGATATTTCATTATCTTGTTGACCTTGCTCATAACTAATATCTTTTAAGACTTTTAAAA
TTTTTCCAAAATACTCTTGTAAGTATTTCTCTAAAGATGTAAATTCTGTATTATCCATCC
CTAGGATATTGTAAACTTCACTCATAGAAGCAGTAAATTCATGTCCACTAGTTAAAACCT
CTGCAAATGCTAAACGATCAGAGATATTCCATGTCCATTGAAATGTTTTAGTAATTTTTC
TTAAAGCTGTTAATAATCCAAGCGGGATTTGTGATATTTGTGTTTTTTGCCCTGATAATT
TTTCGCATAATTTAATAATTTCAGTTGAAGTCCAAGCTTTATTCCCAACTAATGGTAAGA
TTTTATTTTCTGTAGATGGAACTCCAAGACTTTTTATAACTAACTTTGCCGCATCTTGAG
TATCAATATAGGAGATAGGTGTAGATTCTCCTGTAACCCATACAGATTTCTTATCCAAAA
TAGGAATTGCGTATTGGTTAATCAATCCTTGAAAAAATCCTCCCAAAGAAAACACGGTGT
ATTTGATATTAGATTTTTTCAAAAAGTCTACTACTTGAGATTTCAAGCTCATCAAAGGAA
CAGCTGGGTATTTATCTGCATTTAATATTGAAAAGAAAATAAATCTTTCAACTTTTGCTA
CTTTAGCTGCTTCAATTAATGCAATCTTACCATCTAAATCTATTTTGTCTGCGTTGTACG
GATCTGCAGGACGAGATGTTGATGCATCTATAACTGCTGTCACGCCACAAAAAGCCTGCA
ATATACTTTCTGGTAACTTTAAGTCACCATATACTAGGTCGGCTCCCCATTCTTTCAGAA
AAGCTGATTTTCTTAAATTTCTCACCATACATTTTACGTTATAGCCTTCATCAAGAGCTC
GCCTTACAATCTGTCGTCCTAAAGTTCCGGTCGCTCCAATTACTAGAAGAGTCATATTAA
TTAAAAATAAGTATGTATAAAGACATTGATTTGACGGCAAGGAGTAAATTAGGTAGAGAG
GGGATCGAACCCTCATGACCGAAGTCGTCACATTTTGAGTGTGATGCGTATACCAATTTC
GCCATCTACCCTATTATAGACCAAGTGCTAAAAGTAATTTTGTCTTTCGCGTAAAAATGG
TACTAAATTTAAATATATGTATCAACTTTTAATTTTATATAGTATGGCTACTTTTCAATT
AATTCCTTATAGATTATATTTAAGTCAATCTAACACATGGATGCATAAAATAAAAGCTGA
AATTAAAATATATGTGATAATGCTATTGTGGACGTCAATTTTTATTTTTTCTTACTTAAA
ACTATTTGTGATTGTTCTAAGCTTAATAATTGTAAGTTTTACTATAAGAAATAAGCAAAA
AATTATCCAAAAGCATTTATTACAAAGTTTATTTATGACGCTGCTAACTACTCTACTCTC
GTTGAGTATTTCTAATAGTTATAAAAACTACTCACAAATAGAACAGTCACAATTTATCTT
ATTCCAAGATAAATAATAATCTGTCTAGATGCCAGCATATATATTTAATAAAATCCTGTT
TGTTGTAAAACCTTCACTATATTTTTTTATTACAATCTATTCTATTAAGCTAGTGATGAT
AACAACTTCTCCTGAAATTTTAGTAATCACTATCTATAAATTTAGGCTCATAAACAAGCT
ATTTCGGAATGATTTATTGTTTATATTCCTTCTTTCTTCACAAATTGTTACTAATATATT
TAACAAATTGGAAAAAATTATTCAAATAATTAGCTTAAGAGGTAGAATAAAGTTAAGGCA
ATCATCAACATCATTTTTGATGTTTAATTTTTTAATATTTCATGTTTTCTTTATGGAGAT
TTTTAAAGAATCTAAAGAAATATCCAAAGCTCTTTACACTAGAAACTGTAATCAAGAAAA
TAATAATTTTCTGAAAATATATAGATCAAATTCTCGCTTTATTGATTGGGTGCACATATT
TATCAGCACTTTTTATTTTTTTAGCTTTAGTATAGTCAAACGACTGATTCTTTCGACTCT
AGTGATACGAATAGTAATAAACTTAGTTAGTAGTTAAATAGAAATAATTAACTTTTTTAT
TATGGTCAATACACAAAATCTAATTACACAGACTTCAGAACTAGATTATATAGTTAATCA
ACCTTATAAGTATGGTTTTAAAACGTCTATTGAATCTGAACAATTTCCTCGAGGCATTAA
TGAAAATATTATAAAATTGATATCAAAGAAGAAAAATGAACCAGAATATCTATTAGAATT
TAGGCTTAAAGCATATAAGAAATGGAAAAAAATGAGCAATCCATTATGGGCTCATCTAAA
TTACCCCAGTATAGACTTTAATAATATTATTTATTATGCTGCTCCTAAGTTTAAAAAAGA
GTTGCAAAGTTTAGATGAGGTCGATCCAGAAATTTTAGATACTTTTAACAAGTTAGGTAT
ATCTTTGAATGAACAAAAAAGAATTTCGAATGTAGCTGTTGACGCTGTTTTTGACAGTGT
TTCTATAGCAACTACTTTTAAGAAAGAACTTTCTGAAGCTGGGGTTATATTTTGTTCAAT
TTCTGAAGCAATACGGAATTACCCAGATTTAATCCAAAAATACTTAGGTACTGTTGTCCC
GACAGGTGACAATTATTTTGCTGCATTAAATTCTGCGGTGTTTAGTGACGGCTCTTTTTG
TTATATCCCTCCTAATACTGTTTGTCCTTTAGAACTATCAACCTATTTTCGTATCAATAA
TGAAGAGTCTGGGCAATTTGAAAGGACTCTAATTATAGCAGATAGTGGGAGTAAAGTAAG
TTATCTAGAAGGTTGTACTGCTCCACAATTCGATACAAACCAATTACATGCAGCAATTGT
AGAATTAATAGCTCTTGATGATGCGGAAATTAAATACTCTACTGTACAAAATTGGTATGC
AGGTAATCAAGATGGAAAAGGTGGCATATACAATTTTGTTACTAAAAGAGGTTTGTGTTC
TGGCAGCAATTCAAAAATTTCCTGGACACAAGTAGAAACCGGCTCAGCAATCACTTGGAA
ATATCCTAGCTGTATTTTAGCTGGCAATAATTCTCAAGGAGAATTTTATTCTGTAGCATT
AACAAATAATCATCAAGAGGCTGATACAGGTACTAAAATGATTCATATTGGTCAGAATAC
AAAAAGTAGAATCATTTCTAAAGGTATTTCTGCAGGTAAATCAAAAAATAGTTACAGAGG
TTTAGTTAAAATTGGCCCTCGATCATTTAATTCTCGTAATTATTCTCAATGTGATTCTTT
ACTAATAGGTCAATTGTCACAAGCTAACACTTTTCCTTATATTCAAGTACAGAACCCAAC
ATCAAAAGTAGAACATGAAGCATCTACATCAAAGATTAGCGAAGAACAAATTTTTTATTT
TTTACAAAGAGGCATTAGTTTAGAAGAATCTGTTGCGCTTATGGTAAATGGGTTTTGTCA
AGATGTTTTCAAAGAATTACCTATGGAATTTGCTACTGAGGCTGATCGTTTACTTAGTTT
AAAATTAGAAGGAACTGTAGGATGAATCAAACTATTTTAGAAATTAAAAATGTATATGCT
TCTATCGAAGAGACAATGATTTTAAAAGGAGTGAATTTATCTATTCAAACAGGTGAAATA
CATGCCATTATGGGCCTAATGGTTCAGGAAAAAGTACATTATCAAAAGTAATAGCAGGAC
ATCCAGCTTATTCTTTAATAAGTGGAGATATCTTATTTTTTGGGAAAAGCATTATGGACA
TGGATCCAGACGAAAGAGCAAGAGCAGGTATTTTTCTTGCTTTTCAATATCCTGTTGAAA
TTCCCGGAGTTAGCAATGCTGACTTTTTACGAATTGCACTAAATGCTCGCAGAAAATTTC
AGGGCCTATCGGAAATTAGCCCTTTAGAATTTTTTCAATTAATAACAGATAAGATAAATC
TTGTTGGTATGCAAGAAAGTTTTTTAACCAGAAATGTAATGAAGGGTTCTCCGGAGGAGA
AAAAAAACGGAATGAAATTCTTCAAATGGCTTTGCTAGAAAGTAGTTTATCTATTTTAGA
TGAAACAGATTCAGGGTTAGATATAGATGCTCTTAGAATCGTAGCAAAAGGAATTAACAC
TTTAGCCAAATCTACAAATTCGATTATTTTAATCACTCACTATCAAAGATTATTAGACTA
TATTGTTCCAGACTTTGTTCATATTATGAGTAATGGAAAAATTGTAAAAACTGGCAGTAT
TAGCCTGGCTCAAGATCTAGAAAAGTATGGGTATGACTGGATTATACAAACTTAATGATT
TATTAGAATATTGAGACTAAAGAATATCCTTTAGTCTATTTAGGCTTTGTCAAAACCTTG
TTTAACATCCTCAATTGCTCTTTTGAGCAATTCTTCGCTAGCTAAATCTAATTTTTTAGA
GTTACGAATACTTTCACCAAATTCAGGTTTTGAATTTTTTAGATCTTCACGAAGTTCTTT
AATAAATTGCGAAACTTTTGACACTTCAATATCATCTAAATATCCGTTTATTCCAGTATA
AATAATCGCAGTTTGTTCTTCCACTGGAATCGGTGAATTCTGAGCTTGTTTTAGAATTTC
TCTAAGTCGTTGGCCTCTTGCTAATTGGTTTTGAGTCGCTTTGTCTAAGTCAGAAGCAAA
CTGCGAAAACGCTTCAAGTTCAGCAAATTGAGCTAGTTCTAATTTCAACTTGCCTGCCAC
TTGTTTCATGGCTTTGATTTGAGCAGCAGACCCTACTCTAGAAACAGAGATACCAACGTT
AATAGCAGGTCTAACACCCGAATTAAATAAATCGCCAGATAAAAAGATTTGACCGTCAGT
AATTGAAATTACATTTGTTGGAATATATGCAGATACGTCACCAGCTTGAGTTTCAATTAT
AGGAAGAGCAGTCATACTGCCTCCACCTAGTTCCGGATTCAATTTAGCTGCTCGTTCTAG
GAGTCTAGAATGTAAATAGAATACATCTCCAGGATAAGCTTCTCGCCCAGGAGGTCTTCT
CAGTAGAAGAGACATTTGACGATATGCTTGAGCTTGCTTAGTTAAGTCGTCATAAATAAC
TAAGGTTGCTTTGCCTTTATACATAAAATATTCAGCTAAAGCTGCACCTGTATAAGGTGC
AATATATTGCAAGGTTGCTGGACTATCTGCATTAGCTGCGACTATAATAGTGTAATCAAG
AGCTCCTTTATCCTGCAAAGAAGACACAACTTGAGCTACAGAAGATGCTTTTTGTCCTAT
GGCGACATATATACAAACAACATCTTGACCTTTCTGATTAATAATTGTGTCTAATGCAAC
AGCTGTTTTACCTGTTTGACGGTCACCAATGATTAATTCTCGTTGGCCTCTACCAATTGG
GATCATAGAATCAATAGCAGTAATTCCTGTTTGCATAGGTTCACAAACTGATTGACGTCC
AATTATACCAGGTGCCATGGACTCAATTAGTCTTGTTGCACTACTTGCTGGTTCACCTTT
ATCGTCTATTGGGCGAGCTAGTGGGTCTACTACTCGACCTAAAAAGGCATCTCCTACGGG
AATTTGAGCAATTCTGCCTGTCCCTTTTACAGAACTGCCTTCTAAAATATCTCTACCATC
ACCCATTAATACAACACCAACATTGTCACTCTCCAAATTTAAAGCAACACCAATAGTTTT
GTCTTCAAATTCAAGCAATTCGCCAGCCATCACATCGTCGAGTCCATACACTCGAGCAAT
ACCGTCACCAACTTGCAAAACTGTTCCAATGTTAGCTACTTCTACATCTTGATCATACTT
TTCAATTTGTTGACGAATGATACTACTTATTTCGTCGGGTCTAATATTTACCATGTGTTT
AATATTCTTTTTATTAATTAGAAATTCTAAGGTGGTAATTACTCAGATTCATACTATCTT
CTTAAGTTGCTACTACATCAAGGTGTGAAGCCATTTGTCTTAGCTGTCCTCTTATACTAG
TATCAATAACTTTGGATCCAATCTGGATTGTAAAACCACCAATTAACTCCGGATCCACAG
AAATAATTAGTTTAACTTCTTTGGACTTAGTCATAATCTTAATTTTTTCTGTTATCAAGG
TTTCTTGATCTGCACTTAAGGCAACAGAAGTATTGATATTCGCAATTGTTAAAGACTCCA
TTTGATAAGCAAGTTCTAAATACTTGCTAGCTATAGCCTCTAACATTGCAATTCGTTTAC
GGTCAACTAGAATCATTAAAAATGACAATGTATTTTCGCTAATTTGATTAGCAAAAGTTG
CCATAATAACCTCTTTTTTCGCCTCTATACTTTTTAGTGGATTTGCCAAAAAATTCTTAA
GTTTTTCCGACTGCGATAAAATATTTTGTATTGACTGAATATCTTGGCCTACTTGTTTTG
TAGCTTTTTTAGTTTTAGCTAGTTCAAGAAGAGCTAAAGCATAAGGTTGAGCTATTTTTA
TAACAACATTGTTACTACTCATAGTTGATCTCCTAACTTCGCAATATTATTATCAATGAT
ACGCAGTTGCATTTCAGAACTCATTTGATTTTCTAGCTGTAGAGTAACTCTTTTCAGAGC
AAGAAATGTTATTTGCTGCTGAATTTGCCTTCGAATTTGTTTTTCAGCAGTTTCAATATT
TGATTTGCCGGTTATCGCAAGTCTTTCAATGTCTAATTGACCTTGAGCTAGAATAGAACT
TCTAACTTTTTCTGCTGTTAGTTGAGCTTCTTTTTTAATTTGGTCTATAATAATTTGAGT
TTGAGCAAGTTGTTTTTCTGACTCTGATAATCTAGCACTAGCTTGCTCGAGTCTTTCTTC
AGATTCTTGTATAGCTGCTAAAACTTTTACCCGTCTTGTGTCTAAACTAGATCCAAGAAA
TTGCTTCAAAACATAAATAAGGCCAAATAAAAGTAATAAAATGTTGATAACATTTGCTTC
AAGAATATCAGAATTAAAGCCAAATTTATGTTCACTACTATGTTCTGATAAAATAGTAAT
TATTTGTGGTATTTTTACTATATTATTCATTTAAAATTCTTACTATTTTAATATTTTACT
TAGGAATCATGATTTCAAAGATTGACTACTTAATAGTTTAGCTTTAATTTGCTCGCTTAA
AGTATCAACCTGATCTTCTAAAGCTTTTAAAGCTTCTTCTTTTTGAATATTTAACTGTTT
TGATGCTTCTGCAATTAGTTTTTCGGCATTTAATTGAGCTTTTTTAATATCTTCAGAGAC
TATGTATTGAGCTTCTTTTTGAGAAGATGCTATCTTTAGTTGCGCATTACGACGAGCTTC
TGATAAATCTTCTTCATACTGCGCAGCTAGCTCATCTGCTTTAACAAGCATAGAAGATGC
AGTAGTTAACGTTGTCCGAATATATTCGTCACGTTCGTCTAATACTTGAGTCACAGGTTT
ATAAAAAATAATATTTAATAAAACCATTAAAGTAAGAAATTGTAATGCCATTAAAGGTAA
AGTCCCGTTGAAATCAAATAATCCACCTTCAATTTCTTCAGCTAATAGAATGGTAAATCA
ATCATTGTACTAATTATGTTTATACTTAATAATTTAATTTTATAGTGCGCTTAGTCTAAT
AGACTAAGCGCAAATGGTGATTTTAACCAACGTATGGATTAGCAAATAATAAAGAAAGCG
CAACAACTAGACCGTAAATTGTTAAAGATTCCATAAATGCTAAACTTAGAAGCAGCGTGC
CTCTAATTTTCCCTTCTACCTCAGGTTGTCTAGCAATGCCTTCTACAGCATTAGCTGCTG
CACTACCTTGACCAATGCCAGGGCCTATTGCAGCAAGGCCTACAGCAAGACCGGCGGCGA
TAACGGATGCGGCTGAAACGATTGAATCCATAATGAATTTTGATTTTTTATTAGTAGAAA
ATTGACAAATTTCGTGTAATATTAATTTAAATATTTTAATTATAGTATACTATTCTCCAT
GACCTTCCATTGCTTCTCCAATGTAAGCTGCAGAAAGGGTAGAAAAAATTAGTGCTTGTA
TTGAACTGGCAAATAATCCCAATATCATTACTGGCAACGGTATCAAAATTGGAATTAGCA
AAGTAAAAACAGAAACAACCAATTCATCTGCTAGAACATTTCCAAATAATCGAAAACTTA
AAGATAATGGTTTTGTAAAATCTTCTAGAATATTAATCGGTAGTAATACTGGAGTTGGTT
GGATATACCGAGCAAAATATCCTAACCCTTTTTTGCTTAAGCCTGCATAAAAGTAAGCCA
AAGAAGTTAATAAAGATAACGCTACAGTTGTATTAATATCATTGGTTGGGGCAGCTAATT
CGCCTTCAGGCAGTTGAATTAACTTCCAAGGTATTAGTGCACCAGCCCAATTACAACCTA
AGATGAATAGAAATAGAGTCGAAATATAAGGAACCCAAGGACGATACTCATGCTCTCCAA
TTTGATTTTTAGCAATATCTTGCAAGAATTCTAGTATAAATTCCATAAAATTTTGAAATT
TTTCAGGAATCCGTTGTAAATTTCTAGTACCTAAAAATGACAAAGTCAGGAGAGTAGCAA
TTACTAACCACGAGACAATAAAAACTTGCCCATGTAATTGTAAACTACCTATTTTCCAAT
ATAAATGTTTTCCAACTTCTACTGCTGATAAGCTAGTATATGGATTAAAGTCATAAGACT
GTTTTGATACATAATAACAATTAGTTTATTTTTCAGACTTAATCATAAACTAGAAGCAAA
CATAAATTCTAATAGATATAGCTATCTTTAGTCGTGATAAAAACAATTTTGCTACCTATA
ATGCTTTCATGTTTTATTATATACTGATATATTAATTATTTAATATGATTAGAGCTATTT
TGCTATAAACTTTATCGTTTTATTTTTTGTTTAGAATTTCTGCAACTTCGTCTGCAAAGT
TTACTTTACTGTTTTCTTCTCCTTCACCTAGAAAAAATCTTACAAATCTTCTGACTTTAA
TATTTTCGCCTAAAAGGGCAATATTTTGATTGATTAAATCTTCAATACTAATATCTTGAT
TACGAATAAACATCTGATCTAATAAAGAAAGCTCTTTTAGCCGTTTCTTCATTCTTCCTT
CAATAATAATTTCAACTTTATCAGCTGGCTTATTTTTCAAGTCGTCTTTACCAGCTTCAA
CTCTTTTTTCCAGATTAACAACTTCATCTGGTATGTGCTGGATTGAAACATATTCCACGT
TAGGCGAGGCTGCTATTTGCATAGCAATATCTTTAGCTAGCTTTTGAAATTCCGGACGAC
GTGATACAAAATCAGTTTCACAGTTAACTTCAACTAGAACACCTATTTTTCCACCAGTAT
GAATATAACTTTCCAATAACCCTTCAACTGCAGTACGATTAGATTTTTTGTTAGCTGAAG
CTAACCCTTTTTGTCTTAACGCTTCTAATGCTTTTTTTCATTGCCATTATTAGCTTGTAA
AGCTTTTTTACAGTCCATCATACCTGCTCCAGTTTTATCTCGTAAAGCTTTTACGATTTG
AGCAGAAATTTGTAGTGTCATATATTTTAATTAATTCAGCAGAAGGAGGTAGCTCTTTGA
ATTAATTTGCCCGCATTTGCCATCATGAATTGCATCTGCTATTTTGCCAACAATTAGTTT
AATTGATCTAATTGCATCATCATTAGCTGGGATTGGAATATTAATAATTTCTGGACTGCA
ATTAGTATCAAGTATACAAACTGTTGGAATACCTAGTTTTAAACACTCTTGGATAGCGGT
AGTTTCTCTCTTTTGATCTACAATCACTACGATATCTGGTAAGCAAGTCATATCTTTGAT
ACCATTTAGATGCTTGCGAAGCTTCGCTAATTCTCTACGTAAAACAGCTGCTTCTTTTTT
AGGTAATTGATCAATAATACCACTATTATCTTGTTCTTCTAACTGTCTAAGACGGTTAAC
ACGAGATTTAATTGTGACCCAATTAGTTAACATGCCACCTAACCACCGTTGGTTCACGTA
ATACGAATCACATCTTTGTGCTTCTTGAGCAACTATACCGGCCGCTTGTCTTTTTGTACC
TAAAAATAAAACTTTTTTACCATCCGAAGAAGCCTTTTTCACAAATTCACAGGCTTCTGT
CAGTAATTGTGCAGTCTGTACTAGGTCAATAATATGTATACCATTTTTTTCTGTATAAAT
GTATGGAAACATTTTAGGATTCCATCTACGCGCTTGATGCCCAAAGTGAACACCGGCTTC
TAATAATTCTGTTAAAGTAACAACAGCCATTGAAATAATTTAATGTTCGGGAAATCCCTT
AACAATAAAGTAACACACTTTTATAGTCAATTATGAGAACTTTCATCACTAAAATAACTA
CGAGCTGTTCTGTCGTCTAAAATAATATCATCTAGATCATCTCGAACCGATGAAATATTC
TTTTCCGCATTGCCATCTGAAGTAAAATCTTTTTTCTAGCTAGTGTGATTATCATAAATA
TTGAAACCAGTACCAGCTGGTATAAGTCTACCTATAATAACATTTTCTTTCAAACCTCTT
AACCAATCTAATTTTCCAGATATAGCAGCTTCTGTTAGTACTTTAGTGGTTTCTTGAAAG
CTTGCTGCAGAAATAAAGCTTTCTGTATTCAGGGATGCTTGAGTAATACCTAATAATACA
GGTCTATAGGAAGCATTTAACTTATTCCTTAAAGTCATAGCTTTATTAGTTTGCTCAATC
TTTTGTAATTCTACAAGCTCTCCGGCAAATAGCCCGTTTCTTCGCCATTTTCAATTTTTA
CTTTAGAAGTCATTTGTCTTACTATGACTTCTACATGTTTGTCAGCAATATTAACACCTT
GTGACTGATAGACTAATTGTACTTCTTTAACAAGTAGTAACTGAATTTCTTGAAAACTTA
ATCGCGCAGCTTCATACAAAGCTAATCCGCATTCAAGATACAAGTTAAAACTTGCATCTA
AAATGTCATGAGGGTTTAATAATATATCTGTTCTCTTTCGTGCTTCAAGGATTTCTTCAA
TTCTTGGAAGACCTTGTATAATGTCACCAGTTTTTGCTCTATCAAAAACTAATACAGCTA
GTGTTTCGCCTCTTCTAATCAGCGAATTGTTGTCTACCTGTAAAATTGCACCATTAGAAA
CTAAGTAAGGCCTTGCAATCCTTAATGTAACTGACTTAGAAGAGACTTCTACAATTTGTC
CAGAGTCTAGAGAAGTTATCTCATTAGTAATAAGATCTCCACAACGAATCCAATCGCCTA
CACATACCTTACTCGAAGACTCTTTTATGTTGAAGATTTTTTTATCAGAAGATGTAGCAA
TTAAAATGCGTCTATTTGTATTATTTTCAGAATAAATTTCTTCAACAATACCTTTACTTA
TTGCAATAATTTCTGTACTAGCAACAACTGTAAATGGTTTGACATATTCTCCATTTTTAA
CAATAAGTCTAGTTCGACTTTGTTGCTTTTCCGATTTATCATCAATACTTTTAAGTGCTA
GTGTTTCAAAAGTGGAGAGTCTTACATCAAAATGATTACTATCACTTTCTTTCTCAGAAA
ATTCAATTGAAGATGTTAAACTATCATTTGTATGATCAATGTCAGCCACAAGATTAGTTG
TCACTAAATAAACTCCTTCTATAGATTTGACTCTTTCTCCATCTCTGAAAGGTGTTCTTT
TAACTAGTTTTAATTTTGTTTGACTTGGTTTCTGTGCATTTAAATTATCAATCAAACTAG
ATTTTGTTTCAGGTATTGAATAAACAATAACTGGTCTAATAAGAATAGACGGAATTTGTT
CATTTTTTATGTACTCCCAATAAACTAACTTGTCTGTTGAAATATTATTATGCAGCGTTT
CTCCGGGTCTTAAAAACCCTCTAATTTTATTAGTATTCTTATGACTTTCACTAAGTCTAT
ATATTGATCCCGGTTTAATGATAATTTCACGAACTATTCCATCTTTTTGAACTATTTCAA
CAATTCCAGCACTTTTAGAAAAAATATTTTTTACAAGTTCAGTTCCACTTTCTACAACAT
CTCCATTGTAAACTAGTAGCAGAGATGCATCTTTATTAATTTCATGAGTTTCTTCCGCAA
TCCATAAAATATATCCAGGACTCAAGATTTCATAAGTATCTTTGTCAGAACCTATTTTCT
TTTTTGCAACATTCAAGTCTAAATACTTAACGATACCACCACTTGTAGTTTTATAGATTT
GGTGCCGCTTTTAAAAGGAATTTTTGTTTTTTTTCCGTTTCTAAAATATAAGATTCTTTT
TTATGAATTAAATCTGTATATATATAACAGCCTGGAATTACAATAGATTCAGTAATAACT
TGTATATTCGTAATACTACTACTGGTATTTTGTTGTATTCTTATTTTCCCTCCATATTGA
TTTACTAACTCTGTTTGCGCAAGTACAGTGCCTGTTTTAACTTTATCTTTTTTATTAACG
ATAACACTAGCTGAATCTGATATGCTATATACTTCGCCGGAAAGAACCCAAATTGAACCG
CCTGTTTTAGTAATTCTTGTGGTATATTGATTATTATCTGTTTCTTCAACTGTTAAATTA
GAAAAGCATATTTTACCAGAAAGATCTGAAACGACATGTTTTTGAGCTCTTTCTGTCATG
AGTCTATTTCTACGCGGCGACTCTGCAATTACTTGATTTTTTGATACAAATTCACCACTA
GCTAGTAAAAGAGTAGTGCCTTTACTTAATTTAATTATTAACTTTTGATTTTTGTTTGAT
CTAATTGTAACTTGTGTTGGATTTTTTGTGATTAAAGCTTGCTCACCATGACGAGTTCGA
ACATCAGTATATGATTCCATATCCAAATCTGTCAGTGTGCCATCTATAGGTGCATAAATT
TGTTCTGCCAGTTCTCCTGTAAATACACCACCAGTATGAAATGTTCTCATTGTCAATTGA
GTACCAGGTTCTCCAATAGATTGAGCGGCAATAATACCAACAGCCTCTCCTAAATCAACA
AGTCGACCATGGGCGAGGTTCCATCCATAGCAATATTGACAAACAGAACTTCGAGAATTG
CACGTAACAGGAGATCTTACTAAGACTTTCTTTATACCTGATTTAGTTATCTCTTTTGCT
AGCTTAGGACTAACATCTTGATTCGTATGAGCAATTAAAAAATTTGTTTCTGGATGGAAT
ACATTTTCTGCCAATACTCGTCCAGATAAAGCTTGCTCTAAGGAAATTAATACTTTTTGT
GTGTCTACTAAGTCTTCAAGAATAATACCTTTATTCGTTTTACAATCTACTTCTCTAATT
ATGACATCTTGCGAAACATCAACAAGACGTCGCGTCAAATAACCAGAATCTGCTGTTCTC
AAGGCAGTATCAACTAGTCCTTTTCTGGCCCCATATGATGATATAAAATAATCAGTAACA
GTTAAACCTTCTCTAAAATTACTGGAGATTGGAAGATCAATAATTTGCCCTTGTGGATCG
GCCATAAGCCCTCTCATACCTACTAATTGCCTTACTTGCGAAATATTACCTCTAGCGCCA
GAAAAAGCCATCATATACACAGCATTAAGAGGATCTGTTTCTTTAAAGTATTTAACTACT
TCTTGTTTCAATGATTCGCTTGAATTATTCCATGTATCAATAACTTTCTGAAATCGTTCA
ACTGCTGTAATTTCCCTCGACAATACTTAGTTTCAGTAGCTTTTATCTCTTCAATTGTAC
TTAGTAATAAACTTCGTTTACTAGGAGGAATTCTTAGATCTTCTAGACTTAAAGAAATTC
CTGCTTGCGTAGCATAATGAAATCCAAGATCTTTAAGCTTGTCAGCCATATTGGCTGCTC
TTGCTATACCATAATTGCGAAAAACCCAAAAAATTAAATTTTTTAGTTCATTTTTATCAA
TAACCTTATTTGAAAAACTTGGCTGTGTAAGATCTCTTTTATTATCCATTATATCTTCTC
CATATTATTAGCTAAGCTTCCAAAGACTCTTGAATAATTTTGTTAAAGATTATACGACCA
GCTGTTGTCCTAATATATTGTACAATTCTTTGATTTTCAGAATCTTCTTTTATAATATGA
TTATTAAAAAATTTTGTTCTGCTATTGTCAGAATGTATTTCAACTTTAATAGGATCATTA
GCTTGATCACCATCTACTAAGCCATCAAAACGAGCCCATATATAAGAATGTAAATCAACT
TTCTTTTGTTCATAAGCCATAACTACGTCTTCCAAGCTGGCAAAATATTGATTAGCCCCT
TGCTGTTGCGACGGATTGTTAGCTGTTAAATAATAACAACCTAGAACCATATCTTGACTT
GGCATAATAATCGGCTGGCCTGTAGCTGGAGAAAGAAAGTTATGAGGAGCTAACATTAAT
AATCTAGCTTCAGCTTGTGCTTCTAAAGATAAAGGTACATGTACAGCCATTTGATCACCA
TCAAAATCAGCATTAAATGCAGGACAAACTAAGGGATGTAACTTGATTGCTCTTCCTTCT
ACAAGAATCGGTTCAAACGCTTGAATACCTAGTCGATGAAGTGTTGGAGCTCTGTTTAAT
AGTACAGGATGCCCTTGAATAACTTCCTTTAAAACGCTCCAAATAGAAGGTTCATTTTTT
TGAATCATTTTTTTCGCAGCTTTAATATTATTAACCAATCCCTGTAAAATTAATCGATGA
ATTACGAAGGGTTGAAATAATTCCAAAGCCATCTCTCTTGGTAACCCACATTGATGTAGT
TTTAAATGAGGACCAACAACAATTACTGATCGCCCCGAATAATCAACTCTTTTACCTAAC
AAGTTTTGTCTAAAGCGACCTTGTTTACCTTCTATGATATCTGACAAAGATTTTAATGGT
CTGTTATTCGCACCTACAACAGTTCTACCTCTACGGCCATTGTCCATAAGTGAGTCAACA
GCTTCTTGTAGCATTCTTTTCTCATTTCTAATGATAATTTCTGGAGCTAAAATTGACTTT
AAACGAGATAATCTATTATTTCTATTAATAATTCTACGATAAAATTCATTTAGATCTGCT
GTTGCGAATCTGCCTCCATCTAACTGAACCATAGGTCGTAAATCTGGAGGTATAACAGGA
ATTACTGTAAATACCATCCAAGAGGGATCTGCACCTGTAGCTATAAAATTTTCAATTAAT
CTTAAGCGCTTCATTTTTTTATTAAACTTTAATGACGGTGTCTTTAAGCTTTTTGGTGGA
TTGACTGCTTCAGACCTTAGGGTTTCAGCTAGATATTCTAAATCTAAATCTTTCAGTAAT
TTTTGAATAGCTTCCGCCCCTATTCCTACTTCTACCTGATTATTCTCATCTTGAGTTTGA
TATATTTCTTCTTCAAGACTTTTCCATTCATAACCTTCAAGTAATTGTTTATAATGTAAA
TTTATATCTATATTAGATTGTGTAACTACATAGGAATGAAAATAAACAATCTTTTCTATT
CTTTTACTTTTAAATCTAAGGCTAACGCAATATAACTTGTACTGCCTTTCAAGTACCAAA
CATGAGTGCCATCCGATGTCTTCTTACCCGAGACTCTGTCACTTCTACACCACATCTTTC
ACAAACTATTCCTTTATAGCGAAATCGTTTATACTTACCACAGTGACATTCCCAATCTTT
AACTGGACCAAAAATTTTCTCGCAAAATAGTCCATCCATTTCCGGTTTTAAAGTCCTGTA
ATTAATTGTTTCTGGTTTTGTGATTTCGCCAACAATTTGTCCATTAGGTAAAGTTCTTGC
CCCCCATTGCCTAATTTTTTCAGGAGAAGCTAAACTAATTTTTACATAGTCAAAATATTG
CTCAAACTTTGTCATAAAATTGAAGACCTTAAAATCAAATAACTAGTCAATTATTCGTAT
GTCATATATTTTAATAAAGAGACTGTTCAAGATCGTCCACTTGGGTAGCATCATATTTAA
AACGATCTACTCGATTCTCTTTGAAATCAGACATTAAATCAACTTCAACTGTACGCTTTT
GGCCATCTTCAAATAGTTTCAATTTATGGACAGCAATATCTAATCCTAATGACTGAAGCT
CTCGCATTAAAACCTTAAAAGATTCTGGCGTTCCAGGTTTAGGTATTGGTTTTCCTTTAA
CAATTGCATTTAATGCCTCATTTCTAGCTTGCATATCATCTGACTTTACAGTTAATAATT
CTTGCAGAGTATATGCTGCTCCAAAAGCTTCTAAGGCCCACACTTCCATTTCACCTAATC
TTTGACCTCCATGTTGTGCTCTACCTCCTAATGGCTGCTGAGTAACCAGAGAATATGGGC
CAGTAGATCGTGCATGGATCTTATCATCAACAAGATGAACAAGCTTGAGCATATAAGCTC
TACCAATTGTAATAGGATTATCAAAGGGTCTCCTGTTCTTCCATCAAAAACTTGCATTTT
ACCAGGATGCTGATCATTAAAAAGCCATTCATTATTAGTTAGTAATGATGCTTCTTTTAA
CTTTCTATTGACAAGGGCTCGAGATGCTTCCGCTCCATACATCTCATCAAAAGGTATAAT
CTTAAACCGTTTTCCTAAGTAACCTCCGGCTAATCCTAATAAGCACTCAAATACTTGACC
AACATTCATTCTAGATGGAACACCTAAGGGATTGAGAACAATATCTACAGGTGTTCCATC
TGCTAAGTAAGGCATGTCTTGTTTAGGTAAAATTCTGGAAATAATACCTTTATTACCATG
ACGACCAGCCATTTTATCACCTACTTGAATTTTTCTCTTTTGTGCCACGTAAACACGAAT
CATAGCATTTGTACCTGGAGGGAGTTCGTCTCCTTTGTGCCTAGTAAATACTCTGATATT
AACGACTCTTCCTTTGGCTGCATTAGGGAGTCTCAAAGACGTGTCTCTTACGTCTCTCGC
CTTTTCTCCAAAGATAGCCCGCAATAATTTACCTTCAGGTAATTGATCAGCTTCGCCTTT
AGGAGTAATTTTACCTACTAAAATATCACTTGCTTCAACCCAAGAGCCTACTACAACAAT
TCCATTTCTATCTAAATCTTTTAACGAATTATCACTTACATTGGGAATCTCCCTAGTAAT
TTCTTCTGGTCCTAATTTAGTTTGACGACATTCTATTTCATACTTTTCAATATGAATAGA
AGTATATAAATCATCATAAACTAATCGTTCACTAATTAAAAAAGCATCTTCATAGTTATA
ACCTTCCCAAGGCATATAAGCAACAAGAATATTTCTTCCTAGAGCAATTTCACCTCCATC
AGTAGATGCACCGTCAGCTAAAGTTTGACCAATAACTATTCTTTCTCCTACCCAAACGAT
TGGGCGCTGGTTGATACATGTGTCCTGATTAGAACGATAGTATTTTTTTAAACGATAATG
AACTATTCTACCACTGTTATCTTGAATACCAATTTTATTAGCTGACACATAGTTGACATA
ACCTGCTGTTCTACTAATAATAACCATACCAGAATCTCGCGCAATTTTAGTTTCAAGACC
TGTACCAATTGTTGGTTTCTCTGGGTATAATAATGGTACAGCTTGCCTTTGCATATTAGA
TCCCATTAAAGCCCTGTTAGCGTCGTCATGTTCCAAAAATGGTATTAATGATGTTGCTGC
AGAAATTACTTGAATAGGTGAAATCGCAATATAATCTACCTGATTTGGTGTTGTCGTTAT
AAACTCCTGACGATAACGGACGGGAATAATATCCCCTTCAATATAATTTTGGGAATTAAC
TTTTACATCTCCTGGAGCTACTCTAAAATCATCTTCCTCATCTGCTGTTAAATAAACGGA
CTATTTTGATAAATTACCTGACCTGCATGCACAGGATAAAGTGGAGTTTCAATGAAACCG
AAAGCATTAACCCTTGCACAAGTTGCCAATGAACCAATTAAACCAGCATTCGGACCTTCA
GGGGTTTCAATTGGGCAAATTCTACCATAATGGCTGGGGTGTAGATCTCTAACTGCAAAA
CCAGCTCGATCTTTATTAAAACCTCCTGGACCTAATGCACTAATTCTTCTTTTATGAGTT
AATTCTGCAACAGGATTTGTTTGATCCATAAATTGAGAAAGCTGACTAGATCCAAAAAAC
TCTCTAACTGATGCAATTAAAGGCTTAGGATTAATTAAATTAGATAAACTTAATGAATCT
ATGTCACATATCATCATTCTTTCTCTGATAATACGTTCTAAACGATTAAGGCCTACTCTA
ATTTGGTTTTGTAACAATTCTCCTACTGAGCGGACACGCCTATTGCCGAGATGATCGATA
TCATCAAGAGTGCCTGAATTTTTATCCTTAATATTAATGAGATAATCAATTGAAGACAAG
ATATCTTGAGGAGAAAGTACCCGAAACGTTCTCGGTATATTAAGACCTAATTTTTTATTA
ATTTTATATCGGCCAACTTCTCCTAAGTCATATCGTTTTGGATCGAAAAAACGAGAGTAC
AGCATTTGCTTAGCAACAACAACTGTCGCCGGTTCATTAGGTCTCAGCTTAGAATAAACT
ATAAGTAAAGCTTCTTCATCAGTTACTTCCTCAATATTATTTTTGCCAATTTCTCTAGCT
AATTCTTTGACCGAATACATTCTAGAAGAAGAAATGAGAAAAGCATATTTAGTTAGTCCT
TTTTCAATCTCATCTTTATTGAGGCCAATAGCACGGAGAAAAATATAAGCATTTACTTTA
TGAGTTTTGTCTATTCTTATCCAAATTTCTCCTTTGGGATCAATTTCGAACTTCAACCAA
GAACCTCGATTGGAAATTAAGCTAGCACTATAAATTTGCTTACCATTTTTATCTATTTCT
TGCTTATAATAAATTCCTGGGCTACGAATTATTTGGTTAATAATAACTCTTTCTGTTCCA
GATATAATAAAAGTTCCTCGATTGGTCATCATTGGCAAATCTCCAATAAAAACTAATCTT
TTCTTATACTTTTTATTTTTTATTTGCTTTTCAGTATTAATTTGTGAATGCGTTGACGAT
AAATCCACTGATTTACTATTTTTTATCTGATCTTTGGAAGGTAGATCAATATCTTTCCTA
GTCAACTTTGCGGGAACATATATTTGAGCACTGTATGTTCTGTCTCTATTTTTTGCTTGT
CTAACACTATAACGAGGAAATTTTATCTTATACTCACTACCAAATAATTGAAGTTCGAGT
CGACTAGTAGGATCTGAGATATTTGGGAAAAATTCAAGTACTTCAGTGAGACCTTCTGAT
AAAAACCATTTAAAGCTAGCTCTCTGAATTTCAACTAAGTCTGGAAGAAGTTTATTTTTT
AAGCTTATATGTTGAACCATAGATCCCCTTTATAACAAATTCTGAAATTGAAGAATTGAC
ACCATATATAAAAAACGAAATTAATACTTGTCTGTCTGTCAAATATTTGACAGATAGACA
AGTATTAGTTAGTTAATCAATTTTGGTATCTGATAGTGCTCTAGCAAGTCTAGCTTTTTT
TCTGGCACCAGTATTAGGATGAAACACTCCTTTTTTTACCGCTTTATCAATCTTGCTATA
TACTTGAGAAATACTTGCTTGCACATCACTGAAATTCGTACTTTCTAAATTGTCAATGTT
TAAAATGCATCTTTTAGTTAAAGTCTTTACAACTGATTTATATTTACGGTTAATAAGACG
ATTTCTTTTCGAAATTTTAATACGTTTGATCGCAGAAAGGTTTTTAGCCACAGTAAATCC
AATAAAACTTTTATAAAATATTTTTAGAAGCCAATGATAGATCTATTCAAAAAAAGAATA
TTCGCCGTATTATAACATTAAACAAAGAGAATAGGCAATAGTTTAAAGGGTTCTTATAGT
GACAAGATAGATGGTTTCATTGCATAAAATTTATCAAATAGTATATCTATGAAAAAAATT
GAAGCTATTATTAGACCCTTCAAGCTTAATGAGGTAAAACTTGCACTCGTCAAAGAGGAT
ATTGGAGGAATGACAGTTACTAAAGTTTCAGGTTTTGGAAGACAAAAAGGTCAAACCGAA
AGATATAAGGGATCAGAATATTCTATTGATATTATTGATAAAATAAAAATTGAGATAATC
ATTAGTGACGATAAAGTAGATGACATTATAGAAACAATTATTAGAACCGCCAAAACAGGC
GAGATTGGAGATGGAAAAATATTTATTAGTGAGATTGAGAAGGTAATAAGAATAAGAACC
AATGACATAGATGTTGAAGCTTTATAGTATTTATACTTTTTACACTTGATACTTTATCAA
TAAACATGAGATAATAAGCGTTCATTATATATTTATAACTTAGGTATAATATAATGGCTA
AAAGTAAAGGAGCCCGAATCGTAATAACTTTAGAATGTACTTGTAAGAACGAAGATGCTA
CTCAAAAAAGAAAATCAGGTAGCTTTAGATACACAACTACAAAAAACAGACGAAACACTC
CACATAGACTTGAATTGAAAAAGTTCTGTCCTCACTGCAATCATCATTGCATATTTAAAG
AAATCAAGTAGTTATTTATTCTATTACAATAATCACATTATGGCTGTATACAAAAAAAGA
ATATCTCCAATTAAGCCTACAGAATCTGTTAATTATCAAGATACTGATTTACTTAGAAAG
TTCATTACAGAACAAGGTAAAATATTACCTAAAAGATCAACTGGATTAACTTCAAAGCAA
CAAAAAAAACTCACGAAAGCTATTAAACAAGCTAGAATACTTGCCTTATTACCTTTTTTA
AATAAAGACTAAATATACAACTTTCATTAGGATTCTCTATACTACTATATCACCACTTTT
TTTGTATATTAATTACCTCTTTTAATTGATTATAATCTATAGTCCATTTAAAAGAGGAAT
AAAGATTTCTCTTTAGGTATAAGATCGAAAGACTGTATCTTGTCCCCTGTTTGCCATAAT
TGAAATTCATAGATAAAGATTCCACACTCATTACCAGCTTGAATTTCTTCTACATCTTCT
CTAAGACGTTTTAAAGATTCAAGTTTTCCTTGATAAATAACTTTTTCTTTTCGAATTACT
TTAATCCACGAATTTTTCACTAGTTTATTACTAATAACTCGACATCCTGCTATTTTTTTA
TTGGCTAAAGAAAATACTGTGCTCACTTCTGCTTCTCCTAATTCTACTTCGGAATACTCT
GGATCAAGTAAATCTTTCATTTTTCTTATAATATCTTCAACTAATGCATAAATAATTTGA
TAGTTGCCGATTTGTATATTTAATTTTGCTGCTGCCTGCTTTGCTCCCGGAGCAAAATTA
GTATTAAAACCGACAAGAGTAGCATTTGTAGTCGAAGCTAATTCCACATCTGTAACAGTA
ATTTCACCAGACATGATTGAGACAACATTTAGTTGCACTTTACTTTGAGGAAGTATAGAC
AGAGAATCTAAGATTGCTTCTGTAGAGCCTTGATTATCTGTTTTAATTATTAATGAAATC
TGTTTACTTCTTTATAACTATTGTTATTCAAAGTATCTAACGTAATACGACTATTAAGTG
ATTTCTGCTTTTTTACAATTGATGAATCTTTTGATATATTTTCTAGAGCTTGAAGCTTTG
CTTCTTTACCACTTTTAACAGCTAATGCAACTTCGCCTGTATCAGGAACAGCTGATAATC
CCCAAATTTCTACAACAGACGAAGGGCCAGCTGAATCAATCTTTTTTTTGGAATGATTAA
TTATGGCTCGAATCTTTGCATAGACTGGTCCAATAAACATGTTATCACTGATGTACAATG
TACCATTCTGGATTAAAAGTGTTGCTACTGGCCCGTGATATCTATCTAGATGAGCTTCTA
TAATAATACCTTGTGCAGGCTGTGTTGGATCCGCTTGCAAATTTTCTAATTCAGCTAATA
GTGTAATTGTTTCTAATAACTTATCAATGTTTTGACCAGTAACAGAACTAACAGGAATTA
CTGGAACTTGTCCACCAAGTTTTTCTGACATTACATTATATTTCAATAACTGTTGTTCAA
TAGTATCTATATTCGAAAAGCCTTTATCTATCTTTGATATTGCTACCATAAAAGGAACAT
TCGCTTTTTGAATATGATTTATAGCCTCTACAGTTTGAGGTTTTACTCCATCGTCTGCAG
CTATAATAATAATAGCTACATCTGTTAAGCTCGCTCCTCTAGAGCGCATACTCGTAAATG
CTTCATGGCCTGGAGTATCTAAAAAAACAAGTTTTTGTTTTTTAATCTACTTCATAAGCT
GCAATTGCTTGTGTAATTCCGCCAATTTCTTTATTAGCATCATTAGATTTACGTATATAG
TCTAATAGTGTTGTTTTGCCATGATCTACATGCCCCATAACTGTAACGATCGGCGATCTT
TTGATAGAGTTATCTCCTGCTGTCTGTAAATTATTAGAACTAGAACTTCTAAAATTTTCT
TCCTCGTCATCAATGCGTATTTTGTTCTTTATTTTTTTACGTTGTCGATTCTTATTCTTT
TTACTATCTGTTAAATCATGAGACTTATTGAAGTTTTTATTTTTTTTGTCTAGTTTTATA
TGAGAGCTTAACTCTATGTCCTGCTGTGTTTATCTCTGATTTGTCTAGCTCTAAATGCAA
CGAATTGTTATTATGAACTGACTCTAATCGAATTCTATAGATAATCTGAGGATTTTTTAA
ATCTAAAATTTTCTCAATGAATTTTTAAAATTTTGTTGATTTACAAACATGAATGTTGTT
TTATTATCTAATAGTAACTTGTTAACTTTTATATATAAGTCAATATAAACAAAAGAAAAA
CTTGACTTCTATTGTATTAGACTTAATATAACACTAAAGTAGGTATATAAATTTAAAACT
TTTTATAATGATAAACACCAGATTTTAACTGATAAGTATGAAATGTATTTATCTAATGAA
CACTATTTTTCGGTTTCTAATTTATCCAGTATTATGTTTGTTATGAATTTTTATTAAAAT
AGAAATTTCAGTAAGAATCGATAATCACTTTAATGATAGCTATGCCACGATCTCAAAAAA
ATGATAATTTTATTGACAAAACATTTACGGTATTAGCGGACATCGTATTAAAAATACTTC
CTACAAGTAAAGAAGAAAAAGAAGCTTTTTCTTACTATAGAGATGGAATGTCTGCTCAAT
CTGAAGGTGAGTATGCTGAAGCTTTAGAATACTATTATGAAGCTTTAAAACTAGAAGAAG
ACCCATATGATAGGAGTTATATCCTTTACAATATAGGACTTATTTATGCTAGTAATGGTG
AATATATAAAAGCTTTAGAATACTACCATCAAGGATTAGAACTAAACTTCAGATTACCTC
AAGCCCTTAATAATATAGCAGTAATATATCATTATCAAGGTGTTCAAGCAGTGGAAGACA
AAGATATAGAGTTATCTAAGTTAATGTTTGACAAAGCTGCTCAGTATTGGCAACAAGCTA
TTAAATTAGCTCCTGACAACTATATTGAAGCTCAAAATTGGTTAAAAACAACAGGCCGGA
TGAAAAATATACAGGGATATTAGCGAAATTACATCTATTGACTATATTTATGAATACAAA
TAAGTATAATGGTTAGTAAAACAAATAGCACTGGATCTGTTACTCAAATCATTGGACCAG
TTTTAGACATAGAATTTCCTAATGGACAACTTCCCAAAGTGTTCAATGCACTCAAAGTAC
AAAGCTCAGAAGGAACTATTACTTGTGAAGTGCAACAACTGCTAGGCGATAACAAAGTAA
GAGCTGTATCTATGAGTTCTACTGAAGGACTTAAAAGAGGAGTACAAGTTCTTGATACTG
GATTACCAATATCTGTTCCAGTAGGTACAGATACACTTGGGCGAATTTTTAATGTTTTAG
GTGAACCTGTAGACAAATTAGGACCAGTTAATGCGAAAAGTACTTTACCTATTCATAGAC
CAGCTCCTGCTTTTACTAAATTAGAGACTAAGCCAAGCATTTTTGAGACAGGTATTAAAG
TGGTTGATTTATTGGCTCCTTATAGGAGAGGAGGCAAAATTGGTTTATTTGGTGGTGCTG
GCGTTGGTAAAACTGTATTAATTATGGAGCTAATTAATAATATCGCTAAAGCTCATGGTG
GAGTATCTGTATTTGGAGGTGTTGGCGAGAGAACTCGTGAAGGGAATGACTTATATATGG
AAATGAAAGAGTCTAAGGTAATTAATGCAGACAATTTAAAAGAGTCTAAGGTAGCACTAG
TATATGGTCAGATGAACGAACCGCCAGGAGCCCGTATGCGCGTTGGCTTAACTGCATTAA
CAATGGCAGAATACTTTAGAGATATTAATAAACAAGATGTTCTATTGTTTATTGATAACA
TTTTTAGATTTGTGCAAGCAGGTTCCGAAGTGTCTGCTCTACTAGGACGTATGCCATCTG
CTGTTGGGTACCAACCAACTTTAGCGACTGAAATGGGAGCATTACAAGAAAGAATTACAT
CAACAACGGAAGGCTCAATTACATCTATCCAGGCTGTTTATGTACCAGCTGATGATTTAA
CAGACCCAGCTCCGGCAACTACATTTGCACATTTAGATGCAACAACAGTACTTTCACGTA
ATTTAGCAGCAAAAGGAATTTACCCAGCAGTTGACCCATTAGATTCAACTTCTACAATGT
TACAGCCTGGTATTGTTGGAACTGAGCACTATTCGACAGCTCAAGAGGTCAAATCCACTC
TCCAAAGATATAAAGAACTACAAGATATTATTGCTATTTTAGGTCTTGATGAACTTTCTG
AAGAAGATAGACAGACTGTATCAAGAGCTAGGAAAATTGAAAGATTTTTATCTCAGCCTT
TTTTTGTTGCTGAAGTGTTCACCGGCTCACCAGGAAAATATGTTTCACTAGAAGATGCAA
TTAAAGGATTTCAAATGATTTTAAACGGCAAGTTAGATGATTTGCCAGAACAAGCCTTTT
ATCTAGTAGGAGATATAGACGAAGCTATACAGAAAGCAAATAGCATGAAAGATTAATAAT
GACTTTAAATATAAGAATTATTGCACCAGACCGGACTGTTTGGGATGCAGAAGCACAAGA
AATTATTTTACCAAGTAGTACTGGACAGCTTGGTATTTTAACAGGACATGCACCTTTACT
TACTGCTTTAGATATAGGAGTCATGAGAGTTAGAGTAGATAAAGAATGGATGCCAATTGT
TTTGATGGGAGGTTTTGCAGAAATAGAAAATAATCAGTTAACTATTCTAGTAAATGGCGC
AGAAGAAGCTAGTCAAATTGATTTATCAGAAGCAGAAAAAAATTTAGAAATGGCGACTCA
ATTATTAAATGAAGCTTCGTCTAATAAAGAAAAAATAGAAGCAACACAAAAAATACGCAA
AGCTAGAGCTAGAGTACAAGCTGCAACAGCAGCTAAAAAAACTTTAGTAATAATAAAGTT
TTTTGTTTTAGCTTAAACCGGAGCAAATATAATCAAAATATAGACCCATTTCTTTACCAG
CATCTGGGCCAACTAAACTAATAGTAACTTCTTTCATAGGCTCCAATAGGAACGCCCAAG
GAATTGTATGTTTCTTTTAGACCATTCAATACTCTTTCTTCTAGAATAGAAGGATCTCCT
GCTAGCATTCCATAAGTAGCATAACGTAAGTAATAATCTAAATCACGAATGCATGCAGCA
TAACGTCTAGTAGTATACATATTACCGCCTGGACGCGTAATATCTGAGTAAAGCAGAGAT
TTTGCTACAGATTCTTTAATAATTGTTGCTGCATTGGCTGCAATAGTAGCAGCAGCTCTT
ACTCGAAGCTCGCCTGTTTGAAAATACCCTCTTAATTTTTCCACAGAACTGTCATCTAAA
TATTTACCTTGAACATCAGCTGCATTAATAACAGAAGTAATTGCGTCTTGCATAACTTTT
AAAAATTCCTTAATTTTAAATATCTAATATTATACTGCATAGCGCCCAAAGTATAATCAA
AGTAAAAACCAGCTTCAGCAGAGTCTTCACCTGCAAGCAGTGAGCAAGCTACACTTTTCA
TACATTTAACACCTTCAGCTACACCTGAAATTGGTGTTCCTAAAGAATTATACATTTCTT
TGACGCCAACTAATCCGATTTCTTCAATAGGTGTTACATCTCCGGCAACTATTCCATAAG
TTACCAAGCGAAGATAATAATCTAAATCTCTTAAACAAGTAGCTGTCATTTCTTCTCCAT
AAGCATTTCCACCAGGAGAAACCACATCAGGTCTTTTCTGAAATAGTTGCTGACCACCTT
GTTTTACAATACGCTCGCGATTATCTGTCAAAATTTGGGCTATTCTTAAACGACGTTGTC
CAGAAAGAACAAAACTTTTAATCCTATCTAATTCACCAGGACTTAAATATCTTGCTTCTG
CATCTGCATTTACAATTGACTTTGTAACAATACTCATGGATAAAACTCCTGTAAAAGCGT
AATACTAATTATTTAACATATAACTCAGAAATTAATATGCCAAAATTGTAGCTGTAACAT
GTTAATGATATGTGAACTAATCCGAACATTGGGGTAAGTACTAAAGCAAGAAAGTTATCT
TTGTTTTATTGATTACCTAGTACTTTTTTAAAACTAGGAACTACAATTGATAGATCTTGC
TTAGTAAGGCGATTATACAGCGTTTCTGTATTTGGGAAATTAGCTGCAGGTAAAGTGGGG
AATCTTCTATATGGAACAGTGTTTTTTCCATATACAGAATCATATTCAGCGCTTTCAATT
AGATTACTAATAAATGCAGATAAACCTTTTGAAGCTAAAATTTGGTTAAAAAATCTAATT
TCTGCCTGGTTGTTAGGAGCTCGTCCTAGAATATGCTTGGTACCTAACTCTATAACTTTT
GTGTTAGGATATGGCTGATAAAATTCTTTACCATATAGTTCAGACAATGCTAACTTCTCT
ACTAATTCTTTAACGTTAATTTGCCTATTTAAAAAAGCTGATTCAATATCTAAAAATTCT
CCTCCAATACTCAAAGAATTAAGGTCTCGTTCAAAAATTTGACGATAGGCTGCTCTTAAA
GCTTGCTCTAACACATCTGCTGTGCTATCATTATTAACTTCGAATATAATAGATTGATCT
CTTAAAGCAGTTACTCCTTGAGCAATACGAGACTTAATATCATTACTACTTCTTATTTCT
TTTACAGTACCTAATTCAATAAATCTATCAGACTTGCTAGCAATAACTTTTTTAAATCTT
TGGTCAATAATACCAGGTCTAAAACTTCTTAAAGCTATACCGGCAGGTGTACTATACCTT
TCATAAGGAACAGTATTTTCACCAAAAGTTTCGGTATACTCAGCACTATCAACTATTGCA
TCTATAACTTGGTAGTAGCCCTGTTTATATGATATATCAAAATATTTATTAATTTCTTGA
CGGCCATATGTAGGACGACCTAACAAACGATTATGAATATATTCAATGGCTTTACAAATA
TATAAAGGTTCCCAATAAAGTGACCTAAAGATACTTGACTTCGCTAATTGTCTAACAAAA
TCTCGAACTGTAATTTGATTGTCTTTTAGTTGACTTTCTATTGGCGTAAGCAGTAATTTT
TCTTCTTGATAAACTTCTCTACCAAAAACTCTTAAATAAGCAGCTTTTGCAACAATTTCT
ACTGAGCTCTCAAGATTTTCAGAAAAATCAGGCTTTACAATTGTATTAGATAATTTAAAG
ATTTTGGGTCCTAAAGATCCCGCTGGCTTAGGTCTTACCTTTGGATTACTAATTTGATTA
TAAATTCCCGGTCCACGTCTAACTAAAATTCGTCTAGTATCTTTACCAAAAAGAGCTTGT
CTTTTCCTGGGATCTTTTTTTCTTTAGGAAATATAGCTCCAAATTGAATTGATAACGGAT
CATTACCTACTCCGTACGGATGCTGATCAGGTAATGCTTGTTTATAGTCACTAAATAGAG
TTATAAATTGAGGTACTTTACGAAAAGGGGCACTATAATTAAGAAGATCTATTTGAGGTC
CCCAGTTGCGGCATTCTTGAGGTTCTTCACCTAAATTTCGAAAGTAAGGTACTGTTTCTT
CACCAAAATAGTCTGTATACTCAGAAGAATTTAAAATTGCATTTACTAACCCAGTTAAAC
CTGTAGATGATAAAATAGCAAAATATTTTTGGAACTCTTCTAACGAGCTAGGGCCTCTAC
CAAAAAAATGTCTAAATGCTAATTCTAAAGCTCTACTATTTACAAAAGGCTCATAAAATT
GTTTTCTATATATACTTGACGTCCCTAATGCGCGAACAAATTCTTTGATTGAAATTTGGC
CGTTTTTTACTTGCGACTCTAAGTTTGATAGAGACAAATCATACGCTTTAACAATATCTC
TCTCAAAAATTTGTCTATAACACGCTTTAACCACCATATTTTTTTCATCAGCCGAAAGAC
TAGGCTTCATCACAAAACGAGGTATTGATACTCCTGCTTGTGCATAAGTTTGAGGAAGAC
GCAAGCCTTGTAAGTCTCCAGATATCCTTTTTCTTAATTTATCAGTTAAAGATGGCGCTT
CAAATTCAGAAATGACAACATTAAAGTATTCTTTTACTAAATTTTGACCTTTAATATCTT
CTTCAAAAATTAGTAGAGCTATTCGTCTCATCTCCCTCAGTGCTACAATTGCTGCTGCGC
TTGAGCAAGCATTATCAATCAATTCTCTCAAGCCTCTAATATTAACAGACAAAATATTAG
GATCTCCAGCAACAATCGCATACGTTAAATATCGTAAAAACCAGTCTAAATCTCGAAGAG
ATTTCCTCATTCTTGTAGTACCATATCTTAAGACGTTTATAGGCTTAAATCCTGGAGGGG
TAGCACCACCAGCATTAAACAAGGAACGGAAACTTTGCCCAAAATCTCCTTGAATATTTC
CTGATAGCTCATTGATTTTATCTTGAGAACTTTGATCTCCAGCAATAATGATAGCTGCTT
GTGGACGCTCTAAATAAGAAATTGCTGATCCACCCACAAATATTTTATCTGCTGCTCGAG
CTACTAGAATATTGGCATTTTTTGTTAAAATATCTGCAACTTCTAGTCTCTTTTGTCCAG
AATTCAAAAAAGAGACTAATTGATTTAATTCGCCAAGCTGTAAAAATCGGTCTTGCTGTT
CTGCCTGAGTAATAGTTAAAATTGAGGCCGTCCGATAAAGCTGGGGGCGTGCTAACGGGC
TTCCGCCACTTGCTTTTATACTCATTACTGTATTTGTCTCCTTAACTTATATTACTTACT
AGAGAATACAAATCTCACTTGATATTCTAAATATGTAAAGATACTATTTAAGCATATTTT
TTCTATGCTATTAGGTACTAGTATTTATACTACCGAAAGTCCTACAACTAACTTCTATAA
ATATAGATTTTGTAATACTTCTATTAACAATAAATGTTAATAGATATATATATAATTAAT
GAGATATTACCTTTTAACAAAGTATAATTAGTAAGTTTTAGAGATCATAAATTTCTAACG
TAAATAATATTAATAAGCAATTTGTATGAATTTAGAACCAAAGAACAATCTACTCACTAG
GAATATAAATCACCAAGATATACCTGACAATGATGTTCCAATGTCAATTACGGAACATTT
AGAAGAATTAAGACAACGAACTCTGTTTGTATTTTTATTCTTTTTACTTGCATCAGCTAT
TAGTTTTACACAAATTAAAACCATTGTTACAATACTGCAAGCTCCTGCTATTGGAATTAA
ATTTTTACAACTGGCACCAGGAGAATATTTTTTTTCATCTATTAAAGTTGCAATATATTG
CGGAATTGTTGCGACAACTCCATTTGGCATATATCAAGTTATATTATATGTACTACCTGG
ACTAACTTTAAAAGAACGAAAAATTATTTTACCAATATTAATTAGTTCTGTAGTACTATT
TATGACCGGTGGTATATTTGCTTATTTTATTTTAGCGCCAGCAGCTCTAACATTTTTAAT
TAGCTATGGATCAGATATTGTGGAACCATTATGGTCTTTTGAACAATACTTTGACTTTAT
TTTGCTACTCTTATTTAGCACAGGTTTAGCTTTTGAGATACCAATTATACAAGTACTTCT
TGGTATTTCAGAAACATTATCTTCGACTCAAATGATTCAAGCTTGGAGGTATGTTATTAT
TATTGCTACGATTGCTGGAGCCATTCTAACTCCTTCAACTGATCCAGTCACACAATTAAT
AATGTCTTTTGCTGTCTTACTACTTTATTTTAGTGGAATTGTTATATTATTAATTGTAAA
AAAGTAAGAAGATTGCATATTGGTTATTTTAATATATGGCACTGTAAAAATTTTTATTGT
TAGTTTTATTTATATAAAGACTTATTCATTGTATAGTTATAAAAGTAAGTCTAATTAATA
GTTTTCATACTTAATTAAAGTAATAACTTTTAATTGTTTAGGCAGAAAGATCTGTCTTAG
TATTTTATCAAAAAATAAAAATATGAAGCTAAATAGTCTAAATAACTGGATTTATACTCT
TATACACTTTTATTCATTATATTAAATATTATTTGTATCTCTCCTAGTTCTGGTAATGCA
TTTCCAATTTATGCACAACAAGCTTATGAAAATCCCAGAGAAGCAACTGGTAGGATTGTA
TGTGCCAATTGTCATCTTGCTCAAAAACCAGTAGAAATAGAAGCTCCTCAAGCAGTATTA
CCTAATACAGTCTTCGAAACTGTTGTGAAAATTCCATATGATAGCAGTGCTAAACAAATT
TTAGGGAATGGAAGTAAAGGCGGATTAAATGTTGGAGCTGTTGTAATCTTACCAGAAGGA
TTCAAGTTGGCTCCTGCTAATAGATTATCTGCAGAATTAAAAGAAAAAACCAAAAATCTA
TATATTCAGAGATATAGTACTAAGCAAGAAAATATTTTAGTAGTTGGCCCCATTTCTGGT
GAAAAAAATAGAGAGATAGTTTTTCCAATACTATCTCCTGATCCTGCAAAAGATAAAAAA
GCACATTTTTTCAAATACCCAATATATGTTGGTGGAAATAGAGGACGTGGACAAATCTAT
CCTACCGGAGATAAAAGCAATAACAATATTATAAATGCGTTAAGTAGTGGGAAAGTTAAC
AAAATTGAACCTCTGGAAAAAGGCGGTTTTGTAGTTCATATTACCAACAGTAGCAATATA
GAATCAACTCAGAATATTTCACCGGGTCTTGAACTTAAAATTAAAGAAGGTGATATTGTT
CAGTTAGATCAAGCTTTAAATGCTGATCCAAATGTAGGCGGTTTTGGTCAAAATGAAACA
GAAATTGTTTTACAAAGTCCAAATAGAATTAAAGGCATGATTGCCTTCTTTTTCGCGAGT
GTGTTAGCTCAAATTTTCTTTGTATTAAAGAAAAAACAATTTGAAAAAGTTCAAGCGGCT
GAGATGAATTTTTAAAATAAAACTGGCACTTACTATAAGTAAAGTAGAAACACTTTATTT
ACAGAATGTACCAGTTTTCACATTAGAGAATACGTGATTTTGAAGATAATAAAATATGTT
TAACAGAATCTACAATTTGATTAGGCTGAATTACTGTGGCTTGCTCTAAACTTCCATTAT
ATGGTGTTGGGATATCCTGAGAAGATAACCTAACTACTGGAGAATCTAACTCGTCAAAAA
GATGTTCATTAATTTGTGCAATTAACTCTGCTCCGATTCCGGCTGTTTTCATACACTCTT
CTACAATTAAAACTTTATGAGTTTTCTTTACTGAGATAGATATAGATTCTATATCCAGCG
GTTTTAAAGATATGAGATCTATCACTTCTGGATCGAAACCTTCTTTAACAACTCTGGCAA
TGCTTGAATAACATGATGTCTCATTCTAGAATAAGTTAGAATAGTAATATCTTGTCCTTC
TCTTACAAATTCTACTTTATTAAGGGGTAAAAAATATTCTTCTTTTGGAATTTCTTCTTG
TAAATTATACAGCAAAACATGTTCAAAGAAGATGACTGGATTATTATCTTGAATTGCAGA
TTTAAGTAACCCTTTGGCATTATAGGGAGTAGAACAAGCAACTATTTTTAAACCTGGTAT
TGCTTGAAAATAAGCTTCCAACCTCTGAGAATGTTCTGCACCTAATTGTCTACCGACTCC
TCCTGGTCCTCTAATCACTAAAGGTAATGTAAAATTGCCTCCAGAAGTGTAACGCAACAT
ACCGGCATTATTAGAGATTTGGTTAAATGCTAATAATAAGAAGCTCATATTCATACCTTC
AACAATTGGTCTTAGGCCGGTTATAGCTGCGCCAATTGCCATGCCAGTAAAACTGTTTTC
TGCTATTGGTGTATCAAGTACTCTTAAATCTCCATATTTGCTATGCAAATTTTTAGTTAC
CTTATAAGATCCACCATAATGCCCAACATCTTCGCCTATTACGCAAACAGTTGGATCTTT
CTTCATTTCCTCATCTGTTGCCGCTCGTAAAGCGTCAAACATAAAGATTTTACTCATTTT
AATATTTAATTTTATAATTTCACCACTAGATATTAGGCTCCGCACTTGTAATAGCGAACT
TCACGGATTCTTCCAATTCTCTTCTAATAGAATTTTGAATCTCTTCTAATTCATTTGTAT
CTGCAATTTTATTATCTAGAATGTAGTTTTTAAGTTTTTTGATAGGATCGCGTGCAACCC
AAGCTTCTTTTTCTTGCCTTGACCTTAACTCGTCAGGATCTGCAAGGGAATGGCCTCGGA
ACCTATATGTTAGTGCCTCTATTAATGTTGGGCCTTCACCTTGTCTGGCTCTATGAATTG
CTTGTTTGGTAACTTGTCTTACAGCTAGTACATCCATTCCATCGACTTCAATACCTGGAA
GACCAAAAGCTTCTGCTTTTTTGTGTATTTCTGGTATTGAGGAAGATCTATGATGAGCCA
TACCAATGGCCCATTGGTTATTTTCAACAACAAATATAATAGGTAATTTCCAAAGAACAG
CCATGTTTAAACATTCAAAAAATTGCCCATTATTAGTTGTACCATCACCAAAAAAGCATG
CTGTTACTCGCAAATCTTCTCGGTTTTTCAGTACTTGTTGACGGTAAATGCTTTGAAAGG
CCGCACCTATTGCAATTGGGATACCTTCTGCAATGAAAGCAAACCCACCTAAAAAATTAT
GAGGAGCAGAAAAAATGTGCATTGACTCCTCTGCCTTTGCTACAGCCAGTTTCTTTCCCA
AATAACTCAGCCATTACATTTTTAGATGGAACTCCTTTACTTAGTGCATGTACATGGTCT
CTGTAAGTACTGCAAACATAATCTGTGGAATTCAGAAGCTTGATTACACCTGTAGACACA
GCTTCTTGACCATTATAAAGATGAACAAAGCCAAACATTTTTCCTTTGTAATACATCTGA
GCACAATATCTTCAAAATTTCTCCCCAACAACATATCTTCATACAGAACTAATAGATTAC
TCTTATCAAGCCCCGTTGAACTATATTTAGTCAGCGGCAATTGAACTTTCTTAGGATAAC
TCATAATTTATAAAGAAACCTCTATAATAATTTTGAAGTAAAGTTATCAATAGAAAACAA
ATAGATAAATTAAATTATCATATGCTTTTACTCAAGACTTTAATAGTTATTAAAAACTAG
TTTAGTATATCAAATTAATTTTGCTTATACTATAAATATGTAAAACTAAAATGATTATTA
TTAATTTTACTTGATATTTCTAAATACTTAAACATCATCTTTATTTTATCCTGTTGAGAA
AGAACTGTACAGTCTTGAAAATAACCTCAAAGCAGTCGCAGGTACTCGCCATCCAATTTT
ATATGCTGCAGCAAAACATCTTTTTGATGCTGGAGGAAAACGAGTTAGACCTGCTCTCGT
TTTTTTAGTGGCTAAAGCAACATCAGAGAAGCAAGAGATAAATACAGGACAAAGACGGCT
AGCAGAAATTACAGAAATTATACATACAGCTAGTTTGGTACATGATGATATTATTGACGA
ATGTACAACACGTAGAGGCGTTAAAACTGTACATAATATTTTCAGTACTAAGATTGCTGT
CTTAGCCGGAGATTTTTTATTTGCACAATCTTCTTGGTACTTAGCTAACATTGAAAATTT
AGCAGTAGTAAAAGCCATCTCCAAAGTAATTACCGATTTTGCTGAAGGGGAAATTAGACA
AGGCTTAGTTCATTTTGACCCTAGTATTTCAATAGATGCGTACATTGAAAAATCATTTTA
CAAAACAGCCTCACTTATTGCTGCTAGCTGCAGAGGCGCAGCCATGCTTAATGATTCTAA
CGCTCAAATAAATAATGATTTATACCTTTACGGAAAACATATGGGCTTAGCATTCCAAAT
TATGGATGACATTCTAGACATAATGGGGTCTACGAAAAGTTTAGGAAAACCTGCCGGAGC
TGATTTAATAAATGGCAATTTAACATCTCCGATTCTCTTTTCACTGACTCAAGAAACTAG
CTTAAACCATCTTATCCAAAGAGAATTTTGCAATAGTATAGACATTGCCTCAGCATTATT
TCTTATTAAAAAAAGCGGAGGAATTACAAAAGCAAAAGATTTAGCTAAAGAGCAGGTACA
GGCAGCACTTTACTGCCTTGAGTTTTTACCAAAATCTGCACCAGTATCTGGTTTAAAAAA
ATTAACACATTTTATAATCACAAGATTATCGTAAAATACTAGCTAAGATTTTTACGTTTT
CTAAAATAGCTTGAAAAGCTTGATATCATTAGTAGCTAACTTTGCTAGCATTTTACGGTT
TAATGCAATATTTTCTCTTTTCAATGCACTAATAAAAGTACTATAATTCATGCCTTGACT
GTGAGCAGCAGCATTTATTCTAGTTATCCAAAGCCTACGAAAATCTCTCTTTTTTCTCTT
TCGACCAACATAGGAATATCTAAGAGCTTTAAGGACTTGCTGCTTAGCTGTACGAAATAG
ACATTTGTGTGCACCTTTAAAGCCTTTAGCTAACTTAAATATTTTAGCTCTTCTTTTTTT
TGCAATGTTACCTCTTTTGACTCTACTCATAAAATATTAATCACTAATTTTGTATACTTA
TAATTTATAAATAAGGTAAATTTATCGCTATATTCTTGGTATCTTTCAAGTCCACTAAAC
AAGTAGAAGAAAGATTTCTTTTTTGTTTTGATGACTTTTTCTGTAGTAAATGACTTTTAG
TAGCTTGATGTCGAAGAAATTTTCCCGATGAAGATACTTTAAATCTTTTTGCTATTGCTT
TTGATGTTTTTAACTTAGGCATATTATAAACTTTAATGATTAACAAAAGTATGAAAAGTC
TTTAGACTTTTCAATACCAAAAGTAATCTTAACACAAATTATTTTACTTGCTATAAAGTT
TAGTTTAAACAATATATACGTACAAAGGTTAATCAACAGCCACAGTCGATTTTGCTTTAA
ATTTTTGTATAGGATTAGCAATTAACATAGTTATTATTTTAAGAATACTAGAATTTAGTT
CTTCAAACATTTTCATATTTAATGTAACGAAATATTGGCCTCGGCAACAATATTTTGTAT
TTGAGAATCAGACACCGGAATTGTATTTAATGCCGATCTATACTGATCTTTAAATAATTT
TTCGTTTTCAATTTGATCAAAATCATAAAATTTTGTGCCTCTGTCATCTGACAAATTCAT
AGCACCTTTAGCTATTTTCTTTAAAATTTGGCCACCGGATAAATCACCTAAATAGCGAGT
GTAAGCATGAGCAACTAATAATTCAGGTTGTTGGTTACCTATACTATGAATCCTATCAAC
ATATATTTTTGTAGCAGGAGAGGGTTCAATAAGATTTAACCAATCTGATCCATAGTAATA
GTTTAGATCCTCTGCAAGACTTTTTTGTCTATTTAGTTCTGCAAAATATATAGGTTTAAT
AGCTGGATGATCTTTGTTAGAAAGTATTTCTTCTTCTATGGCACAATAAACAAAATATAG
ATTAGCAACCAATTTACGGTATGATTGTTTATCTACAACACCTCCCAAAAAAGATTTTAC
AAAACTAACATTTTCTGCCATACTATGTGACTTAGTAGTACCTTCTCTCAATTGATTTGC
TAAAGTATTAACCATAATATCAAGCTTCCATTTTTTAATTTTTAGTAACTAGGCTGCTGC
AAAATAATTTTTAGATTTTATTGGGTCTGGGTTCATAGTTTTATCACCAGGTTTCCAATT
AGCTGGGCAGACTTCATCCGGATGAGACTGTACATACTGAATTGCTTGTAAAACCCTCAA
AGTTTCCTCAACACTTCTACCGAACTCAAGATTGTTAATTGTAGAATATTGGATAATTCC
TTTTGGATCTATAATAAACAGTCCTCTTAGCGCTACACCATCACTATTTAAAACATTATA
AGCAGCACTAATCTCTTTTTTTAAGTCAGATACTAATGGATAAGAAAGATCACCTAATCC
ACCAGACTCTCTATCTGTCTGTAGCCAAGCAAGATGAGAATATTCACTATCAACTGAGAC
ACCAATAATCTCTGTATTAAGTTCAAAAAAAGCGTTGTACTTATCGCTAAATGCTGTAAT
TTCTGTAGGGCAAACAAATGTAAAATCTAAAGGATAAAAAAATAAGATAATATACTTATT
TTTAAAATCTGATAATTTCAACGTTTTAAATTCTTGGTCATACACAGCTGTAGCTGAAAA
ATCAGGAGCGAGCTGACCTACTCGAAGACAATTTGGTCCAGAAATCATTAATTTTTCCCA
GAAGAATTGATATAATTGTGTTATTTAATAAATAATTATATAACAAAATTTAGTATATAT
GAAAATACTACTAGTCTATTATTAAATAACAATATTTTTATAGCGGGGAATGGATTTGAA
CCATTGACCTTCGGGTTATGAGCCCGACGAGCTACCAGACTGCTCTACCCCGCGAATAAC
TAAGATTATATTAGTCTATCTTTAGATATAAAAGCAAATACATTGTATATTTCAAAAATA
AAAAAATAAAAGAACTGGTGCACTAATCATTAAACTTAAAAACGACAAAGTATTTTTTAT
TTTATTCAAAAGAGGAAAAACTTCATATAAACCAATAAAACGGTCTTTAAGAAGAATTTC
TGATGGCTTTACCCAAATTTGACCATCATACCACCCAGATTCTTCATAAAATACTGTAGC
GCTCATCAATCTTTTTACTACGTAAGACCAGCCTAAATACAGTCTAATTAAAATAAATGC
AGTTATTAAACTTGAAGCAATAAACTCTGCAAAGAAAAATTTTAACGGCAACTTATCAAT
TGGAAAAATTGATAATAAAATAGGACTAACTAATAAACAATTCAATATTAATACGATAGT
GATTTTTTTGTTATATAATTTATTGCTTAAAGTTGGCCAACAAAAGAACCAAGAATTCTT
TAAAGAAGTATATTCGTTAACCGGCTGTTGCTCTTTTGGAACAGGACATTGAGTAGTATA
TAGATTCATTAGAATTAATAATATTATACCAAAGATTTTAACTAACTCCAATTAGAGTAG
TTATTATTAGAAAGAAGATTAGTAATAACAAAGTAACTTTATTTAATGTATTTTCTGTAC
TACGAGTGTTACTAAAAAACTGATTTTGACTTCCAATACTTCCTAGACCTTCAGATTTAG
GACTATGTATTAGAATGGTAAAAATTAATAAGATAGTTGATGCGTACCAAAAAAATTTCA
GTATTTGTTCCATTATATAAAAATTATTACAAAGACAACCTTCTAAGAATATTGATTGTC
TTATTGTATTAAAAATTGCTTATTCACCTTGTACTTTTAAAAGTAAAAACCCTACTATTA
GCCCTATTAAAACTAGAACTGAACTTAGTATTGCACTTTCTGCGATTTCTCCTACCATTT
TATTTTCCTTATTATTTAAAACCCGTTTCTACCCCAAACTACCATTGCAATAGAAAATGT
AAACATTGCCATTAAAGCTGCCCAACCTAAACTTAAAATATCCATAATTTATAGTATTCA
AATAAGATTTGTTTTACTTAAACAATAATATTCTTAACATTAAAAATATCATTGTATAAT
AAGGTAATTATAGCAGAGTACTACTTAATTCGTATTTTTATTTTATTTATAGAAGATTAA
AGTATTTAATACATATTATTCATAGCTTATAATTTATAAAAAAACGTTAGTATTTAAATT
ATGCAAACAACTATAAATAATGGCCAAACATCTAGTAAAGAGACTTTACTAACACCTAGA
TTCTATACTACAGATTTTGAAGAAATGGCTAATATGGATATTTCTCGAAATCAAGAAGAT
TTTTTTGCTATCTTAGAAGAATTTAGAGCTGATTATAATAGTGAGCACTTTATTAGAGAT
GAAGAGTTTAATCAATCTTGGTCTAACTTAGAAAATAAAACCAAGTCTCTATTTATCGAG
TTTTTAGAAAGATCTTGTACCGCAGAATTTTCAGGTTTTTTGCTTTATAAAGAATTGTCG
CGAAAATTGAAAGATAAAAATCCGATTATTGCTGAGTGCTTTTTGTTAATGTCTAGAGAT
GAAGCTAGACATGCAGGTTTTTTAAATAAAGCTATAGGTGATTTCAATTTATCTTTAGAT
TTAGGCTTTTTAACAAAAAGCAGAAAATATACTTTTTTTGCTCCTAAATTTATCTTTTAT
GCAACTTATCTTTCTGAAAAGATAGGATATTGGAGATACATAACTATTTACCGCCATCTT
GAACAGCATCCGGAACATCGAATTTATCCGATTTTCAAATTTTTCGAAAATTGGTGTCAG
GATGAAAATCGTCATGGAGATTTTTTTGCAGCACTGTTAAAATCTCAACCTCACTTTTTA
AATGACTGGAAGGCCAAAATGTGGTGTAGATTTTTTCTATTAAGTGTATTTGCGACAATG
TATTTAAATGACTTTCAAAGAATTGATTTCTATAATGCAATAGGTCTAGACTCTAGACAG
TATGATATGCAAGTTATACGAAAAACTAATGAAAGTGCAGCAAGAGTTTTTCCTGTTGCT
TTAGATGTAGACAATCCAAAATTTTTCAAATATTTAGATACATGTGCATGCGACAACAGA
GCTCTAGTAGATATTGATAAACAAAATTCTTCTTTATTAATTAAAACTATGCTAAAGTTA
CCTGTTTATTATTCATTAGCCAGTAACTTATTGAAACTATATTTAATTAAACCAATAGAT
TCTAAACTAGTCTGGAACACAGTTCGATAATTAAGAACTCATCTTTTCTTTTGCTTCGTA
CAGAACCTCTAAGGTAACTAGATTTTTAGAACAACTACGGGCAAATCTTTCTGTATTTCT
TTTTACTTTACCTCTAACAAAACCAGGAATTTTATTTAATTCTTTTTGTGCTTCTTGTGA
CCAATTAATAGTGTTGGCTGCAGAAATTCCTACGCTCAATGCTTCTGAAGTATCATGCCC
ACCAAATATTTCTAATAAGTGATCTTCCATTCCTAGCGTAAATGAGTTATAGACTAAATC
CGCAATTTGATTGGTTCCCTCGTAACCAAGAAACGGACGATAACTTAAAGGGAAATTCTG
GATATGTACAGGAGAAGAAATAACACCACACGGAATATTTAAGCGCTTACCAATGTGTCT
TTCCATTTGTGTTCCAAAAATTGCTGCTGGTTCAGTTTTAGCAATTAAATCTCCAACTAA
GCCGTGATCATCTGAAATAATGACTTCATCACAGAATTCTTGAACTTGTTCTTTAAACCA
ATCTTCATCATATTTGCAATAAGTTCCAGACCAAGCAACATGTATACCCATTTCTTGATG
TAAAATTCGAGTTATTGCTGCAGCATGAGTTGCATCTCCAAATACAATAGCTTTTTTCCC
TGTTAAATTTTGACAGTCAATTGATCGTGAAAACCATGCAGATTGTGAAATAAATCTTGT
TTGTTCATCTATGTACTTTTCGTAATCTACATCAGCTCCTAATGAATTCAATAACTGCTG
TATTGATCGGATGCATGTTGCTGTCTGAACAATACCCATCGGTGTAATATCCACATAAGG
CATGTTAAATTCTTTTTCTAAATATTTAGCTGTCATTAAACCAGTCTCTCTATATGGAAT
AAAATTAAACCATGCAGATGGTAATTTTTGTAAGTCTTGAACCGATGCATTTTCGGGAAT
AATTTGATTGATTTGAATATCTAAATCTTGAAATAATCTTTTTAATTCAGAAATATCGTG
CTGATTATGGAACCCTAAGCTAACAGCTCCAATAATATTAACAGATGGTTTTTTTGTTTT
TTGAGTTGCAACATTGCTAGATTCAAGTTTATCCATATAAAAAGCAACAATTTGTTCAAG
GGTTCTATCACCAGCTTGAAGTTCATTTACTCTATAATGATTAACATCAGCTAATAAAAC
ATCTGCTTCTGTTTCTATGGAGGCTCTGCTAACAAAATTTTGTAAATCTTCTTGCAAAAT
GCTAGAAGTACAAGTCGGCGTTAAGATAACTAAATCAGGGCTTTCTTCTCTATCTTTTCT
AGTAATATTATCGACAACTTTTTCTTGTGAGCCACGAGCTAGCACATGCCTATCTACAAC
ACTGGCTGTAACAGGAGTAAAATCTCTGTCTCTTTCAAGCATTGAACGCATTACGTTAAA
ATAATCATCTCCAAGAGGGGCATGCATAATGGCATGAACTTTTTTAAAAGAACTAGCAAT
CCTTAAAGTTCCAATATGAGCAGGGCCTGCATACATCCAATAAGCTAATTTCATATTCAA
TTTTCCTATGATTTACTTAGACATAATAATAATTATCAAGTTAACTCATAAAAATCCAAC
ATCGAATTAGCTGAAGCATAAAGCTTGAAAGTAAAGATTTCTTGCAGTTATAGTTTTTCT
TTAACTAAACATGTAAAAATTGTACTATATATAAATGTATTATATATAAACTTTTTTTAC
TGAATATTTGTAATGCCAGATACAATTAACTTAAATATGCCTTCTCCAACATTCGGTGGA
AGCACTGGCGGTTGGTTAAGAGCCGCAGAAGTAGAAGAAAAGTATGCGATAACATGGACA
GGCAAAAATGAAAGTAAGTTCGAAATGCCAACTGGTGGTACAGCAACTATGAGAAATGGA
GAAAACTTACTTTATTTAGCTAGAAAAGAGCAATGTTTAGCACCCAGTTAAAAGGTAAAT
TTAAAATATCCGACTATAAAATTTACAGAGTATTCCCTAACGGAGAAGTTCAATATTTAC
ATCCAAAAGATGGAGTTTTTCCTGAAAAAGTTAATGCTGGAAGAGCTAGTATTAACAGTG
TGAATCATTCTATTGGACAAAATGTTAATCCTATAGATGTAAAATTTATGAATAAAGCAA
CTTACGATTAATCTATAAAACCTAGACATAAAATGACTATTATATAGTCTAGGTTTTTGA
TAGAATATATTGATATTTTGGAAAGGTGGCCGAGTGGTTGAAGGCGTCTGATTTGAAATC
AGTTGAGCTATCTGGTTCCGTGGGTTCGAATCCCACCCTTTCCTTTATAAGATCTATTAC
TATACACTAATAGTATTTAGTTTAGTCTTAATAAAATCTATAACTTGTGACAAGTTTGAA
ATTTTTTCAGCTTCTTCATCTGGTATCTCTATACCAAATCTTTCTTCTATTGCCATTACT
AACTCAACGGTATCTAAAGAATCAGCTCCAAGGTCACTTGAAAAATTTGCTTCTCTAGTC
ACTATATCTTTTTCAATTCCTAGTTGTTCTGCTACGATATCTTGCACTTTTTCAAAAATT
TCATTATCTTGCATAATATATTTTGGCTCATGTTTGAATTCAGATCCTATATGATATAAT
ATTACTCTGGATAAATACGAAGTTTACGATATGGCTCTTCTCCAAAACTACGAGCTCTTA
AGTGGTAATTTTCAACTAAGTTGTGCTGCATTTTTCGAATATAAGCTGGACGAGGTGTCA
ACTGAACTATTGAATTTTCGTTCAAAATAATAGTCTCAATAGCCAATTTAACTTCTTGAA
GAGCCTGTACTTCATCAAATTTCTTATTTTTACAAATTTCTCTCCAATTAAGACCTGAAG
AATTATGAATATTTAATATTTTCCTAAGTGCATGAGTAATTTGTGGAACTGTACTATTCT
GAATTGTATATATAATAATTTGTTTTGATTTTGCAATCTGCCTTAGTTTTGTATTTTGCT
TTATTGGATTCCGTAATGCTAAAATAACATCTGACTTTTCTATTTCCTTAGTTAAAATAA
TTGGTAAATCTAAGGAAGAAATAACTGATGTAATATGCTGCCAACTCAAAGAATAAGCAT
ATAAATACTGAGTAGGTATTTCTAGTGGCAAAGATTGTTTATTAATATTGACAGAGGTAT
TCAAAGTAGTTGACAATAAAGATGTATCACGATTTTGTAATTTATTCAAATCAGATGAAT
TATTTCTTAATTCTCTGTATTGTACAACAGGCTGTGCTTGTTGTAAATTAACTAAATTAC
GTGAAATAGATATACTATTGGGAAAAACTTCTATAGACTGAGATGGATAACATTTAATTA
AAATACGTCCACTAGCTTGAATTTGTCGTTTTTGTACAAATGGTTGATGGCCTTGTAAAA
TTTGATCTATAGTGTCTTGAACTTTATCATGAACTATCCAGACATTTCGCTCATGTATTT
CAATTGCAATTTGGAAAGCAGGTGCAGCTTTTCTTTCTAGTATACTTTTCTGAGTACCTC
TTCTTTTTGCTTCTTCATCCCCCAAGGTAACATATTGAATTCCTCCAATTAAGTCTGCTA
AAGTAGGGTTTTTAATTAAATTTTCTAAATTATTTCCATGAGCAGTACCTACTAGCTGCA
CTCCTCTTTCTGCTATAGTACGCGCTGCTAGGGCTTCTAATTCTGTACCAATTTCATCTA
TAATAATAACTTCAGGCATGTGATTTTCTACAGCTTCTATCATTACTTGATGCTGCAAAT
CAGGCCTTGCTACTTGCATTCTTCTTGCTCTGCCTATAGCTGGATGTGGAATGTCGCCAT
CGCCAGCAATCTCGTTAGAAGTATCTATAATTACAACTCTTTTTTCCATTTCATCTGCCA
AAACACGAGCAATTTCTCGAACAGCTGTTGTTTTACCAACTCCAGGTTTGCCTAAAAGCA
AGATTGAATCACCTTGCTCTAATAAATCCCGCATAATACTAATTGTACCAAATACAGCTC
TGCCAACACGGCAGGTTAAGCCAACAATACTACCTTCTCTATTTCTCATTGAACTAATAC
GGTGCAAAGTCTTTTCTATACCTGCTCTATTGTCTCCACTAAAATTACCCACTTTCTTCA
CACAATAGTCTAAATCTTGCCAACTAATAGGTCTTTGAGATAAATATTCCGGATTACTAG
GAAATCTCGCTTCTGGGCGCCTCCCCAAATCCATAACTACTTCTATTAGTTTATCTCTAT
TAGGATGTTGTTTCAAAGGTTCTTGAACAAAATTTGGCAAGATTTCTAGCAACTTATCTA
AGTCATCTGAAATAAGCATAATTGAACATATAATAAAAATCTTACAAATCACAAGATATA
TTTTGTCTACTAAAACTAAATAAGAAAAAGAATAGATAAAAAATAAATCAGTCAAAAATT
AAAGTTATGCTAAAATGTTCATTGGACAAAAAGTTCGAATTAAGTACAGCAAACAAAAAA
TTGCTAATGATATAGCAGATAAAGTCGGTAACACTGGAGTTATCAGAGGAATCAAATTTA
TTAATAATAAATGTGTTACTATTATTGTTGAATTTGACAATCATGCGAGGCTTTGGATGT
TTACAGAAGAATTAATCTATCTAAATGATTAAAAATAGAAATAATTCATTAATATAAAAA
ATTTTATAGGAGTATTGTTCATTGTGCAAATTACTATTAAAAAATTGCAAAATTTACTTT
CGTCTTTACAAAGAAAAAAGATACAGACGTTAAAATTAAAACATGATGATTTTGAACTTT
TAGTAAATAAACCTTACAAAAGAGTTAATCAGTCAGTATTTTCTCTAACATACAGGTAAA
ACAACTATAGTTAAACCATTAACTGACAAAAAAAATTCTTCTAATGAAAGCTCTACAAAA
TATGCAACTATTATTTCTCCAATGGTAGGAACAGTTTATCATTCCCCTGCTCCTGGTGAA
AAACTTTTTGTACAAGTTGGCGATGACGTTAAACTCAATCAAACAGTTTGTATTATTGAA
GCTATGAAATTAATGAATGAAATTGAAGCTGAGATTGAAGGAAAAATTATAGAAATTTTG
GTTAAAGATGGTGAGATCGTAGATTGCGGTCAAGCGTTGATGAAAGTTGAAACAAAATAA
TTTTTCCATTTTACATATTGTTAACAGAAATTATGTAGATAGTAAAATTAGCTTATAATA
TAGTTATGAAAACTTATTTCGTAAAGGCACCTATTGTAAAAAATTACCTACTTTATCTGC
CAAAAATAGAAATAAGCGTTTTGATTTCTTGTCTCAAGAGAGGAGAATCTCAATGACAAT
TAGCTCAAAAGAGCAAGAGACAAAGAAGGTAAAAATCTCGGTTGATAAAAATCCCGTAGA
TACTTCTTTTGAAAAGTGGGCCCAACCAGGCCATTTTTCTCGTACACTAGCAAAAGGACC
AAAAACTACTACTTGGATTTGGAATCTTCATGCCGATGCTCACGACTTTGATAGTCAAAC
CAGTTCTTTAGAAGAAGTTTCACGTAAAATTTTTAGTGCGCATTTTGGACAGCTGTCTGT
GATATTTTTATGGCTTAGTGGAATGTATTTCCACGGGGCACGCTTTTCTAACTACGTTGC
TTGGTTAAGTAATCCAACAGGTATTAAACCAAGTGCGCAAGTTGTTTGGCCGATAGTTGG
TCAAGAAATTTTAATGGAGATGTAGGAGGAGGATTTCAAGGCGTACAAGTTACATCTGGA
TGGTTTCAACTTTGGAGAGCTTCTGGAATTACAACAGAATTTCAGCTTTATTGTACTGCT
ATTGGCGGATTAGTTATGGCTGCTTTAATGTTATTTGCTGGATGGTTTCACTATCATAAA
GCAGCTCCTAAGTTAGAATGGTTTCAAAATGTTGAATCAATGATGAACCACCATTTAGCT
GGTCTTTTAGGATTAGGTTGCTTAGGTTGGGCAGGACATCAAATCCATTTATCTTTACCT
ATTAATAAACTACTAGACTCTGGAGTTTCTCCACAAGAGATTCCATTGCCTCACGAATTT
CTGATTAATAGAGAACTTATGGCTCAGCTTTATCCAAGTTTTAGTAAAGGATTAGTTCCT
TTCTTTACTTTGAACTGGGCTGAATATTCTGACTTTTTAACTTTCAAAGGAGGTTTAAAT
CCTGTTACTGGAGGTTTATGGCTAAGTGATACTTCTCATCACCATTTAGCATTAGCTGTG
TTATTTCTTGCTGCAGGCCATATGTATCGAACCAATTGGGGTATTGGACACAGCATGAAA
GAAATTTTAGAAGCTCACAAAGGTCCTTTTACTGGTAATGGTCATGAAGGTCTATATGAA
ATTCTTACAACTTCTTGGCACGCTCAGCTAGCTATTAATTTAGCTATGATGGGATCTTTA
AGCATAATTGTCGCACATCATATGTATGCGATGCCTCCATATCCATATATTGCTACAGAT
TATCCAACTCAACTATCACTTTTCACTCATCATATGTGGATTGGAGGATTTTGTATTGTG
GGAGCAGGAGCACATGCTTCTATATTTATGGTAAGAGATTATAATCCTGCAGAAAATTAT
AATAATCTTTTAGACAGAGTAATTAGACATCGTGATGCTATTGTTTCTCATCTAAATTGG
GTTTGTATATTTCTTGGATTCCATTCATTTGGTCTATATATCCATAACGATACTATGCGA
GCACTTGGTAGATCACAAGATATGTTCTCAGATACCGCAATACAATTACAACCAATCTTT
GCTCAATGGGTCCAAAGTATACATACTCTAGCTCCTGGTAATACAGCTCCAAACGCTTTA
GCAACAGCTAGTTATGCATTCGGCGGAGATGTTGTTTCAGTTGGTAATAAAGTTGCAATG
ATGCCTATTTCTTTAGGTACTGCTGACTTTTTAGTTCATCATATACATGCATTTACTATT
CATGTAACTGTTTTAATCTTAGTTAAAGGATTCCTGTTCGCAAGAAATTCTCGACTAATT
CCAGATAAAGCTAATCTTGGATTTAGATTTCCATGCGATGGACCTGGCAGAGGCGGTACT
TGCCAAGTATCTGGCTGGGATCATGTCTTTCTTGGTGTTTTCTGGATGTACAATTCTCTG
TCTGTAGCAATTTTCCACTTTAGTTGGAAAATGCAATCAGATGTTTGGGGTAGCGTATCG
CCATCTGGAAATGTATCCCATATCACTGGTGGTAATTTTGCACAAAGCGCGATTACAATC
AATGGATGGTTAAGAGATTTCTTATGGGCTCAAGCATCTCAAGTAATTCAGTCATACGGC
TCTGCACTATCTGCATATGGATTAATTTTCTTGGCAGCACATTTTGTATGGGCATTTAGC
TTAATGTTCTTGTTTAGTGGTAGAGGTTATTGGCAAGAACTTATAGAGTCAATTGTTTGG
GCGCATAATAAAATAAAAGTTGCTCCTGCAATTCAACCAAGAGCTTTAAGTATTACTCAA
GGTAGAGCGGTTGGTGTTGCGCACTATTTATTAGGTGGAATTGGGACAACTTGGGCATTC
TTTTTAGCAAGAATTATTTCAGTGGGCTAATATTGAAAATAGGATAAAAAACAATTATGG
CAACAAAATTTCCTAAGTTTAGCCAGGCTCTATCACAAGATCCTACAACTCGAAGGATTT
GGTATGGTATTGCTACGGCACATGACTTTGAAAGTCATGATGGAATGACAGAAGAAAATT
TATATCAAAAGATATTTGCTTCACACTTTGGACACTTAGCAATCATCTTTCTATGGACAT
CGGGTAATTTATTTCATGTAGCTTGGCAAGGCAACTTTGAACAATGGGTGTTAAATCCTT
TAAAAGTTAAACCAATTGCTCACGCAATTTGGGATCCACATTTTGGACAACCAGCTTTAA
AAGCTTTTAGCAAAGGTGGATCAGCATATCCAGTAAACATTGCATATTCAGGCGTATATC
ACTGGTGGTATACTATTGGAATGAGGAGCAATCAAGACCTTTATTCTGGGGCTTTATTTT
TACTTGTTTTATCAGCTTTACTCTTATTTGGAGGCTGGCTACATCTGCAACCGAAATTTA
AGCCTGGTTTGTCATGGTTTAAAAATAACGAATCAAGATTAAATCATCATTTATCAGGAT
TATTTGGTGTTAGTTCATTAGCTTGGACAGGTCATTTAGTACATGTTGCGATACCAGAAG
CACGAGGACAACATGTAGGATGGGATAATTTCACGACAGTATTACCTCATCCTGCTGGTT
TACAACCTTTTTTTAGCGGCAATTGGAGTGTATACGCTCAAAGTCCAGATACAGCTCAAC
ATTTATTTGGAACTAATGAAGGTGCAGGTACAGCAATTTTAACATTTTTAGGGGGCTTTC
ATCCTCAAAGTCAAGCTTTATGGCTGACCGATATAGCTCACCATCATTTAGCTATAGCTG
TAGTTTTTATTGTTGCTGGCCACATGTATAGGACAAACTGGGGAATTGGGCATAATTTAA
AAGATATTTTAGATGCTCACAGGCCACCTAGTGGCAGATTAGGTGCTGGGCATAAAGGTT
TATTTAATACTATTACTAATTCATTGCATATACAGTTAGGATTAGCATTAGCTTCATTAG
GTGTAATTACTTCTTTAGTAGCTCAACATATGTATGCTATGCCTCCATATGCTTTTATGG
CTAAAGATTTTACGACCCAAGCTTCTTTATATACTCATCATCAATATATTGCCGGATTTC
TAATGGTTGGTGCTTTTGCTCATGGGGCAATATTTTTTGTTAGAGATTATGACCCAGAAC
AAAATAAAAATAATGTTTTAGCTCGTATGCTAGAACACAAAGAAGCAATCATTTCTCATT
TAAGTTGGGTAACTCTATTTTTAGGATTTCATACCTTAGGTCTTTATGTGCATAATGATA
CAATGATTGCTTTTGGGACTCCAGAAAAACAGATTCTAATTGAGCCAGTATTTGCTCAGT
GGATTCAAGCCTCTTCTGGTAAAGCACTTTACGGCTTTGATGTATTATTATCTTCATCTA
ATAATATTGCGACACAAGCTGGTAGTAATATTTGGCTACCAGGTTGGTTAGAAGCAATCA
ACAGTGGAAAAAATTCACTATTCTTAACAATTGGTCCTGGAGATTTCTTAGTTCATCATG
CAATCGCATTAGGCTTACATACTACTACACTAATTTTAGTTAAAGGAGCCTTGGATGCAA
GAGGATCAAAACTGATGCCTGATAAAAAAGATTTCGGTTACAGTTTTCCTTGTGACGGTC
CAGGTAGAGGAGGCACCTGCGATATATCTGCATGGGACGCATTTTACTTAGCTGTATTTT
GGATGTTGAATACCATAGGTTGGGTAACATTTTATTGGCATTGGAAACACATTGCGATTT
GGCAAGGTAATGTAACTCAATTCAATGAATCTTCTACTTACCTCATGGGATGGTTTAGAG
ATTACTTATGGATAAATTCTTCTCCATTAATTAATGGTTATAATCCATATGGCATGAATA
ACTTATCAGTATGGTCGTGGATGTTCTTATTTGGTCATTTGGTATGGGCAACAGGATTTA
TGTTTTTAATCTCCTGGCGCGGCTATTGGCAAGAGTTAATAGAAACTCTTGCATGGGCAC
ACGAACGTACACCTCTAGCCAACTTAATTAGGTGGAAGGATAAACCTGTCGCTCTATCAA
TTGTACAGGCACGGTTAGTAGGTTTAGCACATTTTTCCGTGGGTTACGTACTAACTTATG
CTGCTTTTGTATTGGCTTCAACAGCTGGAAAATTTGGTTAAAAGAAATCTTATTTAATTA
AAAAAGTCAGTCATAAAAAATTATGACTGACTAGTACTGCTTAAAGTTTTACTTCAACAT
CTACACCAAAAGGTAAATTTAGCTTCATTAGTGCATCTATTGTTTGAGAAGAAGGCTGAA
GAATATCTATAATTCTCCTGTGAGATCTTATTTCAAAATGTTCTCTAGAGTCTTTATCTA
CATGTGGAGAGCGTAAAACGCAATAAATTTTTCTTTTTGTAGGTAAAGGTATAGGTCCTA
TTGGAACAGCGTTAGTTCTAGATACAGTATCTACTATTTTATTACATGAAATATTAAGTA
TATCAGAGTTATACGCTTTTAGTTTAATTCTAAATTTTGCTGGCTTAGTAACTGTCATAT
TAACAAGATCTGATTATTTAAGAATTTTAGAGACAACACCCGCACCGACAGTACGTCCAC
CTTCTCTAATAGCGAAACGCATACCTTGTTCAATTGCAATTGCATTAATTAATTCCGCAG
TCATCTTAATTCTATCGCCCGGCATGACCATTTCTGCATCACTACCATCATCTGCTGTAA
ATTGATTAATAGTACCAGTTACATCAGTCGTTCTAACATAAAACTGAGGTCTATATCCAG
GAAAAAATGGGGTATGTCTTCCTCCTTCTTCTTTAGTTAAAATATAAACTTCTGCTTCGA
ACTGAGTATGAGGTGTGATTGTACCAGGTTTAGCTAATACCATACCTCTTTCAATATCTT
TCTTCTGCACACCTCGAAGAAGAATTCCTATATTATCACCAGCTAAACCTTCTTCTAACG
TTTTTTGAAACATTTCTAGTCCAGTAATAGTTGTTGTCCGAGTTTCTCTCAAACCTACAA
TCTCAATAGTATCAACTTTGACAATACCTCTTTCAATTCTACCTGTAGCAACAGTTCCTC
TTCCAGTAATAGAGAAAACATCCTCAACAGCCATCAAAAAAGTTTTATCAATATCTCTTT
CAGGTGTTGGAATATAAGTGTCAACTGCCTCCATTAGGGAAAAAATCTTATCAACCCATT
TATCATCACCCAGCTTAATAGTGGGATTGTTAGTAACAGCTTCTAAAGCCAATAAAGCAG
AGCCAGCAACAAAAGGAATATCATCTCCAGGAAAATCGTATTGAGTTAATAATTCTCTTC
CTTCTAACTCAACTAACTCTAGTAGCTCTTCATCATCTACTTGATCTTCTTTATTTAGAA
ATACAACTAAAGTAGGAACACCTACCTGTTTGGCTAACAGAATATGTTCCCGAGTTTGTG
GCATTGGACCATCTGCTGCAGAAACAACTAAAATAGCTCCATCCATTTGGGCTGCACCTG
TAATCATATTTTTACATAATCTGCATGACCTGGACAATCCACATGAGCATAGTGGCGGTT
ATCCGTTTCGTATTCTACATGAGCAGTATTAATAGTGATACCTCTAGCTTTTTCTTCCGG
TGCTGCATCAATTTCATCGAACTTTTTTGCTGCAGTAGAACCTAAGGTTGACAAAGTTGC
TGAGATTGCAGCTGTTAAAGTTGTTTTACCATGATCAACATGACCAATCGTTCCAATATT
AACGTGAGGTTTTTTACGTTCAAATTTAGATCTTGCCATTTTTTTATTTTCCTTCTAGTA
AAAGTTGTATTATAGTTACTTTTAACGATAAATCTTGTGAACTTACAGATTTATTATTTA
ATTAATACCGATAGTGAGCAAACGCTTTATTGGCCTCAGCCATTCGATGTGTATCGTCTC
TTTTTCTGATAGAATTCCCAGTTTCATTGGCGGCATCCATAATTTCATTAGCTAATTTCA
TGGACATACTTTTACCAGATCTTTCCCTGGAAAATCTAGTAATCCATCTTAAGGCTAAAT
TTGTACCTCTATAAGCTCTTACTTCTATTGGAACCTGATAAGTAGAGCCGCCTACTCTTC
TAGCTTTTACTTCCACTAATGGAGTAATATTGCGAATGGCTTTTTCTAAAACACTTAAAG
GATCTAGCTCTGTTCTTTCTTTAACTATATCGAGAGCTTGATATATAAGCTAAAGTTTTT
TTGCCATTTTTCAAAATACGAACAGTTAGCATACTGATTAGCCTGCTTTTGTATAAAGGG
TCAGGTGATGCAAACCTTTTTTTAGCTATATTACGACGAGACATATTATTTAAAGTGTGC
TATTTTAATATTATTTAAGATTTAGGTTTTTTTGTACCATATTTGGATCTACTTTTACGA
CGGTCTTTCACTCCTGCAGAATCTAAAGTACCACGAACTACATGATATCGTACACCAGGT
AAATCTTTAATTCGACCACCACGAATTAGCACTACTGAGTGCTCTTGAATGTTATGACCG
ACTCCTGGAATATATGCTGTCACTTCAAATCCAGATGTTAATCTTACACGTGCTACTTTT
CTTAAAGCTGAATTTGGTTTCTTAGGGGTTGTAGTGTATACTCTTGTACAAACACCTCTT
CTTTGAGGACAACTTTGAAGGGCTGGAGATTTTGTTTTTTTATTTATTTTTCTTCTTTCG
GACCTAACAAGTTGCTGAATTGTTGGCATAATAAAATTAACTTTAAGTTTACTCATTTAA
ATAAATTAATTAGTTTTTATTTATCTTATACTTACGCATAAATCTTTCTACTCGACCTTC
TGTATCAATAATCTTTGTGAACCAGTAAAAAATGGATGATTTCCTGACCATATATCTACA
TGTAGTTCAGGTTTCGTAGAGCCAATTGTCATAATTAACTGGCCATCACAATAGACTTTT
GCCTTAGGATACCAATCTGGATGTATATTATCTTTTGCCATTATTTATATAAATATATCA
ATAATCAATATTAACGTTTAGAAAATTGAGGAGCTTTTCTTGCTTTCTTTAAACCATATT
TTCTTCTTTCTTTCACTCGTGAATCTCTTGTTAAATAACCTTCATATTTAAGAGTAGTTC
TATTTTCTGGATTAATTGAACATAATGCTCTTGCAACACCTAAACGAATAGCATCTGCTT
GGCCTGTTAATCCTCCTCCTGTAGTATTTACATGAATATCATACTGATTTAATAGTCCTA
AAACTTGTAACGGGGCATATGAAACTCTCAAATAATTAGGACTAAACTGGAGATATGACG
CACCTGATATACCATTTATAACTAAATTTCCTGCCCCTGGGATTAGCCGTACGCGTGCAA
CAGCACATTTCCGGCGACCTGTTCCAGAATATAGTGCGCGAGTTTTAATTAATTCTGTCG
ACATAATATTCCTTAATAACTAAATATTTATACTATATACTCTTGTGGTTTTTGTGCGAC
ATGTGGGTGAAATGGACCTGAATACACTTTCAATTTAGTAAATAATTTTCTTCCTAATGA
ACCTTTAGGAAGCATCCTTTAACTGATTTTTCAATAATTCTATTAGGTAATCTTGCCTGA
AGCTGATCAAATGTTTCTATTTTAAATCCACCAGGCTGTCCAGAATGTCTTCTGTACAAT
TTTTGACTCCTTTTATTTCCACTTACATGAACGTAAGCAGAGTTAATAACAATTACATGA
TCTCCAGTATCTAGATAAGGAGTATAAGAAGGCTTATTTTTACCTCTCAAAATATTAGAA
ATATGAGTAGATATTCTACCAAGTTTCTGATTTTTAGCGTCTATAATATACCAATGGGAA
TTAGTATTAAAAAAAGATGATTGCGTTTTGTTCATGAAAAGATTCAGACTTTTGGTTAAC
AATGAGAGAATATATAGATGCTATATATTTTTTTTATACAATAATTCTACTAAAATTTCT
AGTTATCAATAACTTATATTAAATACAAAATATACTAATTACTTTTTTCTTTAGGTAAAC
TTATACCTAATTTTTTTTGTAGGGCATATATAACTTCTTCTGCTGATTTTTGGCCAAAGT
TTTTAATTTCAAGAAGCTCTTCTTGTGAGTAATCTAATAAATCTGCAATAGAATGGATTT
GAGCTCGTTTTAAGCAATTATAAGCTCTAACAGATAACTGTAGTTCTTCTATTAGCACTT
GACTAATTTTTTTATCTTCTTTACTACGAAAGCTGTCTGCTGACTTAAAATCTAAATTTC
TTAGTGAACAGAAAAGGTTAGTTAAAACTGTAGCCCCTTGGCTTATAGCTTCCTGTGGAG
AGATACTGCCATTTGTCCATATCTGTAAAATAAGTCGATCTTTTATACTATTACTACCAA
TACGGACTTCTTCTACTTTATAATTAACTTTACTAACTGGCATAAATACTGAGTCTACTT
GTAAGAAATCTACAGATAGCTCATCTACTGCTTTTTCTGCTAAGCGATATCCACAACTTC
TTTCAATTTTAAACTCCATTTCAAATATTGTGTTATTGCAAATCGTTGCAATATATTGTC
TAGGATCCACTACTTCTATATCAGAAGATAATTCAAATAAGCCAGCTGTAACTATCGCTG
GTCCCTGGACTCTAATCCTACCAAATTGAGGTTCTCTGTTATAGCTTTTAAATACTACTT
CTTTGAGATTAAGTATTATTTCTAACACATCTTCTCTTACCCCTGGAATTGTAGAAAACT
CGTGGTTAACTCCTGCAATGTGCACAGCAACTATGGCAGTACCTTCAAGGTCTGATAACA
TTGATCTTCTTAAGGCATTACCTAATGTAATCCCTTGTCCTTGATTTAATGCTTCTATTA
CAAAACTTCCGTACTGCCCACGTGGTCCATCTGTTCTTGACTCTACACATTCAATTTGAA
ATTGAGCCACCTAAGAAAGCTCCTTAAAAATAATCAGTAACTAGTAGAAAAGATTTACAC
TCGACGTTTCTTAGGAGGGCGACATCCATTATGCGGTACGGGAGTAATATCTTTTATTAA
GGTAACCTCTAAACCTGCAGCCTGTAATGCTCTAATTGCTGTTTCTCGACCTGCACCAGG
ACCATTTACGAGAACTTGAGTTTGACGCATACCTTGATCGATCGCCTGTTTAGCAGCTTT
TTCAGCTGCAGTTTGAGCTGCGAAAGGTGTACCTTTTTTAGCTCCCTTAAATCCACTAGC
ACCAGAAGATGACCAAGATAATGTTTCTCCTTTTAAATTAGTAATAGTCACAATTGTATT
GTTAAATGTCGACTTAATATGTGTAACCCCATTAACCGCATTACGTTTATTTTTTCTTGC
TCCGGATTTTTTTATTTGTCTAGCCATTATGTCTTATTATATAGTTAATTAAAAAATTAT
TTTCTTGGAGCTTTTTTCTTACCCGCTACTGTTTTTTACCTCCTCTTCTAGTTCTTGCAT
TAGTTCTTGTTCTTTGGCCTCTTAAAGGAAGGCCTAAGCGGTGTCTTCTACCTCGATAAG
TACTAATTTCCATCAATCTTTTAATACTCATAGACTCAAAACGTTTAAGATCACCTTCAA
TCTGATAATTAGATTCTAAAATTTCTCTTATACTTACCACTTGTTGATCACTTAAATCTT
GACACTTGATATCAGCATCTATATTTGTTTTTTCCAATATTTCTTTTGAGCGGATATTCC
AATACCATAAATATATGTCAAAGCGACTTCTATTCTTTTGTTTCTTGGAAGATCTACTCC
AGCGATTCTGGCCACTCTGTTTTGTCTCCAATAAATAATGATTACCTTAACCTTGTCTCT
GCTTATGTTTAGGTTTGTACAAATTATCATGACCTTTCTGTCACGACGAATTATTCTACA
TTTTTCACACATTTTTCGAACAGAAGGACGGACTTTCATATTAATTATATATACTAGGAA
TATTAATACTTTGCCATAGTATCATATCTTTTCGATATGGCATATGTTTCAATTTGTTTA
GCTGTGTCTATTGCGACTCCAACTAGAATAAGTAAAGATGTAGCTCCAAGACCTCGTAAA
TTTTGGATTTGAGTAACCTTCTCTATTATAAACGGAATCAACGCTACTGTAAATAAAAAC
GAAGCTCCTAGAAAGGTTAGCCTATTTAATATGAGTTGTAAATAATTAATAGTTGCTTTA
CCAGGGCGAACATTAGGAATACTTGATCCCATTTTTTTTAAATTTTTAGCAATATCTTCT
GGATTCATTACTATAGATGTATAAAAATAACTGAAGAAAAGGATTAACAAGCAATAAAGG
ACAAGATATAATGAACCACTAGGGCAAAATAGATACACAATTTGTAGCAATATTTTATTT
TGAATAACTTGGGTTAAATAAGGTGGCAAAGCCATAGATGCCGATGCAAAAACAATAGGC
ATAACTCCTCCTTGATTTAATTTTAAGGGCAAATAGCTATTCGGATCTACTGTAGAAGAC
TTTCCTAGCTGTCTTGCTGAAATAATTTTAATTTTTCGAGTTCCTTCTTGTACAAAAATA
GTAATTATGGTCATCACTAAAAAGACAGCAATTAATAATATAAAACTAAGAATCCCCTTA
GTATAATCAGCATATAACAATGACTGAGCAATGTTTCTAGGTAGTCCTGAAACAATATTT
TGAAAAATAAGCAATGAAGCTCCATTGCCAATTCCTTTTTCTGTAATTAGCTCAGATAAC
CACATAATACTCATAGAACCAGCTGTTAAAGCCAATACAGAGTCACAAACAAATGTAAAA
TTCCAATTAAATACATAAGGTTTTACCCATATAGAAATTGCTCCAGCCTGCAAACTAGCC
CATCCTAGAGCTAAGTATCTTGTAAATTGAGTTATTTTTTGGCGACCTAATTCACCTTCT
TCATTCTGTAGTTTTTCCAAGTCAGGAATAATTTTAGTTAATAACTGCATTACAATTGAA
GAGTTAATGTATGGAACAATACCCAAAGCAAAAATTCCAATTGTTGAAAAACCGCCTCCA
GAAAAGATATTTAGAAAATTGACTACAGTATTTTTTTCTACACTGTCATAAAAAGCATCA
TGATCTATACCTGGAACAGGTATGAAAATTCCTAAGCGAGCTACTACTAATAGAACAAGA
GTAAATATAATACGATTTCTTAAATTAATTTTTTGGCTCATAGATAAATTTTAAAATTCA
ATAATATAAAAACCCTATTCCAAGACTTAGATAAGTTTAAAATAGGATTATAATGGGAAG
ATTATTAAAATATTCTATCTAGAATAAAGCCTTTCTATAGAAACTCCTCTATCTTTAGCA
ACCTCGCTAAAGGTTCTTAATTGAGTTAAACCATTTAAAACAGCCCTGGCATTATTTAAT
GTGTTATTAGAACCTAATTGTTTAGCTAAAATGTTTTGGACACCAGATAATTCTAATACT
GTTCTAACAGAACCTCCAGCAATTACACCTGAACCAGGCGCAGAAGGTCTTAATATAACT
TTTGCTGCACCAGAAATTCCGTTAATAGGATGAGGTATAGAATTAGATTTCGTAAGTGGA
ACTATAATTAAATGCTTCTTAGCATCAGCCACTCCTTTTTTTACTGCACCAATTACATCA
CTTGCTTTTCCTACACCTACACCAACTTGCCCTTGTTCATTACCAACAACAAGAATAACT
CGAAAGCTGAGCTTTTTTCCTCCTTTTACAACTTTAGTAACTCTTTTGACTTGTACAACC
CTTTCTTCCCAGCCACTATCTTTATCTTTTCCTTTACTTTGTTTTTTACGATTAACCATT
TGTAATATTATTCCTAAAGACTTTAGAACTCTATACCTGATTCTTTAGCAGCTTCAGCTA
AGGCTTTAACTCTTCCATGATATAGTTTTCCTCCTCTATCAAAAACAACATTTTTAATAC
CTTCTTTAATAGACTGTTCAGCTAGCTCTTTCCCAACTATGCGAGAAGTATGGCAGTTAG
GTCTAATTTGATGAGATTCTTGACTATTTAAATTAACAGATGATTTAGCAACTAAAGTAA
TCCCTTTTACATCGTCAATGATTTGCGCATATATATGTTTATTAGACCTGAAGACACATA
AACGGGGCCTACTAGAGGTCCCTTGAACTTTTTTTCGAACTCTTTTATGCTTGTGAATTC
TAGTTTGCTTAGTGTTTAATTTCATTATTATTTACCTTTTCCAGCTTTTCCAGCTTTTCT
CCTAACAAATTCACCTTGATATCGAATTCCTTTACCTTTGTAAGGCTCAGGCGGTCTAAT
AGAACGAATAGTTGAAGCAACTTGACCAACAACTTCTTTATCGATACCAGACACAGTAAT
ATTTGTATTATTTTCAACTTTAATTTCAATATTCTCAGGAGGTTTAATTTTAACTACATG
GCTATAGCCAACACTTAGTATTAAATCTTGATTTTCAATTTGAGAACGATACCCTACACC
TTGTATTTGTAATTTTTTAGAAAAACCATTAGAAACCCCTTCAATCATATTGCTAATAAG
AGTTCTCGATAAGCCGTGTAACTGATTTGCAAATTTTGTTTGTCCATTTGTCTTGACGGA
AATTGTATCATTAATTATTTCTAAATTAATATCTGGAGGTAAAATTCTGGATAGAGTACC
TTTGGGGCCTGACACGGTGATAGTTCGACCATCAAACTAGTATTAAGATTTGTAGGCAAT
AAAATTACTTTTTTTCCAATACGAGACATATTCCACCTATATAATAATTACCAAATATAA
CATAATATTTCCCCTCCAAGACCATCATGGCGAGCTTGTCTATCTGTCATGACACCTCTA
GAAGTAGAAATAAGAGCAATACCTAAACCTCCAAGAACTCTAGGCAGTTCTTTATGATTT
ACATACACTCTTAATCCAGGTTTACTAATTCTTTTCAAAGCGTTAATAACAGGTTGCCTA
TTTTTACCATTATATTTTAGAGAAATCATGATCTGATTCTCTATACCTTCCTCAATTTGT
TCAAAACTTTGAACAAATCCTTCATCTTTTAGTACCGTTGCCATATTACATGTGATTTTC
GTTGCTGGAACTTGAACAATTTGATGTCTTGCTAAGTTTGCGTTACGAATACGTGTTAGC
ATATCGGCGATCGTATCGTTGACCACCGTATCCTCCTTGTTATAAATTATTCAAGATATT
TTTAAGATTCTCTAAAAGGCATTCCAAGCTTTTTTAAAAGAGCTAAAGCTTCTTGATCTG
TTTTTGCTGTAGTTACAATTGATATATCTAGACCCCGAATTTGATCAATATTATCATACT
CTATCTCAGGAAAAATTAATTGTTCGCGCAAACCTAAATTATAATTACCTTTGCCATCAA
AACTTTTAGGACTGATTCCTCTAAAATCTCTAATTCTTGGTAAAGTTAAATTAATTAGCT
TTTCTAAAAAAGAATACATCTTATCTTTTCTTAGATGTACAACAATTCCAACCGGAACTT
CTTCTCTAATTTTAAAACCAGCAATAGATTTTTTAGCTTTTGTAACAATCGGTTTTTGCC
CTGTTATTAATGCAAATTCTTTAATGCTACTCTCAAGAGCTTTAGCACTTTGAGAAGCTT
CTCCTAAACCGCGGTTGACAGTAATCTTCGTAAAACGAGGTACTTCATGTATGTTGTTAT
ACTGAAATTCAGCTTTAAGAGCTTTGGTCACAGTCGTTTTATATTTTTCTTTTAATCCTA
TAGCCATTGTATCAATTATTTAATAATTTCACCGTTCTTTTTTAATTTTCGAATTTTTTG
GCCTTTATCATTGACTACTACTGAAAATCGACTAGCAATATTACTTTTCTCACTAAATAA
CATAACATTCGAGCTATGTATGGGAGCTTCAAATTTAACAATTTTTCCTGTTTCACCTTC
TTGTTGAGGTCTTTTGTGTTTCACCTTGAAATTAATGCCTTTTACAATCACTCGACTTGT
TTTATTGATAATCGCAATAATTTCTCCTGTCTTTGATTTATCTTTCCCAGAAATAACTTG
AACTAAGTCACCTTTTTTAAATTTAACTTTCGTAATTTTAAATAGCCTCGCATTATACTA
CCTCCGGTGCAAGAGAAACTATTTTAGAAAAATTTTTATCTCTTAACTCTCTAGCTATAG
GTCCAAAAACTCTTGTGCCACGAGGATTATTATCTTGGTTAATAATAACAGCTGCATTAT
CTCCAAATCTAATACTCATCCCATCAGTTCTTCTCAAGGCTTTACGCGTCCTTACTACAA
CAGCGCGGACAACATCAGATCTTTTGACCGGCATATTGGGAGAAGCATCTTTTACTACTC
CAATAATAACATCTCCAATAAACGCATAAGAAGGATTACTAGTACCAAGTACTCTAATAC
ACATTATTTTTTTTGCACCACTATTATCTGCAACATTAAGATAGCTTTGAGTCTGTATCA
TACTTTTATTCTATATCAGATTAATTATCAAAGGACTTAGATAAAATATTAATCATGGTC
CAACATTTGGTGCGACTCAAAGGCCGAGTTTCTTGTATTGTAACTATATCGCCTGTTGTA
CATTCATTATTTTCATCATGAGCTTTATATTTTTTTGTCCTTATCATAGTTTTTGCGTAT
TTTTTATGAGCTATTCTATTTTCTACAGCTACTATTATAGTTTTGTTCATTTTATCACTT
ATCACTTTACCTATGTTTTGTTTTAATGGCATAGTATGTATCTTCTATTATTTAGTACGA
GACTTTTCAACAGTTAACAATTGAGCTAATCTATGTTTAGAATGCTTAAATAAGTGAGAT
TTAAAATCTTGCCTTGTAGCTTTTTTAAATCTTAAATCGAAAAGCTGCCTTTTAATTACA
AGGATTTCTTTATATAAAGAAGGAGTATCCATTTTTTTTACGTCGGACATTTTTGGTAAA
GTCATATTTAAGATTGTATTGTATTCCGAACTATAAATTTAGTCTTGATTGGTAATTTAT
AAGAAGCTAGTTTCATAGCTTGCTGAGCAGTTTTTTGTGGGACCCCAGTAATTTCAAATA
GAATACGACCTGGCTTAATAACTGCAACCCAATATTCAGGAGCACCTTTCCCTGATCCCA
TGCGAGTTTCTGCAGGACGGGCAGTTACCGGTTTATCGGGAAAAACTCTAATCCAGAGTT
TACCGCCTCGTCTTACATATCTCGTAATAGTTCTACGAGTAGCTTCTATTTGCCTAGAAG
TTAACCATACGCATTCTGTTGCTTGCAATCCATAATCACCGAATGCGATTGTATTACCTT
TACTAGCAGAACCTTTCATTCTGCCTCTGTGTTGTTTTCTGAATTTTGTTTTCTTCGGAC
TTAGCATAATAATTTAACAACTAAATAATTACAAAGCTGTTAAATCAGTAGATTCCTGAT
TATCAACAGATTCTATACTTTTTGATTCTGGTAAAATTTCTCCTTTAAAAAGCCAAACCT
TAACTCCAAGTACACCATATGTGGTATGAGCTTGGCGATGACAATAATCTATGTCTGCTC
TTAAAGTTTGTAAAGGAACTCGACCTTCTCTAACCCATTCACTTCTAGCAATCTCTGCAC
CATTAAGACGACCAGATACTTGAACTTTAACTCCTTGCGTATTTGCTCTTTGAGCTCTTT
GAACTGCTTGTCTGACAGCTCTACGAAAAGCGACCCTTTTTTCTAACTGCTGAGTAATAA
ACTCTGCGACTAAAGTCGCTTCAGAATCTGGATCTATAATTTCTACTAAATTTACTCGAA
TTTGTTTACTAGGATCTAAGACTCCATATAAAGATTTTCTGAGAACTTCAATTCCTGTGC
CTGATTTTCCAAGTACAATGCCTGGTCTAGCTGTTGATATTAGAATTTCCACTTGATCAA
CTTTACGATTAATTTCGATCTTAGAGATACCAGCATTACTAAGTTTACTATATATATATG
AGCGAATTTTATGATCTTCTTCTAGAAGAACAGGGTAATCTTTAGAATTAGCGAACCATG
AAGAACGGTGTTTTTGAGTAATACCTATGCGAAAGCCCAAAGGATGAATTTTTTGACCCA
TAGTATCTTTTACTATAAATTAGAAGTTATAATTATTAATTAAAGTGAATTTTGAGACAC
ATAATGTAATATGACAAGTTGGTTTGTGTATTGGAAAAGCTCTTCCTTGCGCCCTTGGCT
GAAATCTTTTTAGAGTAGGACCTTTATCAGCAAAAGCTTTACTAATAAATAGCTGATTTT
TATTTAATCCATCATTATGCTCAGCATTTGCTACAGCAGACTCTAAAACTTGTTTTATAT
GAGAACAAACTCGATATGGCATAAATTCCAAAAGAATTAATGCTTCTTGATACTTTTTAC
CTCTAATTTGATCTAGTACACGACGTACTTTATACGGAGAAAGACGAATGTATTTACCTA
CTGCTTTTGTTTCTTTTATATTTTTCGTGATGCTCATAATTATAATTTAACGACGGGCTT
TTCTATCACCTTTCACGTGAGTACGGAAAGTTCTTGTTGGAACAAATTCTCCTAGCTTAT
GTCCTACCATTTGATCTGATACAAAAACAGGAAAATGTTGTTTACCATTATAAACAGCTA
TTGTATGCCCCACCATATCTGGAATGATAGTAGATGCTCTTGACCAAGTTTTTAAAACTT
CTTTTTTTCCTAACGTATTTAATACTTCTATACGATTAATAAGACTGACATCAATAAAAG
GACCTTTATGTATAGATCTTGACATAATAAACTAGCTAATTAACAATAAATTTATTTACG
AGACGTAAAATATATGAGTTACTATATTTATTGGGGTTACGTGTTTTAACACCTAATGCG
GGTTTTCCCCAAGGTGTTACAGGACAGGCTCGACCAATTGGAGATTTACCTTCTCCACCA
CCATGCGGATGGTCTACAGGATTCATAACAACACCTCTAACTGTTGGTCTTTTACCTAAC
CAACGATTTCTACCTGCTTTACCAAGAGTAATATTACTAGCATCAATGTTGCCTACTTGT
CCGATAGTAGCATAGCATTCTTTGCGAATCATTCGTACTTCACTGGAAGGTAATTTTAAA
GTCACAAAAGATCCTTCTTTTGCTACTATTTGAGCATAAGTTCCTGCTGCGCGCACAATT
TGCCCTCCACAAAAAGGTCTTAATTCTATATTATGTACAGCTGTTCCTAAAGGAATACTT
GATAATGGAAGTGCATTACCAACTTCAATAGGCGCTGTTGGGCCAGAAACTACCATTGAT
CCAACACGCAAAGATCTGGGATGCAAAATATATCTTTTTTCACCGTCGAGATAATGTAAT
AATGCGATTCTTGCATTTCTATTGGGGTCATATTCAATAGAAGCAACTTTAGCACATACA
TTATGTCTATTTCTTTTAAAATCGATTAATCTATACTTCTGTTTATGTCCTCCGCCTTTA
TGGCGGCATGTAATAACACCTCTATTGTTACGGCCTTTGCTAGAATGATGCTTAACTATT
AAGGACTTCTCTGGCGTATCAGTAGTAATTTCCGAAAAGGTAGAGACTGTTCTATTCCTG
GTTCCAGGTGTGTAGGCTCGATATAAACGAATTGCCATATAACAAATTAATAAATATTGC
TATTTAATATAATTAAGTTTCTGAAAATAAATTAATAGAATCTTTTGAAGCGAGTGTTAC
AATTGCTTTCTTGTAATGTGGTTGCTTGCCTACAAATCTACCGACATTCCTTTTTTTCTT
CGGAGGATGACAAGTATTAACACCTGTGACTTGAACATTAAAAATATACTGTATAGCTGC
CTTAATATTAGTTTTTGTTGCTTTAAAATCAACAGCAAAACAATACTGATTTTCTTCTAA
CAACTTCGTTGTTTTATCCGTAATGATTGGATATTTAACTAAATCTAATAAACCTCTTGA
TTCAATGCTATCCATTATAGACCTCTTGTATTTTCGATAAAGCATCAACTGTAATAATAA
TTTTATGGCAGCTAACAGAGCCATGATATTCAATGTATCAGATGAAATTAACTCTACATT
GTGCAAATTACGAATAGAAAGATATACATTCGGATCTTTTTTATCCACTACAACTAACAC
TTTTTTGTTTAAATCAAGATTCCATCGATCTATAGCTTCCATGAATAGCTTAGTCTTTGG
CTGCTGAAAGTAACTATTAAAATTTTCGACAATCAATGTATTAACAGATTTGTTACTTAA
CACTGTTCTTAAGGCTAATTGTCTTTCTTTCTTATTCATTTTCTTTGTGAAATTACGAGG
TTTTGGTCCAAATATTACACCTCCACCTCTCCATAAAGGTGAACGAATAGATCCAGATCT
TGCTCGACCTGTCCCTTTTTGACGCCATGGTTTACGGCCTCCACCTCGAACTTCACTTCT
TGTTTTAGTATTGGCAGAACCTTGACGCTTTTCATTACTTTGTTTTACTAACGCTTTGTG
GACTAAATACATACCAGAATCTTGACTTATAGTAAGATCTAAATTAGCATTGCCACTTAC
TTGACCTTTCCAGTTGTAGACTTGATAATTTAATTGTGTGTTAACTGCCATGAAATATAT
TGAGTGAAAAAATACTACTATTTACTAATTTTTACTAAAGCACCAGGCTTTCCAGGAACA
GCTCCCTTTACAAGCAACAAGTCATTGTCTATGTTAATACTTACAATTTGTAAATTTTTT
ACTGTAACTTTTTTATTACCAAGTTGGCCAGCCATATTTTTTCCTGGGTAAACTCTTCCA
GGTGTTGTGCCAGCTCCAATAGAACCAGGTTGTCTATGGTTTTTCGAACCATGCGACATA
GGACCTCTACTAAAATGATGTCTCTTTTGATAGCCTGAAAACCCTTTACCGACACTTTTA
GACGATATGTTAATCTTTTGACCTACTTGAAAGAGGTCTGTAGATAATACTTGACTGACT
TCAAAATCTTCCGTAGATTTCATTGGATATTCACGTAAGTATTTCACAGGAAGAGCTTGA
GATTTCTTTAAGTGTCCCAATAATGGCTTATTCAGCTTTTGTTCAGGAACTTGCTTATAT
CCAATCTGAATAGCATTATAGCCATCAGTAGATAAAGCTTTAATTTGAGTAATAACACAT
GGCCCAACTTGAATTACAGTAACTGGTATTGATAAACCAGCTTCATCAAAAAATTGGGTC
ATGCCTACTTTAGTACCAAGTATACCAACAGACACTAGATTTCTCCTTTTTGAGAGATTT
ATACTATAATTGTACATAAACTTGTTAATCCGAGATCATTGACATAAACTTAATTGCTCA
ATACAAGAAAAACTTTACCTATTCTAAAATAGAAATAGTTTTTTGTCCAGTTACAGCCTT
TACAATGTATTACAAATGTATTTATACAAATTGGAGATGTACTAATGGGAAAGTTGTTGG
AATTGATCTAGGAACAACAAATTCTGTTATTGCGGTTATGGAAGGAGGAAAACCGACTGT
AATACCAAATGCAGAAGGTTTTAGAACTACAGCTTCTGTTGTTGCATACACAAAAAGTGG
AGATAAACTTGTGGGACAAATTGCCAGAAGGCAAGCTGTAATTAACCCAGAAAACACTTT
TTACTCTGTAAAAAGATTTATAGGGCGGAAGCAAAATGAAATTTCACAAGAAATTAGACA
AACATCATACAATGTTAAAACTAGTGGATCAAGCATAAAAATCGCTTGTCCTGCCCTTAA
TAAAGATTTCGCTCCAGAGGAAATTTCAGCTCAAGTATTAAGAAAGCTTGTAGAAGATGC
TAGTACATATTTAGGTGAGACTGTTTCACAAGCTGTTATAACCGTACCTGCTTACTTTAA
TGATTCGCAAAGGCAAGCAACCAAAGACGCAGGTAAGATAGCAGGTTTAGACGTTTTAAG
AATTATTAACGAGCCTACCGCAGCTTCTTTATCTTATGGATTAGATAAGCAAAATAATGA
AACAATTCTTGTGTTTGACCTTGGCGGTGGAACATTTGAGTATCTATTTTGGAAGTAGGC
GATGGCGTATTTGAAGTACTTTCAACTTCAGGAGATACACATTTAGGTGGAGATGACTTT
GATCAACAAATTGTAGAATGGTTAATTAAAGATTTTAAGCAAAATGAAGGTATTGACCTT
AGCAAAGATAGACAAGCACTTCAAAGACTAACTGAAGCTGCAGAAAAAGCAAAAATAGAA
CTATCAAATTTAACTCAAACAGAAATTAATCTTCCATTTATCACAGCTACACAAGATGGT
CCGAAGCATTTAGAAAAAACTGTAACTAGAGGCAAGTTTGAAGATCTATGCTCTAATCTA
ATAGATAAATGCAGTATTCCTGTTAATAATGCTCTAAAAGATGCAAAGTTAGAGGCTTCT
AGTATTGATGAAGTTGTCTTAGTTGGTGGATCTACAAGAATTCCAGCTATACAGCAAATG
GTAAAAAGATTAATAGGTAAAGATCCTAACCAAAGTGTAAATCCAGATGAAGTGGTGGCT
ATTGGTGCAGCTGTACAAGCTGGGGTTCTTGCCGGCGAAGTCAAAGATATTCTATTATTA
GATGTAACACCGTTGTCATTAGGAGTAGAGACTTTAGGTGGTGTAATGACAAAAATCATA
CCAAGAAATACTACTATTCCGACAAAAAAATCAGAAGTGTTTTCTACAGCCGTAGATAAT
CAGCCAAATGTAGAAATTCAAGTGCTTCAGGGGGAACGAGAATTAACAAAAGACAATAAA
AGTTTGGGTACATTCCGATTAGATGGTATTATGCCTGCACCAAGAGGTGTGCCTCAAATT
GAAGTAACATTTGATATTGACGCAAACGGGATTTTATCTGTGAAGGCAAAAGAAAAGGCT
ACAGGCAAGGAACAATCAATCACTATATCTGGAGCTTCCACATTACCTAAAGATGATGTT
GAACGAATGGTAAAAGAAGCTGAAGAAAATTTTGATAATGATCAAAAAAGAAGAAAAAAT
ATCGATACGAAAAATCAAGCAGAATCTTTATGTTATCAAGCTGACAAACAAGTTAAAGAA
TTTGAAGATAAAATTAGCCAAGATTTAAAAACAAAAATAGAAGGACTAATTAGAGAGCTT
AAATCTAGTCTAGAAAAAGAAGAATATGAGAATATTGAATCAATTTCTCAGCAACTACAA
AATTCTTTAATGGAAATTGGAAAGAATGCTGCTCAATCTGAAAATAAAAATGCAAAAGAT
GATGATACCATAATCGACACAGATTTCTCTGAAGCTAAATAACAAGCGGGTAACGCGATT
CGAACGCGCGACATCAACCTTGGCAAGGTTGCGCTCTACCACTGAGCTATACCCGCATGA
AACTTATTATTACAAACATCATTGTATTTGTCAATCTATAAGTACTTATAATATAAGTAC
TTTTTTTATAATTAAACTACTAAAGAGTTAACTAAACTTGTAACAATCACTAACCCTGTC
CATAAGCCTGCTCCTGTATAGATCAAACCTTTTGATTGTTCCCATTGACCAGGTGATGCT
AAAACAACAGGTACACCTACTACTAATACAGTAGATAACACAATCAACAATAGTACCAAT
AATTGAATTGCAATAATCATTTCTTATATTCTCCTGAGAAATTCAAATGTTAATAGTATT
GTATATAATACTATGAAGCTTTGAACCTTCAATAATTTATCTATGAGAAATAATTTAAAA
TTATTGTTTCCTAAAAATACTGACTTTGTAAACAACAGTACTAAATAGATAAAAATTAAA
AGAAAGTCTTTTTTTAAGATGATATGCTGTATAAAAAGCTAAATGCTATTAGAGAAATTT
AAAATAAGAGGTAAACTATATGAACTCAGCCCTTTTTTTAGCAAAACTACCAGAAGCTTA
CGCAGTATTCAAACCGATTATTGATATTTTACCTGTAATTCCGGTGTTTTTCCTACTTCT
AGCTTTTGTTTGGCAAGCAGCAATTGGGTTTAGATAACCTTATACAAAGTGAAATATTAT
GGTTGAACCATTACTATCAGGAATTGTTCTTGGACTGATTCCTATTACTTTATTAGGATT
ATTAGTAGCAGCTTATTTACAGTATCAACGTGGTAATCAATTAGGGCTTTAAAAAATTTT
AGATATTTATAAAAACTATTTAGTTTTTATAAATATCTACATACCAGCTAGACTTAGTAA
CTCCAGGCAAAAGACATTCATGAGACATCTCTCGAAAAACATGACGAGATAGTCCAAAGT
CTCTATAGTATCCCCTACTTCTTCCAGTTAACCAGCATCTATTTCTACGTCTAACAGCTG
CGCTATTTCTAGGCATTTCTTGAAGTTTTTGTCTTAAAACCATCTTTTCAGAAAAGTTTG
TAGCTTCCTTTAAGAGGTCTTTAATACTTAGCCGTTTTAAATAATATTTTTTTTCAAGTT
TTTTTCTTTTATTTTCTCTTTGAATCATATTCTTTTTAGCCATTATATAAAACCAACCTA
TTAAATTATTTACAATATACTAGCTAAAAAATCTCTTGACTGCAACATTTAAATTATAAA
ATATTTAATTAATGATACTAAATTATTTAGTATAGTTCTTGTTCAACATGAGTTAAAATA
GTGCAATCAGCTGAAGGATATGCAATACATGTTAACACATAACCAGCTAAAATCTGATCT
TCATCTAAGAATGACTGATCATCCTGGTCTACTGTTCCTTTGGTAATTTTGCCTGCGCAA
GTTGAGCAAGCTCCGGCTCTACAAGAATAGGGAAGTTCAATACCTTCTTCTTCTGCTGCA
TCTAAAATATATGTATCTTCTGCACAATTAAATGTAACATCAATTCCTTCTTCTTCACAT
ATTAAATGAATTTTATAATCAGCCACATAATAAAGGTACGATTGAAACTTAATAACAAAC
TAATTTAAAGAAAGTATCATATTAGTTTCATTATGCATGATAGACTGCAAAAAGGGAAAA
TAACATACTATAAATAAATATAGAACTGAATCGTAGCTTCCATATACCATTAATATATTC
TGACTCTCGCATTCAAGAAATTAACGCTTTAATACTTAGACTTTTTTTACAAACTTGGAG
AAGGCCTGCTACCTTAATAGCAGGGATTATTCAGCCTTTATTGTGGCTAGTTTTATTTGG
TGGACTTTTTCATAATGCTCCTGTCAATATATTTACTCTTAGTGCACACTATAGTCATTT
TTTGAGTTCAGGAATTGTAATTTTTACAGCTTTTACTGGCGCACTCAATTCAGGTCTTCC
TGTAATGTTTGATAGAGAATTTGGTTTTTTAAACCGACTGTTAACAGCTCCTTTAATCTC
TCGGAATTCTATTCTCGTATCTTCCGCAACCTTCATGACTTGTATTAGTTTAATACAAGT
AACATGCATAGTTACAGCTTCTTCACTAGTGGGAATTTCTACTTTAAATAGCAATTGTTT
TTTAGTTTTTGGATTTATAATTCTCTTAGTTACTGTAGGAGTTACAATGCTTAGTTTAGC
CTTAGCTTTTATTTTACCAGGTCACATTGAACTATTAGCGCTTATTTTAGTAATTAACTT
ACCCTTTTTATTTTCTAGTACAGCTTTAGCACCTTTATTTTTCATGCCACCTTGGTTGCA
ATTAATTGCAAGTATTAATCCGTTAAGCTATGCAATAGAAGGGGTAAGATATTTATATTC
AAGAATATACTGGAATTTTACAGAATGCTTCATGACAATGAGTTGGGGAAATGTTTGTCT
ATGGCAAATTCTTATTTTACTATTTATCTTAAATATAATGATAGCTTATTTAGTATCTAG
TATATTAAAAGCTAAACTTAATTAAAATTTTAATAAAAAATTTATTAAATTTCTTTTACA
AAGATTTTTACTGTATAATAATAATAATAGTATGGATAATTGAAATAAAAATAGTTTTTC
AAAACCAAAACTATTATCAATAATGATAAATATTTGTAAGAAAGTCAACAAAGTATGTTC
TTATTCATAGGAGGCATGTAGTCAATGGGACTACCATGGTACCGTGTACACACGGTTGTT
TTAAATGATCCTGGACGCTTAATTGCGGTGCATCTAATGCACACTGCACTTGTCGCAGGT
TGGGCAGGATCTATGGCATTATATGAGTTAGCTGTATTTGATCCTTCAGATCCAATATTA
AATCCAATGTGGCGGCAAGGAATGTTCGTTATGCCATTTATGGCTAGGCTTGGTGTAACA
GATTCTTGGGGCGGATGGAGTATTACAGGAGAAAGTGTTTCCAATCCTGGACTATGGAGT
TTTGAAGGAGTAGCTTTAACTCATATAGTACTCTCTGGGATGCTATTTTAGCTGCTATCT
GGCACTGGGTTTATTGGGACTTAGAACTATTTCGAGATCCACGAACTGGTGAACCAGCTT
TAGATTTACCAAAACTTCGGAATTCATTTATTGCTATCAAGTTTACTCTGTTTCGGCTTT
GGAGCTTTTCATGTAACTGGGCTGTTCGGCCAGGAATGTGGGTATCAGACGGTTATGGAG
TAACAGGCAAAGTACTACCAGTAGCTCCAGCATGGGGACCAGAAGGATTTAACCCATTTA
ATCCTGGTGGTGTTGCTTCTCATCATATTGCAGCAGGTACTGTCGGTATCTTAGCAGGAG
TTTTTCATCTAACTGTTAGACCACCACAAAGGCTATATCGAGCTCTGAGAATGGGGAATA
TCGAAACTGTATTATCAAGTAGTATATCTGCTGTTTTTTTCTCGGCTTTTGTTACTTGTG
GAACAATGTGGTACGGCTCTGCAACTACACCTATCGAGTTGTTTGGTCCAACTAGATATC
AATGGGATAGTGGCTATTTTCAACAAGAAATTGAAAAACGAGTAGAAAATGCTATTGCCG
ATGGCGCTTCACCTAGCGAAGCATGGTCAAGAATTCCTGATAAATTAGCATTCTATGACT
ATATCGGTAACAATCCAGCAAAAGGAGGTTTATTTAGAGCTGGTCCTATGAATAAAGGAG
AGGAGTTGCTGAGGCTTGGCTTGGACATCCAGTCTTCCAAGATAAAGAAGGAAGAGAACT
AAGCGTTCGTAGAATGCCAGCTTTTTTCGAAACTTTTCCTGTAATTTTAGTTGATAAAGA
TGGCATTATAAGAGCTGACATTCCGTTTAGGAGAGCAGAATCTAATATAGTATTGAACAG
GTAGGAGTAACAGCTAGTTTCTATGGCGGCAAGTTAAATGGACAAGTTTTTAATGATGCT
CCTAGCGTTAAAAAATATGCAAGAAAAGCTCAACTAGGTGAAGTATTCGAGTTTGATCGG
ACTACACTAGAATCAGATGGTGTATTTAGAAGTAGCCCAAGAGGCTGGTTCACATTTGGT
CATGCAAATTTTGCCTTAATCTTCTTCTTTGGACATCTTTGGCATGGTTCAAGAACTATC
TTTCGGGATGTATTTGCAGGAATTGGAGCTGAAGTTACTGAACAAGTCGAATTTGGGGCC
TTCCAAAAATTAGGCGATAGAAGCAGTAAAAAGCAAGGCGCTGAAGTCGGATAAATATTG
GAAATATTAATATAATTTAGATAAAGTTTATTATCTAATAGTTACTAATTAGGAGAAGTT
ATGGAAGCCTTGGTCTATGTATTTTTATTAACAGGAACACTAATGGTTATCTTCTTTGCC
ATCTTTTTTAGAGAACCGCCAAGAATAGCTAAATAAAGTTATTTCATTTAAACCTACAAT
AGAACCACTTTCCAGCTTATTAGTAGAAAGTGGTTCTATTGTAGGTTACGGCACATTATT
CTTCATGCTCTTCAAAAGGATCTCGAAGGTCTTTTGAAGCTGGACCAAATGCAGTATATA
TTGAGTAACCGGTGATCCCTAAAAGCAAACTTGAAATAAAAATACTAAGAACTGTTGCAG
TTCCATAATTCAGACAGTATTAAGATGAACTTTTTCTATAATAATATTATAAATATTAAA
ACATTTAATTATTAAATTAATCAAAATATATTATGGCACTTAGAACTAGACTTGGAGAAA
TTTTAAGACCTTTAAATTCGGAGTATGGAAAAGTTGCTCCTGGTTGGGGTACAACCCCCA
TTATGGGAATTTTTATGTTACTATTTTTCTTGTTCTTATTAATTATTTTACAGATCTACA
ATTCATCCTTGGTACTTGAAAATGTCGATGTAGACTGGGCTATTTTAGGCAGCTAATTTG
GATATATTTCGATCGTTACTAACTATTTGTATTGACATTGTTATAATTAACCTTTTCGAA
TCTTACTAACACTGGATATTTAATTCCACTTTTATCAATTGCTGCAACAGTACCAATTTC
TTGGTACCAGTACGATTCCTTTCTTAATATTTTTACTTTTGAGCCTCGTTCCATTTTTTA
GTCCAGAAATAAAGTGTTAAAGATTAGTATAGTGAAGAAAACTTAAAGAAATAAAATACA
TATTTTTACTACCGACATTAATAATAAAAGGAGAGAGAGGGATTTGAACCTCGATAACTA
ACGTTATGACAATTTTCGAAATTGTTGCAATAAACCACTCTGCCATCTCTCCTTTTAGAA
TGCAGAACAGCACAGAACCAACTTAGTTGCCTAGAAAATTAAAACTATGTTAAATATAAA
TTATAATCTTTTTATAGATATATTTACAAAAAGATCTATATCAGCTAATTTAAAGAAATC
TTATACAATTTTTACCAAATAAATATACTCTCTCATAATATGAAACTATCTTGGAAGACA
CTTCTTCTTTGGTCTTTACCGATATTTGTTATTGGTTTCTTTTTCTGGCAAGGTTTTTTA
GGTCCAACTACTACAGATGTTGGTAGTAATATCGCAAGTTCTAGAATGACATATGGAAGG
TTTTTAGAATATTTAGATATGGGTTGGGTTAAACGTGTGGATCTATATGAAAATAATCAT
ACTGCAATTGTAGAAGCTGTTGGCCCAGAACTAGGCAATCGGGTTCAGAGAATTCGCGTC
GAATTACCTGCAAGTGCGCCAGAATTAATTACAAAGTTACGTAAAGCTAATGTTGATTTA
GATGCTCATCCCCCTAAAAATACAAGCGCTGTGTGGGGCCTACTAGGTAATTTACTATTT
CCTCTACTCTTAGTTGGAGGTTTAGCCTTCTTATTTAGAAGATCTAATAATGCTAGTGGT
GGACCAGGTCAAGCAATGTCTTTTGGCAAATCAAAGGCTTTATTTCAAATGGAAGCTAAA
ACAGGTGTTGTTTTTAATGATGTAGCTGGTGTTGAAGAAGCAAAGGAAGAATTTCAAGAA
GTAGTAACTTTTTTAAAACAGCCTGAATCATTTACTGCTGTCGGTGCAAAAATTCCAAAA
GGCGTCTTATTAGTTGGGCCTCCTGGGACAGGAAAAACATTATTAGCGAAAGCAATTGCA
GGTGAAGCAAGTGTTCCTTTTTTTAGTATCTCAGGTTCAGAATTCGTGGAAATGTTTGTT
GGAGTTGGAGCTTCTCGTGTAAGAGACCTCTTCAAAAAAGCAAAAGACAACGCACCTTGC
ATTGTTTTTATTGATGAGATTGATGCTGTTGGTAGACAGAGAGGAACAGGCGTTGGAGGA
GGCAATGATGAAAGAGAGCAAACATTAAATCAGCTGTTAACTGAAATGGATGGTTTTGAA
GGTAATACAGGTGTTATTGTAATTGCTGCTACCAACAGAGCTGATATTTTAGATTCTGCG
TTATTAAGACCTGGACGATTTGATAGACAAGTTTCTGTAGATGTTCCTGATTTCAAAGGA
CGATTAGCAATCCTTGAAGTTCATGCTAGAAATAAAAAAATGGAGCCAAAAGTATCTTTA
GAAACTATTGCCAGGCGAACTCCGGGCTTTTCAGGAGCGGATTTAGCTAACTTACTAAAT
GAAGCTGCCATCTTAACAGCTCGAAGAAGAAAAAATGCAATGACTATGTCCGAAATTGAT
ACATCGATTGATAGAGTAGTAGCAGGGATGGAAGGTACTCCTTTAATTGATAGTAAAAGT
AAAAGATTAATTGCATATCATGAAGTAGGCCATGCAATAATAGGAAGTCTCTTAGAACAT
CATGATCCTGTTCAAAAAGTCACATTAATACCAAGAGGACAAGCAAGAGGATTAACTTGG
TTTACTCCTAGTGATGATCAAAGCTTAATATCCAGATCACAAATCCTAGCCCGTATTGTA
GGTGCTCTTGGTGGACGAGCTGCAGAAGAAATTATTTTCGGCGATGCAGAAGTTACCACT
GGTGCAAGTAATGATTTGCAACAAGTTACATCAATGGCCAGACAAATGGTAACTCGATTT
GGAATGTCAAAAATTGGACCATTATCGCTCGAGAGCCAAGGCGGCGACCCTTTCTTAGGT
AGAGGCATGGGAGGAGGCTCTGAGTATTCGGATGAAGTTGCAACTAATATTGATAAACAA
GTACGAGAAATTGTAAGCGAATGCTATAAGCAAGCCAAAAAAATTATTTTAGATAATCGA
GTAGTTATAGATAGACTAGTTGATCTATTAATTGAAAAAGAAACAATTGAAGGTAATGAA
TTCCGAGATATAGTTAGAGAATACACAGCTATCCCAGAAAAAAACTACTATATATCACAA
TTCTAAATAACGGGACTGACGGGATTCGAACCCGCAACTTCCGCCGTGACAGGGCGGTGC
TCTAACCAGTTGAACTACAGTCCCAATATATAATCTCACAGCTAGTCTTGACTTGTCAAA
TTAAGGAGAGAGAGGGATTCGAACCTCGGTACAAAATTAATCGTACAGTAGATTAGCAAT
CTGCCGCTTTCGACCACTCAGCCACCTCTCCAAAATGGCTCAAGCGGGATTTGAACCTGC
GACCTTGGGCTTATGAATCCCCTGCTCTAACCACTGAGCTACTGAGCCATACATAGTAAC
AAAACTACCAACATCGAACCAATACCTTGATCAGTTAATATTTCTAGCAACAAAGCATGA
TCAAGTCTACCATCTAAAATATGAGCCGAAGCTACACCTTGAGCTAAAGAACGGATACAA
CAGTTTACTTTAGGGATCATACCTCCTGAAATTACTTTTGTTTGAGTTAAATCTCTAGCT
TGCTGGATATTTAAATGACTAATTAGTGTTGTAGGATCTGAAGAATTGCGTAAAATACCA
GGCGTATCTGTTAGTAAAATAAGTTTTTCTGCATTGAGAGCTGCTGCTATTTCCCCTGCG
ACAGTGTCAGCGTTAATATTGTAAGATTGACCTTGCTTGTCTGCTGCCACACTTGCGATT
ACTGGTATATAATTATTATCAATTAATATTTTCAATAGTTTTGTATCGATATTTTGTACT
TCACCAACAAAACCAAGTTTTGCTTTACCATTAGGCCTTGGAGTAATTAGCAATCCATCT
TTTCCTGATAGACCTACACTTTTACCACCTTGCTTATTAATTGTTGCAACAAGATCTTTA
TTAACTCTTCCGACTAAAACCATTTCTACTACATCCATAGTAGATTGATCTGTGATTCTA
ACACCATCATCAAACTTTGGTAAAATTTTCAACCGATCTAGCCATAAATTAATTTCGGGG
CCTCCTCCATGAACTAGAATAGGACATAAACCAATACAAGAAAGAAAAACAATATCACTA
ATTACTTGATTTTTCAATTTTTGATTTTTCATAGCTGCCCCACCATATTTTATCACAATG
ATTTTTGAAGAAAACTGTTGAATATACGGTAAGGCTTCACTTAACACTTTCACTCTTTCT
GAATTAGTCAACATGATTAAAATAAGATTATTTATATTATTACAAATACTAACAGGTGAG
AAATATTATTTAATTAAAAATATAAGGACTACAGTTATGAGTAAATTTTGGGATAATATA
TTAAAATTTCCACGGTTTTAATAAGTGTAATTTTAGGTTTAATTTTAATAATTATTCGTC
CTTTTTTCGTGTTATTTAAAAAACCAGTGACAAATTTTTTTTTCTTATATCATTAACGGG
TTTAATAGGCATTTTAACGATAACAATAAAAAAAATGCTAAATATCGAGTGTTGTTGAAG
AGAATAAATTGATTTAATTAATATTTTTGAACATATATAATATTATATTATCACTAAGAA
ATTCAATACTAATATGTCCTTGAAACAAATTGTAAATTCTGAAAAAACTGGTGCCTTTGC
ACTTTTAGATACTATTGTTAAGCATGGAGTTAAACATATATTTGGTTATCCTGGAGGTGC
TATTCTACCTATTTATGATGAGCTTTATGCTTGGGAAGAATCTTCTTTAATAACACATAT
TCTTGTAAGGCACGAGCAAGGTGCTGCTCATGCTGCAGATTCTTATTCTAGATCCACAGG
ACAAGTAGGAGTTTGTTTCGCTACTTCTGGTCCGGGTGCAACTAATCTCGTCTCTGGAAT
AGCTACTGCTCATATTGATTCTGTTCCTATATTAGCTATTACTGGTCAAGTTGGTAGAGC
TTTCATTGGTACAGATGCATTTCAAGAAGTTGATATTTTTGGTATTACTCTTCCTATTGT
TAAGCATTCTTATGTAGTTCGTGATCCTAGAGATATGGCTAGAATTGTTACAGAAGCATT
CTTTATTTGTAAACATGGAAGGCCGGGGCCTGTATTAATTGATGTTCCTAAAGATGTAGG
ATTAGAAAAATTTAATTATTTTCCCGTTGAACCGGGAAAAGTAACTATTCCTGGTTGTAG
ACCATTTACAAATTTAAAGTCTCGGCAAATAACTATGGCTGCTAAAATGATACAACAAGC
TAGCCAACCATTGTTGTATATTGGTGGAGGGGCCATAATTTCAGATGCCCATCAAGTAAT
TAAAGACATTGTAAATTTTTATAAAATTCCTATTACTACTACTTTAATGGGCAAAGGTAT
TTTTAATGAAGATAGTGAGTATTGCTTAGGAATGTTAGGAATGCATGGTACTGCATATGC
TAATTTTGCGGTTAGTGAATGCGATCTTTTGATTGCATTAGGAGCTAGATTTGATGATAG
AGTCACAGGAAAACTAGATGAATTTGCTTGTAATGCACAGGTAATTCATGTAGATATTGA
TCCTGCTGAAGTAGGAAAAAATAGAATCCCTCAAGTAGCTATTGTTGGTGACGTGACAGA
AGTTATGACTGAAATATTAAATTTATTAAAAACTTCTTTTCCTCCATATCCAGAGCAAAT
TATATCTTGGCAGGAAAGAATTAACCGTTGGCGTCAACAATATCCTCTATTGGTGCCGAG
AAAATCAACTAGTATTTCACCTCAAGAAATACTGGTATCAATTAATAAATTAACTCAAAA
TGCTTATTTCACGACAGATGTTGGTCAGCACCAAATGTGGTCAGCACAGTTTTTAAAAGT
AAAAGCCAAGCATTGGTTGTCAAGTGCTGGCTTAGGAACGATGGGCTACGGTTTGCCTGC
TGCAATTGGTGCTCAAGTGGCTCATCCTAATGATATGGTTGTTTGTATTAGTGGTGACTC
TAGTTTTCAAATGAATATGCAAGAATTAGGAACTATTGCTCAGTATAATCTACCTGTTAA
AATTATTATTATTAATAATCGTTGGCAAGGAATGGTTAGGCAGTGGCAGCAAGCTTTTTA
TGGTGAAAGATATTCTCATTCACGGATGACAGAAGGAGCTCCTAACTTTCAAAAGCTCGC
AGAAGCTTTTGGTATCAAAGCTTTTACTATCAGTAGTCGGCAAAATATGCAGTCTTATTT
AGAAGCTGCTCTTCATTATGCAGGGCCAGCTTTAGTAGATTGTCAAGTTACGGAAAACGA
GAATTGCTATCCAATGGTTGCTCCTGGAAAAAGTAATGCACAAATGATAGGTATTGCTAA
ACCGCCAAGAGGTATAGCGTCAGCCTTTGACGAGAATTGAACTCGTGACCTTCCCCTTAC
CAAGGGGATGCTCTACCTCTGAGCCACAAAGGCTTTTTATACTGGGCCGGGTTGGATTTG
AACCAACGTAGGCGAAGCCAGCGGATTTACAGTCCGCCCCCATTAACCACTCGGGCACCG
ACCCTAATTAAATTTTTTTACAACATACAGTACCATAAGTAGTTTGCTAAATGCAAGTGA
TTTTAATAAGTAATGGACATAGCTGGACTCGAACCAGCGACTTTCACGATGTCGACGTGA
TACTCTAACCAACTGAGTTACATGTCCAAAACTTCAACTATTATTATAACAATTTTTATT
TCTTTAGTTAAAAGCTTGTTTTAAGCGACCCGCTTTACCAAGAAGATCTCTTAAATAATA
GAGTTTAGCTCGTCGTATTTTAGCTCTTCTGATAATTTCACAAACGTATTCTAGGCGAGT
TAAGAAAAAATACACGTTCGACTGCTATACCTTGAAATGAACATCGTAACGTTAAACTAG
CGTTTAAGCTGTTGTTTTTACTTCTAGCTAATATTATTCCTTCACATAGTTGTTCTCGAG
TTTTATTTCCCTCTTTAACCATTAACCCAAGTCGTACTGTATCGCCAATTCTAATGTCTG
GAGCTTCTTTTTTAATGAAAGGTGTTTCAATGCTTTTCATGAGCTGACTTAGCTTCTTAT
TATCTTTCTTCATATTTTTTTGAAATATTATACATAAAAAAAAGAAATATGAAAATTAAG
CTTAAGTATTTACTTGTTTTGTGTTATAATGACTTACTATCAAAGGTAGTGGCATAACAC
GAATCATAAAAATGTTCGAACGCTTTACTGAAAAAGCTATAAAAGTTATAATGCTAGCAC
AGGAGGAAGCTAGGCGGTTAGGGCATAACTTTGTTGGGACTGAGCAAATATTGCTAGGAT
TAGTGGGTGAGGGTACTGGAATTGCAGCCCAAGTGTTAAAATCCATGAATGTAAATTTAA
AAGATGCAAGAGTTGAAGTTGAAAAAATTATAGGAAGAGGATCTGGTTTTGTAGCGGTTG
AAATTCCTTTCACTCCTCGAGCAAAAAGAGTATTAGAATTATCTTTAGAAGAAGCACGTC
AACTAGGACATAATTATATTGGCACAGAGCATTTGTTGATGGGGTTAGTTAGGGAAGGTG
AAGGAGTTGCAGCAAGAGTCCTTGAAAATTTAGCAGTTGATGTTTCATCAATTAGAGCTG
AAGTCATACAAATGCTAGGAGAAAATGCAGAAGCTAATGTTAGTGGAAGTAACACAACTC
AAACAAGGAGTAAAACACCTACATTAGAAGAGTTTGGTTCTAACTTAACTCAAATGGCTA
TTGAAGGTGGTTTAGATCCCGTAGTGGGACGGCAAAAAGAGATAGAACGAGTTATTCAAA
TTTTAGGTAGAAGAACCAAAAATAATCCTGTTTTAATTGGAGAACCTGGTGTTGGCAAAA
CTGCAATTGCAGAAGGTTTAGCCCAAAGAATTGCTAATCGAGATGTGCCTGCTATTTTAG
AAGACAAATTAGTTGTTACTTTGGATGTTGGTTTATTGGTGGCAGGAACTAAATATAGAG
GAGAATTTGAAGAAAGATTAAAACGTATTATGGATGAAATTAAGTCAGCTGATAATGTCA
TACTTGTGATTGATGAAGTACATACGTTAATTGGAGCTGGAGCTGCAGAAGGAGCAATAG
ATGCGGCTAACTTACTTAAACCAGCTTTAGCAAGAGGTGAGCTGCAATGTATAGGTGCAA
CGACTTTGGAAGAATATAGAAAGCACATAGAAAAAGATCCTGCATTAGAGAGAAGGTTTC
AACCTGTTGTAGTTGGAGAACCTAGCGTTGAAGAAACAATCGAAATTTTATTTGGTCTTA
GAGATCGTTATGAAAAACATCATCAACTTACAATGTCAGACGGAGCTTTAGCTGCTGCAG
CTAAATATGCTAACCAGTATATCTCTGATCGATTTTTGCCAGACAAAGCAATTGATTTAA
TTGATGAAGCTGGCTCTAGAGTCCGTTTATTAAATTCTCAATTACCTCCAGCAGCCAGAG
AATTAGATAAAGAATTGAGAGCTGTATTAAAAACAAAAGATGAAGCTATTAGAGCTCAGA
AATATGAAACAGCAGAGCAATATAGAGCTCGAGAGATGGAAATTAAAGCACAAATTGCAG
CAATTGCTCAAAGTAAAAAGAATGAGCCTGATTTGAGTTTAGAAGATCCGGTTGTTACAG
AAGATGATATTGCTGAAATAGTTGCTGCTTGGACTGGTATACCAGTAACTAAATTAACTA
AAAGCGAGTCAGAAAAACTTATGCACATGGAAGACACTTTACATGGGCGTATAATTGGCC
AAGATGAAGCAGTTGTAGCTGTGTCTAGAGCTATAAGACGCGCAAGAGTAGGTTTAAAAA
ATCCTAATAGACCAATTGCTAGCTTTATCTTTTCTGGACCCACTGGTGTAGGTAAAACAG
AGCTTACAAAAGCTTTAGCTTCTTATTTTTTTGGTTCAGAAACTTCTATGATACGTCTAG
ATATGTCAGAATACATGGAAAGACATACTGTATCTAAATTGATCGGATCACCTCCTGGAT
ATGTAGGTTATAGTGAAGGAGGTTATTTAACAGAAGCTGTAAGGAAAAAACCATATACAG
TTATTCTTTTTGATGAAATTGAAAAAGCTCATCCAGATATTTTTAATCTTCTTCTTCAAA
TTTTAGAAGATGGCCGGTTAACAGATGCAAAAGGTAGAACTATTGATTTCAAAAACACCC
TTTTAATCATGACTTCCAATATCGGATCTAAAGTTATTGAAAAAGGTGGGGGAAGTTTAG
GGTTCGAGTTATCAGAAGATCAAACAGAATCTCAATATACTAGAGTAAGATCTTTAGTAA
ATGAAGAGTTAAAACAATACTTTAGACCAGAGTTTTTAAATCGATTGGATGAAATTATTG
TGTTTCGTCAGCTCACGAAAGATGAAGTTAGAGAAATTGCGGAATTAATGTTAAATGAAG
TCTTTACTAGGATTAAGCAGCAAGATATTCAGCTAAATGTAACAGAGCGTTTTAAACAAC
GACTAGTAGAAGAAGGTTATAATCCAAGCTATGGAGCTCGCCCGCTTAGAAGAGCGGTCA
TGAGACTTTTAGAAGACAGTTTAGCTGAGGAAGTGTTGTCGGGTAAGATTAAGGCTGGTG
ATAGTGCAGTAGTAGATGTAACTACTGAAGGAGAAGTGACAGTTTTATTAGGTGAAAAAT
TAGAATTGTTGACATAAAGATGGGTTGCTATAATTGATAACTTCTGATAGAATTTATAGC
CGGGATAGCTCAGTTGGTAGAGCAGTGGATTGAAAATCCTCGTGTCACCAGTTCAAATCT
GGTTCTTGGCATTTATTTGAAAAGCTTGCTAGCTGAGAATTAAACTTTAATTGAAATGTC
CCGATTGGACCATTTCGATGTTTCGCTACTATTACTTCTGTTAGGTCTTCTTCTTTGTTG
TCTTTACTATAGTAGCTTTCTCTGTAAAGCATAATGACTAGATCTGCGTCTTGCTCTATC
GAATTATGTACAATAAAATTATTGGCAATGAAATTGTATAAAGATTTACAGCTTAAATCA
AACACAGCTTCTAATCTGATTACATTTATATTTTCGATATCTTCAAAAGTTAGTAATAAA
ATTGAAGGATGTGTACTTTTTTTCACTTGTTTTATTTGTGTAGCCAGCATATTATTTTGA
TTAATCTCATCGCATCTTTTCCATCCCTGCGCTGTTAATAGTTTGTGATTATTTGTTAAT
TTTATAAATTTTCCAGATTGAGTAGTAATCTTATACGTTGGTTTTTTTCCTGTTCTTGAA
ATCTTGGCATCATTAGCCATAAATAACTTTATTTTTTGATCATTAAAGTTGAGTACTTTT
ACGTGTTTATAATAACAATTAAATAAGATTCTATTTCCGCTCTTTAAATATAATTAAATC
TTGATACACAACCACTTTCTCTTAGATCAGACAATAAAGGTCTTTTATCACTTCGGGTTT
CAAGATTTCTATTTAACTGAGATAGTACTAAGATGGGTAAATTTAAATCTTTTGCTAATA
TTTTTAATGATCGCGTAATCAATGAGAGTTCTTGAGATCTATGTCAGATTGTCTTTCATA
TTGTAGTAATTGAAGGTAATCTATAATAATTAATTTTATTTTTTTTTCTTGTAATCTAAA
GAGTTTAACTTTTGTTTTTATTGTATCTGAAGAAATATTTGCATTATCTTCAATGTAAAG
GTTAAGATCTGCTAGATTTTTACATTTACGAATAACATATTCCCAATCATCATCGGAAAG
TCGACCAGATTGAATTTTTTGACTGTTTAAATGACACTCTTGAGCTAAAATTCTTCTTAG
TAGTTGCTCTGTAGACATTTCTAAACTAAATAACATAACGAAGATTTATCTTGATTAATT
ATGTATCTAGTAATATTAATTGCAAAAGCAGTTTTCCCCATTGAAGGTCTGCCTGCAAGA
ATAATTAAATCTGACTTGTGAATCCTTGTGTTAGATAATCTAATTCTAAAAAACCTGAAA
ACACGCTACTACTTATGTTAATCTTTTTAGATGTATCTAAATTCACAATGAAATTAGCTA
AAACTGTCGCTAGTGTTTGTGTGTTTTTATCTTCTAGTATTTCGTAGGCTTTTGTTAATT
GACTAACAATGGAAGTTAAATTATTTTGTTCAATAGGCTGATTTGATTCACTAATTGAAA
ATAATGCATCTCCAGATATTAAAAGTAATCTTTTGATATATTTATCTATGATGATGGATG
AATATTCATTTGTAATATCAGATAAAGGTGTTTCATCTATTAGAATGAGTAGTTCATTTA
GTTCATCTAAGTTGTGAATGATTGCTTTAGTTTTTAAGTTAACTAAAAAATTGTTAACAC
GTATATTTTTTATATAATTACTATTTTCAAGTGCTGCTCTGTACAGTAGTGCATTAGATG
TAAAATAAAAAAAATCAGGAGAGAGATTTTCTACTGATTTTAGCAAAGACAATGCTTGCT
GGCTTAATATCACTAACTAATATTTTTTCAGCTAAAATATTATGAGGAGGCAAATAGTTG
TAGGTACTGATAACTCCCTCCTAATTGACTACCTATTTAGTTCTGGAAGAACTTGTAGTT
GAATATTAGCAGCTATTTGATGTAACAGTTTAATTTCTACATTGTAAATACCAACTGTTT
TAATCTCTGGTAAAAATATGTTTTGTTTTTCAAGATCTATATTAGTAGTACTCTTAATAA
TTTGTGCAACCTCTTTTTCTGTAACACTACCAAAAATAGTTTGTCCATCTCCTGTCTTTT
TACTTACACTAAATTTCTGGATTTCTTCTAGAAGTTGTTTTATTTTTTTTGAATCTTCTT
TAGCTACTTTTATTTTTTCTTTCAATAGAGCTTCGTAGAGTTTTTGCTGTTTTAGAATAC
CATTTGTAGCAACTACTGCCATTCTATTCGGAATTAAAAAGTTTCTTGCATAACCTGCAG
AGACTTTAATAATATCATTACTTGCACCAAGCTTTTGAATCTTCTGTTTTAGTACAACTT
TTATAACTTTTTTACTCATCTTATATTTTCTTATTATACTTCTGTTATAATTAGGTCTAC
GGGAGAGATGGCCGAGTGGTTGAAGGCGCAGCATTGGAAATGCTGTTTAGGATCAATCTT
AACGAGGGTTCGAATCCCTCTCTCTCCGTATGTCTAGATGTCCAATAATGTTTTTCCAAG
CATGTAATCCTCCCTGTACTCTAACAATATTTAATTTTCGGATTATTAAAAGCTTCGAAG
CAAATATAGATCTAGAATCTAAGCTACAGTACACGCAACAAATTTTATCTTTTAAATTGG
TTAGTTCATTTATTTTTTCAGTTGTTTCAAAGGTATATTTAAAGAGTGTATTAAATGACT
TTTAGTGTACTCTTCTGGATTTCTCACATCTATTAAAATATATTTAGGATCTCTGCGATT
TAAAATTTCTTGTAATTGAAGAACATTAATTTCTTTTACATTAACTTTACCGTGAATATG
TATGATAACAAAAATTGAGTATTTATAATTTTAAATTTATTAAATGATAAAGTTAGAGCA
TTATATGTTAATATTGTACCGCTTAATATAGATTTATAACCTATAATAATTTTAATAGCC
TCGGTTGCTTGAAGTGTGCCAATAATACCTGGTAATAAACTTAAAACACCTAAATTACTA
CAAGTGTCTATTGAACTGTCTTTGTTTTTAATTTGGTTATAAAAGTCTTGATAATTGGGG
CCACCTTGATAATTAAATACACTAATTTGTCCTTCAATTTGAAAAATGGCGCCATAAATA
TGTATTTTGTTTAGTTTAAGACAAGTATCATTTAATAGATATCTAGTCTCAAAATTATCA
GATCCATCTACAATAATGTCGTATTGTTTGATAATTTCGATTGAGTTACTATAATTTAGT
CTTGTGTTAAAAACTTTAACTATGCATTTTGGATTTAATTCTAATATTTTTTTTTAGCTA
TCTCTACTTTGGAGTATCCTATATCATCAACTGTATATAATATTTGTCTTTGTAAGTTAG
ATAGATCAACTATATCATTATCTACAATCCCAAGATAACCAACTCCAGCAGCTGCAAGGT
AGATGATTCCTGGAGATCCTAATCCACCGGCACCAATGAATAATACTTTTGCGTTTTTAA
GTCTTTCTTGTCCATCTAATTGAATGTGTGGCAAAATTAAATGTTTAGAATATCTTGTAT
ATTCTTCTAAAGAATATTTTTTATTTTCTGTTTTAAAATTGAGCATTGTTTAATTAATCT
AAACTAGGTTCTTCTTTATCTAAAATAGCTCCCTCTGTTGGACAGACTTGAATACAAATA
CTACAATCAATACAGGCAGAAAAATCAATCCAATACCAATTCGTATTAATACTGTTTTTT
CCTTTGCCCTGATGAATACAAGCTACTGGGCAAGCGTTTACGCATTCAGCGACTCCAATG
CATTTTTCGGTCACAATTGTATGAGACATATTATTTAATTTATAAACTATTTACATAGAG
TAGTTTTGTTGTATACTAAATTTATAGATTTGAGTTGCGCTTTTAGTTCAGTTGGTAGAA
CGCAGGTCTCCAAAACCTGATGTCGAGGGTTCAAGTCCTTCAGAGCGCGTTTATTATAAG
TTAATAGTAATATTTTACTTTTACAAACATTAAAATCATATGATATAAAGGATTTTATTT
AGATATTGGACATTTTATGTTTTTTGCATATCTTTTTATTGATAAATAATTACATTGATT
CTATTTTTAGAAGATTTATAATTAAGTGTGAGTCATTTAGTATAACTTGAACAACATAAA
ACTATGGCTAAAAAAGTTACTGGTATTGTTAAACTGGCATTAAATGCAGGTAAAGCTACT
CCTGCACCTCCCGTAGGCCCTGCTTTAGGTCAACATGGCGTAAATATTGTTATGTTCTGT
AAAGAGTATAATGCTCGTACTGCAGATAAATCTGGACTGGTCATTCCTGTCGAAATTTCA
ATATATGAAGATAGGAGTTTTACGTTTATACTCAAGACTCCTCCTGCTTCTGTATTAATT
GCAAAAGCAGCTGGTTTAAATAAAGGCTCGGGTGAACCAAATACAAAGACAGTAGGAAGT
ATAACCAGTAAACAGTTAGAATCTATTGCAGAAACAAAACTTCCAGATTTAAATACTAAT
AATATACCTCAAGCTATGAAAATAGTTAAAGGCACTGCTAAAAATATGGGAATTTTAATT
AAAGATTAATTGCAATTGTACTTATTATTTTTATGAAAAAAATGTCACGACGACTCAAAA
TATTGAAATCTAAAGTTGAGCCTAAACCTTATACAATTCATGAAGCAGTATCTATATTAA
AATTAACATCAAATGCTAAATTCAAAGAAACTGCAGAAGCCCATATTTGTCTAGGTTTAA
ACCCTAAATATGCTGATCAACAACTGAGGGCAACAGTTATCTTACCTAAAGGAACAGGTA
AAGTAACAAAAATTGCAGTAATCGCTAAAGGAGAAAAATTAACAGAAGCAGTTACTGCAG
GAGCTGATGTAAGTGGTTCCGAAGAACTAATCGATGAAATACTGAAAGGTAGACTAGATT
TTGATAAACTAGTAGCGACTCCAGACGTTATGCCTCTAATCGCAAAGCTTGGAAGAGTTT
TAGGTCCTAGAGGATTAATGCCTTCTCCAAAAGCGGGAACTGTTACATTAGATGTTGCTA
AAGCGGTAAATGAATTTAAAGGTGGAAAAGTCGAGTATAGAATTGATAGAACTGGTATAG
TTCATGTGCCTTTTGGAAAGTCTAGTTTTTCGCAAGAGGATTTAGTTTTAAATCTACAAA
CAATTAAAGAATCAATTGATAGAAACAAGCCTTCCGGGGCAAAAGGCAAATATTGGAAAA
CTTTTTTCCTTTCTAGTACTATGGGACCATCTATTCAAATTGATATTAATAGCCTTCTAT
GAAAATTATTTTAAACTATAATTTGCTAGCAAAATTAAGAAATTGATTTGCTTACTATAT
CTTATCTGCACTTATATATTATTAAATATGAGTACAAAAGTAGAAAATATTTTAGAAGAA
CTAAAATCTCTAAATCTTCTAGAAGCTGCTGAATTAGTAAAGCAGATAGAAGAAACATTT
GATGTTGATGCATCTGCTACTTCAGGAAGCTTAATGATGGCTGCTCCAGCTTTAGCTCCA
GCTGTAGCTGAAGTTGAAGAAAAAACAGAATTTGATATCCTATTAGAGGAAGTCCCTGCA
CCGAAAAAGATTTCTGTACTAAAAGTTGTACGCTCATTAACTGGGTTAGGTTTAAAAGAA
GCAAAAGACCTTGTTGAATCTACTCCAAAGGTTTTAAAAGAAGGTGCATCTAAAGATGAT
GCAGAAGCTATGAAAAAACAATTGGAAGATGCTGGTGCAAAAGTGATTGTCAAGTAACAA
AAATGCTTTTGTTTAAACAAAAGCAATTAGAAAAGACCCAGTGTAATTGCATTATTGATA
GGCATAGTAGCACCAATACCTAACCAAATACTTACAATTGTACCAATTAAGAAAACAGTT
GTTGCAATTGGTCTTCTAAATGGATTTTGAAACTTATTAACATTTTCAATAAACGGAACA
GTAAGCAGTCCTGCTGGTACAGCTGCCATACTAAGAACTCCTAATAATTTATTAGGAATT
ACTCTTAAGAGATTGAATGTTGGAAAGAAATACCATTCTGGTAAAATCTCTAGTGGAGTA
GCAAATGGATTAGACTTCTCTCCTATGGATGAAGGCTCTAAAATTGCTAAACCAATACTA
CATGCAAAAGTTCCAATAATTACAACTGGGAAGACATATAATAGATCATTTGGCCAAGCT
GGTTCTCCATAATAGTTATGTCCCATTCCTTTTGCTAGTTTAGCTCTTAGCTTTGGATCT
GTTAAATCAGGTTTTTTAAGAATTGACATTGTGTTGTTTAATATAAAATATCAAAGTGTT
ATTATAATGGGCCAGAAATTCCTTGTTTACGTATCATTAAAAAGTGCATAAGCATGAAAA
CTGCAGTTAGTAGTGGAAGTACAAAAGTATGTAAGCTATAGAATCTAGTTAAAGTTCCTT
GTCCTACACTAACTCCTCCTCTTAACAATTCTACTATACTGCCTCCAACGACTGGAACAG
CATCTGGAACACCTGTAACAATTTTTACAGCCCAGTAGCCAATCTGATCCCATGGTAGAG
AATAGCCTGTTACACCAAAAGAAACAGTTAGTACTCCTAAAATTACACCAGTTACCCAAG
TCAATTCTCTAGGTTTCTTGAAGCCTCCTGTTAAATAAACACGGAATACATGCAAAATCA
TCATTAAGACCATCATACTAGCTGACCATCTATGAATTGATCTAATAAGCCATCCAAAGT
TAACATCGGTCATGATATACTCTACTGATGCAAAAGCTTCTGCAACTGTAGGTCTGTAAT
AAAATGTCATTGCAAATCCTGTCGCAACTTGAATTAGAAAGGAGACAAATACAATACCGC
CTAAGCAGTAAAAGATATTAACATGAGGTGGTACGTACTTGCTAGAAATATCATCAGCAA
TTGCCTGAATTTCTAGTCTTTCTTCAAACCAGTCGTAAATTTTACTCATAAAATAGCTTC
AAAAAGCTTTTCAGTATATTTTGCGTTTAATCTACTATAATTCAATAGTTATTGAACTTA
TATTATTTTACCCTTATCAGTTATTATAGCATTTTTATTCGTTGACTTAATAAAATAGGG
CTATGAATTATCATTTTTTTTTTTGTATAGAAATTAATTTTGTTTTTATTAAGTCAGATA
GAATTCTTGTTATACTGACTCTGCTACTTCCGATAATTTGCGCTAGTATCTTATGTTTAA
TAGTATAATTAATTATTATCCCATTATTACTTTGAGTTCCATTTTGTTCTGCTAGTAGTA
ATAGTAAGCTCACAAGTCTACTAGTAATACTTTTATGCGAAATAATTTCTACAAAATGAT
AAGCTTTTGCTGAACGAGAGATTAAATGATTTATAAAAAATAAATTAAAAGATGGATATT
GGCTACATGCCTTTAAAATAGTACTATAATTAATGCAAGCAATGTTTGTTTTAGTTACTG
CTTCTACTTCGTAATAAAAATTGTCATCAACTACTTCTAACTGACCAAATGTATCATTAG
CAGTCAATAGGTTAAGTGTTATTTTATGTGTGCTTTTAAGAACTTTTCTAATAATTAAAG
ACCCGATTAATATAATATATAACCTAGAACTGTTATCAAACAAAACAATATCACTTTGTG
TAAGTGAAAAAATTTGATAATCAATTGTCTTACTCTTAAAAAACATTAGCCATGGATTGC
AATGAAAATTATTTCTAGAATTACCTTCAAATAATATTGAAATAGAATTTTTTTGATTTA
AATCATTTTTAGTCATAATAAATACTTTGTTTAAAAATTGAAATTAAATGTCATATAATT
TGATGTTAGTTGAGAATGACATTGTTTTATCGAAAGCCATTCAAACATATTTAAGAGATC
AAGGCTTTAATGTTTTTATTGCTAATAATGGATTAGAAGCATTTCAGTTGGCTCATCAAC
ATAAGTTCGATTTGATAATTTCTGATATAATGATGCCACTAGTTAATGGATATGAACTAT
TAGACAAACTTAAAAAAAACAAGACTTTATCAAAAATACCCGTTATTTTTTTGACAGCCA
AAGGATTGACTAAAGATAGAATAAAAGGCTATGACATGGGATGTTATGGTTATTTATCTA
AACCATTTGCACCTGAAGAACTGGTTTCAATTGTTAAAAATTTGATTGCTAGAAATGTTT
TACAAGATTCTCAACACAATTAAAAAATAATCAAATACATTTTACACCTAGAGAGCTGAG
TATTCTAAAGCTTGTTATTGATGGATTGACTAATAAAGAAATATCTACAGTATTAAATAC
TAGCATTAGAAATGTGGAAAAATATGTTAGTCGCCTGCTGCGAAAAACAAATGTAAAAAA
TCGGACTTTACTTGTTAAATATTCTATCAATAATAGTTTATTTGATAAAGGGCGAATGAC
GGGACTCGAACCCGCGAATGATGGAGCCACAACCCATTGCCTTAACCCCTTGGCCACACT
CGCCATATTATGAATATATCTCATTTTTCGACATGCCGTCTAGTTCCTGAGTTATATATT
TTATGATAGGTAATAATATTAATATTCAAATTAACGGTGAACCATTTAATTGCTCAGAGC
CTGTCTCGTTGCAATTTTTACTAAATTATCTTGATTTTAACTCTAAGCGTGTAGCAGTTG
AGTTAAATGATACCTTATTACCAGATACTCTTTTTGATTCAACTTATTTAAGTGATCAAG
ATAAACTAGAAGTTATTACTATTGTAGGTGGAGGATAATTATTTTATATGTTTCATTGAT
AAAGACAAGCGTCCTTTTTTTGTCAACGTGAATAATTATTGCTTTAATAGTATCGCCTAC
TCTAAACTGTAATGATATTTGGTCTGGTTGTTTTATATTAATCTCGGATACATGTACAAG
ACCTTTAAGATTACCTACTTTTACGAATAATCCATAAGTTGTTATTTGATCTATTTCTCC
TTCAATCATATTTCCAACAATTAAGTTAGATGAAGCTTTAGCGATTAAAGCTCTTTTATG
ACTTAGTATTAGATTATTGGATTTTTCTTCAACTTTGAGTAGCTTTAGCTGAATCCATTG
ATGAGCAGAGAACTCTGTTTTTTGGCAGTCGCTAAGATGAGAATTAGGTACAAATCCTGA
TATACCTTCAAGACTGACTAGTATTCCTCCCTTATTAAATCCTTTTATCATTACATTGAG
TAAAGGATCTTCAGCTAGTATTTGTCGAATTCTTTTCCATGATCTTATGTATTCAAGATG
TCGAACTGATAAAATTAATTGCTTTGATTGAATGTTATAATCTAATAATAAGAATTCTCT
TGTATCATCAATCTTTAAAGAAGTTAAATTATTTAAATCCTGATTGCTAGATATTTCTTG
AATAGGTAAGTAACCAGATGTTGGTGTTCCTATATCTACTAATACTCCATGTAATTCGAA
GCTGAATATAGTCCCTGCTACAATATCCCCAACATTTAAATTATATTTATATTTTTGTAG
AACAGCAGCAAAATCTTTGTGAGTAAATCCTTCATTGTTTGTCGTCATAGTCAATGTTAT
GAATTAAAAGGTTATTAGGAGCAATAAGTTTTGTTAAATTGTAATTCTGTTTTGTTGTAA
ATTGATATCTGAATATTAAAATGTTTGGAAGGCATGGAAAGTAAACGTAGATAGCTACGG
ATTTAATAAAATACAATCTGAGGAAAGTCCGGGCTCCATAAATACAATTTATGCTGGAGA
AATCCCAGTATAGGTAACTATGAGGATAGTGCCACAGAAATAAACCGCCAGAATATATTA
ACTGGCAAGGGTGCAAAGGTAAGTTAAAAGCTTACCAAAAGTACTGTAAAGTATTTGTTA
GGTAAACCCCTAAAATGGAGCAAAGTTACTAAACGCATATCTCTAGTTTAGTTTAAATAC
TGCATGAAGTTATTGGTGACAATAACTCAAGAGGAATAGCTATCCTTTACGATATTATAT
TTAAAGAACAAAACCCGGCTTATGTAATGCTTTCTATGTCTTCTATTGACGAATCTTTAA
TTTTAAGTTTTTTATAATTTTTTCTTTTAGTTTATATTGCTTTTTATCTATCTCGAAGTT
AGTTAAAGTTTTTTTGTTAGATCTATATGTAAATCTTAAACCTATGCTTTTTTTATTTTG
TCCAATTGATTTGTTCTGATATTGATCAAATAATTTGATACTTTCTAAATCATTGTCATA
AAGTTTATCTAATAGTTTTAATAAGTAGGTGAATTCCATATTTTGAGGTACTATTAATGA
AATATCTCTTATAATTGATGGATATTTAGAATATGGCTTAATCTGATAATTTAAATAGCT
AATTTGATTATTGCAATCTTCTAAAATATTTAAATTAACTTCAAGAACAAAAAGTTTTGT
ATTAATACCTAATTTGTTATATGTTATTTGATTAAGTTCACTGAATATACCAACAATTTT
GTTATTATAGATTAGTGTTGCAGATTTATCTTGTTGAACTAAATTAACTCTAATGTCAAC
TATTTCTTTTTTTACCCATTCAATTTTTTTATCGATTTTTTGAAAGAAATTTTCAATAAT
TCCTTTGGCTTCATACCAATTTAAAGAATGAGCTGGTTGCGACCAAGTAGATCTGACATC
TAAATTTCCACCTAGTATTACGGCTAGATTAGTTGTTTCCACAATTTGGTGCTGTATAAT
GTTAAATACTGTTCCTATCTCAAAGCTATCTATAGTTTGATTACTTTGTTTAATGTTATA
CAAATTAGATTCAATTAGTCCTTCAAGCAAACTGCAACGTAGATTAGAATATTCTTTTAT
AAGAGGATTATTTAAAGCAATACCTTCTAGAGATTTAGCTAATGAATAATGAACTAATTC
TGTTAGTCCTAAATTTCTTAAAATACTTCTACTTTTATCTATAAACTTTTTCTTGGGTGA
TAGTCTTTTACTAAATTGTATGTTTGGTATTGTGCTAGTGAATTTATGATATCCATAAAT
TCTTGCAATTTCTTCAATGATATCTATTTCTCGAAAAACATCTTTACGTCTATAATTAGG
TACTGTGACCTTGATGATTTCTTGATTTTTACGAATAATGTCAAAACCTAGAGATGTAAG
AACATTTTGAATTTCTTCAAAGTATAAAAAAACCATTATAATTAATTGGACCTAAAATAT
CGTGAACTTTTTTAATTGACAGATCGAGAGACAGAATTTTATTAGTGGATTGTTCTTGGT
AAAAAATTTCTCTAATGTTACCACCAGCTAAGTCTGTAATCAAAGATAGAGTTTCAATAT
ATGCATTTTGCCAATTATCTGTATTTAGCCCACGTTCTTGTCTAACTGAACTTTCTGTAC
GAATATTTAGAGTTCGAGAAGACTTTCTAACTGTGGATTGTTTAAATATAGCTGATTCTA
TAAATATCGACTTTGTATCTTGATTAGTGTCGAAATGATTGTTAATGCCTATACCGGCTA
TACCAATTATGCTATTGTTGACTTGAGTAACTAAAAGATCTGAATTTAACTCAATATTCT
TGTTATCTACCTTAATTAAATTGTCTTTTTCACAATAAAAATCACTTCGAATATTATCTT
GAAATATTAATAGGTTGACCCCATTTCAGCATAATAAAATTACTTATGTCTTCTAATAAA
TTTTTATTTGTAAAGCCACAAGAGTATAAACGATGTTTTAACCAATTAGGTGAGTCATTA
ATTGTAATATTATCTATGATTGCACCAAAATAGTTGCAGCAATTTATTAATTGGTCACTA
CTAATTATATTTCCTTTCGACAGATGTATTTATTTTGAGGTTATATTTTATAGATGGAAT
TGAAGACCCTGTCAAAGCTGAAATCTCTCTTGATAGACCAATCATACTTAATACATCGGA
TCTATTAGCTGTCGATGATATATCTAGTATATGGTCAACTTGACCTTCTATTGTAATTGA
TTCAACATTTTCAACTTCAAAACCTGCCTGTGTTAATTGATTAGTTAATGTATTTATATT
TAATATTTCTACATCACTAAGTTCTTTCAACCAATTTAAAGAAACTTTCATAATTTATTG
TCATTTATCTTAAAAAATTCATCAAATTAATATAAGTTATTTGATGAATTTGTTTATAGA
ATATATTATTGTAATATAATAATTTTTAAGAATTAGCTTTCGTGAAAGTTAATCCGTTAT
CTTGAGCATATCTTTCCATAAATCGCATAAACCTATCCCAATCATCAGGACTTTTAATAA
CATGTACAGCTTCTATTGCTTGTGGTTTACCATTGATAAACTTAGCATTAACATCTCTTG
TAATAATTTGTCCCTCTGTGTCCATCAGGTACATGCCTGTAATTTCACCTTTATCTGCCA
TACTGGAGTCTAAAATTTTGGGATTAGTAAATCTAAAAGTTGCTGTTCCTGTGCTACCAT
CTCTAGATCTTGTTAAACGTACATCTGGTACGACTTCTTCATTAATGCCTTGAATAAATT
GAATTGTTGCCATATCAATTGCTATATTTGTATATAATTTATATTGGATAAAACTGATTT
CTAATTCTTTAATGCCTGGAAACTATTTTAAAAGCTTATAGTAGCAATAGATCAAATTTT
ATGTATTATATAAAACTGTAACTTTTTTTTGATCTATTCAAAGAACTAACTTATTATAAG
CTAATCATATTTATATTAGCTATATAATGTTCTAAGTGAAGTTAAGGGTTGTAGCTCAGA
TGGATAGAGCAAGCGCCTCCTAAGCGCTAGGTCAGCGGTTCAAGTCCGCTCAACCCTGTC
TGGGGTGGGAGGATTCGAACCTGCGAATGGCGGAGTCAAAGTCCGCTGCCTTACCACTTG
GCTACACCCCAATATGTGAATATTATAATAGCAGTTGTATACCCTCCTATGTCAAGAGAT
TGCTATTTAATAACTTGACACTTTTATAGAATAATATCTTTTTTTTCAAATAAGGTATTT
TATTTCAATTTGTTTCAATGTCATGTCTTCTTGCTGTTGACTTAGCATCCATTTGATAGC
AATTTTTCCTTGTTGAATTTCATCATGGCCGATAATAATACAACCAATAGCTCTCTTTTT
ATTTGCTTGCTTAATCTGTTTACCAAAATTATTGGAACTTATATCTATTTCTATTGTGAA
AAACTTTTGATGCAAAAAATGCATTATTTGCATACCTATTTCCTTAGCTTTTTGACCTTT
TGTTGCAATATAAAAATCAATATATCTATTAGGCATGACTATAGTTTCTTGTGCAAGCAG
TAGTAAACGTTCTAATCCTTCTTTTGTGTATTAGCATTTTTTGAATCTAAAATTCTAATT
GGATTATTATTTAGTCTTTTTTTTGAATCAGTATCTAATTCATCAGAGTATTTGGTAAGG
TAATCTTGTATCTTTGCGGCAAAAAGACTACGATCTTCTAATTTACCAATTGAGTTTAGA
TCAAGTTTTAATTCTGTTAAATTTAGATTATTAAAAATACTCATAGCTAAATGTATAACT
TCACTATCTGCTCTAGCATCTAGGCTACCAATAAGCTCAATACCGAGTTGGTGAAATTGT
CGTTGTCTTCCACTTTGAGGTCTTTCGTATCTGAACATTGGCCCACTGTACCATAATCTT
TGTAATTTGTCATGATAACTCATGTTATTTTCAATAAAAGCTCGCACAATTCCAGCAGTA
CCTTCAGGTCTTAGTGTTATATCTCTTTTATTCCGATCTTGGAATCTATACATCTCTTTA
TTTACAATATCCGTATTTTTACCAATACTTCTGTCATAGAGATCACTGTTTTCAAAAATA
GGAGTTCTAATTTCTTGATAATTTGCACACTCTAATAAACTAGCAATTTTTTTGTGTATA
AATTGCCAATATTGAAGTTCATTAGGCAGAATATCTCTTGTTCCTCTAATAGCCTGAATT
TTTACCATGATAATTATTCTATTAATGTTGCTGTATTAGTAGACTGTGAGTCATGTATTC
TAAATTAGATTTTATAAAATACGGGCAAGGAGGATTCGAACCCCCGACACCATGGTTCGT
AGCCATGTGCTCTAATCCACTGAGCTACAAGCCCATCTAATAGCTGCCCCACTATACCAC
TGTTCTTTAATGTATACTAACATGAGTAAACAAATTCTATATCAAGATGATGCACGTAAA
GCCTTAGAAAAAGGCATGGATATTTTAACAGAAGCTGTTTCGGTTACTTTAGGTCCCAAA
GGAAGAAACGTTGTCTTAGAAAAAAAATTTGGAGCACCTCAAATTATTAATGATGGGGTA
ACTATTGCAAAGGAAATTAGTTTGGAGAATCATATCGAAAATACAGGAGTTGCTCTTATT
AGGCAAGCTGCATCTAAAACAAATGATGTTGCTGGCGATGGAACAACAACGGCAACAGTA
TTGGCTTCAGCAATCGTGAAGCAAGGTATGAGAAATGTCGCAGCAGGTTCAAATCCTATG
GCTATTAAAAAAGGCATTGAAAAAGCAACAAATTTTGTTATTTGTAAAATAGCTGAGTAT
GCTAAACCTGTAGAGGAAACGAAAGCTATTGTACAAGTTGCTTCTTTGTCATCTGGAAAT
GACTTAGAAGTGGGTAAAATGATAGCAGATGCTATAAACAAAGTCGGACGTGAAGGTGTG
ATTTCGTTGGAGGAAGGAAAGTCTACTAATACGATTCTTGAGATTACAGAAGGGATGCAG
TTTGAAAAAGGTTTTATTTCTCCTTATTTTGTTACAGATACAGAAAGAATGGAAGTATTA
CAGGATAATCCATTTATTTTGTTTACAGATAAAAAAATTACTTTAGTCCAGCAGGAACTT
GTTCCACTGCTTGAGCAAATAGCAAAAACATCCCGACCTTTACTTATAATAGCTGAGGAC
ATAGAGAAAGAGGCATTAGCTACGATTGTAGTGAATAAATTAAGAGGCATATTAAATGTT
GTTGCAGTTAGAGCTCCTGGATTTGGTGACCGAAGAAAATCTTTACTTGAGGATATGAGT
ATCTTAACGAATGGACAGGTAATTACAGAAGATGCAGGTTTATCACTTGATACTGTCCAA
CTAGATATGTTAGGCAAAGCCCGAAGGGTCATTGTTACTAAAGACTCAACCACAATTATT
GCAGATGGTCATGAGGTTAAAGTGAAATCAAGATGTGAACAAATCAAGCGACAAATAGAG
ACTAGTGACTCTCTATATGAAAGAGAAAAACTACAGGAACGATTAGCAAAACTTGCTGGA
GGAGTTGCTGTCATCAAGGTAGGTGCTGCTACGGAAACAGAAATGAAAGACAAAAAACTG
AGATTAGAAGATGCGATAAATGCAACAAAAGCAGCTATTGAAGAAGGAATTGTTCCAGGA
GGAGGAGCTACTAATGTCCATATTGCTAGTGAATTGTTTATATGGGCGAAAAATAATTTA
ATTGAAGACGAATTGATTGGTGCTTTAATCGTTGAAAGAGCCATTACTTATCCTTTGCGA
CGAATAGCTTTTAATGCAGGTGATAATGGAGCAGTTATTGTTGAAAAAGTTAAAAATCAT
GATTTTCAGATAGGCTATGATGCAGCAAATGGTCATATTGTAAATATGTATGATGCTGGT
ATTATAGATCCTGCCAAAGTTGCTAGATCAGCTTTGCAAAATGCAGCGTCTATTGCCGCA
ATGGTTTTAACTACAGAATGTATCGTAGTTGACAAAGATGTTGAACAAAGAATAATTTCT
AATTATAGAAACTATTCTTTGTGTCAATTAAGTTAATCAATTGATTAAATGTATAAGTTT
TATAATAAAGCAAAAGTTTAAATACGCCTTCTTTTTCAACTGTTAAATAGAGAAGATATA
AGCCTGTCATTCCTAATTCGTCAATTAAAGTATTATTATTACATATTGATTTTTCTAAAA
ATCTAAAAGATGATATTTGTTTAAAATAATACCTAAATCTTTTTCTGTAGTTATTAGCTA
AATCTTTGCTGTATAAAGATCGTTTTTCAGTTGAATTCAGTACATCTAGAATAATATTTT
TTAAATCTTTATCTGATTTTATAGCAGAATCAGTAATTAACTGATCTAGTTGAGTATCAA
AATTAAGATATGAAATATTACTTATTAAAGATTCTTGATTTTGAATATCTAAAGATTTAA
GAGCCAAGAAGATTAAACTTTTGTTGTTCATCGTAAAATATAAGAGAATTGATTTTGTAT
TATTTAAATACTAATTTTCTCTTCTTGTATTTTTTTTATTGTGGTAATTATTACTTAATT
ACTTCCAGAAAAAATAAATTCAGGAAATTTAGCTTGAGCTTTTGATAGTGAATGCTTTTT
TCCTTCTTCTTGCCAATAATTAATTACTTCTGTTGTTTTATTCAATAATTCGACTCTATC
TTGTTCTGCAATCCATGGTTTAGATTCTAGTTCAGCTTTTAATTCTTCCCATGCATCATT
TCTAGGCCAGAAAAAATAAGAAGTTAGTGGACTAGTACCATTTCCAACAATTTGATCAAT
AGCAATAGCAATATTATTTTCTAACCAAAGTAATTTTAGTGTAAATTTTGACAACTGATT
ATCTCCATTGTAAATAGTAAATAATACTATACTAGTTATTTTCTTTAGCAACAATTTGAG
CTTTATTCAATATGTTCTGTACTGTTCTAGTCGCTTGTGCTCCTTGTTCTAGTCTTTGCA
AAGTTTTTGAAATATTAATCCGAATTTCATTATTAATAGGATTGTAGAATCCTAATTCTT
CTATTGCTTTACCATCACGCTTATTTCTACTATCCATTACAACAATTCTATAGCTCGGTT
GTTTTTTTCTTCCATATCTTTTTAATCTTAACTTAACCATTTAGTAACCTATATCTTTAT
TAAATTATATCTGAACACATTATGCAATAATACAATCAATTAAGCAGACTCAAGTCTAAC
GTTATTAAATATTACCATTAAACACTGTAGAAAAATAATGCCTAGCATTGGTGACATGTC
CATTCCAAACATTGGAGGTAGACTGCCTCTAAATAGTCTTAAATATGGATCTGTAATTCG
GTTTAATGAACAAAATGGTTCATTATACCAATTCACTGTTGGGAACCACGCCAATGATAA
TTTTAATAGAATTAAAATTAAATAAATCTCAGAAAAATTAGCTATTGATCCAAGTAGTAA
ATTTAATGTACCAGGAAGATTATTCATACTTGTTTTATAATTATTATGTAGTTCACGATA
ACAATATTTTGATTATATACTATTAGCTTTGTAAATAAGAGCTAAACAAAAAACTTATTT
TTAAAAAGATCTTCTCGCTCGCAATCTTCTTTATTAATTTCAGTGTTGATTTTTGTTGTA
TAAACTTCTAGCTTTGACCAATTTTGGCCTAACTGATTTAGTTGAGATGTTCCGCATTCT
AAACACGCTATTTTTATATTACCTAAATTTGCTCCTTTTTGAATATACTCTTTTAATATA
GGAGTAATAATTGTTTCATCTAAAAACAAATCTAGGACCAAGATTTTTGTAAATGAATTC
AATTGATTTGGTACATCATTAATAATTTTATTCTTGTTAACTAATTTTATACTAGCTGTA
GGAAGTAGAGCTCGTGCTCCTTCGGCTAATATGAAGCCATAAGGCATAACAATTACAATA
ATATATTTATAATGACTATCAATAATATTGACAGTGGTATCTTTTTTTGTTTTAAGCGTT
TCTGTTGCTAACCAATCTCTCATGATTTCATAAGTTATCCATTTTCCTAGTTCTGAGCAA
GCAGTTCTTAAAACTGTACCTGGATTGTTATTATTTTCGAGAATTCCTGCCCAGTGCTGT
ATTAGGGGATGGGAAGCTATATTAATTTGGAGTTGCATGTTTTATTAAATCTATTTAACA
TTGAAATTTTTAGTTTTTATTCTTTTAGTATTATTAAAATAGCATATATATTAAAGAGAG
CAATTATAAAAAATGAAAAAAAATACTTGGCTTTGGGGTTTTACAGATAGTGCAGAAATG
TGGAATGGTAGGTTCGCAATGATTGGTTTTATGACAGTTGTTTTTATCGAATCAACTACA
GGACAAGGGCTTTTATATTTATTGGGTGTTATCAAAAAAGTTCTTATAAATTTTACAAGA
ACAAACTTAGTCTAGTGGTCTCATAGATAGTACAGGCTCATTTTCTCTATTAATACCTTT
TTCAAATCCAGCAGCAGCAGCTCTTGCTCTACCAGCATGCCAAAGATGTCCAATAAATAA
GAAGAAGCCTAAAAAGAAATGAGATGTTGTTAACCAGGATCTAGGAGATACATAGTTAAC
TGAATTAATTTCTGTAGCTACACCACCAACGGAGTTCAGAGAACCTAGTGGAGCATGCGT
CATATATTCTGCAGCTCGCCTTTCTTGCCAAGGTTGAATATCATTTTTGATTTTATTTAG
ATCAAGACCATTTGGCCCTCTAAGAGGCTCAACCCACGGAGCTCTTAGGTCCCAAAATCT
CATTGTTTCACCACCAAAAATAATTTCTCCACTCGGAGACCTCATTAGGTACTTTCCTAG
TCCAGTAGGACCTTGAGAAGATGCTACATTAGCACCTAATCTTTGATCTCTTACTAAGAA
AGTAAAAGCTTGAGCTTGTGAAGCCTCAGGACCAGTAGGTCCATAGAATTCACTAGGATA
AGCTGTATTATTATACCATACAAAATTTGAAGCTGTAAGACCCATGATGGACAAAGCGCC
TAGGCTATATGATAAGTATGCTTCGCCAGACCAAACAAAAGCTCTTCTTGCCCAAGCAAA
AGGTTTTGTTAATATGTGCCAAATTCCTCCAGCAATACAAATAATACCAATCCAAACATG
GCCTCCAATAAGATCTTCCATATTATTTACACTTACGATCCATCCATCACCACCAAACGG
AGATTTTAAGACATAACCAAAAATAACCAAAGGATTCAGAGTAGGGTTACTAACAAATCT
AACATCTCCTCCGCCTGGAGCCCAAGTGTCATATACACCACCTACAAACAAGGCTTTAAT
TACTAGTAAAAAAGCTCCGATACCTAGTAATACTAGATGTATACCAAGTATAGTTGTCAT
TTTGTTTTTATCTCGCCAATCATAACCAAAGAAAGGAAAAGATTCTTCAAGAGTATCAGG
ACCAATCAGTGAATGATAAAGACCTCCAAACCCAAGAACAGCCGAGGAAATTAAATGAAC
TACACCGACTACAAAATATGGGTATGTATTGAAAATTTCGCCGCCAGGACCAACACCCCA
GCCTAGTGTAGCTAAGTGTGGAATTAATATAAATCCTTGCTCATACAAAGGCTTCTCAGG
AACAAAGTGAGCTACTTCAAAAAGTGTCATAGCTCCAGTCCAAAAGACCATTATACCAGC
ATGTGCAACATGAGCACCAAGTAGCTTACCAGAAACGTTGATTAAACGTGCATTGCCAGA
CCACCAGGCAAACCCGGTAGATTCAATATCTCTGCCTCCTACACCAACAGTTGTATTAAA
GGGCGTTTCCACGTGGTAAAACCTCCTCAGGGAATATAAAGTTTTCATGAGGTTGATCCT
GAGCAGCCATCCAAGAGCGAATACCTTCGTTCAGTAGGATATTTTTAGTATAGAAAGTTT
CAAATTCAGGATCTTCAGCAGCTCTTAGTTCTTGAGAAACAAAATCATAAGCTCTTAAGT
TAAGAGCTAGTCCAACAATTCCGAATGCGCTTGTCCACAGCCCAGTTACTGGTACAAAAA
GCATAAAGAAATGTAACCAACGCTTGTTAGAAAAAGCAACACCAAAAATCTGTGACCAGA
ATCTATTTGCTGTTACCATGGAATATGTTTCTTCAGACTGTGTTGGCGTAAATGCACGGA
AAGTATCTGCTGCGTCACCATCTTCAAATAGTGTATTTTGTACAGTTGCACCGTGGATAG
CACATAGTAAAGCACCACCTAGTATTCCGGCAACACCCATCATATGGAATGGATTTAGCG
TCCAGTTGTGGAATCCTTGCAAGAATAGTAAAAATCTAAAAATTGCAGCAACTCCTAAAC
TTGGAGCAAAGAACCAACTTGCTTGGCCTAGAGGATACATTAAGAAGACAGAGACAAATA
CTGCAATTGGTCCGGAAAAAGCAATAGCATTATATGGTCTTAGACCAACTAGCCTAGCAA
TTTCAAATTGTCTTAGACAAAAGCCAATTAGACCAAATGATCCATGTAAAGCTATAAATG
CCCATAAGCCACCAATTTGACACCAACGAGTAAAGTCTCCTTGAGCTTCCGGTCCCCAAA
GGAAAAGAAGTGAATGTCCCATACTGTTTGCAGGTGTAGAAACAGCAGCAGTTAAAAAGT
TACATCCTTCTAGATATGAACTAGCTAGTCCATGAGTGTACCAAGAAGTAACAAATGTTG
TTCCAGTTAGCCATCCACCTACAGCAAGATAAGCGCAAGGAAACAGAAGTAGTCCAGACC
AACCTACGAATACAAATCGGTCTCTTTTTAGCCAATCGTCTACAAGATCAAAACCACCAC
GAGTTTTTTCTTGTCCAATTGCTATGGTCATAATTTTAATCTCCAGAGCAAATTTAATAA
GTAATTTGTTTAAATAAATACTTTAGATATCGTCTAAATTTTACTTTTCTTTACGGTCAT
TATAATTATAAGTCAAAATCAATAAAAATTCACGTTTTCGAAAACATTTTTTAGCTCATT
AAGTTAAGTTCATAGTTTATTCTATGATTCTTTGGAATAGATATCCTGTTCCTCGAGCAG
TTAAAATTAAATCTGGATTACTAGGATCATCTTCTAATTTAGCTCTTAATCGAGAAATAT
GTACATCAACAACTCTTGTATCAACATGTCTTTCTGGTGTATAGCCCCACACTTCTTGTA
AAATACAAGCTCGAGAGAAAGGTTCACCAGCTTTACTGACTAAAAGCTCTAAAAGACTAA
ATTCCATTCCTGTTAGTCTAACTCTTTCATTATTCTTATAAACTTGTCTTTTATTTGTGT
CTATTTTTAAAAATCCAATACTAATAATGCCAGAATTAGGGGCTCCAAGGTTACTTGTGA
TCTTATCAGCTCTTCTAAGAACAGATCGAATACGGGCTTCGAGTTCTTTGGGAGAGAATG
GTTTAACTACATAATCATCAGCACCTATCTCTAACCCTGTAATTCTATCGCATACTTCAC
CTAAAGCAGTTAACATTATTATGGGAACATCAGATTCTTTTCGGAGTTCTTGACAAACAC
CATATCCATCTAGTTTAGGCATCATGACATCTAAAACTACAAGACTAGGATATTCTTTTC
TAAATACTATTAAAGCTTCTTCTCCATTTGAAGCCGTTACAACTTCATAACCTATGATAG
TCAATCTTGTTTCCAAAATTCTTCTTATGCTGGCTTCATCGTCAACAACAAGAATCTTTT
CTTTTTGATTCTCCAATTTTTATTTACTCCAACTCAGTGAGCATAAATAGTATAATCTTA
AACTTTTATACGTTTAAAGGGGTTGACAAACTAGTTGAGTAGCTGTATTATGTAATTATA
TAAGTTATTCTTAGAAACTTTAATATACTGGATACAACGGAGAGTTTGATCCTGGCAATA
TCTAATAACATTATCATCAAATCTTAATGACTTTTCAAAAGCTTGTACAAGTTGTCCGTT
TCCTTCATAGTTAACTTGTACGTAGATACCATCATGATAATCATTTATTGAATAACTCAA
GTGACGCCTTCCTCTATGTTCTAAGACTATATTTTTAGCTCCTCCATTTGTTAACATGCT
TTTATAGTCATTGATGATTGACAATGCTTTGTCTTCATTGAGATCAGATTTTAATATATA
AATGGTTTCATAGAAATTTAGTCGAATACTATATATTTTTAACATTTTATTTATGTACTA
TAACCACTAATTTGAATTCTAACAGCTTCAGAAATAACTGGGATATTAGAATATTTGCCT
TGTATTGCTTTTACTATTGAATAAGTAATAGTAGATAATACAAACCAAAACATCATATTA
CATATCATTAATCCAATAAAGCTGATTCTAAATTCTATAGGAAATGCACGAAAAATGGCA
CCAAATAGAGAGTCAACTAAAAAAAGTAAAATTGACTGCATTGAATTAAATCTAACCAGT
TGGTGGACAGGTAGAGGGCTTTTATTCCTTACGAAAACATAATAAAGAGCAAAAAAAGTT
GCTAATCCTAAAATTGCATGATTCATATAAAAAATTAACATTGGGACTATTATTTTTTTA
TATAAAGGTATCGATGCTATTGGATAGTCCGGTAAAACATATTGACCGAAGTTTTGTAGT
CCTTCAAAAAATGGCAAATAATAAGGAATAGTTGATACTAAGCGGATACTGAGCTTAGTT
TTACTTTTATTACTATTAATTTTTTTCTTGGCTGTAATATATTTATATGCTCTTTGAAGA
GCAATTATAAAAATCACTATAAAACATATAGCGATTATTCCAAATGTTAGTCTGATCATG
ACTAAATTTTGCCAGTTTAATACCATTGTATCCAACTTAAGAAACTGTAATCTATTAAAA
AATTTTCCAAATCTTAAAATAGTTTTATTAAGAGTATATAGGATTAACAATAATGAAACA
ATCATTTATCTTACCTCATTTTGAAAGTCAAGAATTCGATAGTTTAATAATAGGTGACAA
GAAGTTTAATTCTAGACTAATGATTGGTACAGGAAAATATAAAAATTTACAAGAAGCAAT
CAAAAGTATTGAATTTAGCGGAGCAGATGTAGTGACAGTTGCTATCAGAAGAGCTCAAAA
TACTAAAAATTTAGGCCGTAGCAATCTTCTAGATGGTTTGGACTGGTCTAATTTATGGAT
TTTACCTAATACAGCAGGTTGTCAAAGTGCAGAAGAAGCGGTTCGTATAGCAGCTTTGGG
ACGTGAAATTGTTAAAAAGTTAGGTCAAACAGATAATAATTTTATTAAATTAGAGGTAAT
TCCTGATTCTCATTATTTATTTCCAGATCCAGTTGGAACTCTTAAAGCTGCAGAATATCT
TGTCAAAAAAGGTTTTGTAGTAATGCCTTATATTGGAGCAGATCCTGTATTAGCAAAACA
GCTTGAAAATATTGGATGTGCTACAGTTATGCCATTAGCCTCACCAATAGGTTCTGGACA
AGGCTTAAAAAATCTACTTAACTTAAAAATTATCATAGAGAATGCAAAAATTCCGGTTGT
GATAGATGCAGGAATTGGTACTCCTAGTGAAGCAGCAAAAGTAATGGAAATAGGTGCATC
TGCAGTGCTAGTCAATACAGCAATAGCAAAAGCTCAAAACTCACCCCAGATGGCGAAAGC
TATGAGTCTTGCAGTAAAATCTGGGCGATTGACGCATACGGCAGGTAGAATGAAAGTTAA
TCAAACGGCTATACCTAGCTCTCCCATATTTGGTATATCTCAATTTTAGGAAGTGACAAT
TTGATTTTAATAATTGATAATTACGATAGTTTTACTTACAATTTAGCGCAATGTATCGGA
GAATTAGGTTATGATGTTTTAGTTTGTCGTAATGATGAGATTGATATTGCAGCAATAAAA
CAGCTAAATCCTAGCAAAATTGTCATATCTCCTGGGCCTGGTAAGCCAAGTGACTCGGGA
ATTTCTTTAGACGTGATATCTTCTTTCTCTGACTCTATACCTATATTAGGTGTTTGTTTA
GGACATCAAAGTATTGGTTATTTAAATGGAGGTAGAATAATTAAAGTAACCGAAATTATG
CATGGCAAAACTTCTAAAATATACCATAATGATGAGGATCTATTTAAAAATTTACCGAAT
CCTTTTATTGCGACTAGGTACCACAGTTTGATTATTGATAATAAAAACTTTCCTAACAAT
CTAGACATAACTGCTTGGACAAAAAGCAAAATTGTTATGGCTTGTCGTCATAAGCAAAAT
AAAATGTTAAGAGGAATCCAATTTCATCCAGAAAGTTTGTGGACAGTATATGGTCAGCAG
CTTTTAAGAAATTTTTTAGAAATTCTTCTTCAAATATTAACTGAGCTCTATTTGTGACTC
CCCCTATATACAACTGTTGCCTTTTCTCTATAACCCATATTTGAGAGTAAGAAATGTAGC
TTACACTTATGCTAGTTATTAAAAAAAAGAAGCTTGCATATACAATAGGTATACCTGGAT
CACTTTTAATTTGTAAGCCTGTACTAGCGATAGTATCTAAAAAAGTAATAGTGGTATTGT
TAACAACATAGCTTTCCCCTATATTAACAGATAGGATATTTTCTCCGTTATTATTATATA
TTGCTGCTTGTTTTCGCAAGTCAGGTACAATAAGTGATAGTCGACTATCTTTTTCTTGAG
CAATTACACCAACCCAAATTTTATTACTATTAGGTAAAACAACATCTTTTAGTGGAATTT
GTATAATGTTTTTATCATTTATCTTAACCCGAATAGCAATAATATTCCAATCTGTTTGAT
AAATTGTTAAACCTTTAAACTTAAAAGGTTTGTTTACGTAGATTGTAGATCTTTTTAGTT
CTTGTCCTTCGGAATTAAGAATTGAGATATTGGAAAAAAATTGACTTATAGACTTATTGG
GATTATATTCTATGTTAAAATTATTAACTCTTGCAGAAAAGTCTTGGGGAACATAGCTAA
ATTTGCCGGAAGCAATAATATTTTGCAGTCGAAATAATTCGCCAGATGGAACCATTTCTT
GAGCACTAAATCCAGTAACTAGTCCTACTACAGAACCAAAAAGAAGTAAAATAATACTCG
CATGTACAAAAATGGGTGCTAATCTACCAAGTAATCCTTTATAACCATAAATAGATTTAC
CTTGTTGAAATAGATGATAATTGTAGTTTTGAAGATAAGCTGCTAGTAAATGGAGTTGAG
AGTTTTTAATTTCTTGGCTCCCTGTGAATTTTTTAAATTGATTAGGATTTTTATAAAAGT
ACCATCTCCTAGCATTTTGTAAAGATGGTATTTGCCTTGATATACTACAAGTAAATAAAC
TAAGACTGAAAATAAATAAAAGAGTTAGGAACCACCAAGTTGTATAAACATGATTCAAAC
CTAAAAGCTCGATAGTTTTCCAGCTAAGTAGATTATAAAATTTATTGGAAAATGTGTATT
GTGCTTGGTAAAATGTAATTTCTTGATTTTGTTCAATGATGGTTCCTATGATGCTAAAAC
CAGCAATTAGTAATAATAGTATTATAGATAACTGTAAATTACTAAAAAGTTTTAACAAAT
ACCATGTTATATCTTTATTTCTAGACTACTAAGCAGAGAAAAAGTACCTGTACTCAATAA
TATTGTACCTCCTAAAGGAGCCCATAGATTCCCCCAAAAAGAAATATCTGCAAGAAATTG
AAAGAAAAAATGCTACTTACTATTATAGGAGAAATATAACCTATACTGTAAATTATTATA
AAAAGAAATCCTGTGAAAACTTTTTGAGTAGAATTAATCCAAACTAATAAAGTGATAAAA
ATTGGTGTACTACATGAAGAAATAGCAATACCAATACCAATACCACTCAAGTACATTTTT
AGATTATAATTATTGTAGTTAACTGAATTATTAATTTTAGGATTAGTAAGAGGAACTATA
TTTAGCAAGCTAAATCCCATATATATAATAATAATTGCAGAGATTATAGGTATCCCATAA
AAAAATTGTGAATAAGTTTTAGTAATGAGTGTCGCGATTATACCTAAAGTTATAAAACTG
GAAATTATACCTAAGCAAAAAAAAGTTAGATTCTTTACTTTACTGATTAAATTTAATTTT
TGATTTTCTCCAGAAATATACAAAATACATACTGGTAATATCGATATCACACAAGGACTT
AGACTAGTAAACAAACCAGAAATAAATACAAAACTAAAACTAGTTAAACATAAGTGATTT
AGATGATACAGAGTAATAGTGTTAATAAAATGTTGGCTATTGTATAAGAATAAGTCAGGC
TTCATTTTTGATAGGTTTTTATAAGAAATTGGACTCCCCAGGTAGGACTTGAACCTACGA
CCAATCGGTTAACAGCCGATTGCTCTACCACTGAGCTACTGAGGATTATATCTACACTAA
GATACAAATAAAGCTTATTTATATTCTTTTTGCTTTACTTATATCTTTATTTAGACAGTT
GCAAGATCATTAACCATTCCTAAGAATAAAGCAGGATCGCCAGCTTTTGGTCTTTGTTCT
TGAGGTCTAAATTGACGAACAGGTCCTTGCCAAATAAATTGAGGCATTCTTCTTTAAAAT
CAGCTCCGTATCTTGGAGTTTTTAAATTAAAAGGCATTTCTCCTTTACTTCGCTGAGCTA
TAATTCTTCTTCTTTGGTAAGGTACAATAGAATCACCAAAATTTTCTTCATATTCATCGC
TATCTAAAAGCATATTAATAAAACTTTCAAGACCTTTGGATGCTATGACAACGGACCAAG
CTAGTTTTTCTCTTTCATTATAAACGTCTCTTCCGAGTATTCTTTGAACACATATCTCAA
CGAATCTATAATTATTATTGACATCATAGTTTAGCTTACGAAATGACTCTGATAAGACTA
ATCCTCTAATAAAATCTTTGATTCTAATTTGATTAAATCGTAGCTGAGATTCTAAGTTGG
AGTCTGAAGTACTACTTAAAATTTGATGTTCACTAAAAATTTGTCTATAAGCAGCCCAGA
TAACTTCATCCATCTCTCCTGAACTAGGTAGATTATCTGTGTTATAAGCTCTAGGTTGCT
CTTCGCCTGGGCATACCTCGTAGCCATCTACGCGTTGGTTTTGTGTAGATAGTGAATATT
TGAGTAATGGAATAGACATCTTAAGTCTCCAGAATTACGTCTTTACCTTTTACAAGGTAC
AATATTTATAGGATATACAAATACTTTTTTGCAAGAATGCTTAGTTTTTAAGTTTTCTCA
AAATTGTATTTTATTAGACTAGTTCACAATTGATCATTTTGTGTAACTATGCAAAAAAAT
TATACTACGAAAATTTAGTTCGTAACAAAAAAAGAATTTTTATATTCTATAATTTTTGGT
ATTTATACAAGTTTTACATTTGTTTTTAAATGATTATTATGAATATATCTAATCAACTAA
GTCTTGAGCAAGAATTTGAATTAATCTTGTATAAGCAAAAAATTGAGCCCCTTAATCTTG
AGCAATCTCGAAATTTGCTTTCAGAAACATTGAAAACAATGTTATTAAAAGATAGCATCA
TTAAATATGTAATAAAAAATTCTCATTTTCGCCAGTAAATATTACAGATTATTACTTTGT
TAGTCGTTTTTCTCTCGATTTATTTTATATTGTACTTCCGATACTAATACATCGGTTTGC
CAAATCGTTTGACAGCCGAAACAGTTAAGTCCTTCATTATAATAGGGAGAGTTCAATGCT
TGACGCATTTTCCAGAGTTGTAGTAAATTCCGACGCTAAAGCTGCTTATGTAGGTGGTAG
CGATCTGCAAGCTCTAAAAAAATTCATCGCAGATGGTAACAAGCGTTTAGATTCTGTTAA
CGCAATTGTTTCTAACGCTAGTTGTATCGTATCTGATGCTGTTTCTGGTATGATCTGTGA
AAATCCTGGTCTAATTGCACCTGGTGGAAATTGTTATACTAATCGTCGTATGGCTGCTTG
TCTACGTGATGGTGAAATTATTTTACGCTATGTTTCCTACGCTCTTCTAGCAGGAGATCC
TTCTGTACTTGAAGATCGTTGCCTTAATGGCCTTAAAGAAACTTACATTGCTTTAGGAGT
ACCTACAAACTCTTCCGTAAGAGCTGTAAGTATTATGAAAGCAGCAGCAGTTGCATTCAT
TACTAATACTGCTTCTCAACGTAAGATGGCAACAGCAGATGGCGATTGTTCTGCTTTGGC
TTCTGAAGTAGCTAGCTATTGCGATAGGGTAGCTGCAGCTATTAGCTAAAAGTTTGGAAT
TAGTCTAAGCCGTGAGTTTGAAAAGTATTTAAAATAAGTACTTAATCCATTTAGGAGAAA
AACATGAAATCAGTTATTACTACTACGATTAGTGCAGCAGATGCTGCTGGTCGTTTCCCG
TCCAGTTCTGATCTTGAATCCGTTCAAGGTAACATTCAGCGTGCAGCAGCTCGACTAGAA
GCAGCTGAGAAATTAGCTAGCAATCATGAAGCAGTTGTTAAGGAAGCTGGTGATGCTTGT
TTTGCTAAATACTCTTACTTGAAAAATCCAGGTGAAGCTGGTGATAGTCAAGAGAAAGTA
AATAAGTGCTACAGAGATGTAGATCATTATATGCGTCTAGTTAATTATTGCTTGGTTGTT
GGTGGTACTGGCCCAGTAGATGAATGGGGCATTGCTGGTGCTCGTGAAGTTTATCGTACT
TTAAACTTACCAACTTCTGCTTATGTAGCATCCTTTGCTTTTGCTCGTGACAGACTATGT
GTTCCACGTGACATGTCTGCTCAAGCAGGTGTTGAATATGCTGCTAACTTAGATTACATT
ATTAACTCTTTATGCTAAGTGCTAAGTTAGCTTAGTAGAAAAAGCAAGCAATTACAGTTG
CTTGCTTTTACTTATATTGATATTCATTTTTAATATCGTTGTATACTTATTTTTACCATT
TAAAATAAGTCTGGGAGTTTAAAATGAATTTAGAAATAATGCAAAATTCTTTTGTGAATT
TTGCATTCGGTGGCTTGCTCATTGCGATGTTAGTTTATTGGAGTAGTATAGCCTTTCCTG
AAATTTTAGGGGTAAATAAACTAGCAACTGTTATTACATTGCTTGTTAATATTGCACTTG
TATTAACACTCTCTTCTAGATGGTTTGCTAATGGATACTTCCCTTTAAGTAATTTGTATG
AATCCCTGTTATTTCTGGCTTGGGGATTGACATTTGTTCATTTATTTATTGAAAGTAAAA
CAAAGAGTAGACTTATTGGAGCGATAGCGATTCCTGTTGCGATGTTTGTAACTGCTTTTG
CTAGCTTTGCTCTTCCTGTAGAGATGCAAAAAGCTTCACCATTAGTGCCAGCTTTAAAAT
CGAATTGGTTAATGATGCATGTCAGCATTATGATGCTGAGTTATGCAATACTGATTTTAG
GTTCATTATTATCTATTCTATTTTTAATCATTACAAGAGGAAAAGATATTCATCTCAAAG
GTAGTTCTATAGGAACTGGTTCATACAAATTGAAAACTACCGATACACAGGTATTATCCA
AGAACAATCTAATATACTTATTAATAGCACTAGAATGAATTTATTAGAAAGTATTGATAA
TCTCAGTTATCGAACCATAGGATTAGGTTTTCCTTTATTGACTATAGGCATAATTGCGGG
AGCTGTTTGGGCTAATGAAGCTTGGGGATCATATTGGAGTTGGGATCCCAAAGAAACGTG
GGCATTAATAACATGGTTAATTTTTGCTGCATACTTACATTCTAGAATAACTAAGTCTTG
GCAAGGAAAAAAACCGGCTATACTAGCTTCTTTAGGTTTTTTAGTTGTCTGGATTTGTTA
TTTAGGAGTTAATTTTTTAGGTAAAGGCTTACATAGTTATGGTTGGCTTGCGTACTGTCT
TCAATTTGAATTCTATATTATAGATGTCTATAATATAATGATGATATTCTATATTTTCAA
ATACTATTAAACTTTTATGAATATTTTATTTGTTTTGTCTTCAGTTCCGCATACATCTCC
ATGGTCAACTCAAGTAGCAATGGTTATGATTACCTGTAATTTATTAGCTATTGTTGCAGG
AAGATATGCAATTAAAGTTAGAGGCTTAGGCCCTTCAATTCCTGTGTCTGGTGTCGAAGG
ATTTGGCCTTCCTGAACTATTAGCTACAACTAGTCTTGGACATGTTATTGGCGCTGCGTC
AATTCTTGGTTTAAGTAATGTTGGTTTAATTTCTTAAAATATGCGCATATAGCACTTTAA
TTAAAGTGCTATTTTTTACATTTCGTAAAATGCGCCCATTGTGCGAAATTTTGCGTATCT
TTTTTTCTTTAAAGTTTGACTGTCTAATTTAGATAAAATGGCTAATTGTTTTATTAGTTC
TTCTTTTAAATATTTGGAAGCAGTATAGGGATCAGCTTGTGCCCCTCCTAGTGGTTCTTG
TAATACTTTATCAACTATTCCAAGAACTTTTAGGTCATTAGAAGTAATTTTTAATGCTTC
AGCAGCAGTAAGGGATTCTTTGCTATTTTTCCATAAAATTGCAGCACAAGCTTCAGGAGT
GGCAACTGTATATACAGCATATTCTAGCATAAGGATACTATCTCCTATTCCAATACCTAA
AGCTCCTCCAGATCCTCCTTCTCCAATAATAGTACAAATTATAGGTACTTCAAAAGAGAA
CATGTCTCGTAAATTTACAGCAATAGCCTCACCTTGCCCTAATTCTTCTGCTTTTAGTCC
AGCCCAGGCTCCTGGAGTATCAATAAATGTCAGTATAGGCATGCCAAACCTATTGGCGTG
TTTCATAAGCCTTAAAGCTTTCCTATAACCGCCAGGAGCAGGCATTCCAAAATTTCTAGC
AACATTTTCTTTTGTACCTCGTCCTCTTTGATGCCCAATAAATACCACACTTTGTCCGTT
AAATTTACCAATACCTCCTACTAATGCAGGCCTCCTCGATCTCCATGTAATTCAATCCAT
TCATCGAAAATGAGAGGAATATAGTCGAGTGTTGTGGGTCTTTCTGCTTGTCTCACCAAG
TTTAAGCGTTGTAAAGGAGTTAAACTACTAAAAACTTCTTTTTGAAGTTTAACTAATTGC
TCTTGAAATTGACGGATCTTATTTTTGATCTTTTTATCATTTTTAGGAGCTAACTTTTTT
AATTCTTCAATTTGTTCTTCTATTTCTGTGATAGGTCGCATAAAGTCAGGTCTTACTGAT
TTGCGATTGCTAGTGATCATAAAGCTATTTATTGTTTTCTAGCTGTAGTCTGAAAAAAAC
ACTAATATAAGTAAGTTGTTCTGTAAAATTCACAAAATTATTTGATAGTTTAATTATATT
ACCCATTAAATAATACAATCCATAGAACAAATTAGGATCATCAAATCTCTGCGAGATTCT
TGTCGTAGCTCTTATTAAATCATCATAATTAAGTCCTCTTTCTCCTTAAATTACATACAA
TTTGTTTGTTGTCACAATTTTTAGATAGTGGACCTTCTTTTATAAAATAAGAGTCTTTTG
CTAGGTTATCTAACGGAATTATATCAATAACTGTATCATTCAAAAGTCCGGTCTGGTTTG
TTTCTATTAAAGATGTTTTTGGAATTATTGTATTAGAAGACTTAATCTTAATGCTAGTGA
GAATACTGTCAGAAGATTGACTGATACCAATAACTTTTCCAATTGGTAAACCTCGTAACC
TTACAGATGTGCCTTCTTGAATACCATAAGCACTGTCGAACTCAATAAAAGCTTTGTAGC
TTTGATGTTGACTAGTTTTATTGATCACATGCCACAGACCAATTGATAGGAAAGTAACGA
ATCCTAAAAAACAGGCACCTATTAATTCTTTATTAGTATTATACTGTATTTTCATAAATT
TCTAATTCATACAATATCCTATTAAGTCTACTCATTTTGCATATCGAAAAAAACAAGTTG
ACAAATAATGCTTGATGTTTTAATAGAATGAAAAAACTGTTGTTTGGTGTTTTGATTACA
TTTTATAGCTGTTTTAACCTCGTGTATATATATCACCATGGAAGCTATATCAGTCAACTG
TTTAATATTGTTGCCTATTCCAACGCATGAAGCACCATACAGAAAAGATATTGGACTAGT
TAGCGCAGAAATTCCTGACGCAGAAATAATAGGCATTTCACTATTTTCAGAAATAGTATA
AGTAGACGAGCAGGTTGAAGCAGATTTTTGAATTGTTCCGGATAAATCTCCTTTTTTCGA
AAAACTTGTACTTTTACCTTCAGTTTGAATTATGCTTACTCCTATATTTTTTAAATCTTG
TGCTAATTGAATTTGTTCTTCTATTTGTAAAATATGAGGAATTGTTACGCATAATGTTGT
TTCCGGTAATAAATTCTTTGTATCTTTACTTATTTCTATAATCTCTTTAGAAGTGAATAG
ACGCCCTTGCTTGTAAAAAGTATCATAATTTCCAATTTCTAAGATTTGTACACCTGCTTT
TTGACATTTAACTAGCCGTTGCGCTGAAACAGCTGATACACAGAGAGGTATTGTACTAGT
ATATTGAAGTTTTTTTATGATACTGGTATCAGCAGCGATATCCATATATGTAGCTTTGGC
TATCTCTGCTGCTTGAGTCATTTGTTTAATCTGTTCTATTTTTAGATTATTTAAGCCAGT
GATAACTTTAATTGCTAGTTTATCATGAAAGTCTGATGAAATATTTGAAGAAATTGTCAT
AATACGCTTAAGTGAGTTATCGTGCATAATTCCAAAGATTATTTGCTCTATTACTGTTCT
CTGGAATTATGCTGTTTTTAAGATTGTGCTATATTTAGTAAGCTAGACCCATACTACGAG
TAGTTTCTGCTCCAAGATAAACTCTTACACTTAAAAAGTCTGTAGGACATGCGGTTTCAC
ATCTTTTACAGCCTATACAATCTTCTGTTCTTGGTGCAGATGCAATTTGTTTTGCTTTAC
AACCATCCCATGGTACCATTTCTAATACATCGCAAGGACAAGCTCTAACACATTGCGTAC
AGCCAATACAAGTATCATAAACTTTAACGCTATGAGCCATAATAAAACTCCAATTTTGAT
TGAACTATAGGGTTTCTTTGGGTTGTATAAAATAGGATATATTTATGTTAAGTATCTAAT
ATATTTAGTAAGCGGCAATTATTTTATCTGAATAAGCTGTATTTGTCTCTCCAATATTAG
CTTCTGAAGGTGGAACAAGTTGCCAGAATTGTGGTAAATATGAATTCCATTGTTCCAAGA
TAGTATGAGCTTTTAAACTACCTGTTTTAGCAGCATGATTTTCAATTAAATGCTTTAATT
GTTGTTCTCCAGCTTTTGTAGATACTCGTTGTACTTTTACAATTTCAGAATTTACACGTT
CAATAAAGTTGTTGTCTTCATCTAAGAAATATGCTATTCCACCAGTCATACCTGCTCCTA
CGTTTCTGCCTGCTTTACCTAAAACTACAACAACTCCTCCAGTCATATATTCACAAGCAT
GATCACCTACACCTTCTACTACGCTTTTAGCTAAAGAATTTCTTACTGCAAAACGTTCGC
CAGCTTGACCTTGAGCGAATAAATAACCACCTGTTGCACCATATAAGCATGTATTACCTA
TAATAACTTGATGATGATCTTCATAAGTAGTTCCAGCTGGAGGTACTATTACAATACTTC
CACCATTCATTCCTTTGCCTACATAATCATTAGCTTCACCTATTAGTTTTAAGTTCACCC
CAGTAGCTAAGAATGCGCCGAAGCTTTGACCTGCAGAACCATAAAAATGTAGTTGAAGAA
GCCCCTTAAATCCTGTATTACCGTAATTTTTGGCAATAATACCAGATAATCTTGTTCCAA
CTGTTCTATTTGTGTTTGCTATCTTGAAGTATTTAGTAATTTCTGTCTCCAATTCAATAG
CTTTACTAATTTCTGGTATCGCCAGGATATCATCATCCATAACTGGACCATTATCATGTA
CAGAATCAAATTTAGTCCATGTATAGTTATTAATATTAATTAGTGTATCTAATTTAATTC
TATTTGTTTTAGTTAATTTAATATTTGTATTTTTTATTAATAAATGATTTTGACCTGTAA
TATCATTAAGACTTCTATATCCAAGACTAGCAAGAATTTCTCTTACTTCATTGCCAATAA
ATAAGAAAAAATTAACTAAAGCTTCTGGCACACCTGGAAATCTAGCTCTTAACTCTTCTC
GCTGCGTAGCAACACCTACAGGGCATTTGTTAGTATGACAAATCCTAGCCATAATACACC
CAGTAGCTATCATTGCAATTGTTCCAAAACCAAATTCTTCAGCACCCATAATGGCTGCTA
AAACTATATCAGATCCAGTTCGTAATCCTCCATCTACTCTTAGAGTTACACGATCTCTTA
GTTGATTTTCTGCTAGTAATTGATGTACTTCACTTAAACCTAGTTCCCAAGGAGACCCTG
CATGCTTAATTGAACTTAATGGAGAAGCACCAGTTCCACCATCATGCCCAGATATTTGAA
TAATATCTGCATTTCCTTTAGCTACCCCAGCTGCAATTGTACCTATGCCAATTTCTGAAA
CTAGTTTGACAGAAATTTTTGCCTTAGGATTGATTTGATGTAAGTCAAAAATTAATTGAG
ATAAATCTTCAATTGAGTAAATATCGTGGTGAGGAGGTGGAGAAATTAACGGAACTCCAG
GTTTGCATTTTCTTAGTGTAGCAATATATGGACTAATTTTTTTACCAGGAAGTTGTCCTC
CTTCTCCCGGTTTTGCTCCTTGAGCTATTTTAATTTCTAATTGCTTGGCATTCATTAAGT
ACTCCGGTGTAACACCAAAACGTCCTGAAGCAATTTGTTTAATAGCTGAACTAGCTGTGT
CACCATTTTGTAACCCCTTTAAATGAGGTAGTAATGGCGAATTACCAGAACTATCAACAT
CGCTTAACACCTTAAAGCGAATAGGATCCTCCACCTTCTCCAGAATTAGACTTTCCCCCA
ATACGATTCATAGCAATAGCTAAAGTTTCGTGGGTTTCTCTAGATAAAGCTCCTAGTGAC
ATTCCTCCTGTGCAGAACTTTTGTAAAATATTTTCTATGCTTTCAACTTCCTCAATAGTA
ATAGGTAATCTATCGCTTTGTACTTTTAATAAGTCTCGTAAAGCTGTCGGAGGCCTAGTT
TGTAATAAGTTTTGATAATTACGATAAGATTCAGAATTATAACCTCTAACTGCTTGATGC
AGTACTTTAGACATTTCTGGGTTATTAATATGATATTCTCCACCTGGTCTATATTGAATG
AATCCGTAATTAGTCAATTTTTTAGTTTTGACTTCAGAAAAGGCCTTCGAATGAATGTTA
ACAGTCTCTTGTCCTAATTCTGATATATTTAGGCCACCAATTTGTGATGCTGTGCCTTTA
AAAGCTAAATTAACGACTTCTGAACCTAACCCTAGAATTTCAAAAATCTGAGCACCATGA
TAGCTTGACAATAATGAAATTCCCATTTTAGAGAGAATTTTTAATAGTCCTGCTTCTACA
GCTTTTTTATAGTTGGCCTGAGCTTCTTGTATATTACAATCTGGAAGTCTTCCTCTAGAC
ATGAGTACCTTTGTTTTTGGATTTGACCACCAATGCCTTGCTGTTTCAAATGCTAAGTAT
GGACAAATGGCACTCGCTCCGTATCCGATTAAACAAGCAAAATGGTGAGTGCTCCAGCAT
TGAGCTGTCTCAACTAAGATAGAAGCTTCTTGTCTTAGTCCTTTACTGATTAAGTGATGG
TGAACAGCTCCAACAGCTAGTAGTGGAGGAATTGGAACTTTTTCTGCATCTAGACTATCA
TGTTTATCACTCAAAATTAAAATGTTGTTACCTTGAAGTATTGCTTGACTTGCACTTTCA
CATAGCTGCTCAATTTGTTTTTTAAAATTTTCAGGACCTTCTTCTAGTTGGAAAAGAGTA
TTAAGGCGAATACACGACAATTTAGATTTAAAAATTTCGTCAAGTTCTCTCTCATTAATA
ATTGGAGAATCTAGTTTAATATGTTTAGCAAGGGTAGGTTGATCATCTAACAAATTACTT
TTATGTCCAATTTGTATTGCTAAGGACATAACAAGGCTCTCTCGGAGAGGATCAATAGCT
GGATTAGTTACTTGGGCAAACCTCTGTTTAAAATAATCATATAAAATATGAGATTTCTCT
GAAAGAATTGCTAAAGGTATATCGTCTCCCATGCAAAAAGTAGGTTCTTTACCTTGACTT
GCCATATGTTCAATTACTAGTTCTACATCTTCATTTGTGTAACCAAAAGCTGTTTGTAAT
TGCATTAATTGTTTATTGTCAACTTGTTGATCAGACAAAAAAGGCTGATGTTCAAGTATT
TGTCTGGCTTTTCTAAGCATTTCCCCATATGGAAATTTAGCCGTAACAGAAGTTTTGATT
TCTTTGTTGTTCAAAATTTTGTTTGAAATCATATCGACAGATATCATTTGACCTGGGCCT
AAGCGTCCTTTTGATCTTACATTGTTTGGTTCAACTTGAATAACTCCACTTTCAGATGAG
ACAATCACAAAATCATCCTTTGTAATAACATATCTTGCTGGTCTTAATCCATTACGATCT
AGTGTCGCACCAATAACTTTGCCATTAGTAAAAACAACTAATGCTGGGCCATCCCAGGGT
TCTTGTAAACCGCTGTAATATTCATAAAAATCAGCAATTTCTGTATTATTGTTAAATTCA
GGTTGATTTTGAAAAGCTTCAGGAACTAAAATCATTAAAGCTTCTTCTGGGCTTCTGCCA
GAAGCAATTAGTAATTCAACAGCTGCGTCTAAGTTGGCTGAATCACTATTATCTTTGTTT
GTAATGGGCTTCAAGTCCTGAATTCTATCCTTCCAAACCTTACTTTGTAGTAGAGGTTCT
CTTGATCGCATCCAGTTTAAGTTCCCCAATAAAGTATTGATCTCTCCATTATGTGATATA
AAGCGCATAGGTTGTGCAAGAGGCCATTTAGGCATCGTATTTGTACTAAATCGACGGTGA
TAAATGGCAAATGAACTAGTATAGTCTGGATGATGTAAATCTTGATAAAATTGCCCTAAA
ACAGCTGATCGCACCATGCCTTTATAAACAATTGTGTAGCATGATAAGGAGCATATATAA
AATTCGTGAGCCCATTCTTTGATATTAATACCAATGTACTTTTCAATTTTTTTTCTTACT
AAAAACAATTTTGTTCTAAATCATCTTTTGACAAAATTGCTGATTTACAAAATACTTGCT
CAACATGGGGTTTATTTAAGTAAGCCTGTTTACCAAGTACTTCGGGAACAGTTGGAACTA
ATCTCCAAGCAAGAATCTGTAAATTTTCTTCCTTAAAAACATTCTCAACAATTGACTTAG
ATTCTTGTAAATTATGCATTGGTAGAAATAACATGCCAACACCAACACTTTCATTCTGCT
CCAGTTTTGTTTAGGCTTCTTTGAAATAATTTCCATGGAATCGCTGTAGTTATACCAGCT
CCATCTCCTGAATCTCTATCTGCGCTACATGCTCCTCTGTGTTCCATGCAAGTTAAAGCT
TCTAAGGCTTGCGCAACTATCTTATGATTTGAAACATTGTTAATATCAGCAATAAAACCT
ACTCCGCAAGCGTCTCTTTCTTTTTCAATAGATACTAAATTGTAAGAATTGGTAAGATTG
TTAGTTAACTTTCTAGGGGCCTGTTGTATAATTTTTTGATTAAACATAAGATTTTTCAAT
AATATAGGTAAATTATTTTATTAAATAATAAATGAATGCTAGCTATTTTTTGATATTAAC
ATGATCTTAATAAAATCTATTTTTTTATAACATTCTTATAAAGACTGTTATTAAGTTTAA
TTTACATATTTATATCTATTATATATCTTCTATATAATGACAAGTATTATATCACCTAAA
ATATCTTAGTAGTCTTAATTAGTAATTCTATTTACATATTTTTCATAGACTTTATTATGA
ATCATCATAACTCTTTTAATTCGAGTGATATAACTTATAAAACTGAAGAATTATTAGAAG
CAACAACAAATCGATATAGAATAACAATTCAAGTTGCCAATCGAGCTAAAAGAAGAAAAT
ATGAAGATGTAGATATTATTGATGACCCTCAAATCAAACCAGTTATTAGAGCAATTCTGG
AAATGGTAGAAGAAATAACTCAACCAGAAATTATTAGTGATTAGTATAGAGAAGATACAT
CGTAATATCTTTTAAAATAAAAGTATTAAATAGATTATATATAATATAAGAATTATCTGT
AAGTTTTTGTAACTTATAGAATTTCATTATTTCAAACACTAACTAGAATTGGTAACTGTT
CAGAGTCATCAATCTAAATTAAGGAGATAGAATTTATGCTAGATGCATTCGCAAAAGTTG
TAGCTCAAGCAGACGCACGAGGAGAATTTCTAAGTAATACACAACTAGATGCATTATCAA
GTATGGTTGCAGAAGGTAATAAGCGCTTAGATGTTGTTAATAAAATTAATTCTAATGCCT
CTGCAATTGTAACAAATTCTGCAAGAGCTTTATTTGCTGAACAACCTCAGTTAATTCAGC
CTGGTGGCAATGCTTATACTAGTAGACGCATGGCTGCTTGCTTAAGAGATATGGAAATTG
TTTTAAGATATGTTAGTTATGCTATGATAGCAGGTGATTCTAGTGTACTAGATGATAGAT
GTCTTAATGGATTAAGAGAAACTTATCAAGCTCTAGGAACTCCGGGCTCTTCTGTATCCG
TTGCAGTGCAAAAAATGAAGGAAGCTTCTGTTGCACTAGCTAACGATTTAACTGGAACTC
CTCAAGGAGATTGTAGTGCATTAGTAGCAGAACTTGGTAGTTATTTTGATAGAGCTGCAG
TATCTGTTGTTTAACAATAAATAACTGTATATTTGAGTACTATTTTTAATTTTTTTGAGG
TATTCCTTTTATGAAGACTCCAATCACTGAAGCAATTGCATCTGCTGATAGCCAAGGTCG
TTTTTTAAGCAATGGAGAGTTACAAGCTATCAATGGTCGCTACCAAAGAGCAGCAGCTAG
TTTAGGAGCTGCACGCTCTTTAACTAATAATGCTCAAAGATTAATTACTGGAGCAGCTCA
ATCTGTATATACTAAATTTCCATATGTAACTCAAATGCCTGGACCAACTTATGCATCTAG
CGCAATTGGTAAAGCAAAATGTGCAAGAGATATTGGGTATTATCTACGTATGGTTACATA
TTGTTTAGTTGTAGGTGCTACAGGTCCAATGGATGAATACCTAGTCGCAGGGTTAGAAGA
AATTAACCGTAGCTTTGAGCTATCTCCGAGTTGGTATGTTGAAGCACTACAATATATTAA
AGGTAGTCATGGTTTATCAGGTCAAATTGGTAATGAAGCAAATGTGTACTTAGATTATGC
TATTAATACATTAAGTTAGAATTGTATAGACCAATGCTAATACTCAATTGATAAGTTAAT
ACTTGTCAGTTGAGTATTAAGTTAACACTAGGAAACTTCAATAACTGTTCATAAAATGTT
ATTATTTGTGAAGATTTCGCTATTATAAAATAATACTTTCTCTAGAGATAATGAAAAAGA
AAGTTCATCCTATTGTTTTAGCCATTCTTGATGGGTGGGGCCATACTACTGTCCAGCAAG
GAAATGCAATAAAAATTGCCAAAACACCCACTATCGATAGTTTAATAGATGCTTATCCAA
ACACACTTTTAACAGCCTCTGGTCAAGAAGTTGGATTGCCTGAAGGTCAAATGGGTAACT
CGGAAGTGGGGCATACTACAATTGGTGGAGGAAGAATCATACAGCAAGATTTAGTTAAAA
TAGGTAATTCAATAATTGACAAAAGTTTTTTTAATAATTCCCAACTCAATTCAGCATGTG
AACATGCTAATTACAATCAGGCATCATTGCATTTAATTGGACTTTGTTCTAATGGAGGAG
TACATTCTCATATAAATCATTTATTAGCACTTATCGATTTAGCAGACTCAAAACAGATTT
TGAACTTATATATTCATTTGATTACAGATGGTAGAGATACTAGCTCTAATTCTGCAAAGT
ATTTTATTAAAGTAGTCGAAGATTATATTAAACATAAGAAATTTGCTACAATTAGTACTA
TCTGCGGTAGATATTATGCAATGGATCGTGATTTTCGTTGGTCGAGAACACAGGCAGCAT
ATAATATTTTTACAAGTATCAACTCTAAGAATGCTAACGAACCTATTAATTATATTGATC
TTATTGACTATTACTACAATAGGGGAATATCTGACGAATTCATACCTCCTTCAAGAATTA
ATGTAGGTTCTATACAAAATAATGATGCTATAATATTTTTCAACTTTCGCCCAGATCGAA
TGAGACAAATAGTTCAATCTTTTGTGCAAAAGCCGTTCAATTGTTTTGATACAAAGTCTT
TAAAAAACTTGTATGTAGTAACATTTACAAATTACGATGAATCTTTAAATACTGGAATTG
CTTTTCAGCCTCAGGTATTAAATAATTTTTTAGGAGAAGTTTTATATAAACATGGTTTAA
AGCAATTTAGAGTTTCTGAAACAGAAAAATATGCTCATGTAACTTACTTTTTTAATGGTG
GTACAGAAGAGCCTTTTCCTGGTGAAGATAGAGAATTAGTTTCTAGTCCATCTGTTACTA
CTTATGATCTTTCTCCTGATATGTCAGCCGAACTTGTCACACAAAAAAGTATCACAGCTA
TAAATAAAGCTATTTATTCATGTATTATTATTAATTACGCTAATGCAGATATGTTAGGAC
ATACAGGAAAATTAAAACAAACAATTCAGTCTATTGAAACAGTTGATAAATGTATTACCA
AATTATTCGATGCTGTTATTAAAATAAATGGAACATTAATAATTACTGCTGATCATGGAA
ATGCAGAGTGTATGTTTACAGATGAAGGAAATCCATGTACATCTCATACAACTAATTTAG
TTCCATTAATTTTAATAGAAGGAGAAAAAGAATCAATCTCTGGTCATGGTGGGCAGGTGA
AACTTAGAGATAACGGTTCTCTTGCTGATATTGCACCAACAATCTTAGATATCTTACATT
TAAAGAAGCCTAAGGAAATGACCGGAAGATCTTTAATTGTAAATTCAAAATACGAAACTA
GACGTATGAGCGAAACTTTTGTAGAGTTATGATATTTATGTACATGACTTTTAACTTCGC
CTTTTTGTATAGGATTAAAATTATTCCATCAAATCAAATTTGTAGTAATGTGAGCATTCC
TTTACTTTGGAAAATAATTTTGCTTGGAGATGGTTCGTTTACTAGACACTGTCAAATAAT
TAGTTATGGAGGCACAACAATACGTCATATTTCCACCTTTATTTACAGTAAAATCCATAA
GTCTTCAAAATATTATGTTAATCGGAGAGTCTGGATTGTTAATAGTTTAAAAAAGAAATT
GATATTTGCAAGCTCTTGGTGGAACGTAGAAAAATATGAAGCAATATACAAATATCCAAG
TACAGCGATAGGATCTTTCTTTATTCAGTCTGAGTTAGACTATTATAGAGATATACATTG
TATCTTTTGTGGCTATTCTTCAGAATTAGAGAAATGTTTTTTATACCTGGTCCTTTTTGG
GGAAGATACTACACTCTATTTCATAAAGGAAACCCTACTGCTCTAATTTATGAAATTTTT
TCCCCATTATTAGAAAATGTTTGGTAAAGTTGTAAGTTATAGTCAAACTCTGTTTATTAG
GAGAGTCTATGTTTAATTTCTGGTTTACTAGCTCTAACCAAAGAAAGATCAATAGTTATG
CACCAATTATAAAAGAAATCAATGAGTTAGAAAGTGATATACGAAATCTTTCGGATGAAG
CTTTGCGTGCAAAAAGTATTCAATTTAAGAGTAGATTAAAAAACGGTGAAAGTCTTGATG
ATATATTAGTAGAAGCTTTTTCTGTAGTCAGAGAGGCAGGTATTAGAGTTTTAGGCCTTA
GAGTATTTGATGTTCAAATAATGGGAGCTATTATTTTACATCAAGGGAAAATTGCTGAAA
TGAAAACCGGAGAAGGCAAAACTTTAGTTGCAACGTTGGCTGGATATCTAAATGCTTTAT
CTGGAGAAGGAGTACACATTGTTACAGTAAATGATTATTTAGCAAAACGAGATTCAGAGT
GTGTGGGTCAAATATATAAGTTTTTAGGATTATCTGTTGGGCTTATTCAGCAAGATTTAC
TAAAAGCTGAAAGAAAACTTGCTTACCAATGTGATATTACATATGTAACTAATAGTGAGC
TCGCTTTTGATTATCTAAAAGACAACATGGTATTGTCCATGTCGGAGATAGTTCTAAACA
ATTTTTCTTTTTGTGTGATTGACGAAGTTGATTCTATATTAATTGATGAAGCTAGAACTC
CTTTAATTATTTCAGGATCATCAGAAGCTCCTATTGAAAAGTATTCAAAAACTAGAATGT
TAGCGTGTGTGTTGGTTAAAAATTCTCATTATGAAGTAGATGAAAAAGTTAGAAATATTA
TATTAACTGAGCAGGGTACTCTTTTTTGTGAAGAATATTTAAATATTGATAATCTTTACG
ATCTAGAAAATCCTTGGGCCCAATATATCTTCAATGCAATAAAAGCGAAAGAATTATTTA
TCAAAGATGTTCATTATATTATTAGAGATCAACAAGTTGTTATAGTAGATGAATTTACGG
GAAGAATAATGTCTGGTCGTAGATGGAGTGATGGTTTACATCAAGCAATAGAAGCAAAAG
AGCAAGTTCCTATTCAGCAAGAAAATCAAACGTATGCTTCAATCACGTACCAAAACTTTT
TTTTACTCTATCCAAAATTATCCGGGATGACAGGAACAGCTAAGACAGAGGAATTTGAAT
TAGATAAAATCTATAACTTGGAAGTAATTTGTGTTCCTACGCATAAACCATTACTAAGAA
AAGAATTTTCAGACCTCGTATATAGTACTGAATATCGAAAATGGGAAGCAATAGCTGATG
AATGTTATGATATGTATCGAATAGGACGTCCTACATTAGTAGGTACTACTAGTGTGGAAA
AATCAGAGTTATTATCTAAACTATTAACTCAATATAAAATTCCTCATAGTTTGTTAAACG
CTAAACCTGAAAATGTTGAAAAGGAATCAGAGATTATTGCACAAGCTGGAAGAAAATCTG
CAGTCACAATTGCTACTAATATGGCTGGTAGAGGTACAGATATTATACTAGGAGGTAATC
CTAATTACATTGCTAAGTCTGTATTGATAGATTTGTTAATAAAAAAATCTTCTGTTAAAA
ATAATTATAAATTACAGCAATTGTCACTAAATGCTCAAAGTTCTCTGAATAAAATATTAC
TTAACTTAATACCCGATCTAATTAATGCAAATTTTTCAATCTTAGAAACAGAGAAAAAAA
TTTCAATAGCTTGTGAGCAAGTTTTAACTGAGGATAAACTTGAGCTGCTGTTACGAAAGG
CTTATCAAGTAATCTTTGAAGAATATCTAATTATCTTTAAAAAAGAAAAACAATATGTTT
CTCAAGCAGGAGGTTTACATGTTATTGGTACAGAAAGACATGAGTCAAGACGAATTGATA
ATCAGTTAAGAGGTCGAGCTGGTAGACAAGGAGATCCAGGTTCATCAAGATTCTTTCTAA
GCGTTGAAGATAATTTGCTTAGAATTTTCGGAGGCGATAAAATTACTAATTTAATGCAAG
TATTAAATGTAGATAATGACACGCCGATGGAGTCTACTTTCCTAAGTAAAAGTCTAGACT
CAGCTCAAAAAAAGGTAGAAGCTTATTTCTATGAAAGCCGAAAGCAAGTTTTTGAATATG
ATGAAGTTTTAAATAGCCAAAGACAAGCAATTTATGCAGAAAGAAGGCGAGTATTAGAAT
CTGGTTATTCTCGAGACTGTGTTTTAAGATATGCAGAAAGTACAATTGATGACATTGTTA
ATTTTTGGTTAGCCTCTAAAGACAATTCAAAAAATTTAGTAAATCTAAATTTAAAAATTA
AATATTTATTAAATGCGCCAGATACGTTTTTCATATCTGAAGATTTATATAAAGATTCAG
AAGAACTGAAAAAATGGATTCTTGAACAAGTTAGAATTACTTACGATATACGAGAAGTTT
ACTTAGAGCAGATAAAACCAGGCGTAATTAGACAATTAGAAAAATACTTCTTATTACAGC
AGATTGATGATGCTTGGAAAGAACATCTACAAAAAATGAGTGCTCTACGAGATTCTATAG
GCTGGAGAAGTTATGGCCAACAAGACCCTTTAATAGAATATAAAAATTCGGCATTCACTT
TATTCTTTGAGATGATTACAAAAGTGAAACATTCTGTAGTTTATGCGATTTTGAAAACTC
GTGTAATGGTAACATCTGATTAAGTTGTTTTATTAGTTAAGTTGAAATTTAGGAGTTGAC
AGTTTGTGCAAAATTCGATATGTTCATAGTATTAGAACTGTTTGCCCCCATCGTCTAGAG
GCCTAGGACATCTCCCTTTCACGGAGGTAACGGGGATTCGAATTCCCTGGGGGTATTATA
ATTAAGATACTATCGCATTTTTGGCTTCTCTACAAAAATTTTGAATTTGTTGTAATCCAG
TTTCAGGTAGATCTCCTGATAGTCTTTTAACAAATGCGCTGCCTATAACTATCCCATCAA
TACTCCAGTTTTTAATTTCTTGAATTTGCTCTGTAGTGGCAATGCCAAATCCTAAAATAA
TTGATTTTTTAGTCATCGTTTTAATAGTTTTAGTTAGTTCTTTTAATTGTAACGTTAATT
GAGATCTTTGACCTGTAACTCCAGTTGTGCTAACAAGATAAATGCAGCTAGGTGCTTTAT
TAACAATTTTATTAATCCTTTCATGGGAACTGGTTGGAGCAAGTAATAGAATCAGTTCAA
TATTGAATAAATTACATACTGATATAACATATTCTGATTCTTCAATAGGTAAGTCTGGTA
TTAGTAAGCCTCTAATGCCAGCATTGCTAATTGCATAAATAAAATTGTTAATACCTAAAT
TTAAAACAGGATTATAATAAGTAAACAGAACAATAGGTGCTTTAATATTAACGTGTACTA
TTTTAACCATATTTAAAATCTCATCAAGATTAACCCCTCGCTTTAGAGCTCGAGTAGAAG
CTTCTTGTATTACTGGGCCATCAGCTAAAGGATCTGAATAAGGTAATCCCAATTCTATAA
TATCTGCTCCATATGTTCCAAAATTTGAAGAGCTTTACTTGTAGCCCTGAGATCTGGGTC
ACCAGCAGTAATGAAAGGAATTAACGCACATTGTTGACCAAGATTCTCGAATACAGAAGA
AATAGTATTCATTAAATATTCAGTGTTTTATTACGCTACCAATAATATCAGTATGTAGGC
CGCCCGGGACTCGAACCCGGAACTATTCGGTTAAAAGCCGAGTACTCTACCATTGAGTTA
GCGACCCACTATACAACAAATAACATGGCCGTGTCTTAAATAGCAAGTAGTGATAAGCTA
ATTTGTAGCTATAATCATTTCTTTCATGTATAAAGATTCATTTTTACATAAAAAATTAAT
TTCTACAATAGAAATAAACAAGCTGTTGCCTTGTGATTCTTCTTTACTGGTTTCTTTTTC
TGGTGGACAAGATTCTTGGACTTTAGTTCAAATACTTTCTGATCTAAAAAATATATATAA
CTGGAAAATATCTTTGATACATTTTGATCATAGATGGCGTTCTGACTCAATGGTAGCCTC
AAAACAAATTTTCCAATATGCAAAATTATATAATCTTTCTTTACATTACTTTGAGTCTCC
CAAATATCTGAACACAGAAGAAGCAAGTCGAAAGTGGCGGTATTCAACATTAATAAATAC
GGCCTACCTCAATGATTTCTCTACAATAGTATTAGCTCACACAGCTACAGATAAAGCTGA
AACTTTATTAAGTAATTTATTTCGTGGTGCAGGTTTAGATGGTTTATCTAATATTCATTG
GTCATATAAGCTTAGTACGACTGTCAATTTAGTTCGACCTTTACTTAACTTTTATAGGTC
AGAAACTTCATGGTTCTGTAGAAAGTATTGTCTTCCTGTTTGGATTGATCAATCCAATTA
TAACTGTTATTTATCAAGAAATAGATTAAGGCAAGAGTTATTACCATATATTAAATCTTA
CTTTCAACCTCAATTTGAACAAAAGAGCTATAGACTATCTAGTTTAATAACACTAGATGC
AAATTTTTTGGAGCAAGAATCTTTTCGCATATATTCTTTAATTCAGCATGAAAAAATATT
GGCTGTTAACTATTTATTACTAAAACTTTTGCATCCGGCTATACAAAGTAGAATACTCAG
GATTTTTTTTGTATCTAATTTAGATTTCAATCTTAATTCAAAACAAATTAGTGATATTAT
ATTTTTTATAAATCAAAGTATATTAATAAATATAAATATTAAAAATTATATTTTAGGGAC
TGATGGCATTTGGCTGTATATCGGAACATAATTAGCTAAGATCATTTAATTGAGTTATAC
AAACGAAATTTTAAATAAACTGAATGTATGGATATAGAAAAAAAAAAAATTGAGCAATTA
TTAACTGATCACAAAATAATTTTGTTTATGAAGGGAAATAAAACAATGCCAATGTGCGGT
TTCTCGAATACGGCTACTCAAATTTTGAATACTCTAAATATTAATTACTTTACTTACGAC
ATCTTAGAAGATGAAAATGTTCGTCAAGCTATAAAAGAATATTCTAATTGGCCAACTATT
CCTCAGTTATACATTGATCGAGAATTTATTGGAGGATCTGATATTATGCTAGAAATGTTT
GAGACTGGCGAATTACAAGCTCAACTAGAAACTGTACTAGCTGCATAAATGATTTAAAAA
CTTAAACTTTTAACATATAGGTAGTATAACAACGGATTTAGTATTAATATACCTTTATAC
AAGCAGATTTATTATGCTTATTTGTAACTCTTTATTCTCTACTTAAACGATAAAATTATG
ATTAATTGGCAAGTAATAGCTCAACTTGTGTCCTTAGGTGTTATTGTTTTAGTTGGACCA
GCTGTAATAATTTTATTATCTCTAAAAAGAGGTAATCTTAGGATATTTGTTCTCTTAAAG
CGATTTTATTTATTTCCTGTAATTCGCTTGCAAACTCATTGTCAGGAGTTAAAAAAAGCA
TGCAATGACACTCTCTTCATAGTGTTAATCAATTTTGTATTAATTAGTTAATAATGTACA
CTTTTCTTTGTAGTTTAAATTAGAATTACAATATGTTAATTAATTTAGTAAGGAATTTAT
GACAGCAGCTTATTTACCATCTATACTAGTGCCTTTGGTAGGATTAATATTTCCTGCTTT
AAGTATGGCTTTGCTATTTATTTATATTGAAAAAGAAACAATTGCATAAATAGAATAATT
ACGTGCATCAATTTTCAAGCTGTATTTTAGTTTTTACTAAAATACAGCTTGGTAGTAATT
TAACTACTTTATTTTATAAATTTTCTTACTATGCTATAATGAAGAGCCAACTCCAGAGTA
AGATCCATATATGAAAATTCCCAGCACAGTAATTACTGCTATTCCACCGACTGTTGCAAC
TAGCCACAGAGGTATTCTTCCTGTTCCAGCCATAATTGATTTCCTATTAATTACTTTAAT
ATCTTTAATTTTCAAATTTGCCTTTATACTATTGGCTAAACAAAAAGTTAGTTGAAGAAA
TAGCTAGAAAATAGTACGGCAAGAACAAATATTAACAGTAGACCCCAAAAAAGAGACGTT
CTGTTTAAATCTACAGGTTCCTTATTAGGATTAGGACCACTCATTCCGATCTCCTATCTT
TGAATAAATTGCATAGATGTAATTGCGCCTAAGAAAAATACAGTTGGAATTGCTAATCCG
TGTATAGCAAGCCATCTAAATGTAAAGATTGGGTAAGAAACTGGTTGATTTGCATTGCCC
TTAGTCATAATTCTCTCCTTTATTATATGCCTTAGTTAAATCTTCTAATTCTTGCTTGGC
ATTAAATCTGTCGTTAACTAGTGGAACTTGTTGACGATCTTGAGTGAAATACTCATTAGG
ACGAGGTGTTCCAAAAACATCGTATGCTAAACCAGTACTGACAAATAGCCAGCCTGCGAC
AAATAATGCTGGTATAGTAATACTATGAATTACCCAATAACGAACACTCGTAATAATGTC
AGAAAAGGGACGTTCTCCTGTTGAGCCTCCCGACATAGAAGTACCTCCTACCAAAAATTG
TTATAACTAATAATATATAATCAAATATTACTACAGTATATTAGTTCAATTCATAATAAA
ATTGATGATTTACAAAAAAATTTTTTTATCAAATTTATATTTGTGTATTATATAATCTAT
CTTGAAGATTTAGAAATCTTTAGCAATTATAAGATCAAAGAAAAAGCAGCTGCCATTTTT
TAATTCACTATAAAGGTGGATTTCACTGTTATGTTTCTGAATAATATTTTTCACGATTGA
TAAGCCTAATCCAGTTCCTTCTAATGTATGTACATAATTTTCAACTCTTAAAAAACGCGC
AAATATCCGCTCTTGATTTTTTTTAGAAATGCCAATACCTGTATCACAGACCTCAACACG
AACTTTTTTACTTTGCGAACAGTAAGAACTGAGTTGCGAAGCTCATTAATTTGATACGTT
CTTAAAACAATAGTACCACCAGAATGTGTAAACTTTAAAGAATTGCCTATTAAATTAGCG
AGTATTTGTAAAATTAGACTGTAATTGCCTAGTATGCTTGGTAAATTTTTTTCAACATCG
ATGTATAGGTCTATTTTTTTATCTTTAGCAGATAGTTGATATGTCCTAGTTGTTTGTTCT
ATTGCTGAAACTAAATCTATAGCTTGAAGTGGATACTCTTGGTCTGATTCTAAACGAGAT
AGATCCAAAACATCATTGACTAAACGAGTTAATCTTTCTGTTTCTTTATTAGCTATAGCT
AAAAATTCTAACTTTTGTATATTGTCTAAAGATTCATGGTATTCATACAACGTTTCTAAA
AAAGACCTAATATTAAATAACGGTGTTCGCAATTCATGAGAAACATTACTTATAAATTGA
TTCTTAACTTCGTTCAATTCAACTTCTTCGGTTCTATCTTGAATAGTAATTGCAATACCT
TTCAGTATACTATACTTATAATCTAGGACAGTTGTTAATAAAACTCTAAATGTTTTTTTA
TAGTTTTTCTGTAATTTGATACAAATTTCTTGTGTTTCACATAATGATTGCTCTAAAAAA
TTTTTTCTTACAATATCGTTTAATACAGGAAAAAGTTGCTGATTGATATCTTCTGGCAAA
TAATCTGTAATGATTGCCCCTGCAATGTCTTTACCTTCCCACCCAAAATTTTCTATAGCT
GTTCTATTTACTAAAATAACTCTTAAGTCTCTATCTAATAAAATGGCTCCATCTGCAATT
GTGGATACAAGAGTTTCTAATTTAGCTTTCTCAGAAGTCAAATTCTCAACATTATTTTGT
TCATATTTCTCAAGTCTTTCTGCCATTTCATTAAAATTAAAAATTAAAGCACCAAGCTCT
CCACCGAATGGCAAATTAATTCTTTGATGAAAATCCCCCGAAGCAATATTTTTAACACCA
GTTAGTAATTCTCTAATTGGTTTTGTGATTGTAAAAGCATTGAAAGCTGCCCCAAGAATG
ACCATTAGCCAAATTGATACAAAAACAGCTATACTAACATCTCTTATAAGTCGTGAAGAT
GTAGTTAGTGTTGGATTTGAATTAATGCCAATATTAATAACACCTAAGAGTTTTTTTTCT
TTGTTAAGAGGTATTACTATGTCTACAATTTCCCCATGAAAATGTTTAGGAGTATTAACA
ATTGGAGTATTAGAAAAATAATAGTTGTCATTGCGTAAGCAGTGGTATTCGCTTAATGAA
AATAGATTAATTGCTGTATCTGAAGAAAAAGGAATACTGTAATATATTTGCCCGTCAGAA
TTAAAAACAAGAATATAACGGATACTGGATGTACTTAAATAAAAATGTTCAATAAATTGT
TGCAACTGTAAATAATTGCTATCTTCTAAAATCGGAGTAATATTGACAGCTAAGAGCAAG
CTTAAATCTTTTCCAAAACGATTGTCTATTAGACGAGTTTCTTGCTGAATATTTGTTAAT
GTCCAAAAAGTTAAACTACTCATGAGTAAAGACACCATTAGAGTAGTCATGGCCATTAAT
CTTGTTTGAAGAGTAATATCAGACCACCATCTTTTTAGATTGTTAACAGCTATATTGATA
AATTTGTGTATTGAGAATATCAAGTCTAAAAAGAAGAACATTTTCTATTGTTAACAAGCT
CAAATTTAAATATTTTTGACCTGGGCAATAGAACTACCTGTAGCTTGAAACATGAAATAA
GATAGAATAAAATCAGCGATAAAAATTGCTAATAGAATTGTTACTACAGAGGAAGTTGTT
GAATTACCAACACCTTTAGCTCCACCAGTAGTACTTAATCCCCACTGACAACTTATAAAT
GCTATAATAAAAGCAAAGCATATTGATTTTTCTAAACAGCTTAAGAAGTCTGATATAGAA
ATTGCTTTAAAAGCAGATTTAAGAAAAATACTCGAAGGTATATCATACATCATGAAAGCA
ATAAATATACTAAATGCAACACTTGCGGTTAATGATATTGTACTTAACACAGGTAGCATG
AGCAGACAAGCTATAACTTTAGGAAATACCAAATAATCTATAGGATTTGTATTTAATAAA
TATAAAGCATCAATTTGTTCAGAAGTCTCCATTGTTGCAATTTCTGCAGTAAAAGAAGAA
CCAATTTTTCCTGCTATAATTACCGCAGTTAGAACAGGCGATAGTTCTCTTGTAAAAGAG
ATAATAATAACTGCTCCAATTGCGCTAGCACCATCTAGGTATAAAAACTCTTTAGCAATT
TGCATCGTAAATACCATACTAATAAAGCATGCTGTTAATAAGGTTATATTTAGTGACCCG
GGACCTACAATATAAATTTGTTCAACTAAGTTAGAGGTGTTTATTTTTATTGTTTTTATT
CTCATTAACAATAAATCAATCTTTTTATCGATTTTTGTAATTTAAAATTAAGCATATGAT
TTTTCTGAAATTTAGAACTGAAAATAATTTGAATTAATAAACGAAAAAGGTTGCTTAATT
GTTGAATTTAATGTTATAGTGGGCGGTTAGCTCAGTGGTAGAGCGCCTGCCTTACAAGCA
GGTGGTCACTGGTTCAAGTCCAGTACCGCCCATGATGTATATTTAGCTTTGGGGCTCATC
GTCTAAGGGATTAGGACAGAGACCTTCTAAGTCTCTAATGTAGGTTCGAATCCTACTGAG
CCTGATTATCTTCATCAAATATTTATCAAAGACCTTTTGAACTTTTTCCCCAGAATCCAT
AGTTTCCAATGGGTCTTTTCTTAATCGATGACGTAAGCATAAAGTAATTACTTTACTAAT
GTCAGAGCTTTTTACGGTTTGTTGACCATTAAATGCTGCATAAGCTTTAGCTGCTCTGTT
AGTTACAATATCTCCTCTAAGTCCATCAACATCAAGCTCACCACAAACTTGAGAAATTTT
AATTCTTAAATCATAGTCAATTGTAATGTTAGACAACAGTAATTGAGCTGATGCAATTTT
TTGTTTCAAATCATTTTGTGTCTTCTTGCATTCTTCTATACATTGTCTGGGATTTTGATC
AAAATTTGTTCGTTGCTCAACAATTTGTACTCTTAATTCGGGATCTTTAACGGTACGAAT
TTCTGCATGCATACCAAATCGATCTAGTAGTTGTGGCCGTAATTCACCTTCTTCAGGATT
ACCTGATCCTACAAGTACAAATCTAGCAGGATGCCTAACAGAGATACCTTCTCTTTCAAC
TGTATTCCATCCCGAGGCAGCTGAATCTAATAAGATATCAACAAGATGATCATCTAGTAA
GTTAACTTCATCTACATATAGTATTCCTCTATTAGCCTTTGCCAATAAGCCAGGTTCAAA
AGTTTTAATTCCTTCAGTGAGTGCTTTTTCTATATCGATTGTTCCACAAACTCTATCTTC
TGTAGCACCGAGAGGAAGGTCGACCATAGGAACATTTATGTATGATGTAGGAGGATCTGC
TCCATCCTGGATCAATTTTTTATTTTCATCACTCATTAGATCTACATCAGTAGGATGCGA
ATTAAATAAGTCATCATTTATAACTTCTATTTTTGGTAGTAAGTCTGCAATTGCTCTTAT
TGTTGTGGATTTACCTGTTCCACGATCTCCCATAATCATGACGCCACCAATCTTAGGATC
AATTACGTTCAAAATTAGAGCTAATTTCATTTCTTCCTGCCCAACTATTGCAGTAAAAGG
AAATACTGGTCGAATTGTTTCTGTATTTTTTTTTATGGTTGAATTCACAAATTTAGTTAT
AATTTCTATTTAAAGAATAGTTTGAACATACAAAGCTAATAACTTAGACAATAAAATAAA
GTAAATAGCGATAATAACATGTTATGGGATTATTATCGCTTTTAAAAGCTTGTATTCTAT
AGAGAAATTAAGTTTTAGATAAAAACAGCATCTTAAGAACTATTGGTATAATTCTTTACC
TAAACGAATAGCTAACACTGCAGAAACAAGAGCAAATAAAAGAGCAACGAAAATTTGACT
ATCGTCAATCATAAAAGCCTCACTTATTATAAACTTTGCTTTAACAATTTTAATTACTAA
TGTTATATGAGTACAACGAAAGCATAAACTAGTTTAGCACAAAAAATAGATTTCCGTTAC
AGGGATTTTTTAAGCAAGCTTAATAAGTTTATTAGTAAGATAGTAAGCTTTTTTCTATAT
GGAAAAAATAGCATTACTTACTTAAAACTTAACTTTACCAAAGTTGAAATAGAGAT
>MyaB_ch
ATATACAAAACTTTTTATTCAAGGTAGAAAAAGTAAATTAAAATAAGTTGATAAAGAAAC
AAGTATGGATATCTATAGGAAAAAAATGAAACTTGCAGTTTATGGTAAGGGTGGTATAGG
TAAATCTACGACTAGTTGCAATATTTCTGTAGCACTCTCAAAAAGAGGTAAAAAAGTTCT
TCAAATTGGCTGTGATCCTAAACATGACAGTACGTTTACACTAACAGGTTTTTTAATTCC
AACAATTATTGATACTCTTCAATCTAAAGATTATCACTATGAAGATGTTTGGCCTGAAGA
CGTAATTTATCGAGGATATGGAGGAGTAGATTGTGTTGAGGCAGGTGGACCTCCAGCTGG
TGCTGGTTGTGGAGGTTATGTTGTAGGTGAAACTGTTAAACTTTTAAAAGAACTAAATGC
TTTTGATGAATATGATGTTATTTTATTTGATGTTCTAGGTGATGTTGTCTGTGGAGGATT
TGCAGCTCCGTTAAATTATGCGGATTATTGTCTGATTATCACAGATAATGGTTTTGATGC
TTTATTCGCAGCCAATAGAATTGCAGCTTCAGTACGAGAAAAAGCTAGAACACACTCTCT
AAGATTAGCTGGATTAGTTGGTAATAGAACAGATAAAAGAGATTTAATTGATAAGTATAT
AGATTGTGTGCCAATGCCTGTATTAGAAGTCTTGCCATTGATTGAAGATATTAGGGTTTC
TAGAGTTAAAGGTAAAACTTTATTTGAAATGTCAGAAACTGATAACAATTTAGTATATGT
ATGTGATTACTATTTGAATATTGCAGATCAGTTAATTACTAGACCAGAAGGGGTCGTACC
TAAAGAATCTCCTGATCGAGAGTTATTTAGTCTTTTATCGGATTTTTACTTAAACCCGAA
CTCTAATGCAGGACAACCGAAAGTAGATCAAGAAGAATTGGATTTAATGATAGTGTAGCA
TAACCTAAAAAGGAATACGATAATGTCTAAAGTTCAATCAGATGCTCTCACTTTTGAATG
CGAAACAGGTAATTATCATACTTTTTGTCCAATCAGCTGTGTCTCTTGGTTATACCAAAA
GATTGAAGACAGTTTTTTCTTAGTCATAGGCACTAAAACTTGTGGTTACTTTTTGCAAAA
TGCAATGGGTGTAATGATTTTTGCCGAACCTAGATATGCTATGGCGGAATTAGAGGAAGG
AGATATTTCGGCGAAGCTAAATGATTATGGAGAGCTCCGTAGATTATGTTTACAAATAAA
AAAAGATAGAAATCCGAGTGTTATCTTCTGGATTGGAACATGTACAACAGAAATTATAAA
GATGGACCTTGAAGGAATAGCTCCAAAGTTAGAGGCAGAAATCCTCGTTCCTATAGTAGT
TGCTAGGGCAAATGGTTTAGATTACGCTTTTACTCAGGGTGAAGATACAGTCTTAGCAGC
TATGGCTCAGCGGTGCCCTTATTTAAATACTCAACCCATTTTCCTTTAGTTATATTTGGA
TCTCTCCCAGATTCAGTTGTAAACCAATTAACTATGGAACTAAAAAAACAGGGGATTCAT
GTTTCTGGTTGGTTACCCTCTAAAAGGTATACAGAATTGCCAGTAATAAAAGAAGGCTAT
TATGTTGTAGGAGTAAATCCATTTCTTAGTCGGACAGCTACTACTTTAATGAGACGAAGA
AAAACAAAATTAATTGGTGCACCATTTCCTATAGGTCCAGATGGTACTCGAGCCTGGATT
GAAAAAATTTGCTCAGTATTAAGTATAAAGCCAATGGGTTTAGAAAAAAGAGAACAAGAA
ATCTGGGATTCTGTAGAAGAATACATTGCTCTAATACGAGGTAAGTCAGTGTTTTTCATG
GGAGATAATTTATTAGAAGTTTCTCTCGCAAGATTTTTAACTCGATGTGGAATGACTGTA
TACGAAATTGGTATTCCCTACATGGATAAACGTTACCAAGCAGCTGAGCTGGCTTTATTA
AAAAAGACCTGTGAAGAAATGAACGTGATGATGCCAACAATTGTAGAAAAACCAGATAAT
TATAATCAAGTGAATCGAATTCGGGATTTAAAACCAGACTTAGTAATTACTGGTATGGCT
CATGCAAATCCTTTAGAAGCCAGAGGTATTAATACAAAATGGTCTGTAGAATTTACATTT
GCTCAAATTCATGGCTTTACTAATGCAAGAGATATTTTAGAACTCGAGACCTTTGAGACG
AATCTTAGTTTATCAGAATTAGGTTGGGATGTTTATAGCAAACAAAGCTATTACGTTAAA
GATGCATTTCTTGCTCTTCCATCACCAGCCCAAGCTTGTAAACTTTCTATTTGTTCCTTA
TCTGTAAATGCTAAAGGTACAAATTGTTGTATGGCAACTTTAATATCTTCTGTACAGAAC
TCTCTTTTTTCATTAAAAGCTGTATGCATACTTTCAATAATTGCCTGTTCAATTTCAGCC
CCAGAAAATTTATTACATAATAAACTTAATTGTTCTATATCATATTTTTGCCAAGATTTT
GGCCTAACTTTTGATAGGTGTATTTTGAAAATAGACTGTCTTTCTTGGTGATTAGGTAAA
TCTAAGAAAAAAATTTCATCAAATCTACCTTTCCTCAACATTTCAGAAGGTAAGTTTTGA
ATTTTGTTAGCTGTTGCTACAACAAAAACAGAAGATTTTTTTTCCGATAGCCAAGTTATA
AATGTTCCAAATACTCTTGCACTAGTACCACTATCACCTTGGCTATATAAACCAGAAAAA
GCTTTGTCTATTTCGTCAATCCACAATATACAAGGTGATAATCCTTCTGTTATATCGATC
ATTTCTCTCATTTTAGATTCGGATTCGCCAACTAGTCCTCCAAATAGTTTTCCAATGTCG
AGACGTAATAGTGGTAGCATCCAATCATTTGCAATAGCTTTAGCAGTTAAAGATTTGCCT
GTTCCTTGTATACCAACTAGTAATAAACCTTTTGGAGAAGGAATGCCATAATTTAAACTT
TGCTTTGAAAATGAGCTAGACCTTTTTTGCAACCATCCCTTTAGTACATCTAAGCCACCG
ATTTCTTTATTCGCTTTTACATAAGGATAAAATTCTAATAAACGTGTCTGATTAATAATT
TGTCTTTTTTCTTCAATAATAATAGGTAAGCTTCTGGAATCTAAATGACTGTATTGTGCG
ATAATTTTAGTAATTACTTTACGAATTCTATCAACTGACAAACCTTGGCAGGATTTTGTC
ATGTTATTAATTAGCTCAGAATCTAGATTCAAGTTTAAAGCTTTACTTAATCTGATTATT
TCTTTCTTGATTTCTACAAGATTGGGTAGTGGTAAATCTATTATTGTTATAATATCTTTT
AGAGCAAAAGGAATATTTATTTTACAAGAAATAATAATAATATGCTTAGTTTGTGTTTTA
ATCACTTTAGCTAAATTGCGAAGTTTCCTAACTAGTACTATCTCACTTAGGAATGAATCA
AAATCCTTTAAAATAAAAAGGTTTAAAGATTCATTACTTAAATTTTCAATAAACTCTAAA
GCGAGTAGAGGATTGCGTTTTGCATACCCATTATCGTTAGGATTGCTAATATATCCATCT
ACAAAGTCCCAGCAGTAGACTTGTTGATTGTTAGAGCAGTGCAATTTGTTTTTTATGATA
TACTCTAGTCTATCTTCTTCTCTTGTATTGACTATAATAATCGGATGCCGAGACTTTAAA
AGTAATCGTAAATCTTGAGTGAAATTCATGTCAATATTGGTTTTTATTAGACTTTTGTAC
TTCACCAATTGAAGACTAAATAAGATTATCTAATATTGCCTGGATATATCCAAAAGTCAT
GTATATGTTTTTTGTTAAATTACCATGATCTTTTTCTTCTTTTTCTTCTTCGATTACTCA
AAATAGAGCGTCCACAAGGTGTCTTCATTCTTGCTCTGAAACCTGAAAGTTTTACTTTTT
TCCTTTTTGATCCTTGTAGGGGCCTCTTAGTCATGATTTCTCCTCTGTTGTAAAATACTA
TTTTATCATCTTTTGTGGATTTTGATGATATATTAATATCAAAGTTAAGTGCAATAATAT
TAGTTATTAAATTTATGACATTGATTTTGCCTCTTTTTTATTTAAGTATTCTGACATTGT
TTTTGTTAATATTGAACTGGCTAATTGGTCGACAAATAAAGATGATTTTAGCACTAGAAT
CTCAATTTAAATATTTTTGTGGAAAAAGCCAAAATGGTATATTAGAATTAGAAGAACACT
TCGCTTTTGCAAAAGTTTGTGTAGCTAAAAAATCTTTTTCTAAAGCTATTATTGAAATTC
AATTAGTATTGAAGATATGTTAGATAATAATACAATTATTCCCAATTTGTATAATATGCT
AGGTTTTATTTATTCAAAAGCAGGACAAGTAAACTTTGCAAAAACTTTTATAAACAAGCC
TTACAAATAGATCCTAATTATGTTGTAGCTTTAAACAATTTAGCTAAAATTTACGAAGAT
AAAAAAGATTTTAAACAAGCAGAATTTTTATATGATAGAGTATTAACTCTTCAATTAAAT
AATAAAATTGCTTCTAGAAGAAAAAACTTTATAACACAGATGAAAAGATGTAAATATTCG
GGATAGCAGGATTTGAACCTGCGACATCCTGCTCCCAAAGCAGGCGCGCTACCAAACTGC
GCTATATCCCGAAGACATAATTAATAGTATATACCTTTTATCTAATTATGTCCACTATTT
TATCTAGGGTACCAAAACATGCCCTTAACGCCGTCAGGGTCTTTAATAAATCCTAATTTC
TTATAAAAGCTCACTACATCAGGTTCCGCGAATAATGTAATAGTGCTAATTTCTGCCTGT
CTCAATTTTTTGATTAATTGATAAATTACTATTTTTCCTAACCCTAACCCTTGAAAATCT
GGATGAATAACTACATCCCATATAGTAGCATTAAACCCATTATCTGATGTTGCTCTCGCG
AATCCTACGAGTTTAGTATTTTTATCTTTTTTTTCTACTAAAGAAATAATAATAGAACTG
TTTTTTAATGCAACTTTTACCTTTTTTAAAGGTCTTTTAACCCATCCGACTGAATCACAT
AGTTGCTCCAATTCATATAAATTAATATTTTTGCTACTGCTTATGTAGATATCTTTAATT
TCAACTCTATTGCAAGTTTTATCTAAAACGATAAGCTGTTTGAAATTCTTTTCGAAAACA
TTGGTGTTATTTGGGTTCTGAAAAAAATTTTTCCAAAAAATCATAATGATTATGATAGAA
AAAAAATATTAAGATATTATCTAATAAAAATTTTTGTAAAATCTTTTACTAAGATCACAT
AAATATTTATTTTTAAGACTAACATCTATTAGTATAAAGAATCTCTCAATTGAGATAAAT
AACAAATTATTCTATAATTAATGCCTTTTAAAGGAGTTATTTGTGAAAAAAACGATGTTT
CTAACTTGTCTACTTGCTTTACTACTTTTGAGTAATCCAATAATAGCTAATGCAGAAGTA
GCTGGACTAGTACCTTGTAAAGACTCTGCAGCATTTAATAAGCGCATGGTCAATAGTGTT
AAAAAACTTCAAGCCAGATTGGCTAAATATGATGCTGATACTCCGCCAGCGTTAGCTTTA
AATAAGCAGATAGAAAAAACAAAAACTAGATTTGCTACTTATGGTAGAGCAGGCTTGCTA
TGTGGTACAGATGGCTTACCTCATTTAATTTCCGATGGCCGCTGGAGTAGAGCAGGAGAT
TTTGTCTTTCCTGGGTTATTATTTTTATACATCACAGGCTGGATTGGTTGGGTAGGTAGA
GGCTATTTGTTATCTGTTGCTAAGACGAGTAAACCAACTGAAAAAGAAATTATTTTAGAT
GTGCCGTTAGCTATTAAATTTATGTCATCCGGATTCGCATGGCCGCTAGCAGCTTGGCAA
GAATTTAGCAGCGGCCAATTAATTGCTTCAAATGATGATATTACTGTTTCACCCCGTTAG
TATAAAATTTATATGAACAACAATTTTACCAAATATTTATCAACAGCACCTGTAATTGGC
GTATTATGGATGACATTTACAGCAGGTTTCATTATAGAGTTAAACCGGTTTTTTCCAGAT
GTTTTATATTTTTATTTAAAGACTATTATTTATATATTCAATATAACATAAGTTTTTATT
TTTTTTCGACTATTCTAAGATTAGATCTGATATAAATATTATGAGTTTAATAAGCCAAAT
CATAGTTAACGCTGATGATGAATTGAGATACCTGACAATTGGAGAATTGCAGTCAATTCA
AGAATATCTAATGACTGGAAATAACAGAATTAGGATTGCAACTATTATCAGGGATAAAGA
AAAAGAAATTATACAAAAAGCCAGTAAGCAAATTTTTCAATTACATCCTGAATACATAGC
GCCAGGTGGTAATGCTGCTGGCTCTAGAAAAAGATCACTATGCTTACGTGATTATGGTTG
GTATTTAAGACTGATTACATATGGAGTATTAGCCGGTGATAAAAATTCTATAGAAACTAT
TGGAATTATAGGTGTAAGAGAAATGTATAATTCTTTAGGTGTTCCTATAATAGGAATGCT
AGATGCTATTCAGTGTTTGAAAGAGGCTTCTTTAGAAATGCTGAATAAGGATGATATTAA
AATTATTGCTCCCTATTTCGATTATATAATTCGAGGTATGTCATAAAGACGACTTCAATT
AATTAGTTGAATAAAAGTTTCTATAATGTTATAGTCATTGTAAGCCCGAAAACGTATAAT
TGTGAAAACTAAATCTTGTCAGAACCGGAAGGTAGCAGCAATAAAGTTTTACCACAAAAG
TTATGATTTTCGGGTGCTTTAAATAATTTGATATTAATACGGGAAACACCTATAATTTTT
TATATAATTGTTTGCTATCTAATCAACACAATGGAAACTTAACTTAATGGGTGTTCACAT
ATTATCAACAGGTTCGTCCGTGCCAGCTTTTTCTGTAGAGAATCAACAATTTGAAAACAT
TGTAGAAACTTCAGACAAGTGGATTTCAACAAGAACTGGAATAAAAAAAAGGCATCTAGC
TACTTCTTCTACTTCTTTAGCTAAATTAGCTGCAGAAGCTTCTATTAATGCTTTATCTAC
GGCGAAAATAAAAGCAACCGAAATTAACTTGATTATATTAGCCACATCTACACCTGATGA
TCTATTTGGTAGTGCAAGTCAGCTACAAGCAGAAATAGGTGCCACAAAATCTGCCGCCTT
TGACATTACAGCTGCATGTTCTGGTTTTATTATTGCACTAGTAACAGCAGCTCAGTTCAT
TCAAACTGGTTCATACGACAATATTCTTGTTGTTGGAGCGGATGTTATGTCAAGATGGAT
TGACTGGTCAGACAGAACTACCTGTATTTTATTCGGTGATGGTGCAGGAGCAGTAGTAAT
GAAACAAAGTAGCAGAAACAGTATGCTAGGTTTTAAGCTTTGTACAAATGGCCAGTTCAA
CAGTTATCTTCAATTGATGAATAAATCGATGAAAAATCAAAAATTTGGAGTAACGAAATT
CCGCATGGAAATTATGAATCTATAAAAATGAATGGTAAAGAAGTTTATAAGTTTGCTGTA
TTTCAGGTTCCTAAAGTGATTAAGCAATGCTTGGACAACTTAAATATCTCTATAAATGAA
GTTGATTGGTTTATATTACATCAGGCAAATACGAGAATTTTAGAAGCAATTGCTAGTAGG
TTGTCAATACCTTTTTCTAAAATGATTACTAATTTGGAAAGCTATGGTAATACATCTGCA
GCCTCAATTCCTCTGGCGTTAGATGAGGCTGTGCGATCTAAGAAAATTAAACCAGGTCAA
ATTGTTGTTTTATCTGGTTTTGGAGCAGGTTTAACTTGGGGAGTAATAGTCTTAAAATGG
TAATATTGCGGATGACGAGATTTGAACTCGCATAGCTTTCGCTACACACTCCTCAAGCGT
GCGTGTATACCAATTTCACCACATCCGCATTATAATATTTATTTAAATATTATATATATA
TTCTTGTCAGAAACTCTCTTATATTTTGTTTTAAGTGATAAGATTGAGTTAAATATAATA
AAATTATATTTTTAAATCATAAAAATAAATACATAAGGAAAAAAATATGACACCATCCTT
ATCAAGTTTTTTGAATAGTCTTATTCTTGGGGCAGTAATTGTAGTTGTTCCAATAACTTT
AGCCCTTTTATTTGTTAGTCAGAAAGATAGAACAATTCGATCCTAAGTTAACGGATATGG
AGAAGCAATTTAAGATTAATAGTAAAATATTTTTCGAATAAATATGCTCTCCATATATTT
TTATATAGTAACATTTTATAAGTTCTATCTTGTTTTAATAATAGTTTTTTATCCTGTATG
TTCAATCAATAGCTCATGTCTTTGTCTAATTGGCCTCCTAAAAAAGAAAATTCTCAAGCC
TACATCATTAAAAATTCAACACAAATTACAATCCCTGATGGATTGTGGATAAAATGTTTA
GATTGTGGCTTATTAATGTACTCTAAAGTTTTAGAACGAAATTTAAAAGTTTGTCCTCAA
TGTAATTACCATTTTCAAGCTTCTAGTAATGAAAGAATTGAACAATTGATAGACCAAGAT
AGCTGGCAACCAATGGATGTTCAATTAATTTCTACAGATCCATTAGGTTTTAAAGACCAA
AAGCCGTATAGCCAAAGGTTAAAAGATACTGCTTTGAAGACTGGTTTACAGGATGCGGTT
CAAACAGGTATTGGTAAGATACAAGGACGAAAAGTTTGTGTAGGCATTATGGACTTTAGA
TTTATGGGCGGCAGTATGGGATCTGTTGTAGGTGAAAAATTGACACGGTTGCTTGAAAAA
GCAACTCAAGAAAAATTACCTGCAATTATACTTTCTGCATCAGGCGGAGCAAGAATGCAA
GAAGGAATGTTAAGTTTAATGCAAATGGCAAAAATCTCTTCTGCTCTCGAAATGCATAAA
AAAGCGAACTTATTATATATCTCTATTTTAACATCTCCCACTACTGGAGGTGTCACGGCT
AGTTTTGCCATGCTTGGAGATTTAATTATTGCAGAACCAAAAGCTCTTATCGCATTTGCT
GGTAGAAGAGTTATAGAACAAACTATCAAAGAAGAATTGCCAGATAATTTTCAAAGTTCT
GAATATCTTTTTGAACATGGTTTTTTAGATTTAATTATACCAAGAACTGAGCTGAGATCT
AAGCTAATACAGATTTTGTCACTGCATGCTCACAGTAAGCAATGATTTAATAGCTATAAT
ATCAAAATGCTGGTAAAAATTAAGACCTTAAGAAATTTTCACTAAAGATATTTGTCAACT
AACTAGAATTACAATTACTATTGTAGAAAAATTTGTTTTAATTCTATCTTTTTAGTTTCT
TACTAGTTTTATACGAATTTATGAAGAGAATACATACTAAGCTAAATATAGTAATATTAT
GTTTTCCTATAATACTGACCTATCAAATTTTGAGGAATTTTATGCTTAAAAGATCTTCTT
GGCTTGCTGTTTTACTTGCATTATTAACTGTAGTTTCTACAAGTACACATGCACATGCCA
TAGAGCTAGATGAGGCAACAAGAACTGTCCCATTAGAATCCTCTGGCAGAACTGTAGTTC
TTACGCCAGAACAAGTTAAGAGAGGTAAGCGGTTATTTAATAATTCTTGTGCTATCTGTC
ATAATGGTGGCATAACGAAGACAAATCCTAATATTGGTCTAGATCCAGAATCTCTAGGTT
TAGCTACGCCGCAAAGAGATACTATTGAAGGTTTAGTTGATTATATGAAGGATCCAACAA
GTTATGATGGTGCCGAATCTATTGCTGAACTTCATCCAAGTATCAAAAGTGCAGAAATTT
TTCCTAAAATGCGTAATCTAACGGATGAAGATTTATTTACAATTGCTGGTCATATCTTGC
TTCAACCTAAAATTGCTTCTGAAAAATGGGGAGGTGGAAAAATTTATTACTAAAATCGCG
ACAAACTAATAGTTTATTTATTTCTTTTGTAAGTGTGCTTATTTTGTGAGATCATGATAT
ATATTAAAGATAGAGTTTGTTGAAAGCAAGTTACTCAACTTGCTTAAACTATTTGTCTAG
TTATTTAAAAGGAGACGTTAAATTGAAAAAGAAGCTTTTAGTTCTTTTTACTGTTTTTAG
TTTTTTTGTAATAGGTTTTACTCAACTTGCTTTTGCTGCAGATTTAGATAATGGAGAAAA
AGTTTTTTCTGCTAATTGTGCAGCATGCCATGCAGGTGGCAATAATGCGATTATGCCAGA
TAAAACTTTGAAAAAAGATGCTCTTGAAGCTAACAGCATGAATAGTATTGATGCTATTAC
TTATCAAGTAAAAAATGGTAAAAATGCTATGCCTGCTTTTGGGGGTAGACTAATTGATGA
AGATATTGAAGATGCTGCAAGTTATGTATTATCTCAATCTGAAAAAGGTTGGTAATTGTA
CTTGATTTTGTTCAGTATTAAAGAATAGACAATCTATTTATTCATTAGATTGTCTATTCT
TTGTTATGTTATTATATAGAAATATTTATACAATGTTTTATGATGAAAAGAATACCTGCA
ATTCTTGTACTTGAAGATGGTACTTATTATAAGGGATGGTCATTTCAACAAAAAAAGCAA
TCAATTACTATCGGAGAAGTAGTTTTTAATACTGGAATGACTGGATATCAAGAAATAATT
ACAGATCCTAGTTATTTTCAGCAAATCGTCACTTTTACTTACCCTGAAATCGGTAATACA
GGTATTAATAATCAAGATTTTGAATCTCATACTGTTAGTATTAAAGGCCTTGTTGCAAAA
AATCTGTGTAAAAAATCAAGTAGTTGGAGACAGCAGGAATCTTTGGTCAAGTATTTAAGT
AATCATAACATTCCCTTTATTTTTGGAATCGATACTAGATCATTAACTCAATATTTACGT
CAATTTGGAACAATGAATGGTTGTATCTCTACCAGTAGTTTAAGTCATAGTTACTTAAAA
CAAAAAATTTTAGAAATCCCTTGCATGAAAGGTCTAGATCTGATTCCATATGTTACGACT
GAAAATGTATATCCTTGGGATGAAAAAACTTTACCGATTTGGTACTTGACAGATAGAAGA
AGAGTGAAACTAGCCTGCTCTTTGAGAGTTATTGTTATAGATTTTGGAGTGAAGCTTAAT
ATATTAAGAAGATTAGCTACGTTTGGCTGTAATATAACTGTTGTGCCTGCACAAACTTTA
CCAAAAGATATTTTGACTTATAATCCGGATGGAATATTACTTTCTAATGGCCCAGGAGAC
CCGTCTGCAGTACATTACGGGATCCAAACAGTTACAAGTCTGTTGGATCATAATGTGCCT
ATCTTCGGTATTTGCATGGGGCATCAAATTCTGAATTTAGCCCTCAAGGCTAAGACTTTT
AAACTTAAATTTGGTCATAGAGGTATTAATCATCCGTCTGGATTGAACCAGCAAGTTGAA
ATTACTAGTCAAAACCATGGCTTTGCAGTTGATTTAAAATCTAGCTGTGAATCTGCGGTA
AAAGTAACACATTTTAATTTAAATGATAGTACTATTGCTGGAACAGGACATAATAAAAGT
CCATATTTCTCTGTTCAATATCATCCCGAATCTAGTCCAGGCCCTCATGATGCTGATTAT
CTATTTGAAAATTTTGTAGAATTAATGATTAATAATTTTCCCATGCTTTATGAGTAAATA
AAGCAGATAATACTTGTGCTCCTCGCAATTGATTGAAAAGAGGTAAATGCCCACTTGGGC
CATAAGAATTCCATTGAAATTCATCAGGATATCTACAAGGAATTTGATCAATTTCCCATT
CAATTTTTTGCCAAAATTTCTCCCAATCTTTTCCAACACTAAGCCATATTTGCCTTTGAA
CAAATAGCCCGAATTTACCTTTTGAGTGTGTATGCCATAATTTATCAATAGTCTGTAGAT
CTTGGGCCGGTATATTTTTTATATCTGTAAAATATAGCCAATTACGATTTTGTTCATTCA
CACCAGCTAATTGAACAAGTTTTTGTTGAGTTAATTTATCTGCTTTTAGCAAATTTCTAT
GAGCTAGTAGTACTTGTAAATCTTTATAATCCATTTGTTTAGCAGATCGTAAAGGAACAA
TGCCATCTGGACATAAGTTTGAAGTCAATCTCCTTATTTCTTCAATTTTACTATTAATTA
ACTTTTCATATATTAAACCATCAACATAATTGATTTTATAATTAGGCTTAGTAATTCTCT
TGAAAAATATATCTGCTAAACTTTTTAACTGCATATAGTTATCACTATGTATAGCCTCAA
TAATTTCAAGTTGTATTATTCGACCTATTATTTTGATTTAATTCCAAAAGCTGAACTTGC
ATATAATTTTTTAGTTGATTTAAATATTCATAAAATTTTATATAGCATTAGATTAGAAGA
ACGGCGAATTATCTCTAAAAACGTTTTCATAATTTGATTAAATAAATTTTGTCCTGAATA
AATTATAATTTGACCAATAAAAAAACAGTGCTTTTTATTTTAGGAACAAAAAAGTCTTGA
ACCTCAAGCAAAAATGTAATTAGTACTTGCATTGCAGATAACGTATATAACTCATTTGAT
CTGCAAGCATATATGTATTGACAATTTAAGCCCTCTTTATAAAATCCCCATACTTTATAA
CGACTTTCATAAATTGCTCGTGGATGTTCAACATAGTTTTTTATTAAAGTATTCCAGATT
AAATTATTTTTTAACTTTTCTAATTTTCTGTCTGATAAAAATTTTACATTGCATAGATAA
CTTGCGTTTGTTTCGTGTACAGTCTCAAAATTTTGAACTAAAATATGAGCAATAATATTA
CTCAATTGAATAAGATAATTTTCAAGAAGAACTTCGACCTGTTTAACAGGTACTTTAGAA
GTAAAAAGATTGAAAGTTCTATTTACAATCTGAGAAGATCCAAAAAGCAATTGAATAATC
AAAATTTGTAGTAGCATCTTATAATCATATATTAGGTAGTTCAAATCATGACTATCTTGG
CAGATGTGAGTATAATTTAATTGATATAACTTGCAAAATTTTTTGACACATCTATGGAAT
AAATCCACTAAAATATTTTCAGCTAAAGTTGTAACATCATTTAAATCTAAATTTGAATTA
TAAATTTCTAAAAGAATTTTTTCTAATTCTGCTAATATTATTTTTAATAAGTTTCTTTTT
ACTTCTGTTCGAAAAACATCTAAAATTAAGACTTCGTGAGAGCAATTAGTCAAATTTCTA
TTAATCTTTATGGAAGTTCTTACTAATAGCTCTGCTACCTCTTGATTTAGGGTTGATCCT
TGACAGCTCGGCCAATAATTATTCACGTTATACTATTACAATAACTTTTTAATACACTGA
AAATCAAATGATTATACAACAATTTTACAGATCTTAATAGTGATTTGTCAAATAAAGTTA
TATGATGGTATCGATCGAGTTAATTTTATTAAAAGTTATAATAATGACAATCTATTACTT
CGCACTTGCTAGTCAAAATTTTCTACTAGTACAAGAACCGTTAGAGGAAGTTTTTCGAGA
AAGAGTTAATTATTATCAATCGCATAATAAAACAATTGATTTTTGGTTGATGATCAACCC
TTCTTTTTTAGAAAAACAGACATGATTTCATTTAAAAATCTTGTACCGAATGATTCTGTA
GCTATCATCTCAACTAATCAGCTATTTATTAATTGGCTGAAATTAAGAATCGGCTATGTT
TGTATTGGACAATTTGAAGATAATTTACAGCTTTCTGAAGAATCATTAAATATTAATATT
TGTCATTTAGTACTTTATGTTGAGATGGAGTGACAAACAGTGTAAGTATTTCTTGACTAA
ATGTTTCAGTTGCTTTAGATTTATATCTATTTGGATTGACTATAATAGAAAGCATTCGCT
TTATTGTAACATTCTCAATTTGAGCACAGTGAACAATGCCTAGTTCTAACTCCTTCGTAA
TAGCTGAAACGGAAACAAAGGCAGCCCCAAGTCCAGACTGTACTGCATTTTTTATAGCTT
CTATAGAATTTAATTCCATCTCTATTTTGAAACGACTGCTATCAATACCATGCTGACTGA
GTACTTTATCTATGACTTTTCTAATTGTTGACTGAGTGTCTAATGCAATAAACCGAAGCC
TATACAAATCTTCTTTTTGAATGTCCCTTAGTCTAGAAAAAGGATGTGATTTGGGAAGTA
TGAGTGCTAATTCATCTTCTGCATAAGATGTAACTTGTAAAATGTCTTGTAATTCTGCTG
GTATTTCCCCTCCGATAATTGCTAAATCAACTTGACCATTTGCGACACTCCAAGAAATGA
GTCTAGTGGAATGTACCTGTAGTTGAACAGCAACTTGTGGATATCTTTGTCTAAACAAAC
CAATTAATCTTGGCATTAAGTAAGTGCCAGTTGTTTGACTTGCTCCAATAATTAATGTGC
CACCTTGTAAATTTTGCAAATCATCAAGAGCTCTACATGTCTCTTCACACAGAGCTAAAA
TTCTTCCCCCATATCTGAGAAGAAGACTACCAGCTTCAGTTAAAGTTGCTTTCTTGTTTC
CTCTCTCAAATAGAGAAACATTAAGTTGACGTTCTAAATTTTGAATTTGTAAACTAATAG
CTGGCTGAGAAACATACAAGCTATTAGCAGCTTTTTTAAAACTGCCTTCTTTGGCAATTG
CTTTTAAGATTCTTAACTGATCCAATGTAAATGGAAGATCTGTCATTAAAGAATTGTATT
ATAATTATATTATTTAGTACTAATTAATTCATGCATTTGCCAGGTTAAATATTTGTAATT
ACTCTTCATTATTTTTAAAATAATAAAAAGTATAATGTGAAATACACTCTATTTGATATT
ACATTTATACAAGAGATATTATAATGTTGACTATAAACTATAGGAGATATGGACTCTAGA
CTTTTAATTGTGCTAATACCAGTCTTAGCAGCTGCATCTTGGGCAGTGTATAATATTGGT
AGAGTCGCATTACAACAGTTTAAAAAAATGACATCTTAGTTTTTTTGAGTATATTTTTTA
GACTTTAAGAGATAGAGAATTTTAAAATCTTTATCTCTTGTACACATGAATAAAAACTTG
GTCCTTTGTACTTACCGTTATTACCCGTTAACATTATTTACAGTATTTAGCGAACTTATT
TTTTATAATTAATTAAATTAATAATATTATGGCTGTTCCAAAGAAAAGAACATCTAAAGC
TAAAAAAAATGCACGCAAAGCAAATTGGAAAAATCAAGCAAGAACGGAAGCGAAAAAAGC
TCTATCTCTAGGTAAATCATTATTAACTAAAAAATCAAATGGATTTGTTTATAATTTCTC
TGAAATAGTTGATACTTCCACTGATTAAAAAATAATTTTTGCATATTAAGCATTTGAAAA
TCATTCTATTTGATCATAAAGTAAATAGCATATTAAATACAATTACATTAACAAATTATG
TAGCTAAGATAGACAATACTGGTGAGATTTGGTTATTCAATTGTGTTGAAAATATCCAGC
ATATTTTCTTCAAAAATCAATTAAAGCCTAGTCACATTACAAAAATTTTTATTGCAGGTA
CTAGCTGTGAATATATAGCAGGTTTGCCTGGATTATTATCTAGCTTCACATTAAGTGGTA
GAATGTATATATGGTCCTGAAGCTATAAAGCCATATGTGCAAGCTTGTACTAAATACTCC
CAAACAAACTTTTCTTTTCCTATTAATTTTCACAATGTGAAATATGGAGAACAGTTTGTT
GACCAGTTTTATACAGTAATTTCCTTGCCATTAAATAAACAAAGTCTACTGTATGGGTTT
ACTATTCTAGAAAAAGAAAAGCTGGGAGTATTTCAATTAGTAAAAGCTGAAAACTTGAAT
ATTTCTCAAGGTCCGATATATGGTCAACTAAAAGAAAAACATAATTTTTTAAGTCCAGAT
GGTTACTATCTATGCGGTAAAGATTTCTCTTCGAATACAATAATAGGCAACAAAGTATCT
TTTCCTTTACTAGTTAGATATTCTAGAATTATTTCTGAGATGCATTGGTTTTGCTCTCAT
TCTATTAAATTGAACACTTTCTCACACCAACAAGCAGAAAAATGTTTGCCACATAATGTT
TTGACCGATATCATGACATTTCAAATATCCCAAGATAATCGTTTTATTGAATAATACTCA
TTCGTAATATATACTAGTCTCGTTAATCTAAAAAACATTATATTAAATTTATAATAATTT
ATGACATACGCAATTGTTGAAGCAAGTGGCACGCAACTTTGGGTAGAGGAAGGTCGTTAC
TACGATTTGAATCATATACCAGTTGATCCAGGTCAATCAATTATACTAGGAAAAGTCTTG
CTATTGAATAAAAATGGGCAAATTAATTTAGGGTATCCGTGCCTAGAAGGCGTCACCATA
AAGGCGACAGTAATGAGGCATTTAAGAGGAAAAAAAATTACTGTTTTTAAAATGAAGCCA
AAGAAAAAAACGAGATTAAAAAAAGGTCACCGACAGGAACTGACTCGTTTAATGATTGAT
TCTATAATGTCTAAAGTAAAATAGATACAATGGCACATAAAAAAGGTAGTGGTAGTACAA
GAAATGGTAGAGATTCTAATTCTAAACGTCTTGGAATTAAAAAATATGGTGGAGAAAAAG
TAAAAGCCGGAAATATATTAATTAGACAGAGAGGAACTAAAGTGAAGCCAGGCCAAAATG
TTGGCAAAGGCAAGGATGATACATTATTTTCTCTCATTGATGGTTTTGTATTTTTTGAAA
AATCATCTAAAAAGCAAAAAATACTAAGTATTTATGCTATTAAGAAATAGCTAAAAAATT
GGTGCAAGACATATTTATTTCACTTACACTCGCACCATATACTTGATTAAAGCTCTGCTG
TGAAACTTAATGACAAACACTATTGTAATTTCCTGTCTACACAATATAGCTGCTATTCTA
TATTGTGGTCAGATACAGAAACTAGTAGTAGCAAATGCTCATTATCAAGTAAGTGATATT
TACCTCGGTTGTGTAGATAAAATTTTTTCAGGAATAAATGCAGCATTTATTGATCTGGGA
AAATACGAGTATATGGGCTTTATTCATGTCAGTGATACTGGTCCACTAAAAAATAAATAT
TATATTAATAATATTACCGACATTTTAACAATTCGCCAAAAAATTTTAGTACAAATTATT
AAGGAACCAACTGTAAACAAGGGACCAAGGCTAACTGCTAATATTACATTATCAGGTCGA
TACATTGTATTAATGCCCTTTAGTCAAACAATTTGTGTATCTCGAAAAATCTATGATCAA
GATGAGCGTCATTATTTAAAATCTTTGGGTGTTTTAATTAGACCAGCAGCAATGGGCTTA
TTGTTTAGACACGCTGCTCTAGGTATCGATGAAGAAATTATAGTGAGAGAACTGAAAAAA
TTAAAAGACCAATGGAGCTTTGTTCAAAAATCTGCAATTAATAGTTATTCGCCTGTTCTT
ATATATCAAGATGCAAGTATTGTTAAAAAGATAGTTAGAGATTTTTACGATGATAATGTA
CATAATATTGTAATTGATTCTAACTTGGGATTCCAGCAATTAAGTTATTATGTTCATGCT
TGGCGGTGTAATAATTCTCGTATAAATCCTAGTATTCACCTTCATGGTAATAATAAATGC
ATATTAAATGTTTTTGGTGTCAAGCAAGCAATCTACAGAGCTTTAGTTTCAAAAGTTGAT
CTTATACTTGGTGGTTATATGTTTATTGAAACTTTAGAAGCTTTTACTATGATTGATGTA
AACTCTGGATCTTTTAATAATTCTTTCAGTACACGAGAAACAGTACTAAAAACAAATTGC
TTTGCTGCAACAGAGATAGCATGCCAGCTAAAAATTAGAAATATTTCAGGAGTAGTTATT
GTCGATTTTATTGATATGGAATCACAAAGAGATCAGTTGCAATTATTAGAACATTTCAAT
AAAGAGCTTGCAATCGATGATGCTCAGCCTAAAATTGTACAATTATCAGAATTAGGTCTA
GTTGAGTTAACTAGAAAAAGACAGGTAAAAGTTTGTATGAGTTGATTGATAGTGATCTGA
AATACTTTTGTTTTTCTACACAACGAGAAAAAATTAAGTCAATTAAAAAAGTTAACAAAA
AAAAATCCAAACTTAAAACTTTTAATAAAGAAATTAATGCTATTAATAAAGTTTTTTTCA
AAACACTAGATTTCTATAGATTGTCCAACTTTGGCTTATTCTACGATTTACATATATTTA
GTAGTAGCCTAAATTATAAACAAAATTATTTACTCAATATTAGATCAAAATTTATTCATT
CTAAAGAGTACGATAATATACTGTCAAACAACAATACTGTGCTCAGATAAACAAAAATTA
TAAAATCCTTCTCTGGAACTTCTTTAGTTAATTAAAATTAACCATTAACAGCTGGAGCTG
TTAACGCTACTGGTAAGGATTCACCAGAAGCTAAATCTAGAGGGAAGTTGTGAGCATTAC
GTTCGTGCATTACTTCCATACCTAGGTTAGCACGGTTGATAATATCTGCCCATGTATTGA
TTACACGACCTTGACTGTCAACAACAGATTGGTTAAAGTTAAATCCGTTTAGGTTGAATG
CCATTGTACTTACAGATAAAGCTGTTAGCCAAATACCAACTACAGGCCATAGACCTAAGA
AAAAGTGTAGAGAACGAGAGTTGTTGAAACTAGCATATTGGAAGATTAAACGACCGAAGT
AGCCATGAGCTGCAACGATGTTGTAAGTTTCTTCTTCTTGTCCAAATTTGTAACCATAGT
TAGCAGATTCGTTTTCGCTTGTTTCACGGATTAAGCTAGATGTAACTAGGGATCCATGCA
TAGCGCTGAATAGAGAACCTCCGAATACACCAGCAACACCTAATTGGTGGAAAGGGTGCA
TTAAGATATTATGCTCAGCTTGGAATACTAGCATGAAGTTAAATGTTCCTGAGATACCTA
AAGGCATTCCATCAGAGAAGCTACCTTGGCCAATTGGGTATACTAGGAATACTGCTGCTG
CTGCTGCAACTGGAGCAGTAAAAGCAACGGAAATCCATGGACGCATACCTAGGCGGTAGC
TTAGTTCCCACTCACGACCAATGTAGCAAGCTACACCAGTTAGGAAGTGCAGAACAACTA
GTTGGTAAGGACCACCATTGTATAGCCATTCGTCTAAAGAAGCAGCTTCCCAAATTGGGT
AGAAGTGAATACCAATAGCTGCAGAACTAGGAATAACAGCACCAGAAATGATGTTGTTTC
CATATAGAAGGGAACCAGCAACTGGCTCACGAATTCCATCAATGTCTACTGGAGGTGCAG
CTACAAATGCAATGATGAATACAGATGTGGCAGTTAATAGAGTTGGGATCATTAGTACAC
CAAACCAACCAATGTATAGGCGGTTTTCAGTACTGGTAATCCAAGAACAGAAACGTTCCC
ACAAGCTAGCGCTTTCGCGTCTTTGTAAAGTAGCAGTCATAATTTTTTATCAGTTTTTAA
GGATTTGACTAAGATGCTTCCCAAACAAAATATTGTCTGTTAAGTTATTATTACTTTAGA
TCTAAAATGAGAACCAAAACTTAGTCTCAATAATAAACTTTTATTTTTTTTAGAATTACT
ATTTTAAAGATATAATATTAATGCATATTTATGCTCTTATTTGAATTTTAATAGCTTATA
TAAATTAGCTCTCTTTAAAAATATATGTCACACTTTACAAAAATTCAGACTACTATACAA
GATTCAAATCTGTTAAAGTATACTTTAACAGATTTAGGTTTAACATGGTATGTAAATTCT
AATTATATACAAGTTGATAAAAACAGTAAACAGAAAGTAGATATTCTGATTAAACAAAAT
AATCTATCACATATTGGTTTTATGTGGAATGATGACAGATATCACTTAGTGGCAGATTTG
CAGCTTTGGGAACAACCTTGGTCTATAGAGGTTTTTCTAGATAAATTGTCCCAAAAGTAT
GCTTACTATTCTATTATTCAAGAAACAAAGAAGCAAGGTTTCGAAAATATGGAGCAAATC
TCTCAAAAAGATGGATCTATTAGATTGGTTATGCAACGCTGGAAATCTTAGTAATATGTA
AATGCGGGCGGAGAGACTTGAACTCTCACGAGATTACCTCACTAGAACCTAAATCTAGCG
CGTCTACCAATTCCACCACGCCCGCATAATATATCACAATTTATTTAAAAGACAAACTTC
CAAGTTTGCATCAACAAATAGGCCGTAAGTTATACCAATTTTGAAATTGTTAATTAAATT
AATTCTTATGGCTACTTTTTTTTGATTTGAATAAACTATCTTACTAGTTAACTCAGTTGC
TGCTACTATTAAACTTGCGGCAATAATGCCCCAATCTCCAGTTTGTCCAGGAATTGTAGA
TAAACCTGTTGAAATAAAAAAGCCTAACAACAAGCTAATTAATCCAGTTGTTAATTCTTT
TAAAGAATAATAAAGCTTATTATTTAAATTTTCTACTAAACAGGTAAGAAAAATAGAAAG
TCTAGTTTTCATCATAATTTTTTATAACAAAATTTGAAAAGGATGGCAAATATTATCCTT
TTCAAATCTATTAATATAAATAGAGATCTTGTTCACTTAAAGCATTAATAAGATGTTGAA
ATGGCTCTTGTATAATATCTTTACGTTTAATTGATTGCAAATCTAATTCTTCTTCTATAA
TTTCTTGCAATAATTGTATGCTTCTTACTGTGGGAGCAACTGGTACAGATAGTGAATTAT
AAGTATCTTTTAATCCATTTAGTACACGTTGATCAAGAATATCTGTGCTACCGGAAACCA
AAGCATAACTAGCATATCGTAAGTAGTATTCTATATCTCTTAGACAGGCAGCATATCTCC
TAGTTGTATAAGAATTGCCTCCAGGTCTTAATAATTCAGGTTGCTCTTCATATAATTGAG
CTGCTGCCTCTTTTAAAATATTAGTAGCTTGGTTGTTAATAATTTCAGCTATTTGTATTC
TATCTAGTCCACTTGAAAAGAAGGATTCTATTTGTTCGACAGCGGTTTTATCTAGATAAC
GACCAGTAAGATCGTAACGATTTAATATTGCTGTTATTGCATCTTGCATAAATTAATTCT
CCTACTTGCTATCAGAGCAGTACTATAAAAAAGCTATTTAGAAAAGATTGACAAATTTGA
TTATTTAAGTGAAGACTTACATTTAGATAAAATTAGCTATTTTACAATTACAATTAGCAG
AAATAATAAACATATTCTTTTAGAGCAGTTTTGCTATAATAATAGTGGTCATCTCTATTC
TATTTTATATAAAGGGCGAACAGCTAAGTACCTTTGCTTTATAATTTTTCAGATTAAGCA
ATTGAAAATGATAGTATCGATAACTCATGCTCTATATTTGGGTAGAGAATTGATGAAAGC
GGAATTAGCTCTATTATTAGACCAGCAATATATTCAAGACTAATAGATATTAATTTTATT
GTTGATAGTATACTATTAGTAGGGCATGTAACTCAGTGGATAGAGTGTCAGATTCCGATT
CTGATGGACGTGGGTTCGAATCCCGCCCTGCCCGAAATAAAACTTCTGCTGCAAGGTTTC
TACATTGTAATGAAAATATGAAAAAAACAAGCTCAAAAAAGAGCTGGTAATAAATGCAGA
AAACAACATTATTTCTTTTTCCCAAAAATTAGCTATTGCTTAAATGCTATTAATTTTTGC
CATTCGACACTTTTAACTCTCATATAGGTCGAATATTCTGTTAGAGTCGCTCTTAGTACA
AGAAAAGTAAAAATTGCTGATATTTATGTTTTTACCTATTTTTATTGAAATTAGGTTAGT
ATTTTTATAATGGACGTGGGTTCGAGTCCCACCAGCTCCATTAATTTAATTTTTATCTTT
TTAATAAATATCAATGGAGTATGAACTTTATTACAATTAGCGAGCCAGCTTTAAAGCAAA
TCATAACTTTGAAAAATAATTACGATAGTGATGTACATTTAAGAATAGGTGTAAGACAAG
GAGGCTGTTCAGGTATGTCATACTCAATGAAGTTTGAAAATGTTAAATATTTAAAAGATA
CAGATGAAAAACTAAATCTTGACAACTTCTCTATTGTCTGCGACCCTAAAAGTCTTTTAC
ATCTTTATGGTTTGTCACTTGATTTTAGTACAGAGGAGGATTTCAATTTTTTAATCCAAA
TGCGAGCCAAACTTGTGGTTGTGGTAAATCTTTCTCAGGCTAATCAATTATTCTCCTATT
TTAAAAACAAGAAAATCCTTGAATCTTCTAGTGTATCTAAAAAATTCTTATTTGACCAGT
TGTCTGCATCACCAGTATTTGTAGTAAAAAATGGTTTTAATGAAATTATTCTAGGTCATC
CTTTATCTCGTATTAAAAGAAGTAGTATTACGACTGCTTATTTAAATTGGTTAAACCGTT
CTAATCCACAATATCCTAGATCTACTGGTTTATTTTTTTTTCATCCTGACGATGCATTTG
AATTTAAAGATTTTATAACATCTAAATCCAGTGGCAGCTAAACATCTAGAAATAGACGTT
GAGCCTGTCGGTTTACATTTTGCTTATAAAATGACTAGAAATCCATCTTCAGGTACTCAA
TTTTCATTTGTGCCAGATTTTAAAGAAGTAGGAGATTTATTATTTAAACATCGAAAAAAT
AAGCACTTGGTTTTTCATAAGTACCAGCGTTATGGTAAAAACTTTTTTCAGGGACAACCT
ATTTATATGATTCAACCAATTAATTTGATAGATCAGCATGGAAACCACAGTATTATTAAA
TTCACAGGACTAAATGATGATAGAGAAGTGATTTTTACTAGTATTGAAGCTGCTAATAGA
TCATGGACAAATTTTGTAAAGAATAATTCACAATTGGAATCAATAAAACAACCTAGTTTA
TTAGTTTATAATCTAGAGAGTTTTTTAAAAGATCAAGAAAGATTACATTCGGAAAATTTT
CAAAAATTTGTTTTGATCACTAATAAACAAGCTTATCTTGCGACAAAAGAGTTTACAGCT
GTCAATTATTCTAATAGCTTATCGAAGTATTTAAAATTAAATATCAAGCCTAAACTCTTT
TTTGTAAAACTGTGGGGGAGACGGTTGCTTTCTACATTAACATATGAATTATCTATTTTC
TTGAATAGTATTCAATAACTAATAGTTCATTTAGTTGTAATGCGACCCATTCTCTATCAA
TCACTCCGTTAATTTTTCCTGATAAAATTGATTTGTTTAATTCCAAATGGCTAGGAATAT
TAGCTAATCCAGGGAATGCTAAGTAGTTTTCTACTAATTTTCTAGAAGATTCTTGAGCTT
TTACACTAATTAATTCTCCTGGTCTGCACTGGTAACTGCATATAGATACCACTTTGCCAT
TAATACAAATGTGACCGTGATTCACGAGCTGTCTAGCAGCAGGAATTGTAGGAGCCATTC
CCAATCTAAAAACAGTATTATCTAATCTCATTTCTAGTAATTGTAAAAGAATTTGTCCTG
TAGATCCTTGTAGTTTTTTAGCAGCTTTGACATATTTAAATAGCTGTTTTTCACTTAATC
CATAATTAAAACGCAATTTTTGCTTCTCTTCTAATCTTACAGCATACTCAGAAGGTTTCC
TAGATTTTTGTCCATGTTCTCCTGGTGGATAAGATTGTTTGATTAATTTTCTACTAAGTC
CAGGTAAATCACCTAGTCTGCGTGCAATTCGTACTCGTGGCCCTCTGTATCTAGACATGA
TGTTTAAGTTCTCCCAATATGAATAGTAGCTATTTTTTAACATAAAAATAGTATTAATAC
AAAGCTTTTACCTAACAATCTTTGTTGCAAGCGGGTAGCGGGAATCGGACCCGCATCATT
AGCTTGGAAGGCTAAGGTTTTACCACTAAACTATACCCGCAACATTAATTGAAGAAAACT
AATTGAATATTACGCTCCTTCTAAAATTACATCAAGAAAACGAGCAATTTCAGCAGCTTG
TTCTTCAACTTCGGAGAGCAATAATGTTGGCCTACTCTAGTCAATGGAATTAATCTTTTA
TCTTTTGTACATAAATAAATTTCTCGTCTTGGATTTAACCCCTCTTTAATTTCTATTTTT
ATTGATTGAATTTCTTTTATCCTGAACTGAAGGCAGATCTGTCTATTTTTTCCAGGGAAA
CCTAAACGAAAAATTTTAACAATACCTTTATCTTTGTTAAACTCATTGTAACCAGCTCCT
ATATTCCAAATAATGGTTAACCATAGAAACAAACTAAGAAAAATACCGACACTCCCATAG
AACGTCATAACAATACCTTGCGGAATAAATGCCAATTCTGGAAAGCCTAAGGCTCCAATA
AAGATTATTGTAGCCCACCAATAATTGCTAAATCTGCGTGAACCTAAAATAGAATCTTTT
CTAACAGAACTTATAGATAATGTTTTGTTCATAATTTGTTAACAGTATACTTGTGAAGTA
TCGAAATTTTGATTACTAAATAAGTTTAATTGCTTTTAGCCCTAAAAACAATCCTGTTGC
TAAACCAAAAAAGGCAGCAAGAAATATTATATATCCTAAAAAGACTGACATTTATTATTG
TTACAATAGTGTTTACAAAATAGTTAAAATCTATTACTAAAGTATTATATTACGTTAAAC
ACCTTGCTGTCTACATGAAAAATTTTTTCAGTTTTTAGCATTGTATTATATTAGCAATAG
TAGTCAAAATTTTATTAAACTTCTGGAGAACAGAATCTTATGGCAGAATTTATCAAGCCT
TATAATGATGACCCTTTTGTAGGCAATTTATCTACACCAGTTAGTACATCAAGTTTTAGT
AAAGGGCTGTTAGGAAATCTTCCAGCATATCGTCGCGGATTATCTCCACTTCTTAGAGGA
CTGGAAATAGGAATGGCGCATGGCTACTTTTTGATCGGACCTTTTGATAAATTAGGGGTA
CAGATGTAGCTTTACTTGCAGGATTTTTATCTTCAGTAGGTCTTATCATCATTCTTACCA
CATGTTTATCTATGTATGGAAATGTTTCGTTTCTAGATCTGATTCAAAAGATCCATTGCA
GACTGCTGAAGGATGGGGGCAATTTACTGCAGGGTTCTTGGTTGGAGCAGTAGGAGGTTC
TGGATTTGCTTATTTATTGTTAGCTAATATTCCTGTATTCAAACGGCTGGTCTTAGTTTA
TTTTCTTAAGCTAGTAAGGGGACTTGAACCCGTAACCTACTGATTACAAATCAGTTGCTC
TACCAATTGAGCTATACTAGCAATATTACCATAAAAAGATATTTGTTGCAATTTGTTTTC
AAATACAACAAATATCTTTTTGACTTCAACAGAAATGCTATATGAATCGTCTGACTCTGC
AGAATATTCTTGATCACAGTTTAAATAGTAACAAATTGTTTGATCTAAGCAAGTTGCAGA
CCAACCAACAGGCGTTTCCCCTGATAACTCTTGTATATCTCCAGAGTTGTAAAACTCATC
ATTTGGTTTATTATTTGCTTGCATAAATATCACCAAAACACTCTTAACTTAATGTGAAGT
ATTTAACTTCTCAATAATATATTAACATAAAATACAAAATATGATGATTATTCAGCATTT
ATAAAGCACGGGTGAGCGTTTTAATACCTTTTGTTGAAATAACCATCTTAACCCATTTAT
TTTGTTCTTTGGACCATACTTTTTTACGTTGTAAGTTAACTTTTTGTAGTTTTTTTGTTC
TTTTGTGAGAATGCGATACTGCATATCCATTGTTAGCTGTTTTTCCTGTAAGCTGACATT
TTTTTGACATAATTTTTAACTTATATATTTATTTAAAGTACTTGCTAAAGTTGATTTAGG
AACAGCTCCAATTACTGTATCAACTCTTTCTCCTGCTTTAAATATCATCAAAGTAGGAAT
ACTTCTAATACCATATTCAGCTGCAATAGTAGGATTGTCATCTGTGTTTATTTTTACCAC
CTTAATAGATGATTCATATTCTTCTGCAATTTCATCAACTACAGGCGAAACCATTCTACA
AGGACCACACCATGGTGCCCAAAAATCTACGAGTACAGGTAAGTTATTATTAATAACTTC
TTGTTTGAAAGAGGCATCTGTAACTTGAGGTACTGACATATTTTTTAACCTTTAATATAT
GTTCCTTGCTAAGCAAATCTTATCACAAATTTTAAGAAAAATCTTCACTAATAAATTACT
ATTAGTGTTGAATTTTTAGGTATTAGAAAAACTTATCACCCATATAAATAAAGTGGTAAC
CAAGTGATGTCTTGATAGTGATAGTTTTTATATTAAGGTTTAACACTAGAAGTATTCTCT
GTGACCATAAAAGCTAATTATATTACAATATATTTTATTATTTGTAACTTAATTCTGATA
ATGGTATAAACAAAACAAAAGATACTGCCTTATAATCAAGGAGGAATACATGTCTCAATC
CGTAGAATCACGGACCAGGATTAAAAGCGAACGTTACGAATCTGGAGTAATCCCTTATGC
TAAAATGGGCTACTGGGATGCTGATTATGTGATTAAAGAAACCGATGTTTTAGCTCTGTT
CAGAATAACACCGCAGCCAGGTGTTGATCCTATTGAAGCATCAGCTGCAATCGCAGGTGA
GTCTTCAACAGCTACTTGGACAGTCGTTTGGACTGATTTGCTAACAGCTTGCGATCTGTA
TAGAGCAAAAGCATATCGAGTAGATCCAGTACCAAATGTTGCTGATCAATATTTTGCTTA
TATTGCTTATGATATTGATCTTTTTGAAGAAGGTTCTATTGCTAACTTAACTGCTTCAAT
TATTGGTAATGTTTTTGGATTTAAAGCTGTAAAAGCTCTTCGTTTAGAAGACATGCGTAT
GCCAGTGGCTTATCTAAAAACTTTCCAAGGTCCTGCAACCGGATTAATTGTAGAACGTGA
GCGTATGGACAAATTCGGAAGGCCTTTCTTAGGTGCTACAGTTAAACCTAAACTAGGGCT
ATCTGGTAAAAACTATGGAAGAGTTGTTTATGAAGGTTTAAAAGGTGGTCTAGACTTCCT
TAAAGATGATGAAAATATCAATTCTCAACCATTTATGCGCTGGAGAGAAAGATACTTATA
TTCTATGGAAGGTGTAAATAAAGCATCTGCTGCTGCTGGTGAGATCAAAGGTCATTATCT
TAATGTAACAGCTGCAACCATGGAAGATATGTACGAAAGAGCAGAATTTTCTAAAGATGT
TGGTAGTATTATTTGCATGATTGACCTTGTAATTGGTTATACAGCAATTCAAACTATGGC
AATCTGGGCTCGCAAAAATGACATGATTTTACATTTACACAGAGCCGGTAACTCTACTTA
CTCTCGTCAAAAAAATCATGGTATGAACTTCCGAGTTATTTGCAAATGGATGCGTATGGC
TGGTGTTGACCATATTCATGCAGGTACAGTTGTAGGTAAGCTTGAGGGAGATCCTTTAAT
GATTAAAGGGTTCTATAACACTTTACTTGAAAGTGAAACAGATATAAACCTACCGCAAGG
CCTATTCTTTTCTCAAAATTGGGCTTCCCTACGTAAAGTTGTACCGGTAGCTTCTGGTGG
TATTCATGCTGGTCAAATGCATCAACTTCTTGATTACTTAGGTGATGATGTAGTTCTTCA
GTTCGGAGGTGGTACAATTGGGCACCCTGATGGTATCCAAGCAGGTGCAACTGCTAACAG
AGTAGCATTAGAGTCTATGGTTCTTGCTAGAAATGAAGGCCGTAACTATGTAGCAGAAGG
CCCTCAAATTTTAAGAGACGCTGCGAAAACTTGTGGACCTTTACAAACAGCTTTAGATTT
ATGGAAGGATATTAGTTTCAACTACACTTCCACAGATACAGCTGATTTCGTTGAGACTCC
AACAGCAAACATCTAGTTTAATGACTCTCATGCTTAAACTAGCAAATTGTAAGTAAAGTT
AACTTATAAAAATAAGGAGCATAGAATAGTGAGACTAACACAAGGAACTTTTTCCTTTCT
TCCTGATCTAACTGATGAACAGATTAATCGACAACTGAATTACATCATTTCTAAAGGCTT
ATCAGCCAACGTTGAATATACAGATGATCCTCATCCAAGAAATTCCTATTGGGAACTATG
GGGTTTGCCTCTTTTTGATGTAAAAGATCCTTCTGCTATTATGTATGAAATTAGCTCATG
CAGAAAAGCAAAATCTAGTTACTATATCAAAGTTAACGCTTTCGACAATACTAGAGGTAT
TGAAAGTTGCGTACTATCTTTTCTTGTAAATAGACCTATTAACGAGCCTGGATTCTTATT
GCAACGCCAAGACTTTGAAGGTAGAACAATGAAGTATAGTCTTCATAGCTATGCAACCGA
AAAGCCTGAAGGAGCTAGATATTAATTTTAATTAAAAAGATTAAATATTAATTAAAAATT
CACTTAATTGAGACTTTAAAGAGGGGAATCTTTCAAAATACACAAAAATAATGCAATCAC
AGGATGTAATTTCCAACGATACTCTTGTTAATTTACAAGAAGAATACGATAAAACACAGA
TTCAAGAAGTTTTAAACGAGTTAAATCAAGAACTTATAGGATTAGTGCCAGTAAAAACTC
GGATTCGAGAAATCGCAGCTTTATTATTGATTGATAGATTACGAAGAAAACTCGAATTAG
TATCTGGAAATCCAGGACTACATATGTCATTTACAGGTAGTCCAGGGACTGGTAAAACTA
CGGTAGCTATGAAAATGGCTGATATTTTACACAGACTTGGATATATAAAAAAAGGCCATT
TATTGACAGTTACCAGAGATGATCTAGTAGGTCAATATATTGGTCATACTGCTCCCAAAA
CAAAAGAAGTATTAAAGCAGGCAATGGGGGAGTATTATTTATTGATGAAGCTTACTATTT
ATACAAAGCAGATAATGAAAGAGATTATGGTTCTGAAGCAATTGAAATTTTATTACAAGT
AATGGAAAATCAGAGAGATGACTTAGTTGTTATCTTTGCGGGATATAAAGATAGAATGGA
AAAATTTTATGAATCAAACCCAGGACTCTCTTCTAGAGTAGCTAATCATGTAGACTTTCC
TGATTATACTTCAGATGAGTTGTTACAAATAGCTAAAATGATGATACAAGAACAGCAATA
TTGCTTTACAGAAGAAGCAGACAAAACTCTTCTAGAATATACTGAGCGTAGAATGAAACA
GCCTTATTTTGCTAACGCAAGAAGTATTAGAAATGCTATTGACAGAGCTAGAATGAGACA
AGCTAATAGAATTTTTGCAAGTGGCGAGAAAGTATTAACAAAAGCTGATTTAGTAACAAT
TGAAGCAGAAGATATACTAAAAAGTAGATTATTTTCGTTGCCTGGTGCTTAATAATAAGT
TGCAAATTTCTTTAAAAACCCTTAATATTATTATATTATAGGTTTGGCGGCATAGCCAAG
TGGTAAGGCACAGGATTGCAAATCCTTGATACCCCAGTTCGAATCTGGGTGCCGCCTAGT
AATGGGGGTGTGGTGGAATGGTAGACACAACAGACTTAAAATCTGTTGATTTTAGTAATC
GTGAGGGTTCAAGTCCCTCCACCCCCATATGTCAAATTATAATGTGCATCTGTATTAATT
GCAATCATATTACTAAATGTAATATCTATCATCTAATAGAATCTCAGCATAAACAGCGTC
ACCTTACCCAAAATCCACTGTTTATACCTAAGTATCCCATAGTTCACGTGAACATATCTA
TGGTGGCTACAATCAAATTGATTGGGATTTAGTGGAATGCTTATCATTTGTGGAAAAACC
AAATAGCTGGAATTTAGGCGATAACTATAAGCGACAACTTGATCTTTTAAGTACTCTGTA
TTAATTTTAGATGTTCTTACTAACAAAATTTTTCCGGTTCTCGCTATTTCTATGATACCA
AACTTAGTTAATAATTGTTCAATAGCAACAATTTTCCCTGGATCTCCCGTAACCTCTATA
ATTAAAAGATCTTCAGCGATATCTACTATTTTAGCCCTGAAAATTTTGACAATTTCTAAA
GCCTCTGTTCTAGTTTGAGAATTAATTCGAATTTTGATTAACATTAATTCTCTTTCAACT
GAAGGAATATTCGTTACATCTTGCACGTTAAGGATATTTACTAGTTTATACAAGTGTTTT
GTAAGTTGTTCGATAGTTCTATTGTCTCCCTGAACTACCATCGTAATTCTAGAAACTCCA
ATCTGCTCCGCAGGTCCAACTGCTAAGCTAGCAATATTAAAGCCCCTACGAGCAAATAGA
CCAGATATTCTTGAAAGCACTCCTGCTTCATCTTGAACTAAAACTGATAAGGTATGTTTC
ATGAAAAATTAATGTTACGCTATTTGATCTATTAAATATATTCTATGAAAATCACAAAAA
AAATACTAGTTACTACCTGACTAAAATATTCAAAATACAAATATAGTATTATATCTACTT
TGTGATGTTATATATTTAATGATATTCTCAATAGAATGCTAATTTTTTTTAACTTGTTAG
GAACTTGTGGTAGAAAAATACAAAAACAATAAAAAAATTTCTCGAGATCTGCCTCAAATC
AATGATCGTATTCGGTTTCCAAAAGTTCGAGTAATTGATGACGAAGGTGAACAATTAGGT
ATTTTTGTACCTGAAGAAGCTATAAAGTTAGCTGCAACAAGGCTTAGATTTAGTCGTTGT
TAGTGACAAATCTGAACCACCGGTCTGTCGAATATTAGATTATGGTAAATATAAATTTAC
ACAGGAAAAAAGGGCCAGAGAAGCCAGAAAAAAACAGCATAACAGTAATGTCAAAGAAGT
CAAAATGCGCTATAAAATAGAGGAGCATGATTATAAAGTTAGAATTAACCAAGCCTCTAA
ATTTATTCAAGCGGGGGATAAAGTAAAAGCGACTGTAACGTTTCGTGGCCGTGAAATTCA
GCATTCTAATTTAGCTGTAGATTTACTCAATAAAATGGCAAATGACTTGACTGCAATAGC
TGAAGTTCAGCAAGCTCCATCAAGAGATGGAAGAAATGTTATCATGCTTTTATCCCCCAA
AAAAGAGTTAGTTTTATTTAAATGCATCTGGCTGGATTCGAACCAGCGACGTCTCTTTCG
AAATGGCGGATTATGAGTCCGCTGCCTTCGGCCCCTCGGCCACAGATGCATCACTTAAAG
TTTATAACTCATAAAGCCCACAAAAATCAATATCTTATTCATTCATGTTATGATATGTAG
CTACCGCAGACGGAGAGACTTGATTTAAGTACCGAAATATCCAATATTTAAATACTGTAT
CCAGTATGACTGGAAAGGTTGAAATAAATAAAAAAATAAAATCTCTACTCTCCGGGAGTC
CTAAATGTCTCAGAATTACTTCAATAACAACTTCCCATCCATGGGGAGAATGAAAGCCAA
CAAACATATCAGTAAAAAGAATAATTAAAAAAGCTTTCGCTGTATCACTTAAACCATAAA
TAATTTCATTAAAAAAAGATTTAACAATCGCAATTTGTCTTTGTCCGGTTACCATTAACA
ATACAAATACAAGTATTGATACAATATCAGACAAAATATTTTTAACAGCATTGGCACTCT
CATTTGCATAATATTCTCCTAATTCTCTTGCTTTCAATTGTACCCTCTTTTCAATTATTT
CGTAAGATATATCTTCTGAAGGATTTAATAGTACTTCAAAATGAATTTTTTCTTCAAATC
GTTGTAATTCAGCAAAAGCTCTTTCTTCCTGAGATGAATTTAAAAAAATTTTAGGTTGTT
CTTGATTCCATAAATAATCAATACAAGGACCAAAAACAAAGAATTTTGAAGCTTGGTTAA
CTAGTACTGGAGATATAAATAATAGTAAAATATATTTTACAGAAGTAATAGTTTGGTGTC
TAGATATTCTAAACTCTTCTATAGCTTCAGATTCTCCGTTAGGATCTAACTCTTTTCGGA
ACTTGTCAAAAGTATTAGTTATTGACCTTGGTATTGGTCCAACTTTTTCACAAGCAAATT
GATTATTTCGCTTTAAATTCCAATATTTCATTTTTTATTGCTACTTAAATTTCTATTAAC
CAATCAGTTATTACATCTTTAATATAGATCTTAATTCTAGAAAATGTTATTTATGAATAA
TAAAATAAAAGCAAAATTTAATTCTGCATTAGTAATATCTTTGATTACAGCAATTCATGG
ATACCCATATTATGTTCAAAGGATGAGTGTATTATCAATAAAGTATGAATATATTGATCC
ATTTTTATCTAGTACATATATTGCATTTATTCCTATAATCAGGTTAAAAAAAAATCATTT
AAATCCCTGAATTCAACTTCAAAATAATAATTTATATATTAACGGAATTGGGAATCGAAA
ATTTATTGATAGAATTGCTAGTTTTTTAGGCTGTGTAAAAAAGCAGATAAAATATACTGA
GCACCTTCGCAAAATAAAAAATAGTGGTTACTTTTCTTTACTGTATATAAGTCGTAAAGT
AATTTATACCAAAGAGATTAGCAATATTTTTGTAATACCTAACAATATTTTAAAAAGAGT
ATATATAGACAATAAAGCGAATAAGCTTATTCCACACAAATTTTTAAAAAAATTATTTCA
AACACAAATCGGATATCCAAAAAATTTTGCAAATCTAAACTTAGCCTTAGCTAAGATTAT
GAAATGGTATTTTAACAAAGGATATCAATGGTCTTTAGTAGAAATCCTTCCGACAGATGA
TCCGTTTTCGTTGATAGTGAATATTCATGAAGGATTGGTTAAAACAGTTACAATAGAATA
TTATACTCTCTCTTCCAGAAATTTTTGTAATTTCTCATCTATGAAAACAATAGAGCAGTA
TCTTGATGTAAAAGTAGGAGCCCCATTAAATATTAATTATTTACAAAAAAAAATCAATTA
TTTAAAAGAGAATCAGTTAGTTGGCGATATTGTTTATAGTGTTGAGCGATCAACTCATAA
TTTAATGAGCTTAAATATTAAGTTTCAAATACAAGAACTACGAGATAAAGAGATCGTATT
GCTTGCAGACAGTGTCCTGTACAGTGACAGATTCTAGTTTAATTAGCTTTAAAACTCGGT
ATGGAAGTACTACCATAGATGAGACATATTGGTTTGCTACTAATAATTTACGTCTCAGTA
CTAGCATTATTAAACAATTTGATACTTGTATCGCTGTATCTTTTTGCTCAGAAATTAAGG
TGTAAAGTATAAGCAACTAATAACTATAAGCTATTAGTTGCATTTATTGTCTTACGAATT
ATATTCTAAATCTTTACGGTTAGGGTTTCTAGAAGGATCATTAGATAAAAAACCAAAAAC
AAACAAGGAGATAAAGAAAATGACGGTAGTGTACACAAAGATTTTCAAAGTAAACATATT
TTTATCCTTAAAAGCTATTAGTGTGGATATGATTTGTAGTGCTATTTTATAAACAAATCA
ACATCTTATATTTTAATATCCGTGACACACTAAATACTAAATCTTTTTGTACTTTTTTTA
TATTATTCTTTATTTTGTCATCTCTATGAAGTTTACCTTCGACTAGCACATAATCTAACT
TTTTTATTATTTTAAAAAATTCTAAAGAGTGTTTATCCCAAATAATTAAATTAATAAAAG
CAACTTTTTTTCTTTTAGAAAATCTTGCTTTCAACTTGATTGTTTGATTGTTGTTATCAC
TAACTTTAACACTCTTACAGCTTAAAATTTGAACTATCAATGTACACTTATTCATTTAAA
AGGATATTTCATTATCTTGTTGACCTTGCTCATAACTAATATCTTTTAAGACTTTTAAAA
TTTTTCCAAAATACTCTTGTAAGTATTTCTCTAAAGATGTAAATTCTGTATTATCCATCC
CTAGGATATTGTAAACTTCACTCATAGAAGCAGTAAATTCATGTCCACTAGTTAAAACCT
CTGCAAATGCTAAACGATCAGAGATATTCCATGTCCATTGAAATGTTTTAGTAATTTTTC
TTAAAGCTGTTAATAATCCAAGCGGGATTTGTGATATTTGTGTTTTTTGCCCTGATAATT
TTTCGCATAATTTAATAATTTCAGTTGAAGTCCAAGCTTTATTCCCAACTAATGGTAAGA
TTTTATTTTCTGTAGATGGAACTCCAAGACTTTTTATAACTAACTTTGCCGCATCTTGAG
TATCAATATAGGAGATAGGTGTAGATTCTCCTGTAACCCATACAGATTTCTTATCCAAAA
TAGGAATTGCGTATTGGTTAATCAATCCTTGAAAAAATCCTCCCAAAGAAAACACGGTGT
ATTTGATATTAGATTTTTTCAAAAAGTCTACTACTTGAGATTTCAAGCTCATCAAAGGAA
CAGCTGGGTATTTATCTGCATTTAATATTGAAAAGAAAATAAATCTTTCAACTTTTGCTA
CTTTAGCTGCTTCAATTAATGCAATCTTACCATCTAAATCTATTTTGTCTGCGTTGTACG
GATCTGCAGGACGAGATGTTGATGCATCTATAACTGCTGTCACGCCACAAAAAGCCTGCA
ATATACTTTCTGGTAACTTTAAGTCACCATATACTAGGTCGGCTCCCCATTCTTTCAGAA
AAGCTGATTTTCTTAAATTTCTCACCATACATTTTACGTTATAGCCTTCATCAAGAGCTC
GCCTTACAATCTGTCGTCCTAAAGTTCCGGTCGCTCCAATTACTAGAAGAGTCATATTAA
TTAAAAATAAGTATGTATAAAGACATTGATTTGACGGCAAGGAGTAAATTAGGTAGAGAG
GGGATCGAACCCTCATGACCGAAGTCGTCACATTTTGAGTGTGATGCGTATACCAATTTC
GCCATCTACCCTATTATAGACCAAGTGCTAAAAGTAATTTTGTCTTTCGCGTAAAAATGG
TACTAAATTTAAATATATGTATCAACTTTTAATTTTATATAGTATGGCTACTTTTCAATT
AATTCCTTATAGATTATATTTAAGTCAATCTAACACATGGATGCATAAAATAAAAGCTGA
AATTAAAATATATGTGATAATGCTATTGTGGACGTCAATTTTTATTTTTTCTTACTTAAA
ACTATTTGTGATTGTTCTAAGCTTAATAATTGTAAGTTTTACTATAAGAAATAAGCAAAA
AATTATCCAAAAGCATTTATTACAAAGTTTATTTATGACGCTGCTAACTACTCTACTCTC
GTTGAGTATTTCTAATAGTTATAAAAACTACTCACAAATAGAACAGTCACAATTTATCTT
ATTCCAAGATAAATAATAATCTGTCTAGATGCCAGCATATATATTTAATAAAATCCTGTT
TGTTGTAAAACCTTCACTATATTTTTTTATTACAATCTATTCTATTAAGCTAGTGATGAT
AACAACTTCTCCTGAAATTTTAGTAATCACTATCTATAAATTTAGGCTCATAAACAAGCT
ATTTCGGAATGATTTATTGTTTATATTCCTTCTTTCTTCACAAATTGTTACTAATATATT
TAACAAATTGGAAAAAATTATTCAAATAATTAGCTTAAGAGGTAGAATAAAGTTAAGGCA
ATCATCAACATCATTTTTGATGTTTAATTTTTTAATATTTCATGTTTTCTTTATGGAGAT
TTTTAAAGAATCTAAAGAAATATCCAAAGCTCTTTACACTAGAAACTGTAATCAAGAAAA
TAATAATTTTCTGAAAATATATAGATCAAATTCTCGCTTTATTGATTGGGTGCACATATT
TATCAGCACTTTTTATTTTTTTAGCTTTAGTATAGTCAAACGACTGATTCTTTCGACTCT
AGTGATACGAATAGTAATAAACTTAGTTAGTAGTTAAATAGAAATAATTAACTTTTTTAT
TATGGTCAATACACAAAATCTAATTACACAGACTTCAGAACTAGATTATATAGTTAATCA
ACCTTATAAGTATGGTTTTAAAACGTCTATTGAATCTGAACAATTTCCTCGAGGCATTAA
TGAAAATATTATAAAATTGATATCAAAGAAGAAAAATGAACCAGAATATCTATTAGAATT
TAGGCTTAAAGCATATAAGAAATGGAAAAAAATGAGCAATCCATTATGGGCTCATCTAAA
TTACCCCAGTATAGACTTTAATAATATTATTTATTATGCTGCTCCTAAGTTTAAAAAAGA
GTTGCAAAGTTTAGATGAGGTCGATCCAGAAATTTTAGATACTTTTAACAAGTTAGGTAT
ATCTTTGAATGAACAAAAAAGAATTTCGAATGTAGCTGTTGACGCTGTTTTTGACAGTGT
TTCTATAGCAACTACTTTTAAGAAAGAACTTTCTGAAGCTGGGGTTATATTTTGTTCAAT
TTCTGAAGCAATACGGAATTACCCAGATTTAATCCAAAAATACTTAGGTACTGTTGTCCC
GACAGGTGACAATTATTTTGCTGCATTAAATTCTGCGGTGTTTAGTGACGGCTCTTTTTG
TTATATCCCTCCTAATACTGTTTGTCCTTTAGAACTATCAACCTATTTTCGTATCAATAA
TGAAGAGTCTGGGCAATTTGAAAGGACTCTAATTATAGCAGATAGTGGGAGTAAAGTAAG
TTATCTAGAAGGTTGTACTGCTCCACAATTCGATACAAACCAATTACATGCAGCAATTGT
AGAATTAATAGCTCTTGATGATGCGGAAATTAAATACTCTACTGTACAAAATTGGTATGC
AGGTAATCAAGATGGAAAAGGTGGCATATACAATTTTGTTACTAAAAGAGGTTTGTGTTC
TGGCAGCAATTCAAAAATTTCCTGGACACAAGTAGAAACCGGCTCAGCAATCACTTGGAA
ATATCCTAGCTGTATTTTAGCTGGCAATAATTCTCAAGGAGAATTTTATTCTGTAGCATT
AACAAATAATCATCAAGAGGCTGATACAGGTACTAAAATGATTCATATTGGTCAGAATAC
AAAAAGTAGAATCATTTCTAAAGGTATTTCTGCAGGTAAATCAAAAAATAGTTACAGAGG
TTTAGTTAAAATTGGCCCTCGATCATTTAATTCTCGTAATTATTCTCAATGTGATTCTTT
ACTAATAGGTCAATTGTCACAAGCTAACACTTTTCCTTATATTCAAGTACAGAACCCAAC
ATCAAAAGTAGAACATGAAGCATCTACATCAAAGATTAGCGAAGAACAAATTTTTTATTT
TTTACAAAGAGGCATTAGTTTAGAAGAATCTGTTGCGCTTATGGTAAATGGGTTTTGTCA
AGATGTTTTCAAAGAATTACCTATGGAATTTGCTACTGAGGCTGATCGTTTACTTAGTTT
AAAATTAGAAGGAACTGTAGGATGAATCAAACTATTTTAGAAATTAAAAATGTATATGCT
TCTATCGAAGAGACAATGATTTTAAAAGGAGTGAATTTATCTATTCAAACAGGTGAAATA
CATGCCATTATGGGCCTAATGGTTCAGGAAAAAGTACATTATCAAAAGTAATAGCAGGAC
ATCCAGCTTATTCTTTAATAAGTGGAGATATCTTATTTTTTGGGAAAAGCATTATGGACA
TGGATCCAGACGAAAGAGCAAGAGCAGGTATTTTTCTTGCTTTTCAATATCCTGTTGAAA
TTCCCGGAGTTAGCAATGCTGACTTTTTACGAATTGCACTAAATGCTCGCAGAAAATTTC
AGGGCCTATCGGAAATTAGCCCTTTAGAATTTTTTCAATTAATAACAGATAAGATAAATC
TTGTTGGTATGCAAGAAAGTTTTTTAACCAGAAATGTAATGAAGGGTTCTCCGGAGGAGA
AAAAAAACGGAATGAAATTCTTCAAATGGCTTTGCTAGAAAGTAGTTTATCTATTTTAGA
TGAAACAGATTCAGGGTTAGATATAGATGCTCTTAGAATCGTAGCAAAAGGAATTAACAC
TTTAGCCAAATCTACAAATTCGATTATTTTAATCACTCACTATCAAAGATTATTAGACTA
TATTGTTCCAGACTTTGTTCATATTATGAGTAATGGAAAAATTGTAAAAACTGGCAGTAT
TAGCCTGGCTCAAGATCTAGAAAAGTATGGGTATGACTGGATTATACAAACTTAATGATT
TATTAGAATATTGAGACTAAAGAATATCCTTTAGTCTATTTAGGCTTTGTCAAAACCTTG
TTTAACATCCTCAATTGCTCTTTTGAGCAATTCTTCGCTAGCTAAATCTAATTTTTTAGA
GTTACGAATACTTTCACCAAATTCAGGTTTTGAATTTTTTAGATCTTCACGAAGTTCTTT
AATAAATTGCGAAACTTTTGACACTTCAATATCATCTAAATATCCGTTTATTCCAGTATA
AATAATCGCAGTTTGTTCTTCCACTGGAATCGGTGAATTCTGAGCTTGTTTTAGAATTTC
TCTAAGTCGTTGGCCTCTTGCTAATTGGTTTTGAGTCGCTTTGTCTAAGTCAGAAGCAAA
CTGCGAAAACGCTTCAAGTTCAGCAAATTGAGCTAGTTCTAATTTCAACTTGCCTGCCAC
TTGTTTCATGGCTTTGATTTGAGCAGCAGACCCTACTCTAGAAACAGAGATACCAACGTT
AATAGCAGGTCTAACACCCGAATTAAATAAATCGCCAGATAAAAAGATTTGACCGTCAGT
AATTGAAATTACATTTGTTGGAATATATGCAGATACGTCACCAGCTTGAGTTTCAATTAT
AGGAAGAGCAGTCATACTGCCTCCACCTAGTTCCGGATTCAATTTAGCTGCTCGTTCTAG
GAGTCTAGAATGTAAATAGAATACATCTCCAGGATAAGCTTCTCGCCCAGGAGGTCTTCT
CAGTAGAAGAGACATTTGACGATATGCTTGAGCTTGCTTAGTTAAGTCGTCATAAATAAC
TAAGGTTGCTTTGCCTTTATACATAAAATATTCAGCTAAAGCTGCACCTGTATAAGGTGC
AATATATTGCAAGGTTGCTGGACTATCTGCATTAGCTGCGACTATAATAGTGTAATCAAG
AGCTCCTTTATCCTGCAAAGAAGACACAACTTGAGCTACAGAAGATGCTTTTTGTCCTAT
GGCGACATATATACAAACAACATCTTGACCTTTCTGATTAATAATTGTGTCTAATGCAAC
AGCTGTTTTACCTGTTTGACGGTCACCAATGATTAATTCTCGTTGGCCTCTACCAATTGG
GATCATAGAATCAATAGCAGTAATTCCTGTTTGCATAGGTTCACAAACTGATTGACGTCC
AATTATACCAGGTGCCATGGACTCAATTAGTCTTGTTGCACTACTTGCTGGTTCACCTTT
ATCGTCTATTGGGCGAGCTAGTGGGTCTACTACTCGACCTAAAAAGGCATCTCCTACGGG
AATTTGAGCAATTCTGCCTGTCCCTTTTACAGAACTGCCTTCTAAAATATCTCTACCATC
ACCCATTAATACAACACCAACATTGTCACTCTCCAAATTTAAAGCAACACCAATAGTTTT
GTCTTCAAATTCAAGCAATTCGCCAGCCATCACATCGTCGAGTCCATACACTCGAGCAAT
ACCGTCACCAACTTGCAAAACTGTTCCAATGTTAGCTACTTCTACATCTTGATCATACTT
TTCAATTTGTTGACGAATGATACTACTTATTTCGTCGGGTCTAATATTTACCATGTGTTT
AATATTCTTTTTATTAATTAGAAATTCTAAGGTGGTAATTACTCAGATTCATACTATCTT
CTTAAGTTGCTACTACATCAAGGTGTGAAGCCATTTGTCTTAGCTGTCCTCTTATACTAG
TATCAATAACTTTGGATCCAATCTGGATTGTAAAACCACCAATTAACTCCGGATCCACAG
AAATAATTAGTTTAACTTCTTTGGACTTAGTCATAATCTTAATTTTTTCTGTTATCAAGG
TTTCTTGATCTGCACTTAAGGCAACAGAAGTATTGATATTCGCAATTGTTAAAGACTCCA
TTTGATAAGCAAGTTCTAAATACTTGCTAGCTATAGCCTCTAACATTGCAATTCGTTTAC
GGTCAACTAGAATCATTAAAAATGACAATGTATTTTCGCTAATTTGATTAGCAAAAGTTG
CCATAATAACCTCTTTTTTCGCCTCTATACTTTTTAGTGGATTTGCCAAAAAATTCTTAA
GTTTTTCCGACTGCGATAAAATATTTTGTATTGACTGAATATCTTGGCCTACTTGTTTTG
TAGCTTTTTTAGTTTTAGCTAGTTCAAGAAGAGCTAAAGCATAAGGTTGAGCTATTTTTA
TAACAACATTGTTACTACTCATAGTTGATCTCCTAACTTCGCAATATTATTATCAATGAT
ACGCAGTTGCATTTCAGAACTCATTTGATTTTCTAGCTGTAGAGTAACTCTTTTCAGAGC
AAGAAATGTTATTTGCTGCTGAATTTGCCTTCGAATTTGTTTTTCAGCAGTTTCAATATT
TGATTTGCCGGTTATCGCAAGTCTTTCAATGTCTAATTGACCTTGAGCTAGAATAGAACT
TCTAACTTTTTCTGCTGTTAGTTGAGCTTCTTTTTTAATTTGGTCTATAATAATTTGAGT
TTGAGCAAGTTGTTTTTCTGACTCTGATAATCTAGCACTAGCTTGCTCGAGTCTTTCTTC
AGATTCTTGTATAGCTGCTAAAACTTTTACCCGTCTTGTGTCTAAACTAGATCCAAGAAA
TTGCTTCAAAACATAAATAAGGCCAAATAAAAGTAATAAAATGTTGATAACATTTGCTTC
AAGAATATCAGAATTAAAGCCAAATTTATGTTCACTACTATGTTCTGATAAAATAGTAAT
TATTTGTGGTATTTTTACTATATTATTCATTTAAAATTCTTACTATTTTAATATTTTACT
TAGGAATCATGATTTCAAAGATTGACTACTTAATAGTTTAGCTTTAATTTGCTCGCTTAA
AGTATCAACCTGATCTTCTAAAGCTTTTAAAGCTTCTTCTTTTTGAATATTTAACTGTTT
TGATGCTTCTGCAATTAGTTTTTCGGCATTTAATTGAGCTTTTTTAATATCTTCAGAGAC
TATGTATTGAGCTTCTTTTTGAGAAGATGCTATCTTTAGTTGCGCATTACGACGAGCTTC
TGATAAATCTTCTTCATACTGCGCAGCTAGCTCATCTGCTTTAACAAGCATAGAAGATGC
AGTAGTTAACGTTGTCCGAATATATTCGTCACGTTCGTCTAATACTTGAGTCACAGGTTT
ATAAAAAATAATATTTAATAAAACCATTAAAGTAAGAAATTGTAATGCCATTAAAGGTAA
AGTCCCGTTGAAATCAAATAATCCACCTTCAATTTCTTCAGCTAATAGAATGGTAAATCA
ATCATTGTACTAATTATGTTTATACTTAATAATTTAATTTTATAGTGCGCTTAGTCTAAT
AGACTAAGCGCAAATGGTGATTTTAACCAACGTATGGATTAGCAAATAATAAAGAAAGCG
CAACAACTAGACCGTAAATTGTTAAAGATTCCATAAATGCTAAACTTAGAAGCAGCGTGC
CTCTAATTTTCCCTTCTACCTCAGGTTGTCTAGCAATGCCTTCTACAGCATTAGCTGCTG
CACTACCTTGACCAATGCCAGGGCCTATTGCAGCAAGGCCTACAGCAAGACCGGCGGCGA
TAACGGATGCGGCTGAAACGATTGAATCCATAATGAATTTTGATTTTTTATTAGTAGAAA
ATTGACAAATTTCGTGTAATATTAATTTAAATATTTTAATTATAGTATACTATTCTCCAT
GACCTTCCATTGCTTCTCCAATGTAAGCTGCAGAAAGGGTAGAAAAAATTAGTGCTTGTA
TTGAACTGGCAAATAATCCCAATATCATTACTGGCAACGGTATCAAAATTGGAATTAGCA
AAGTAAAAACAGAAACAACCAATTCATCTGCTAGAACATTTCCAAATAATCGAAAACTTA
AAGATAATGGTTTTGTAAAATCTTCTAGAATATTAATCGGTAGTAATACTGGAGTTGGTT
GGATATACCGAGCAAAATATCCTAACCCTTTTTTGCTTAAGCCTGCATAAAAGTAAGCCA
AAGAAGTTAATAAAGATAACGCTACAGTTGTATTAATATCATTGGTTGGGGCAGCTAATT
CGCCTTCAGGCAGTTGAATTAACTTCCAAGGTATTAGTGCACCAGCCCAATTACAACCTA
AGATGAATAGAAATAGAGTCGAAATATAAGGAACCCAAGGACGATACTCATGCTCTCCAA
TTTGATTTTTAGCAATATCTTGCAAGAATTCTAGTATAAATTCCATAAAATTTTGAAATT
TTTCAGGAATCCGTTGTAAATTTCTAGTACCTAAAAATGACAAAGTCAGGAGAGTAGCAA
TTACTAACCACGAGACAATAAAAACTTGCCCATGTAATTGTAAACTACCTATTTTCCAAT
ATAAATGTTTTCCAACTTCTACTGCTGATAAGCTAGTATATGGATTAAAGTCATAAGACT
GTTTTGATACATAATAACAATTAGTTTATTTTTCAGACTTAATCATAAACTAGAAGCAAA
CATAAATTCTAATAGATATAGCTATCTTTAGTCGTGATAAAAACAATTTTGCTACCTATA
ATGCTTTCATGTTTTATTATATACTGATATATTAATTATTTAATATGATTAGAGCTATTT
TGCTATAAACTTTATCGTTTTATTTTTTGTTTAGAATTTCTGCAACTTCGTCTGCAAAGT
TTACTTTACTGTTTTCTTCTCCTTCACCTAGAAAAAATCTTACAAATCTTCTGACTTTAA
TATTTTCGCCTAAAAGGGCAATATTTTGATTGATTAAATCTTCAATACTAATATCTTGAT
TACGAATAAACATCTGATCTAATAAAGAAAGCTCTTTTAGCCGTTTCTTCATTCTTCCTT
CAATAATAATTTCAACTTTATCAGCTGGCTTATTTTTCAAGTCGTCTTTACCAGCTTCAA
CTCTTTTTTCCAGATTAACAACTTCATCTGGTATGTGCTGGATTGAAACATATTCCACGT
TAGGCGAGGCTGCTATTTGCATAGCAATATCTTTAGCTAGCTTTTGAAATTCCGGACGAC
GTGATACAAAATCAGTTTCACAGTTAACTTCAACTAGAACACCTATTTTTCCACCAGTAT
GAATATAACTTTCCAATAACCCTTCAACTGCAGTACGATTAGATTTTTTGTTAGCTGAAG
CTAACCCTTTTTGTCTTAACGCTTCTAATGCTTTTTTTCATTGCCATTATTAGCTTGTAA
AGCTTTTTTACAGTCCATCATACCTGCTCCAGTTTTATCTCGTAAAGCTTTTACGATTTG
AGCAGAAATTTGTAGTGTCATATATTTTAATTAATTCAGCAGAAGGAGGTAGCTCTTTGA
ATTAATTTGCCCGCATTTGCCATCATGAATTGCATCTGCTATTTTGCCAACAATTAGTTT
AATTGATCTAATTGCATCATCATTAGCTGGGATTGGAATATTAATAATTTCTGGACTGCA
ATTAGTATCAAGTATACAAACTGTTGGAATACCTAGTTTTAAACACTCTTGGATAGCGGT
AGTTTCTCTCTTTTGATCTACAATCACTACGATATCTGGTAAGCAAGTCATATCTTTGAT
ACCATTTAGATGCTTGCGAAGCTTCGCTAATTCTCTACGTAAAACAGCTGCTTCTTTTTT
AGGTAATTGATCAATAATACCACTATTATCTTGTTCTTCTAACTGTCTAAGACGGTTAAC
ACGAGATTTAATTGTGACCCAATTAGTTAACATGCCACCTAACCACCGTTGGTTCACGTA
ATACGAATCACATCTTTGTGCTTCTTGAGCAACTATACCGGCCGCTTGTCTTTTTGTACC
TAAAAATAAAACTTTTTTACCATCCGAAGAAGCCTTTTTCACAAATTCACAGGCTTCTGT
CAGTAATTGTGCAGTCTGTACTAGGTCAATAATATGTATACCATTTTTTTCTGTATAAAT
GTATGGAAACATTTTAGGATTCCATCTACGCGCTTGATGCCCAAAGTGAACACCGGCTTC
TAATAATTCTGTTAAAGTAACAACAGCCATTGAAATAATTTAATGTTCGGGAAATCCCTT
AACAATAAAGTAACACACTTTTATAGTCAATTATGAGAACTTTCATCACTAAAATAACTA
CGAGCTGTTCTGTCGTCTAAAATAATATCATCTAGATCATCTCGAACCGATGAAATATTC
TTTTCCGCATTGCCATCTGAAGTAAAATCTTTTTTCTAGCTAGTGTGATTATCATAAATA
TTGAAACCAGTACCAGCTGGTATAAGTCTACCTATAATAACATTTTCTTTCAAACCTCTT
AACCAATCTAATTTTCCAGATATAGCAGCTTCTGTTAGTACTTTAGTGGTTTCTTGAAAG
CTTGCTGCAGAAATAAAGCTTTCTGTATTCAGGGATGCTTGAGTAATACCTAATAATACA
GGTCTATAGGAAGCATTTAACTTATTCCTTAAAGTCATAGCTTTATTAGTTTGCTCAATC
TTTTGTAATTCTACAAGCTCTCCGGCAAATAGCCCGTTTCTTCGCCATTTTCAATTTTTA
CTTTAGAAGTCATTTGTCTTACTATGACTTCTACATGTTTGTCAGCAATATTAACACCTT
GTGACTGATAGACTAATTGTACTTCTTTAACAAGTAGTAACTGAATTTCTTGAAAACTTA
ATCGCGCAGCTTCATACAAAGCTAATCCGCATTCAAGATACAAGTTAAAACTTGCATCTA
AAATGTCATGAGGGTTTAATAATATATCTGTTCTCTTTCGTGCTTCAAGGATTTCTTCAA
TTCTTGGAAGACCTTGTATAATGTCACCAGTTTTTGCTCTATCAAAAACTAATACAGCTA
GTGTTTCGCCTCTTCTAATCAGCGAATTGTTGTCTACCTGTAAAATTGCACCATTAGAAA
CTAAGTAAGGCCTTGCAATCCTTAATGTAACTGACTTAGAAGAGACTTCTACAATTTGTC
CAGAGTCTAGAGAAGTTATCTCATTAGTAATAAGATCTCCACAACGAATCCAATCGCCTA
CACATACCTTACTCGAAGACTCTTTTATGTTGAAGATTTTTTTATCAGAAGATGTAGCAA
TTAAAATGCGTCTATTTGTATTATTTTCAGAATAAATTTCTTCAACAATACCTTTACTTA
TTGCAATAATTTCTGTACTAGCAACAACTGTAAATGGTTTGACATATTCTCCATTTTTAA
CAATAAGTCTAGTTCGACTTTGTTGCTTTTCCGATTTATCATCAATACTTTTAAGTGCTA
GTGTTTCAAAAGTGGAGAGTCTTACATCAAAATGATTACTATCACTTTCTTTCTCAGAAA
ATTCAATTGAAGATGTTAAACTATCATTTGTATGATCAATGTCAGCCACAAGATTAGTTG
TCACTAAATAAACTCCTTCTATAGATTTGACTCTTTCTCCATCTCTGAAAGGTGTTCTTT
TAACTAGTTTTAATTTTGTTTGACTTGGTTTCTGTGCATTTAAATTATCAATCAAACTAG
ATTTTGTTTCAGGTATTGAATAAACAATAACTGGTCTAATAAGAATAGACGGAATTTGTT
CATTTTTTATGTACTCCCAATAAACTAACTTGTCTGTTGAAATATTATTATGCAGCGTTT
CTCCGGGTCTTAAAAACCCTCTAATTTTATTAGTATTCTTATGACTTTCACTAAGTCTAT
ATATTGATCCCGGTTTAATGATAATTTCACGAACTATTCCATCTTTTTGAACTATTTCAA
CAATTCCAGCACTTTTAGAAAAAATATTTTTTACAAGTTCAGTTCCACTTTCTACAACAT
CTCCATTGTAAACTAGTAGCAGAGATGCATCTTTATTAATTTCATGAGTTTCTTCCGCAA
TCCATAAAATATATCCAGGACTCAAGATTTCATAAGTATCTTTGTCAGAACCTATTTTCT
TTTTTGCAACATTCAAGTCTAAATACTTAACGATACCACCACTTGTAGTTTTATAGATTT
GGTGCCGCTTTTAAAAGGAATTTTTGTTTTTTTTCCGTTTCTAAAATATAAGATTCTTTT
TTATGAATTAAATCTGTATATATATAACAGCCTGGAATTACAATAGATTCAGTAATAACT
TGTATATTCGTAATACTACTACTGGTATTTTGTTGTATTCTTATTTTCCCTCCATATTGA
TTTACTAACTCTGTTTGCGCAAGTACAGTGCCTGTTTTAACTTTATCTTTTTTATTAACG
ATAACACTAGCTGAATCTGATATGCTATATACTTCGCCGGAAAGAACCCAAATTGAACCG
CCTGTTTTAGTAATTCTTGTGGTATATTGATTATTATCTGTTTCTTCAACTGTTAAATTA
GAAAAGCATATTTTACCAGAAAGATCTGAAACGACATGTTTTTGAGCTCTTTCTGTCATG
AGTCTATTTCTACGCGGCGACTCTGCAATTACTTGATTTTTTGATACAAATTCACCACTA
GCTAGTAAAAGAGTAGTGCCTTTACTTAATTTAATTATTAACTTTTGATTTTTGTTTGAT
CTAATTGTAACTTGTGTTGGATTTTTTGTGATTAAAGCTTGCTCACCATGACGAGTTCGA
ACATCAGTATATGATTCCATATCCAAATCTGTCAGTGTGCCATCTATAGGTGCATAAATT
TGTTCTGCCAGTTCTCCTGTAAATACACCACCAGTATGAAATGTTCTCATTGTCAATTGA
GTACCAGGTTCTCCAATAGATTGAGCGGCAATAATACCAACAGCCTCTCCTAAATCAACA
AGTCGACCATGGGCGAGGTTCCATCCATAGCAATATTGACAAACAGAACTTCGAGAATTG
CACGTAACAGGAGATCTTACTAAGACTTTCTTTATACCTGATTTAGTTATCTCTTTTGCT
AGCTTAGGACTAACATCTTGATTCGTATGAGCAATTAAAAAATTTGTTTCTGGATGGAAT
ACATTTTCTGCCAATACTCGTCCAGATAAAGCTTGCTCTAAGGAAATTAATACTTTTTGT
GTGTCTACTAAGTCTTCAAGAATAATACCTTTATTCGTTTTACAATCTACTTCTCTAATT
ATGACATCTTGCGAAACATCAACAAGACGTCGCGTCAAATAACCAGAATCTGCTGTTCTC
AAGGCAGTATCAACTAGTCCTTTTCTGGCCCCATATGATGATATAAAATAATCAGTAACA
GTTAAACCTTCTCTAAAATTACTGGAGATTGGAAGATCAATAATTTGCCCTTGTGGATCG
GCCATAAGCCCTCTCATACCTACTAATTGCCTTACTTGCGAAATATTACCTCTAGCGCCA
GAAAAAGCCATCATATACACAGCATTAAGAGGATCTGTTTCTTTAAAGTATTTAACTACT
TCTTGTTTCAATGATTCGCTTGAATTATTCCATGTATCAATAACTTTCTGAAATCGTTCA
ACTGCTGTAATTTCCCTCGACAATACTTAGTTTCAGTAGCTTTTATCTCTTCAATTGTAC
TTAGTAATAAACTTCGTTTACTAGGAGGAATTCTTAGATCTTCTAGACTTAAAGAAATTC
CTGCTTGCGTAGCATAATGAAATCCAAGATCTTTAAGCTTGTCAGCCATATTGGCTGCTC
TTGCTATACCATAATTGCGAAAAACCCAAAAAATTAAATTTTTTAGTTCATTTTTATCAA
TAACCTTATTTGAAAAACTTGGCTGTGTAAGATCTCTTTTATTATCCATTATATCTTCTC
CATATTATTAGCTAAGCTTCCAAAGACTCTTGAATAATTTTGTTAAAGATTATACGACCA
GCTGTTGTCCTAATATATTGTACAATTCTTTGATTTTCAGAATCTTCTTTTATAATATGA
TTATTAAAAAATTTTGTTCTGCTATTGTCAGAATGTATTTCAACTTTAATAGGATCATTA
GCTTGATCACCATCTACTAAGCCATCAAAACGAGCCCATATATAAGAATGTAAATCAACT
TTCTTTTGTTCATAAGCCATAACTACGTCTTCCAAGCTGGCAAAATATTGATTAGCCCCT
TGCTGTTGCGACGGATTGTTAGCTGTTAAATAATAACAACCTAGAACCATATCTTGACTT
GGCATAATAATCGGCTGGCCTGTAGCTGGAGAAAGAAAGTTATGAGGAGCTAACATTAAT
AATCTAGCTTCAGCTTGTGCTTCTAAAGATAAAGGTACATGTACAGCCATTTGATCACCA
TCAAAATCAGCATTAAATGCAGGACAAACTAAGGGATGTAACTTGATTGCTCTTCCTTCT
ACAAGAATCGGTTCAAACGCTTGAATACCTAGTCGATGAAGTGTTGGAGCTCTGTTTAAT
AGTACAGGATGCCCTTGAATAACTTCCTTTAAAACGCTCCAAATAGAAGGTTCATTTTTT
TGAATCATTTTTTTCGCAGCTTTAATATTATTAACCAATCCCTGTAAAATTAATCGATGA
ATTACGAAGGGTTGAAATAATTCCAAAGCCATCTCTCTTGGTAACCCACATTGATGTAGT
TTTAAATGAGGACCAACAACAATTACTGATCGCCCCGAATAATCAACTCTTTTACCTAAC
AAGTTTTGTCTAAAGCGACCTTGTTTACCTTCTATGATATCTGACAAAGATTTTAATGGT
CTGTTATTCGCACCTACAACAGTTCTACCTCTACGGCCATTGTCCATAAGTGAGTCAACA
GCTTCTTGTAGCATTCTTTTCTCATTTCTAATGATAATTTCTGGAGCTAAAATTGACTTT
AAACGAGATAATCTATTATTTCTATTAATAATTCTACGATAAAATTCATTTAGATCTGCT
GTTGCGAATCTGCCTCCATCTAACTGAACCATAGGTCGTAAATCTGGAGGTATAACAGGA
ATTACTGTAAATACCATCCAAGAGGGATCTGCACCTGTAGCTATAAAATTTTCAATTAAT
CTTAAGCGCTTCATTTTTTTATTAAACTTTAATGACGGTGTCTTTAAGCTTTTTGGTGGA
TTGACTGCTTCAGACCTTAGGGTTTCAGCTAGATATTCTAAATCTAAATCTTTCAGTAAT
TTTTGAATAGCTTCCGCCCCTATTCCTACTTCTACCTGATTATTCTCATCTTGAGTTTGA
TATATTTCTTCTTCAAGACTTTTCCATTCATAACCTTCAAGTAATTGTTTATAATGTAAA
TTTATATCTATATTAGATTGTGTAACTACATAGGAATGAAAATAAACAATCTTTTCTATT
CTTTTACTTTTAAATCTAAGGCTAACGCAATATAACTTGTACTGCCTTTCAAGTACCAAA
CATGAGTGCCATCCGATGTCTTCTTACCCGAGACTCTGTCACTTCTACACCACATCTTTC
ACAAACTATTCCTTTATAGCGAAATCGTTTATACTTACCACAGTGACATTCCCAATCTTT
AACTGGACCAAAAATTTTCTCGCAAAATAGTCCATCCATTTCCGGTTTTAAAGTCCTGTA
ATTAATTGTTTCTGGTTTTGTGATTTCGCCAACAATTTGTCCATTAGGTAAAGTTCTTGC
CCCCCATTGCCTAATTTTTTCAGGAGAAGCTAAACTAATTTTTACATAGTCAAAATATTG
CTCAAACTTTGTCATAAAATTGAAGACCTTAAAATCAAATAACTAGTCAATTATTCGTAT
GTCATATATTTTAATAAAGAGACTGTTCAAGATCGTCCACTTGGGTAGCATCATATTTAA
AACGATCTACTCGATTCTCTTTGAAATCAGACATTAAATCAACTTCAACTGTACGCTTTT
GGCCATCTTCAAATAGTTTCAATTTATGGACAGCAATATCTAATCCTAATGACTGAAGCT
CTCGCATTAAAACCTTAAAAGATTCTGGCGTTCCAGGTTTAGGTATTGGTTTTCCTTTAA
CAATTGCATTTAATGCCTCATTTCTAGCTTGCATATCATCTGACTTTACAGTTAATAATT
CTTGCAGAGTATATGCTGCTCCAAAAGCTTCTAAGGCCCACACTTCCATTTCACCTAATC
TTTGACCTCCATGTTGTGCTCTACCTCCTAATGGCTGCTGAGTAACCAGAGAATATGGGC
CAGTAGATCGTGCATGGATCTTATCATCAACAAGATGAACAAGCTTGAGCATATAAGCTC
TACCAATTGTAATAGGATTATCAAAGGGTCTCCTGTTCTTCCATCAAAAACTTGCATTTT
ACCAGGATGCTGATCATTAAAAAGCCATTCATTATTAGTTAGTAATGATGCTTCTTTTAA
CTTTCTATTGACAAGGGCTCGAGATGCTTCCGCTCCATACATCTCATCAAAAGGTATAAT
CTTAAACCGTTTTCCTAAGTAACCTCCGGCTAATCCTAATAAGCACTCAAATACTTGACC
AACATTCATTCTAGATGGAACACCTAAGGGATTGAGAACAATATCTACAGGTGTTCCATC
TGCTAAGTAAGGCATGTCTTGTTTAGGTAAAATTCTGGAAATAATACCTTTATTACCATG
ACGACCAGCCATTTTATCACCTACTTGAATTTTTCTCTTTTGTGCCACGTAAACACGAAT
CATAGCATTTGTACCTGGAGGGAGTTCGTCTCCTTTGTGCCTAGTAAATACTCTGATATT
AACGACTCTTCCTTTGGCTGCATTAGGGAGTCTCAAAGACGTGTCTCTTACGTCTCTCGC
CTTTTCTCCAAAGATAGCCCGCAATAATTTACCTTCAGGTAATTGATCAGCTTCGCCTTT
AGGAGTAATTTTACCTACTAAAATATCACTTGCTTCAACCCAAGAGCCTACTACAACAAT
TCCATTTCTATCTAAATCTTTTAACGAATTATCACTTACATTGGGAATCTCCCTAGTAAT
TTCTTCTGGTCCTAATTTAGTTTGACGACATTCTATTTCATACTTTTCAATATGAATAGA
AGTATATAAATCATCATAAACTAATCGTTCACTAATTAAAAAAGCATCTTCATAGTTATA
ACCTTCCCAAGGCATATAAGCAACAAGAATATTTCTTCCTAGAGCAATTTCACCTCCATC
AGTAGATGCACCGTCAGCTAAAGTTTGACCAATAACTATTCTTTCTCCTACCCAAACGAT
TGGGCGCTGGTTGATACATGTGTCCTGATTAGAACGATAGTATTTTTTTAAACGATAATG
AACTATTCTACCACTGTTATCTTGAATACCAATTTTATTAGCTGACACATAGTTGACATA
ACCTGCTGTTCTACTAATAATAACCATACCAGAATCTCGCGCAATTTTAGTTTCAAGACC
TGTACCAATTGTTGGTTTCTCTGGGTATAATAATGGTACAGCTTGCCTTTGCATATTAGA
TCCCATTAAAGCCCTGTTAGCGTCGTCATGTTCCAAAAATGGTATTAATGATGTTGCTGC
AGAAATTACTTGAATAGGTGAAATCGCAATATAATCTACCTGATTTGGTGTTGTCGTTAT
AAACTCCTGACGATAACGGACGGGAATAATATCCCCTTCAATATAATTTTGGGAATTAAC
TTTTACATCTCCTGGAGCTACTCTAAAATCATCTTCCTCATCTGCTGTTAAATAAACGGA
CTATTTTGATAAATTACCTGACCTGCATGCACAGGATAAAGTGGAGTTTCAATGAAACCG
AAAGCATTAACCCTTGCACAAGTTGCCAATGAACCAATTAAACCAGCATTCGGACCTTCA
GGGGTTTCAATTGGGCAAATTCTACCATAATGGCTGGGGTGTAGATCTCTAACTGCAAAA
CCAGCTCGATCTTTATTAAAACCTCCTGGACCTAATGCACTAATTCTTCTTTTATGAGTT
AATTCTGCAACAGGATTTGTTTGATCCATAAATTGAGAAAGCTGACTAGATCCAAAAAAC
TCTCTAACTGATGCAATTAAAGGCTTAGGATTAATTAAATTAGATAAACTTAATGAATCT
ATGTCACATATCATCATTCTTTCTCTGATAATACGTTCTAAACGATTAAGGCCTACTCTA
ATTTGGTTTTGTAACAATTCTCCTACTGAGCGGACACGCCTATTGCCGAGATGATCGATA
TCATCAAGAGTGCCTGAATTTTTATCCTTAATATTAATGAGATAATCAATTGAAGACAAG
ATATCTTGAGGAGAAAGTACCCGAAACGTTCTCGGTATATTAAGACCTAATTTTTTATTA
ATTTTATATCGGCCAACTTCTCCTAAGTCATATCGTTTTGGATCGAAAAAACGAGAGTAC
AGCATTTGCTTAGCAACAACAACTGTCGCCGGTTCATTAGGTCTCAGCTTAGAATAAACT
ATAAGTAAAGCTTCTTCATCAGTTACTTCCTCAATATTATTTTTGCCAATTTCTCTAGCT
AATTCTTTGACCGAATACATTCTAGAAGAAGAAATGAGAAAAGCATATTTAGTTAGTCCT
TTTTCAATCTCATCTTTATTGAGGCCAATAGCACGGAGAAAAATATAAGCATTTACTTTA
TGAGTTTTGTCTATTCTTATCCAAATTTCTCCTTTGGGATCAATTTCGAACTTCAACCAA
GAACCTCGATTGGAAATTAAGCTAGCACTATAAATTTGCTTACCATTTTTATCTATTTCT
TGCTTATAATAAATTCCTGGGCTACGAATTATTTGGTTAATAATAACTCTTTCTGTTCCA
GATATAATAAAAGTTCCTCGATTGGTCATCATTGGCAAATCTCCAATAAAAACTAATCTT
TTCTTATACTTTTTATTTTTTATTTGCTTTTCAGTATTAATTTGTGAATGCGTTGACGAT
AAATCCACTGATTTACTATTTTTTATCTGATCTTTGGAAGGTAGATCAATATCTTTCCTA
GTCAACTTTGCGGGAACATATATTTGAGCACTGTATGTTCTGTCTCTATTTTTTGCTTGT
CTAACACTATAACGAGGAAATTTTATCTTATACTCACTACCAAATAATTGAAGTTCGAGT
CGACTAGTAGGATCTGAGATATTTGGGAAAAATTCAAGTACTTCAGTGAGACCTTCTGAT
AAAAACCATTTAAAGCTAGCTCTCTGAATTTCAACTAAGTCTGGAAGAAGTTTATTTTTT
AAGCTTATATGTTGAACCATAGATCCCCTTTATAACAAATTCTGAAATTGAAGAATTGAC
ACCATATATAAAAAACGAAATTAATACTTGTCTGTCTGTCAAATATTTGACAGATAGACA
AGTATTAGTTAGTTAATCAATTTTGGTATCTGATAGTGCTCTAGCAAGTCTAGCTTTTTT
TCTGGCACCAGTATTAGGATGAAACACTCCTTTTTTTACCGCTTTATCAATCTTGCTATA
TACTTGAGAAATACTTGCTTGCACATCACTGAAATTCGTACTTTCTAAATTGTCAATGTT
TAAAATGCATCTTTTAGTTAAAGTCTTTACAACTGATTTATATTTACGGTTAATAAGACG
ATTTCTTTTCGAAATTTTAATACGTTTGATCGCAGAAAGGTTTTTAGCCACAGTAAATCC
AATAAAACTTTTATAAAATATTTTTAGAAGCCAATGATAGATCTATTCAAAAAAAGAATA
TTCGCCGTATTATAACATTAAACAAAGAGAATAGGCAATAGTTTAAAGGGTTCTTATAGT
GACAAGATAGATGGTTTCATTGCATAAAATTTATCAAATAGTATATCTATGAAAAAAATT
GAAGCTATTATTAGACCCTTCAAGCTTAATGAGGTAAAACTTGCACTCGTCAAAGAGGAT
ATTGGAGGAATGACAGTTACTAAAGTTTCAGGTTTTGGAAGACAAAAAGGTCAAACCGAA
AGATATAAGGGATCAGAATATTCTATTGATATTATTGATAAAATAAAAATTGAGATAATC
ATTAGTGACGATAAAGTAGATGACATTATAGAAACAATTATTAGAACCGCCAAAACAGGC
GAGATTGGAGATGGAAAAATATTTATTAGTGAGATTGAGAAGGTAATAAGAATAAGAACC
AATGACATAGATGTTGAAGCTTTATAGTATTTATACTTTTTACACTTGATACTTTATCAA
TAAACATGAGATAATAAGCGTTCATTATATATTTATAACTTAGGTATAATATAATGGCTA
AAAGTAAAGGAGCCCGAATCGTAATAACTTTAGAATGTACTTGTAAGAACGAAGATGCTA
CTCAAAAAAGAAAATCAGGTAGCTTTAGATACACAACTACAAAAAACAGACGAAACACTC
CACATAGACTTGAATTGAAAAAGTTCTGTCCTCACTGCAATCATCATTGCATATTTAAAG
AAATCAAGTAGTTATTTATTCTATTACAATAATCACATTATGGCTGTATACAAAAAAAGA
ATATCTCCAATTAAGCCTACAGAATCTGTTAATTATCAAGATACTGATTTACTTAGAAAG
TTCATTACAGAACAAGGTAAAATATTACCTAAAAGATCAACTGGATTAACTTCAAAGCAA
CAAAAAAAACTCACGAAAGCTATTAAACAAGCTAGAATACTTGCCTTATTACCTTTTTTA
AATAAAGACTAAATATACAACTTTCATTAGGATTCTCTATACTACTATATCACCACTTTT
TTTGTATATTAATTACCTCTTTTAATTGATTATAATCTATAGTCCATTTAAAAGAGGAAT
AAAGATTTCTCTTTAGGTATAAGATCGAAAGACTGTATCTTGTCCCCTGTTTGCCATAAT
TGAAATTCATAGATAAAGATTCCACACTCATTACCAGCTTGAATTTCTTCTACATCTTCT
CTAAGACGTTTTAAAGATTCAAGTTTTCCTTGATAAATAACTTTTTCTTTTCGAATTACT
TTAATCCACGAATTTTTCACTAGTTTATTACTAATAACTCGACATCCTGCTATTTTTTTA
TTGGCTAAAGAAAATACTGTGCTCACTTCTGCTTCTCCTAATTCTACTTCGGAATACTCT
GGATCAAGTAAATCTTTCATTTTTCTTATAATATCTTCAACTAATGCATAAATAATTTGA
TAGTTGCCGATTTGTATATTTAATTTTGCTGCTGCCTGCTTTGCTCCCGGAGCAAAATTA
GTATTAAAACCGACAAGAGTAGCATTTGTAGTCGAAGCTAATTCCACATCTGTAACAGTA
ATTTCACCAGACATGATTGAGACAACATTTAGTTGCACTTTACTTTGAGGAAGTATAGAC
AGAGAATCTAAGATTGCTTCTGTAGAGCCTTGATTATCTGTTTTAATTATTAATGAAATC
TGTTTACTTCTTTATAACTATTGTTATTCAAAGTATCTAACGTAATACGACTATTAAGTG
ATTTCTGCTTTTTTACAATTGATGAATCTTTTGATATATTTTCTAGAGCTTGAAGCTTTG
CTTCTTTACCACTTTTAACAGCTAATGCAACTTCGCCTGTATCAGGAACAGCTGATAATC
CCCAAATTTCTACAACAGACGAAGGGCCAGCTGAATCAATCTTTTTTTTGGAATGATTAA
TTATGGCTCGAATCTTTGCATAGACTGGTCCAATAAACATGTTATCACTGATGTACAATG
TACCATTCTGGATTAAAAGTGTTGCTACTGGCCCGTGATATCTATCTAGATGAGCTTCTA
TAATAATACCTTGTGCAGGCTGTGTTGGATCCGCTTGCAAATTTTCTAATTCAGCTAATA
GTGTAATTGTTTCTAATAACTTATCAATGTTTTGACCAGTAACAGAACTAACAGGAATTA
CTGGAACTTGTCCACCAAGTTTTTCTGACATTACATTATATTTCAATAACTGTTGTTCAA
TAGTATCTATATTCGAAAAGCCTTTATCTATCTTTGATATTGCTACCATAAAAGGAACAT
TCGCTTTTTGAATATGATTTATAGCCTCTACAGTTTGAGGTTTTACTCCATCGTCTGCAG
CTATAATAATAATAGCTACATCTGTTAAGCTCGCTCCTCTAGAGCGCATACTCGTAAATG
CTTCATGGCCTGGAGTATCTAAAAAAACAAGTTTTTGTTTTTTAATCTACTTCATAAGCT
GCAATTGCTTGTGTAATTCCGCCAATTTCTTTATTAGCATCATTAGATTTACGTATATAG
TCTAATAGTGTTGTTTTGCCATGATCTACATGCCCCATAACTGTAACGATCGGCGATCTT
TTGATAGAGTTATCTCCTGCTGTCTGTAAATTATTAGAACTAGAACTTCTAAAATTTTCT
TCCTCGTCATCAATGCGTATTTTGTTCTTTATTTTTTTACGTTGTCGATTCTTATTCTTT
TTACTATCTGTTAAATCATGAGACTTATTGAAGTTTTTATTTTTTTTGTCTAGTTTTATA
TGAGAGCTTAACTCTATGTCCTGCTGTGTTTATCTCTGATTTGTCTAGCTCTAAATGCAA
CGAATTGTTATTATGAACTGACTCTAATCGAATTCTATAGATAATCTGAGGATTTTTTAA
ATCTAAAATTTTCTCAATGAATTTTTAAAATTTTGTTGATTTACAAACATGAATGTTGTT
TTATTATCTAATAGTAACTTGTTAACTTTTATATATAAGTCAATATAAACAAAAGAAAAA
CTTGACTTCTATTGTATTAGACTTAATATAACACTAAAGTAGGTATATAAATTTAAAACT
TTTTATAATGATAAACACCAGATTTTAACTGATAAGTATGAAATGTATTTATCTAATGAA
CACTATTTTTCGGTTTCTAATTTATCCAGTATTATGTTTGTTATGAATTTTTATTAAAAT
AGAAATTTCAGTAAGAATCGATAATCACTTTAATGATAGCTATGCCACGATCTCAAAAAA
ATGATAATTTTATTGACAAAACATTTACGGTATTAGCGGACATCGTATTAAAAATACTTC
CTACAAGTAAAGAAGAAAAAGAAGCTTTTTCTTACTATAGAGATGGAATGTCTGCTCAAT
CTGAAGGTGAGTATGCTGAAGCTTTAGAAAACTATTATGAAGCTTTAAAACTAGAAGAAG
ACCCATATGATAGGAGTTATATCCTTTACAATATAGGACTTATTTATGCTAGTAATGGTG
AATATATAAAAGCTTTAGAATACTACCATCAAGGATTAGAACTAAACTTCAGATTACCTC
AAGCCCTTAATAATATAGCAGTAATATATCATTATCAAGGTGTTCAAGCAGTGGAAGACA
AAGATATAGAGTTATCTAAGTTAATGTTTGACAAAGCTGCTCAGTATTGGCAACAAGCTA
TTAAATTAGCTCCTGACAACTATATTGAAGCTCAAAATTGGTTAAAAACAACAGGCCGGA
TGAAAAATATACAGGGATATTAGCGAAATTACATCTATTGACTATATTTATGAATACAAA
TAAGTATAATGGTTAGTAAAACAAATAGCACTGGATCTGTTACTCAAATCATTGGACCAG
TTTTAGACATAGAATTTCCTAATGGACAACTTCCCAAAGTGTTCAATGCACTCAAAGTAC
AAAGCTCAGAAGGAACTATTACTTGTGAAGTGCAACAACTGCTAGGCGATAACAAAGTAA
GAGCTGTATCTATGAGTTCTACTGAAGGACTTAAAAGAGGAGTACAAGTTCTTGATACTG
GATTACCAATATCTGTTCCAGTAGGTACAGATACACTTGGGCGAATTTTTAATGTTTTAG
GTGAACCTGTAGACAAATTAGGACCAGTTAATGCGAAAAGTACTTTACCTATTCATAGAC
CAGCTCCTGCTTTTACTAAATTAGAGACTAAGCCAAGCATTTTTGAGACAGGTATTAAAG
TGGTTGATTTATTGGCTCCTTATAGGAGAGGAGGCAAAATTGGTTTATTTGGTGGTGCTG
GCGTTGGTAAAACTGTATTAATTATGGAGCTAATTAATAATATCGCTAAAGCTCATGGTG
GAGTATCTGTATTTGGAGGTGTTGGCGAGAGAACTCGTGAAGGGAATGACTTATATATGG
AAATGAAAGAGTCTAAGGTAATTAATGCAGACAATTTAAAAGAGTCTAAGGTAGCACTAG
TATATGGTCAGATGAACGAACCGCCAGGAGCCCGTATGCGCGTTGGCTTAACTGCATTAA
CAATGGCAGAATACTTTAGAGATATTAATAAACAAGATGTTCTATTGTTTATTGATAACA
TTTTTAGATTTGTGCAAGCAGGTTCCGAAGTGTCTGCTCTACTAGGACGTATGCCATCTG
CTGTTGGGTACCAACCAACTTTAGCGACTGAAATGGGAGCATTACAAGAAAGAATTACAT
CAACAACGGAAGGCTCAATTACATCTATCCAGGCTGTTTATGTACCAGCTGATGATTTAA
CAGACCCAGCTCCGGCAACTACATTTGCACATTTAGATGCAACAACAGTACTTTCACGTA
ATTTAGCAGCAAAAGGAATTTACCCAGCAGTTGACCCATTAGATTCAACTTCTACAATGT
TACAGCCTGGTATTGTTGGAACTGAGCACTATTCGACAGCTCAAGAGGTCAAATCCACTC
TCCAAAGATATAAAGAACTACAAGATATTATTGCTATTTTAGGTCTTGATGAACTTTCTG
AAGAAGATAGACAGACTGTATCAAGAGCTAGGAAAATTGAAAGATTTTTATCTCAGCCTT
TTTTTGTTGCTGAAGTGTTCACCGGCTCACCAGGAAAATATGTTTCACTAGAAGATGCAA
TTAAAGGATTTCAAATGATTTTAAACGGCAAGTTAGATGATTTGCCAGAACAAGCCTTTT
ATCTAGTAGGAGATATAGACGAAGCTATACAGAAAGCAAATAGCATGAAAGATTAATAAT
GACTTTAAATATAAGAATTATTGCACCAGACCGGACTGTTTGGGATGCAGAAGCACAAGA
AATTATTTTACCAAGTAGTACTGGACAGCTTGGTATTTTAACAGGACATGCACCTTTACT
TACTGCTTTAGATATAGGAGTCATGAGAGTTAGAGTAGATAAAGAATGGATGCCAATTGT
TTTGATGGGAGGTTTTGCAGAAATAGAAAATAATCAGTTAACTATTCTAGTAAATGGCGC
AGAAGAAGCTAGTCAAATTGATTTATCAGAAGCAGAAAAAAATTTAGAAATGGCGACTCA
ATTATTAAATGAAGCTTCGTCTAATAAAGAAAAAATAGAAGCAACACAAAAAATACGCAA
AGCTAGAGCTAGAGTACAAGCTGCAACAGCAGCTAAAAAAACTTTAGTAATAATAAAGTT
TTTTGTTTTAGCTTAAACCGGAGCAAATATAATCAAAATATAGACCCATTTCTTTACCAG
CATCTGGGCCAACTAAACTAATAGTAACTTCTTTCATAGGCTCCAATAGGAACGCCCAAG
GAATTGTATGTTTCTTTTAGACCATTCAATACTCTTTCTTCTAGAATAGAAGGATCTCCT
GCTAGCATTCCATAAGTAGCATAACGTAAGTAATAATCTAAATCACGAATGCATGCAGCA
TAACGTCTAGTAGTATACATATTACCGCCTGGACGCGTAATATCTGAGTAAAGCAGAGAT
TTTGCTACAGATTCTTTAATAATTGTTGCTGCATTGGCTGCAATAGTAGCAGCAGCTCTT
ACTCGAAGCTCGCCTGTTTGAAAATACCCTCTTAATTTTTCCACAGAACTGTCATCTAAA
TATTTACCTTGAACATCAGCTGCATTAATAACAGAAGTAATTGCGTCTTGCATAACTTTT
AAAAATTCCTTAATTTTAAATATCTAATATTATACTGCATAGCGCCCAAAGTATAATCAA
AGTAAAAACCAGCTTCAGCAGAGTCTTCACCTGCAAGCAGTGAGCAAGCTACACTTTTCA
TACATTTAACACCTTCAGCTACACCTGAAATTGGTGTTCCTAAAGAATTATACATTTCTT
TGACGCCAACTAATCCGATTTCTTCAATAGGTGTTACATCTCCGGCAACTATTCCATAAG
TTACCAAGCGAAGATAATAATCTAAATCTCTTAAACAAGTAGCTGTCATTTCTTCTCCAT
[truncated: 1,802,513 more chars]
