# Supplementary material for: Characterization and organelle genome sequencing of Pyropia species from Myanmar
Source: Sci Rep. 2023 Sep 21;13:15677. doi: 10.1038/s41598-023-42262-3 (PMC10514050; doi:10.1038/s41598-023-42262-3)
Supplement: Supplementary file 1 — Supplementary Information 1. [file 41598_2023_42262_MOESM1_ESM.zip › Supplementary_Dataset_8.nwk]

((((((Pyropia_endiviifolia_KT716756.1,Pyropia_kanakaensis_KJ776836.1)1.0000,Porphra_pulchra_KT266789.1)1.0000,(Pyropia_perforata_KJ776833.1,(Pyropia_dentata_LC521919.1,Pyropia_haitanensis_KC464603.1)1.0000)1.0000)1.0000,(Pyropia_fucoila_KJ776837.1,Pyropia_yezoensis_MK695889.1)1.0000)1.0000,(MyaA_ch,MyaB_ch)1.0000)1.0000,(Bangia_fuscopurpurea_KP714733.1,Porphyra_umbilicalis_MF385003.1)1.0000,Wildermania_schizophylla_KR020505.1);
