# Supplementary material for: Characterization and organelle genome sequencing of Pyropia species from Myanmar
Source: Sci Rep. 2023 Sep 21;13:15677. doi: 10.1038/s41598-023-42262-3 (PMC10514050; doi:10.1038/s41598-023-42262-3)
Supplement: Supplementary file 1 — Supplementary Information 1. [file 41598_2023_42262_MOESM1_ESM.zip › Supplementary_dataset_9.nwk]

((('Porphyra_umbilicalis_MF385003.1':0.1472997452859675,'Bangia_fuscopurpurea_KP714733.1':0.1472997452859675):0.03727954249205728,((('Pyropia_yezoensis_MK695889.1':0.018257024788750825,'Pyropia_fucoila_KJ776837.1':0.018257024788750825):0.08116581787725356,(('Porphra_pulchra_KT266789.1':0.06483939007012895,('Pyropia_endiviifolia_KT716756.1':0.05241433534648271,'Pyropia_kanakaensis_KJ776836.1':0.05241433534648271):0.012425054723646245):0.02053571584140164,('Pyropia_perforata_KJ776833.1':0.06820225612218389,('Pyropia_dentata_LC521919.1':0.03255793173634408,'Pyropia_haitanensis_KC464603.1':0.03255793173634408):0.03564432438583981):0.017172849789346703):0.014047736754473794):0.01754098944853484,(MyaA_ch:2.721860663557063E-5,MyaB_ch:2.721860663557063E-5):0.11693661350790366):0.06761545566348556):0.005667506026602431,'Wildermania_schizophylla_KR020505.1':0.19024679380462722);
